# Supplementary material for: Global transcriptional modulation and nutritional status of soybean plants following foliar application of zinc borate as a suspension concentrate fertilizer
Source: Sci Rep. 2025 Jan 26;15:3309. doi: 10.1038/s41598-025-87771-5 (PMC11770081; doi:10.1038/s41598-025-87771-5)
Supplement: Supplementary file 1 — Supplementary Material 1 [file 41598_2025_87771_MOESM1_ESM.xlsx]

## Sheet: Full vs Foliar
Supplemental Data S1. List of differentially expressed genes in Experiment 1 (Sampling 1).
								FPKM						TPM
								Full		Foliar				Full		Foliar
genes	baseMean	log2FoldChange	lfcSE	stat	pvalue	padj	Annotation	Avg	Stdv	Avg	Stdv	FPKM>=2		Avg	Stdv	Avg	Stdv	max TPM
Glyma.18G137500	340.226	2.4891	0.499178	4.98639	6.15e-07	0.00209224	xyloglucan:xyloglucosyl transferase 33	4.95108	4.21263	0.847677	0.31326	TRUE		9.24734	7.89769	1.55909	0.592175	9.24734
Glyma.13G094900	450.981	2.24526	0.539456	4.16208	3.15366e-05	0.0311388	Xyloglucan endotransglucosylase/hydrolase family protein	13.0756	12.2561	2.53146	1.10568	TRUE		24.4106	22.9473	4.64726	2.03161	24.4106
Glyma.09G218600	668.484	2.17243	0.538463	4.0345	5.47176e-05	0.0429449	cytochrome P450, family 707, subfamily A, polypeptide 1	14.5599	14.5334	3.14833	1.31277	TRUE		27.1495	27.1929	5.79126	2.4664	27.1495
Glyma.08G312000	505.435	-2.20961	0.508086	-4.34889	1.36831e-05	0.0194853	spermidine hydroxycinnamoyl transferase	2.0318	0.579505	9.52314	3.09891	TRUE		3.767	1.03905	17.4638	5.65293	17.4638

## Sheet: Full vs LowB_lowZn
								FPKM						TPM
								LowZnB		Full				LowZnB		Full
genes	baseMean	log2FoldChange	lfcSE	stat	pvalue	padj		AVG	STDEV	Avg	Stdv	FPKM>=2		AVG	STDEV	Avg	Stdv	max TPM
Glyma.07G143500	196.732	2.39035	0.673886	3.54711	0.00038949	0.0477956	receptor like protein 13	2.0538	0.859484	0.472081	0.298054	TRUE		3.87752	1.61462	0.874928	0.542696	3.87752
Glyma.06G164200	223.434	-2.05222	0.506677	-4.05034	5.11e-05	0.0208342	0	1.49705	0.857699	7.02637	3.44522	TRUE		2.81294	1.59761	13.0747	6.47547	13.0747
Glyma.19G223000	316.911	-2.37886	0.606955	-3.91933	8.88e-05	0.0264838	Glycosyl hydrolase superfamily protein	1.36722	0.843458	6.35203	3.27916	TRUE		2.57124	1.55828	11.7949	6.08789	11.7949
Glyma.05G109600	98.5709	-2.74568	0.705754	-3.89041	0.00010007	0.0272167	xyloglucan endotransglucosylase/hydrolase 6	0.41968	0.343887	2.9227	2.15915	TRUE		0.789307	0.637841	5.46706	4.08559	5.46706

## Sheet: Foliar vs LowB_lowZn
								FPKM						TPM
								LowZnB		Foliar				LowZnB		Foliar
genes	baseMean	log2FoldChange	lfcSE	stat	pvalue	padj		AVG	STDEV	Avg	Stdv	FPKM>=2		AVG	STDEV	Avg	Stdv	max TPM		fold change
Glyma.08G308500	81.4934	3.31485	0.780518	4.24699	2.17e-05	0.0240577	0	3.65065	1.55808	0.416318	0.312758	TRUE		6.89315	2.93054	0.763378	0.573542	6.89315		9.0298
Glyma.13G266800	37.8154	2.78772	0.73907	3.77193	0.00016199	0.0481894	0	2.00993	0.762185	0.354756	0.314604	TRUE		3.80748	1.49199	0.652073	0.57838	3.80748		5.83904
Glyma.10G175600	97.4772	2.26399	0.554765	4.081	4.48e-05	0.0277214	0	2.93967	1.1551	0.718208	0.448041	TRUE		5.55267	2.1923	1.32482	0.832515	5.55267		4.19126
Glyma.13G094900	450.981	2.18886	0.539452	4.05756	4.96e-05	0.0277214	Xyloglucan endotransglucosylase/hydrolase family protein	13.1862	3.11169	2.53146	1.10568	TRUE		24.8806	5.69525	4.64726	2.03161	24.8806		5.35382
Glyma.15G104400	179.888	-2.00432	0.467985	-4.28287	1.84e-05	0.0240577	Heavy metal transport/detoxification superfamily protein	0.454495	0.268722	2.24242	1.28006	TRUE		0.863301	0.52197	4.09619	2.28741	4.09619		0.210757
Glyma.09G041700	112.744	-2.08035	0.457353	-4.54867	5.4e-06	0.0122874	0	1.38794	0.353291	5.32287	1.78587	TRUE		2.62271	0.672471	9.78443	3.31748	9.78443		0.268049
Glyma.12G213700	69.8791	-2.62511	0.693138	-3.78729	0.0001523	0.0476779	gibberellin 2-oxidase 8	0.25796	0.241817	2.00367	2.03326	TRUE		0.486715	0.451841	3.65089	3.66128	3.65089		0.133314
Glyma.09G206300	270.534	-3.57465	0.939812	-3.80358	0.00014262	0.0462005	P-glycoprotein 2	0.179904	0.0934225	2.1358	3.29787	TRUE		0.339812	0.174953	3.87443	5.95343	3.87443		0.0877064
Glyma.03G252700	256.734	-5.18261	1.32648	-3.90705	9.34e-05	0.0404506	GDSL-like Lipase/Acylhydrolase superfamily protein	0.341778	0.389406	11.1907	21.258	TRUE		0.64654	0.737232	20.2468	38.4188	20.2468		0.031933
Glyma.19G250167	399.305	-5.92595	1.45468	-4.07373	4.63e-05	0.0277214	0	0.432258	0.324458	27.5676	52.2148	TRUE		0.812236	0.600644	49.8764	94.3663	49.8764		0.016285

## Sheet: lowB vs lowB_LowZn
								FPKM						TPM
								LowZnB		LowB				LowZnB		LowB
genes	baseMean	log2FoldChange	lfcSE	stat	pvalue	padj		AVG	STDEV	AVG	STDEV	FPKM>=2		AVG	STDEV	AVG	STDEV	max TPM	fold change
Glyma.10G007000	67.2604	3.05364	1.05445	2.89595	0.00378018	0.0466893	ethylene response factor 1	3.90117	3.04805	0.626366	0.654493	TRUE		7.40376	5.82131	1.14304	1.19145	7.40376	0.154387
Glyma.14G068400	52.5101	3.0396	1.06666	2.84963	0.00437697	0.0498728	Calcium-dependent lipid-binding (CaLB domain) family protein	2.68095	1.79912	0.299744	0.414991	TRUE		5.08541	3.43889	0.54664	0.755942	5.08541	0.107492
Glyma.14G051800	35.4805	2.73036	0.83798	3.25827	0.00112094	0.0289057	Calcium-binding EF-hand family protein	2.58392	1.37044	0.196802	0.228324	TRUE		4.90602	2.66244	0.360102	0.41778	4.90602	0.0734001
Glyma.03G150500	46.7179	2.65647	0.893859	2.97191	0.0029595	0.0419651	0	2.38839	0.282771	0.229564	0.183506	TRUE		4.51374	0.569238	0.419784	0.335596	4.51374	0.0930013
Glyma.04G136200	59.4224	2.50905	0.631692	3.97195	7.13e-05	0.0111234	calmodulin-like 41	3.22782	1.55854	0.63354	0.283783	TRUE		6.1232	3.04283	1.15987	0.520966	6.1232	0.189423
Glyma.18G056600	101.713	2.48765	0.843142	2.95045	0.0031731	0.0431516	WRKY DNA-binding protein 33	2.27941	0.738535	0.3409	0.340398	TRUE		4.31428	1.42382	0.622327	0.620301	4.31428	0.144248
Glyma.08G109500	489.226	2.48392	0.64179	3.8703	0.0001087	0.0134764	Chalcone and stilbene synthase family protein	16.6964	12.5955	3.00138	1.18157	TRUE		31.7641	24.3695	5.4935	2.17635	31.7641	0.172947
Glyma.20G064500	72.0737	2.35324	0.603583	3.89878	9.67e-05	0.0125346	VQ motif-containing protein	3.20723	1.36804	0.748763	0.566459	TRUE		6.08047	2.66043	1.36725	1.02954	6.08047	0.224859
Glyma.13G006700	583.357	2.31949	0.751525	3.08638	0.0020261	0.0357584	nudix hydrolase homolog 2	20.6038	6.46654	3.99697	1.49795	TRUE		39.0325	12.7318	7.30774	2.73007	39.0325	0.187222
Glyma.02G183400	62.2928	2.20166	0.651321	3.3803	0.00072406	0.0242702	Protein kinase superfamily protein	3.29987	1.10628	0.669742	0.628839	TRUE		6.24973	2.15262	1.22356	1.14867	6.24973	0.195777
Glyma.14G206300	171.551	2.19926	0.641123	3.43033	0.00060284	0.022871	Leucine-rich repeat protein kinase family protein	2.09742	1.36338	0.413897	0.474381	TRUE		3.97768	2.6088	0.755185	0.863224	3.97768	0.189856
Glyma.05G187200	51.0746	2.18696	0.692814	3.15664	0.00159599	0.0329846	0	2.05406	0.838652	0.423308	0.298109	TRUE		3.88044	1.57543	0.775258	0.546705	3.88044	0.199786
Glyma.17G236200	639.58	2.1821	0.47426	4.60107	4.2e-06	0.00426327	salt tolerance zinc finger	22.2418	8.22082	4.24254	1.48779	TRUE		42.1548	16.187	7.76204	2.73582	42.1548	0.184132
Glyma.01G216600	256.527	2.17271	0.647049	3.35788	0.00078543	0.0251336	MATE efflux family protein	4.53625	1.87289	0.922617	0.267876	TRUE		8.57993	3.55357	1.68803	0.493561	8.57993	0.196742
Glyma.13G346700	254.494	2.15263	0.62908	3.42187	0.00062192	0.0232106	homolog of carrot EP3-3 chitinase	9.71236	3.32016	2.25721	1.67053	TRUE		18.4041	6.56222	4.1243	3.04728	18.4041	0.224097
Glyma.20G062000	384.82	2.15155	0.614122	3.50346	0.00045925	0.0213884	nudix hydrolase homolog 2	12.3713	3.42571	2.68106	1.47773	TRUE		23.4223	6.74066	4.90329	2.70363	23.4223	0.209343
Glyma.09G270900	158.089	2.12653	0.736637	2.88681	0.00389172	0.0472924	calmodulin like 42	6.68425	3.90742	1.70475	1.08951	TRUE		12.6975	7.61528	3.11729	1.99231	12.6975	0.245505
Glyma.16G220900	207.275	2.10197	0.732545	2.86941	0.00411244	0.048641	HAD superfamily, subfamily IIIB acid phosphatase	8.34275	3.45632	1.82517	1.39647	TRUE		15.8144	6.75711	3.33346	2.53994	15.8144	0.210786
Glyma.06G244900	186.186	2.08018	0.466297	4.46106	8.16e-06	0.00526071	0	11.1964	3.3171	2.41032	1.63109	TRUE		21.2098	6.58143	4.40181	2.96404	21.2098	0.207537
Glyma.04G209800	80.2667	2.07652	0.475126	4.37046	1.24e-05	0.00632157	bidirectional amino acid transporter 1	2.08624	0.690726	0.250284	0.10947	TRUE		3.94922	1.3383	0.457391	0.199205	3.94922	0.115818
Glyma.17G224800	136.884	2.07313	0.703515	2.94681	0.00321067	0.0434665	WRKY DNA-binding protein 50	5.85922	2.86464	1.70428	1.4525	TRUE		11.0861	5.4637	3.1116	2.64589	11.0861	0.280676
Glyma.11G022800	335.506	2.0727	0.666431	3.11015	0.00186991	0.0348213	hydroxyproline-rich glycoprotein family protein	6.65263	1.50081	1.54054	0.77913	TRUE		12.5901	2.98316	2.81555	1.4194	12.5901	0.223632
Glyma.03G016400	90.052	2.06433	0.654627	3.15344	0.00161357	0.0331144	BON association protein 2	3.94333	1.79925	1.16156	0.671288	TRUE		7.47978	3.4953	2.12605	1.23429	7.47978	0.284239
Glyma.18G268200	141.228	2.05722	0.72084	2.85392	0.00431828	0.0495643	HXXXD-type acyl-transferase family protein	3.7423	2.31491	0.99175	0.681206	TRUE		7.11273	4.49097	1.81295	1.24599	7.11273	0.254889
Glyma.10G161100	113.351	2.04918	0.59448	3.44702	0.0005668	0.0223965	translocase of inner mitochondrial membrane 23	4.977	1.68068	1.11393	0.968292	TRUE		9.42886	3.2973	2.03426	1.76238	9.42886	0.215748
Glyma.03G041000	87.6705	2.04485	0.559631	3.65392	0.00025826	0.0170921	Protein of unknown function (DUF567)	4.11889	1.32857	1.11382	0.605497	TRUE		7.80192	2.60318	2.03691	1.10818	7.80192	0.261079
Glyma.11G242100	435.696	2.03949	0.510845	3.99239	6.54e-05	0.011015	0	23.6341	10.423	5.78615	1.1554	TRUE		44.7954	20.2238	10.5871	2.13547	44.7954	0.236343
Glyma.01G202200	179.992	2.03869	0.588346	3.46512	0.00053	0.0218858	BON association protein 2	6.73557	0.60413	1.44254	0.813996	TRUE		12.7221	1.16196	2.63945	1.49384	12.7221	0.207469
Glyma.02G195300	101.083	2.0282	0.696385	2.91246	0.0035859	0.0453996	syntaxin of plants 121	2.86398	1.03451	0.742394	0.576186	TRUE		5.42654	2.02999	1.35591	1.04806	5.42654	0.249867
Glyma.16G170300	180.618	2.02206	0.70453	2.87008	0.00410369	0.048641	ARM repeat superfamily protein	2.41512	1.41694	0.650856	0.574116	TRUE		4.58662	2.76133	1.1885	1.04696	4.58662	0.259123
Glyma.01G164000	358.673	-2.00483	0.605495	-3.31106	0.00092942	0.0270826	PLAC8 family protein	1.00154	0.731015	4.14844	2.6733	TRUE		1.88475	1.35511	7.5966	4.90809	7.5966	4.03055
Glyma.15G018100	256.933	-2.0217	0.634693	-3.18532	0.00144592	0.0319674	delta tonoplast integral protein	1.19211	0.878578	5.62768	3.49374	TRUE		2.2373	1.62856	10.3044	6.40857	10.3044	4.60572
Glyma.07G096700	178.97	-2.07531	0.656571	-3.16083	0.0015732	0.0329389	Bifunctional inhibitor/lipid-transfer protein/seed storage 2S albumin superfamily protein	1.04655	0.821254	4.54608	1.94768	TRUE		1.98371	1.55963	8.32307	3.58676	8.32307	4.1957
Glyma.01G192700	52.9826	-2.08015	0.532232	-3.90834	9.29e-05	0.0125342	0	0.345652	0.16413	2.41149	1.46295	TRUE		0.653752	0.311965	4.41504	2.68479	4.41504	6.75339
Glyma.15G094700	2808.81	-2.12309	0.535847	-3.96212	7.43e-05	0.0112533	Protein of unknown function, DUF642	11.4502	6.52543	46.9962	20.1255	TRUE		21.5465	12.1177	86.029	37.0143	86.029	3.99272
Glyma.14G028000	119.026	-2.12739	0.629668	-3.37859	0.00072858	0.0243314	phy rapidly regulated 2	0.393652	0.185545	2.1191	1.58927	TRUE		0.740492	0.341192	3.88126	2.91563	3.88126	5.24145
Glyma.05G149100	144.041	-2.22664	0.727124	-3.06225	0.00219678	0.0369721	Immunoglobulin E-set superfamily protein	0.680493	0.620382	2.85148	1.96504	TRUE		1.27807	1.1517	5.22315	3.60713	5.22315	4.08674
Glyma.05G109600	98.5709	-2.23179	0.706804	-3.15758	0.00159084	0.0329846	xyloglucan endotransglucosylase/hydrolase 6	0.41968	0.343887	2.09622	1.84841	TRUE		0.789307	0.637841	3.84009	3.39585	3.84009	4.86515
Glyma.10G015966	171.704	-2.24761	0.657056	-3.42073	0.00062453	0.0232123	Protein of unknown function (DUF789)	0.840309	0.817395	2.71919	2.02438	TRUE		1.57474	1.51788	4.98105	3.71634	4.98105	3.1631
Glyma.06G165100	109.092	-2.25492	0.778114	-2.89793	0.00375634	0.0465219	P-loop containing nucleoside triphosphate hydrolases superfamily protein	1.06012	0.957053	4.4442	3.6061	TRUE		1.99335	1.78326	8.13667	6.60248	8.13667	4.08191
Glyma.10G076100	140.819	-2.26657	0.696809	-3.25279	0.0011428	0.0290896	AP2/B3-like transcriptional factor family protein	0.626348	0.506164	2.83538	1.82653	TRUE		1.17551	0.938644	5.19347	3.35624	5.19347	4.41806
Glyma.14G163100	102.302	-2.32514	0.673323	-3.45322	0.00055393	0.0222412	0	0.533337	0.398352	2.44574	0.993301	TRUE		1.0049	0.750896	4.47572	1.82284	4.47572	4.45388
Glyma.16G091100	477.291	-2.59291	0.840361	-3.08547	0.00203234	0.0357756	Calcium-dependent phosphotriesterase superfamily protein	1.94645	1.41741	9.17055	7.39454	TRUE		3.66289	2.62754	16.7979	13.5624	16.7979	4.58596
Glyma.08G203000	204.921	-2.62714	0.885377	-2.96725	0.00300472	0.0422491	delta tonoplast integral protein	0.851351	0.659202	5.19377	4.39297	TRUE		1.5985	1.22655	9.51622	8.06404	9.51622	5.95323
Glyma.17G212200	7609.85	-2.82768	0.932425	-3.03261	0.00242452	0.0388467	Bifunctional inhibitor/lipid-transfer protein/seed storage 2S albumin superfamily protein	20.3666	28.1753	146.458	107.759	TRUE		38.1227	52.4286	268.237	197.612	268.237	7.03615
Glyma.17G259500	5544.68	-2.85831	0.971172	-2.94315	0.0032489	0.0436737	GDSL-like Lipase/Acylhydrolase superfamily protein	15.1961	15.222	105.57	77.0947	TRUE		28.5347	28.2999	193.346	141.369	193.346	6.77581
Glyma.06G284900	572.444	-3.0053	0.998077	-3.01109	0.00260313	0.0399699	Basic-leucine zipper (bZIP) transcription factor family protein	0.767346	0.761489	6.16983	5.66428	TRUE		1.44155	1.41431	11.3048	10.391	11.3048	7.84215
Glyma.07G038500	3123.6	-3.03102	0.97767	-3.10025	0.0019336	0.0352325	germin-like protein 1	7.39726	9.69121	59.1536	42.8288	TRUE		13.8426	18.0322	108.346	78.6352	108.346	7.827
Glyma.08G171000	1465.48	-3.30346	1.07634	-3.06916	0.0021466	0.036638	0	8.97607	13.0233	74.8229	55.9136	TRUE		16.7919	24.2511	137.05	102.535	137.05	8.1617
Glyma.02G233300	867.545	-3.34844	0.948224	-3.53127	0.00041356	0.0207446	0	1.19447	0.636961	10.1254	8.56834	TRUE		2.24429	1.17331	18.5494	15.7198	18.5494	8.26517
Glyma.18G260900	706.847	-3.40255	1.12909	-3.01354	0.00258222	0.0397952	expansin A1	1.43655	1.32607	14.1576	15.7361	TRUE		2.69854	2.46156	25.9502	28.8777	25.9502	9.61639
Glyma.13G317600	243.373	-3.44907	1.16207	-2.96805	0.00299698	0.0421826	Jojoba acyl CoA reductase-related male sterility protein	0.323484	0.449019	3.50926	3.66558	TRUE		0.604496	0.836385	6.43035	6.72124	6.43035	10.6375
Glyma.09G238300	1456.98	-3.68171	1.21268	-3.03602	0.00239723	0.0386558	GAST1 protein homolog 4	3.65524	4.20267	46.405	43.7343	TRUE		6.85996	7.81515	85.0247	80.1935	85.0247	12.3944
Glyma.11G144809	246.343	-4.08992	1.20857	-3.38411	0.00071409	0.0241146	3-ketoacyl-CoA synthase 12	0.245254	0.307019	3.19891	3.22418	TRUE		0.458593	0.571795	5.86171	5.91227	5.86171	12.7819
Glyma.19G046000	476.959	-4.19372	1.33641	-3.13805	0.00170077	0.033568	O-acyltransferase (WSD1-like) family protein	0.36677	0.613896	6.78439	7.06173	TRUE		0.685499	1.14347	12.4322	12.9506	12.4322	18.1359
Glyma.14G220600	174.257	-4.53585	1.50673	-3.01039	0.00260909	0.0399699	GDSL-like Lipase/Acylhydrolase superfamily protein	0.142343	0.169981	3.30411	4.5021	TRUE		0.27033	0.324555	6.05866	8.26237	6.05866	22.4121
Glyma.19G250167	399.305	-4.83833	1.45488	-3.32559	0.00088232	0.0264629	0	0.432258	0.324458	12.1315	14.3914	TRUE		0.812236	0.600644	22.2377	26.4134	22.2377	27.3783

## Sheet: lowZn vs lowB_lowZn
								FPKM						TPM
								LowZnB		LowZn				LowZnB		LowZn
genes	baseMean	log2FoldChange	lfcSE	stat	pvalue	padj		Avg	SD	Avg	SD	FPKM>=2		Avg	SD	Avg	SD	MAX TPM	fold change
Glyma.03G083600	63.8028	23.2459	4.43929	5.23641	1.64e-07	0.00045602	Mitochondrial substrate carrier family protein	2.22591	2.6566	0	0	TRUE		4.25404	5.09027	0	0	4.25404	0
Glyma.03G048000	40.2381	22.7683	4.28124	5.31815	1.05e-07	0.00040875	DDT domain superfamily	2.50524	2.94221	0	0	TRUE		4.7764	5.59918	0	0	4.7764	0
Glyma.03G054100	484.826	11.5101	3.44838	3.33782	0.00084438	0.0148775	Disease resistance protein (TIR-NBS-LRR class) family	2.81121	3.41024	0	0	TRUE		5.35582	6.47802	0	0	5.35582	0
Glyma.03G053500	361.517	7.33255	2.2972	3.19195	0.00141314	0.0190331	disease resistance protein (TIR-NBS-LRR class), putative	2.76139	3.21119	0.004053	0.008106	TRUE		5.26665	6.11717	0.0073535	0.014707	5.26665	0.00139624
Glyma.08G119600	60.9173	5.40993	1.76195	3.07042	0.00213758	0.0231699	FASCICLIN-like arabinogalactan-protein 11	2.57806	1.85537	0.0501015	0.0690694	TRUE		4.86899	3.47139	0.0907857	0.125308	4.86899	0.0186457
Glyma.14G068400	52.5101	3.91431	1.07742	3.63305	0.00028009	0.00953828	Calcium-dependent lipid-binding (CaLB domain) family protein	2.68095	1.79912	0.149856	0.215468	TRUE		5.08541	3.43889	0.27091	0.38907	5.08541	0.0532721
Glyma.02G166800	111.195	3.83896	1.15164	3.33347	0.0008577	0.0149722	alpha/beta-Hydrolases superfamily protein	4.50178	3.5477	0.343629	0.197556	TRUE		8.56001	6.86327	0.630608	0.366827	8.56001	0.0736691
Glyma.08G119500	130.178	3.82653	1.31439	2.91126	0.00359979	0.0304739	FASCICLIN-like arabinogalactan-protein 12	4.5375	2.56613	0.394156	0.308712	TRUE		8.59886	4.89226	0.717886	0.555459	8.59886	0.0834863
Glyma.11G070600	279.788	3.78974	1.32163	2.86747	0.00413767	0.032846	NmrA-like negative transcriptional regulator family protein	10.686	6.70417	0.804522	0.951606	TRUE		20.2811	12.8804	1.45687	1.71653	20.2811	0.071834
Glyma.14G051800	35.4805	3.60955	0.855537	4.21905	2.45e-05	0.00393966	Calcium-binding EF-hand family protein	2.58392	1.37044	0.246947	0.293132	TRUE		4.90602	2.66244	0.450598	0.531155	4.90602	0.091846
Glyma.13G295900	373.109	3.56185	1.33111	2.67585	0.0074539	0.0456913	O-acyltransferase (WSD1-like) family protein	9.84424	4.83426	0.70049	0.389482	TRUE		18.6358	9.17443	1.27935	0.711139	18.6358	0.06865
Glyma.11G242500	102.822	3.43709	1.23104	2.79202	0.00523802	0.0373725	RING/U-box superfamily protein	3.06284	1.53146	0.302871	0.365704	TRUE		5.80913	2.9607	0.549376	0.659259	5.80913	0.0945712
Glyma.11G147800	82.9885	3.40605	1.13964	2.9887	0.00280165	0.0267292	FASCICLIN-like arabinogalactan-protein 11	2.25198	1.69795	0.221383	0.117378	TRUE		4.26872	3.21747	0.404151	0.214171	4.26872	0.0946773
Glyma.15G164800	132.69	3.38262	0.684734	4.94006	7.81e-07	0.00087007	0	8.04287	2.54999	0.700366	0.463167	TRUE		15.216	4.9162	1.27295	0.829919	15.216	0.0836587
Glyma.14G221200	13987.6	3.36374	0.94232	3.56964	0.00035747	0.0105734	cinnamyl alcohol dehydrogenase 9	446.089	261.39	44.325	21.9274	TRUE		847.541	507.842	80.8483	39.7259	847.541	0.0953916
Glyma.01G225500	83.8617	3.3544	1.12722	2.97583	0.00292196	0.0272873	0	4.62524	0.591171	0.541961	0.637873	TRUE		8.73864	1.15468	0.981477	1.15087	8.73864	0.112315
Glyma.16G174300	40.763	3.34927	1.01535	3.29862	0.0009716	0.0157788	disease resistance family protein / LRR family protein	4.61753	2.30008	0.487047	0.416911	TRUE		8.75224	4.40277	0.884648	0.751748	8.75224	0.101077
Glyma.09G120000	88.1236	3.31081	1.25641	2.63514	0.00841038	0.0487567	Heavy metal transport/detoxification superfamily protein	5.47071	2.18491	0.635412	0.674008	TRUE		10.3582	4.18847	1.15309	1.21473	10.3582	0.111322
Glyma.13G164600	103.698	3.30942	1.03963	3.18326	0.00145626	0.0192509	serine-rich protein-related	6.61029	2.24598	0.768262	0.777039	TRUE		12.5027	4.2941	1.39463	1.39907	12.5027	0.111546
Glyma.01G011600	111.63	3.27945	0.887307	3.69595	0.00021906	0.00858646	Mono-/di-acylglycerol lipase, N-terminal;Lipase, class 3	2.95437	1.03764	0.358574	0.234917	TRUE		5.5947	2.01059	0.652477	0.422215	5.5947	0.116624
Glyma.18G268200	141.228	3.26774	0.726766	4.49627	6.92e-06	0.00248193	HXXXD-type acyl-transferase family protein	3.7423	2.31491	0.343816	0.0975968	TRUE		7.11273	4.49097	0.628196	0.177985	7.11273	0.0883198
Glyma.08G198200	18.1571	3.24293	0.934754	3.46929	0.00052183	0.0123918	Leucine-rich repeat protein kinase family protein	2.34397	1.0321	0.436222	0.418675	TRUE		4.44321	2.00657	0.79061	0.755237	4.44321	0.177937
Glyma.12G007100	43.7283	3.20263	1.11226	2.87941	0.00398424	0.0321947	0	2.35402	1.68305	0.303775	0.270817	TRUE		4.46619	3.21948	0.554107	0.492394	4.46619	0.124067
Glyma.15G049700	738.218	3.16564	0.961836	3.29124	0.00099745	0.0159716	nodulin MtN21 /EamA-like transporter family protein	18.0581	10.3253	1.85847	1.38458	TRUE		34.2944	20.1533	3.37985	2.49271	34.2944	0.098554
Glyma.01G004200	2127.31	3.15794	1.03049	3.06449	0.00218043	0.0234407	S-adenosyl-L-methionine-dependent methyltransferases superfamily protein	99.4053	54.3889	10.9367	6.75691	TRUE		188.753	105.438	19.9571	12.3085	188.753	0.105731
Glyma.06G154700	135.327	3.15033	0.992686	3.17354	0.0015059	0.0195178	embryo defective 2170	5.39879	1.00406	0.724646	0.700126	TRUE		10.2123	2.00579	1.31465	1.26134	10.2123	0.128732
Glyma.10G295200	90.5975	3.1428	0.881549	3.56509	0.00036373	0.0106262	C2H2-like zinc finger protein	3.54583	1.98553	0.380113	0.322616	TRUE		6.73252	3.86183	0.689725	0.582637	6.73252	0.102447
Glyma.13G006700	583.357	3.11394	0.752356	4.13891	3.49e-05	0.00456121	nudix hydrolase homolog 2	20.6038	6.46654	2.63679	1.62003	TRUE		39.0325	12.7318	4.82857	3.00898	39.0325	0.123706
Glyma.11G017500	56.7906	3.10096	0.996679	3.11129	0.0018627	0.0215704	0	3.18501	1.34289	0.429293	0.315374	TRUE		6.03547	2.5912	0.780061	0.568152	6.03547	0.129246
Glyma.10G229700	432.777	3.09948	0.935269	3.31399	0.00091974	0.0154161	0	14.7316	8.9396	1.52902	1.08376	TRUE		27.9914	17.4157	2.78332	1.95204	27.9914	0.0994348
Glyma.18G247600	37.9844	3.09459	0.912631	3.39084	0.00069679	0.0138195	Ankyrin repeat family protein	2.15592	1.53572	0.331653	0.355946	TRUE		4.09454	2.96314	0.601621	0.641541	4.09454	0.146932
Glyma.02G183500	99.5675	3.07336	0.795197	3.86491	0.00011113	0.00690497	suppressor of npr1-1 constitutive 4	2.0968	0.527915	0.209518	0.236744	TRUE		3.96952	1.05765	0.379395	0.427445	3.96952	0.0955771
Glyma.18G118300	38.3213	3.05242	1.04818	2.9121	0.00359006	0.0304312	0	2.69947	2.07382	0.37661	0.378536	TRUE		5.13871	4.00979	0.6907	0.69834	5.13871	0.134411
Glyma.13G346700	254.494	3.02825	0.63175	4.79343	1.64e-06	0.00120621	homolog of carrot EP3-3 chitinase	9.71236	3.32016	1.32668	0.624189	TRUE		18.4041	6.56222	2.42439	1.14504	18.4041	0.131731
Glyma.15G062700	4720.74	2.96417	1.08089	2.74233	0.00610046	0.0405022	basic pathogenesis-related protein 1	312.605	195.133	40.172	37.6429	TRUE		593.229	375.287	72.8965	67.8417	593.229	0.122881
Glyma.13G266800	37.8154	2.94237	0.739313	3.97987	6.9e-05	0.00567891	0	2.00993	0.762185	0.271341	0.143247	TRUE		3.80748	1.49199	0.496937	0.263159	3.80748	0.130516
Glyma.16G103900	1174.34	2.93732	0.820213	3.58116	0.00034207	0.010359	pinoresinol reductase 1	42.1156	24.6303	5.22028	1.1393	TRUE		80.0065	47.8603	9.54168	2.13539	80.0065	0.119261
Glyma.19G030500	87.7675	2.93658	0.931413	3.15283	0.00161697	0.0201797	HXXXD-type acyl-transferase family protein	2.85001	1.36865	0.328403	0.0366485	TRUE		5.40478	2.64592	0.600012	0.0684579	5.40478	0.111015
Glyma.14G206300	171.551	2.93217	0.643908	4.55371	5.27e-06	0.00220988	Leucine-rich repeat protein kinase family protein	2.09742	1.36338	0.26624	0.161445	TRUE		3.97768	2.6088	0.487773	0.297538	3.97768	0.122628
Glyma.13G335900	144.457	2.92698	0.816845	3.58328	0.00033931	0.0102989	Protein of unknown function (DUF3741)	2.0334	1.02203	0.257618	0.0572564	TRUE		3.8592	1.98199	0.470208	0.102691	3.8592	0.121841
Glyma.05G208300	713.833	2.91895	0.824505	3.54024	0.00039976	0.01101	basic helix-loop-helix (bHLH) DNA-binding superfamily protein	11.3985	4.29385	1.70961	0.82545	TRUE		21.6063	8.39036	3.12047	1.50048	21.6063	0.144424
Glyma.07G203700	221.392	2.90787	0.901254	3.22647	0.00125327	0.017922	glutamate receptor 2.7	3.34645	1.78876	0.346936	0.126628	TRUE		6.35127	3.46531	0.632969	0.228722	6.35127	0.0996603
Glyma.02G183400	62.2928	2.89394	0.65885	4.39241	1.12e-05	0.00301451	Protein kinase superfamily protein	3.29987	1.10628	0.382352	0.140547	TRUE		6.24973	2.15262	0.697903	0.256121	6.24973	0.111669
Glyma.06G322100	174.872	2.88444	0.970494	2.97214	0.00295733	0.0274855	LORELEI-LIKE-GPI-ANCHORED PROTEIN 1	7.8366	4.52913	1.07946	0.530748	TRUE		14.8772	8.78446	1.96871	0.960004	14.8772	0.13233
Glyma.08G134200	772.852	2.88212	0.857589	3.36072	0.00077739	0.0143863	0	3.98422	3.65751	0.0729552	0.104486	TRUE		7.58885	7.04252	0.134635	0.193931	7.58885	0.0177412
Glyma.11G242600	106.767	2.87846	0.68458	4.20471	2.61e-05	0.00404562	0	7.87616	4.77131	0.590065	0.496894	TRUE		14.9644	9.24884	1.07203	0.897467	14.9644	0.0716388
Glyma.07G048900	2483.21	2.86405	0.752154	3.8078	0.00014021	0.00734736	O-methyltransferase 1	81.4706	40.4317	11.026	4.30017	TRUE		154.555	78.436	20.1006	7.71129	154.555	0.130054
Glyma.19G011700	1705.63	2.84041	1.077	2.63734	0.00835594	0.0485563	Peroxidase superfamily protein	34.8973	31.1827	5.12247	4.20842	TRUE		66.4873	60.2945	9.29755	7.59202	66.4873	0.139839
Glyma.19G005700	119.367	2.82773	0.839522	3.36826	0.00075645	0.0142628	cysteine-rich RLK (RECEPTOR-like protein kinase) 42	2.02042	1.09855	0.324848	0.269261	TRUE		3.83625	2.14575	0.590457	0.486648	3.83625	0.153915
Glyma.16G175000	285.626	2.82257	0.906496	3.11371	0.00184751	0.0215167	disease resistance family protein / LRR family protein	2.77694	1.30889	0.363349	0.29371	TRUE		5.25792	2.49826	0.660621	0.530857	5.25792	0.125643
Glyma.07G222700	266.342	2.80721	0.897494	3.12784	0.00176099	0.0210951	phosphate transporter 1;9	5.66826	1.69221	0.752096	0.463957	TRUE		10.7236	3.27992	1.36829	0.834456	10.7236	0.127596
Glyma.18G237900	4779.21	2.79274	0.997195	2.8006	0.0051008	0.0368122	cysteine-rich RLK (RECEPTOR-like protein kinase) 29	76.4108	24.1903	10.9802	9.6083	TRUE		144.706	47.4384	19.9536	17.3013	144.706	0.137891
Glyma.04G218700	57.1817	2.7879	0.995575	2.80029	0.00510572	0.0368261	WRKY DNA-binding protein 51	2.71187	1.64622	0.359905	0.322033	TRUE		5.14292	3.17406	0.65347	0.580549	5.14292	0.127062
Glyma.19G245400	206.077	2.78457	0.727665	3.82671	0.00012987	0.00713483	pathogenesis-related 4	10.8916	6.12178	1.77561	1.00775	TRUE		20.6894	11.9216	3.23131	1.80568	20.6894	0.156182
Glyma.10G007000	67.2604	2.78091	1.0524	2.64244	0.00823116	0.0481833	ethylene response factor 1	3.90117	3.04805	0.722372	0.964433	TRUE		7.40376	5.82131	1.3096	1.73904	7.40376	0.176884
Glyma.08G339600	4968.35	2.77336	0.817682	3.39173	0.00069452	0.0138167	0	393.232	148.012	56.5364	44.4886	TRUE		745.053	288.844	102.781	79.9799	745.053	0.137952
Glyma.17G258400	532.962	2.75557	0.903647	3.04939	0.00229306	0.0239708	Protein of unknown function (DUF668)	10.6087	4.13203	1.49283	0.933584	TRUE		20.1051	8.05727	2.72028	1.68829	20.1051	0.135303
Glyma.15G237200	207.94	2.74671	0.720122	3.81422	0.00013661	0.00727709	Protein kinase family protein with leucine-rich repeat domain	2.81481	0.570205	0.494563	0.248184	TRUE		5.32067	1.10636	0.902235	0.450707	5.32067	0.169572
Glyma.08G339300	1720.5	2.73889	0.858617	3.18989	0.00142329	0.0190776	0	129.138	28.0873	18.7657	20.2355	TRUE		244.232	55.0382	34.0357	36.4471	244.232	0.139358
Glyma.13G053700	397.097	2.73165	0.545903	5.00391	5.62e-07	0.00078235	Malectin/receptor-like protein kinase family protein	5.66523	1.00113	0.689707	0.313889	TRUE		10.7152	2.00737	1.25541	0.558921	10.7152	0.117161
Glyma.15G232400	256.578	2.7296	0.928903	2.93852	0.00329781	0.0290877	Disease resistance protein (TIR-NBS-LRR class) family	2.71516	1.73639	0.381223	0.353009	TRUE		5.16177	3.36816	0.692099	0.635191	5.16177	0.134082
Glyma.17G216100	141.81	2.71992	0.800139	3.39931	0.00067556	0.0136874	Integrase-type DNA-binding superfamily protein	3.64774	1.37415	0.578222	0.193521	TRUE		6.91571	2.7089	1.05546	0.349937	6.91571	0.152617
Glyma.09G040500	692.198	2.71739	0.964751	2.81667	0.0048524	0.0357557	0	39.8095	26.5874	6.84261	3.7101	TRUE		75.6732	51.4935	12.4715	6.70936	75.6732	0.164807
Glyma.13G272100	431.545	2.71679	0.655036	4.14754	3.36e-05	0.00450305	sodium/calcium exchanger family protein / calcium-binding EF hand family protein	8.01126	2.82185	1.13625	0.928845	TRUE		15.1641	5.41598	2.06591	1.67241	15.1641	0.136237
Glyma.04G242400	77.0373	2.70473	0.875914	3.0879	0.00201579	0.0224699	0	2.83889	0.167161	0.403811	0.496335	TRUE		5.35828	0.243454	0.732128	0.894795	5.35828	0.136635
Glyma.04G137100	96.729	2.6759	0.932596	2.8693	0.00411375	0.0327495	0	15.7244	4.81378	1.82603	1.59277	TRUE		29.7601	9.38079	3.31205	2.88002	29.7601	0.111292
Glyma.18G210500	100.192	2.6631	0.897867	2.96603	0.00301669	0.0277798	PYRIMIDINE 4	2.14351	0.761425	0.200537	0.148232	TRUE		4.06179	1.49066	0.365212	0.268218	4.06179	0.0899141
Glyma.20G154900	64.299	2.64911	0.956733	2.76891	0.00562437	0.0389046	peptidoglycan-binding LysM domain-containing protein	2.55338	0.930981	0.611281	0.598795	TRUE		4.83859	1.83142	1.12184	1.11216	4.83859	0.231854
Glyma.18G271300	115.658	2.6219	0.782006	3.35279	0.00080002	0.0145293	Malectin/receptor-like protein kinase family protein	3.79342	1.47778	0.611523	0.337913	TRUE		7.19313	2.90633	1.11455	0.609973	7.19313	0.154947
Glyma.13G035700	571.468	2.58628	0.885529	2.92061	0.00349349	0.0299974	wall associated kinase 5	10.735	3.67759	1.90252	1.40654	TRUE		20.3376	7.17734	3.46484	2.53373	20.3376	0.170366
Glyma.19G255500	1582.92	2.58084	0.84225	3.06423	0.00218234	0.0234483	cyclic nucleotide gated channel 1	23.476	9.57386	3.57613	2.05789	TRUE		44.5157	18.7559	6.52306	3.73307	44.5157	0.146534
Glyma.15G016800	89.6453	2.57015	0.891438	2.88315	0.00393716	0.0319895	PLAC8 family protein	3.19142	1.85593	0.627133	0.562206	TRUE		6.05413	3.57158	1.13838	1.01404	6.05413	0.188034
Glyma.11G036100	335.229	2.56917	0.660897	3.88739	0.00010133	0.00675049	RING/U-box superfamily protein	10.2608	3.35359	1.96462	1.60518	TRUE		19.4391	6.58178	3.5706	2.88399	19.4391	0.183681
Glyma.04G230000	1327.13	2.56318	0.779106	3.28991	0.0010022	0.0159716	0	99.9003	28.6441	15.3086	10.693	TRUE		189.039	55.4415	27.8482	19.266	189.039	0.147314
Glyma.U027100	222.343	2.56042	0.611507	4.18707	2.83e-05	0.00420554	Malectin/receptor-like protein kinase family protein	3.69289	0.876598	0.6063	0.333331	TRUE		6.9829	1.70035	1.10648	0.608277	6.9829	0.158456
Glyma.14G044400	248.943	2.55372	0.636104	4.01462	5.95e-05	0.00539825	receptor like protein 6	3.35765	1.03136	0.596309	0.319919	TRUE		6.36112	2.04349	1.08526	0.57254	6.36112	0.170608
Glyma.02G268200	94.5097	2.54186	0.939967	2.7042	0.00684696	0.0434462	ethylene-forming enzyme	2.64792	1.91582	0.400556	0.358728	TRUE		5.03825	3.70526	0.727937	0.645252	5.03825	0.144482
Glyma.11G207500	778.136	2.53819	0.764959	3.31807	0.00090642	0.0153399	cysteine-rich RLK (RECEPTOR-like protein kinase) 2	14.736	3.22437	2.59692	1.96368	TRUE		27.874	6.34127	4.72489	3.53587	27.874	0.169509
Glyma.17G232900	568.558	2.52611	0.885453	2.8529	0.00433219	0.0337437	0	24.2737	6.46901	4.09343	2.56084	TRUE		45.9649	12.9278	7.44843	4.59843	45.9649	0.162046
Glyma.03G041000	87.6705	2.52484	0.563298	4.48224	7.39e-06	0.00251436	Protein of unknown function (DUF567)	4.11889	1.32857	0.796055	0.456231	TRUE		7.80192	2.60318	1.46062	0.851633	7.80192	0.187213
Glyma.08G339500	8547.78	2.52213	0.746833	3.37709	0.00073256	0.0140891	0	694.363	186.93	123.129	93.9335	TRUE		1313.86	365.055	223.907	168.88	1313.86	0.170419
Glyma.02G183302	51.1553	2.52151	0.911339	2.76682	0.00566061	0.039046	suppressor of npr1-1 constitutive 4	3.64234	1.81564	0.630993	0.545893	TRUE		6.88388	3.44531	1.14656	0.986819	6.88388	0.166556
Glyma.09G270900	158.089	2.51934	0.737866	3.41437	0.00063931	0.0133734	calmodulin like 42	6.68425	3.90742	0.983512	0.59848	TRUE		12.6975	7.61528	1.78851	1.07104	12.6975	0.140855
Glyma.13G173500	184.778	2.51116	0.746437	3.36419	0.00076768	0.0143222	cytochrome P450, family 93, subfamily D, polypeptide 1	3.75775	2.50697	0.733986	0.340631	TRUE		7.14199	4.86397	1.33863	0.614893	7.14199	0.18743
Glyma.13G277800	142.247	2.49793	0.679794	3.67455	0.00023827	0.00889915	Dynein light chain type 1 family protein	4.16111	2.7016	0.717765	0.291837	TRUE		7.90921	5.24346	1.31123	0.53633	7.90921	0.165786
Glyma.03G250800	1536.67	2.49746	0.734385	3.40075	0.00067202	0.0136832	threonine aldolase 1	41.6328	21.1	6.96852	3.70748	TRUE		79.0189	40.8974	12.6844	6.64175	79.0189	0.160523
Glyma.15G217100	407.728	2.4909	0.839297	2.96784	0.00299901	0.0277204	MLP-like protein 43	23.0848	16.8101	3.87054	0.825408	TRUE		43.6365	31.6971	7.06724	1.49999	43.6365	0.161957
Glyma.13G173401	106.241	2.49038	0.756822	3.29058	0.00099981	0.0159716	cytochrome P450, family 93, subfamily D, polypeptide 1	2.37661	1.56124	0.433691	0.136437	TRUE		4.51817	3.03353	0.790561	0.240721	4.51817	0.174974
Glyma.16G170300	180.618	2.48301	0.705935	3.51733	0.0004359	0.0114441	ARM repeat superfamily protein	2.41512	1.41694	0.435241	0.26352	TRUE		4.58662	2.76133	0.791942	0.471437	4.58662	0.172664
Glyma.03G085000	666.947	2.46834	0.941604	2.62142	0.00875637	0.0497636	cytochrome P450, family 82, subfamily C, polypeptide 4	13.1206	7.70919	2.32283	1.40062	TRUE		24.9274	14.9434	4.23762	2.55286	24.9274	0.169998
Glyma.18G219700	176.319	2.46807	0.738248	3.34314	0.00082835	0.014709	cysteine-rich RLK (RECEPTOR-like protein kinase) 23	2.7884	1.32963	0.426812	0.253186	TRUE		5.28294	2.55278	0.77823	0.45961	5.28294	0.14731
Glyma.15G156200	166.005	2.45915	0.930475	2.6429	0.00822004	0.0481617	SERINE CARBOXYPEPTIDASE-LIKE 49	4.89363	1.99949	0.897798	0.634197	TRUE		9.25856	3.79386	1.63248	1.13937	9.25856	0.176321
Glyma.16G220900	207.275	2.45821	0.733429	3.35167	0.00080327	0.0145502	HAD superfamily, subfamily IIIB acid phosphatase	8.34275	3.45632	1.35124	0.689429	TRUE		15.8144	6.75711	2.46677	1.25663	15.8144	0.155983
Glyma.08G078500	399.155	2.43742	0.879632	2.77096	0.0055892	0.038778	Protein of unknown function (DUF640)	12.5325	6.97177	2.11736	0.932647	TRUE		23.799	13.5003	3.87415	1.73961	23.799	0.162786
Glyma.12G091200	293.931	2.42833	0.697182	3.48306	0.00049571	0.012143	NAC domain containing protein 90	9.34961	4.47553	1.58218	0.603012	TRUE		17.7448	8.73717	2.88854	1.09255	17.7448	0.162782
Glyma.20G120100	165.301	2.42154	0.921729	2.62718	0.0086097	0.049215	Protein kinase superfamily protein	3.12154	0.643477	0.671938	0.443623	TRUE		5.90487	1.28384	1.22208	0.796809	5.90487	0.206962
Glyma.18G254100	207.931	2.41909	0.892307	2.71106	0.00670695	0.0430265	AAA-ATPase 1	5.19346	2.65561	1.02107	0.670571	TRUE		9.8548	5.17364	1.86481	1.22834	9.8548	0.189228
Glyma.02G001100	8312.93	2.40149	0.782182	3.07024	0.00213886	0.0231727	HXXXD-type acyl-transferase family protein	215.392	105.668	41.6026	19.4011	TRUE		408.813	205.634	75.8981	35.1954	408.813	0.185655
Glyma.06G308500	130.555	2.39967	0.686526	3.49539	0.00047337	0.0119418	alpha/beta-Hydrolases superfamily protein	4.0651	1.67073	0.995098	0.565896	TRUE		7.70496	3.24285	1.81075	1.01292	7.70496	0.235011
Glyma.17G224300	6115.44	2.38811	0.693569	3.44322	0.00057483	0.0128219	Concanavalin A-like lectin protein kinase family protein	103.868	23.8567	20.763	11.6862	TRUE		196.605	47.6918	37.7997	20.9134	196.605	0.192262
Glyma.15G059700	346.719	2.37485	0.806299	2.94537	0.00322567	0.0287653	oligopeptide transporter 4	5.47592	1.21323	1.23203	1.03113	TRUE		10.3638	2.42428	2.23877	1.85609	10.3638	0.216019
Glyma.20G223900	49.2753	2.37375	0.730434	3.24978	0.00115493	0.017156	translocase of inner mitochondrial membrane 23	2.26546	1.53607	0.307522	0.0285038	TRUE		4.30737	2.96421	0.56137	0.0464244	4.30737	0.130328
Glyma.11G182000	145.573	2.37313	0.702864	3.37638	0.00073447	0.0140891	NAC domain containing protein 90	4.35619	1.72596	0.982923	0.849405	TRUE		8.25818	3.3699	1.78614	1.52662	8.25818	0.216288
Glyma.14G021000	260.688	2.36754	0.627328	3.77401	0.00016065	0.00764821	PYRIMIDINE B	6.98091	1.76703	1.27072	0.938759	TRUE		13.2177	3.5244	2.30957	1.6881	13.2177	0.174733
Glyma.18G046300	1458.2	2.35576	0.707976	3.32746	0.00087641	0.0151276	cysteine-rich RLK (RECEPTOR-like protein kinase) 2	25.9381	6.50284	4.7236	2.96594	TRUE		49.0148	12.4511	8.60734	5.34857	49.0148	0.175607
Glyma.13G056100	963.636	2.35276	0.799157	2.94405	0.00323951	0.028816	HXXXD-type acyl-transferase family protein	22.8092	10.3098	4.63352	2.34088	TRUE		43.2426	20.0276	8.44978	4.23377	43.2426	0.195404
Glyma.06G206700	146.565	2.34642	0.471778	4.97357	6.57e-07	0.00080093	UDP-glucosyl transferase 89B1	3.40515	1.00121	0.725491	0.300682	TRUE		6.4484	1.97575	1.32334	0.543208	6.4484	0.20522
Glyma.13G033200	146.529	2.34479	0.784095	2.99043	0.00278582	0.0266563	Protein kinase superfamily protein	2.66706	1.17416	0.467323	0.254458	TRUE		5.05442	2.27126	0.854387	0.469031	5.05442	0.169038
Glyma.17G042300	223.215	2.34342	0.595115	3.93775	8.22e-05	0.00617606	WRKY family transcription factor	4.74734	2.19673	1.03038	0.518111	TRUE		8.98109	4.18991	1.88615	0.964424	8.98109	0.210014
Glyma.18G041600	105.232	2.34304	0.517492	4.52769	5.96e-06	0.00230218	carbon-sulfur lyases	5.04275	1.53334	1.01194	0.397643	TRUE		9.53956	2.97078	1.84978	0.732656	9.53956	0.193906
Glyma.02G158700	435.946	2.33443	0.622233	3.7517	0.00017564	0.00787377	dihydroflavonol 4-reductase	12.0005	4.77844	2.06722	0.846931	TRUE		22.7471	9.34102	3.76874	1.51288	22.7471	0.16568
Glyma.01G228700	1739.33	2.33422	0.783665	2.97859	0.00289576	0.0271631	Chalcone and stilbene synthase family protein	54.6696	45.4479	10.4894	4.84293	TRUE		104.059	87.9473	19.1265	8.75056	104.059	0.183805
Glyma.17G159600	264.486	2.32881	0.827304	2.81494	0.00487863	0.0358717	VQ motif-containing protein	13.7814	4.91139	2.82128	1.44775	TRUE		26.1115	9.57635	5.14389	2.62012	26.1115	0.196997
Glyma.20G153300	337.982	2.32346	0.576487	4.03038	5.57e-05	0.00529589	carboxyesterase 20	12.5079	4.6541	2.45722	0.948104	TRUE		23.7045	9.09524	4.47618	1.682	23.7045	0.188832
Glyma.09G014900	234.92	2.32202	0.675007	3.43999	0.00058174	0.0128906	Wall-associated kinase family protein	2.34938	0.595082	0.494337	0.326477	TRUE		4.43903	1.12992	0.90495	0.605871	4.43903	0.203862
Glyma.04G205100	298.101	2.31515	0.505629	4.57876	4.68e-06	0.00216874	myb domain protein 4	9.98247	8.31625	2.07837	0.644825	TRUE		18.9845	16.1086	3.78855	1.14423	18.9845	0.19956
Glyma.12G179600	1945.53	2.30778	0.757827	3.04525	0.00232484	0.0241026	Serine carboxypeptidase S28 family protein	43.1927	15.3263	8.67242	3.90674	TRUE		81.8103	29.8294	15.8219	7.08482	81.8103	0.193398
Glyma.18G195200	2815.11	2.30207	0.734906	3.13246	0.00173347	0.0208745	receptor like protein 13	29.6855	5.56607	5.96422	3.97287	TRUE		56.1085	10.7525	10.8691	7.18892	56.1085	0.193717
Glyma.13G277500	160.571	2.30103	0.664834	3.46106	0.00053806	0.0125436	Protein of unknown function (DUF2921)	2.09752	0.593905	0.437111	0.239086	TRUE		3.97034	1.16338	0.795893	0.427356	3.97034	0.20046
Glyma.10G161100	113.351	2.29917	0.595773	3.85913	0.00011379	0.00697049	translocase of inner mitochondrial membrane 23	4.977	1.68068	1.09098	0.496896	TRUE		9.42886	3.2973	1.9897	0.894767	9.42886	0.211022
Glyma.07G165900	330.297	2.29324	0.773703	2.96398	0.00303689	0.0278951	0	19.577	7.92496	3.99315	2.66606	TRUE		37.1259	15.5344	7.26667	4.79156	37.1259	0.195731
Glyma.18G009800	234.226	2.2913	0.697784	3.28367	0.00102463	0.016172	B12D protein	11.6778	9.58754	2.92248	1.64927	TRUE		22.2229	18.5809	5.32736	2.98254	22.2229	0.239724
Glyma.06G197600	238.367	2.28868	0.679677	3.36731	0.00075907	0.0142638	Leucine-rich repeat protein kinase family protein	2.77692	1.48379	0.675823	0.351149	TRUE		5.27195	2.89268	1.23243	0.636502	5.27195	0.233772
Glyma.14G219500	500.656	2.27751	0.488329	4.66388	3.1e-06	0.00161321	Protein of unknown function (DUF668)	8.7096	2.40618	1.207	0.634052	TRUE		16.4915	4.74337	2.21194	1.18582	16.4915	0.134126
Glyma.13G085800	212.531	2.27507	0.755786	3.01021	0.00261069	0.0257174	0	11.002	6.11266	2.48677	2.18458	TRUE		20.8869	11.9043	4.51846	3.92804	20.8869	0.21633
Glyma.08G017900	195.23	2.27483	0.599901	3.79202	0.00014943	0.00750239	Heavy metal transport/detoxification superfamily protein	6.08719	1.71048	0.99602	0.37409	TRUE		11.5167	3.31366	1.81553	0.664272	11.5167	0.157643
Glyma.04G190800	656.594	2.27464	0.748568	3.03866	0.00237634	0.024403	peptidemethionine sulfoxide reductase 2	25.6144	11.4201	5.57678	2.89747	TRUE		48.58	22.1602	10.1447	5.17224	48.58	0.208824
Glyma.20G062000	384.82	2.26856	0.614273	3.69308	0.00022156	0.00862897	nudix hydrolase homolog 2	12.3713	3.42571	2.60541	0.814588	TRUE		23.4223	6.74066	4.75513	1.46922	23.4223	0.203017
Glyma.04G244000	763.599	2.26707	0.565001	4.0125	6.01e-05	0.00539825	wall-associated kinase 2	16.2945	2.57225	3.57822	2.1572	TRUE		30.8151	5.19257	6.51972	3.88773	30.8151	0.211575
Glyma.10G250300	613.411	2.26105	0.554955	4.0743	4.62e-05	0.00495752	carboxyesterase 13	22.4386	8.84069	4.22516	1.98383	TRUE		42.5433	17.3736	7.71128	3.61369	42.5433	0.181257
Glyma.15G021400	2200.71	2.25914	0.811412	2.78421	0.00536579	0.0379116	Leucine-rich repeat transmembrane protein kinase protein	29.4716	5.06407	6.06612	4.51533	TRUE		55.7256	10.0416	11.0299	8.12412	55.7256	0.197932
Glyma.16G209300	102.508	2.256	0.859602	2.62447	0.00867829	0.0494785	ATP-dependent caseinolytic (Clp) protease/crotonase family protein	2.24002	0.724128	0.421649	0.181656	TRUE		4.24384	1.42357	0.771305	0.338082	4.24384	0.181747
Glyma.19G182300	6539.44	2.251	0.811269	2.77467	0.00552576	0.0385402	PHE ammonia lyase 1	111.368	53.5422	23.09	9.71903	TRUE		211.346	104.651	42.1655	17.7656	211.346	0.19951
Glyma.06G119300	215.381	2.24923	0.625406	3.59644	0.0003226	0.0101292	wall associated kinase 3	3.61778	1.96724	0.73802	0.373184	TRUE		6.8696	3.84077	1.34899	0.687868	6.8696	0.196371
Glyma.07G143951	63.7419	2.24427	0.667311	3.36316	0.00077056	0.0143359	receptor like protein 21	3.9017	2.15191	0.659916	0.644475	TRUE		7.37655	4.08687	1.19884	1.16171	7.37655	0.162521
Glyma.01G036900	677.664	2.23203	0.754282	2.95915	0.00308494	0.0281151	Matrixin family protein	17.0046	12.6913	3.3914	1.68921	TRUE		32.348	24.6114	6.21981	3.16831	32.348	0.192278
Glyma.12G224000	2073.22	2.22168	0.56688	3.91914	8.89e-05	0.00635786	Protein of unknown function (DUF2921)	25.3745	7.2534	5.34909	2.72567	TRUE		47.9985	14.0371	9.75038	4.90018	47.9985	0.203139
Glyma.12G096500	315.797	2.22003	0.701831	3.16321	0.00156042	0.0198124	0	11.4431	3.80572	2.40116	1.3791	TRUE		21.6821	7.53893	4.37571	2.48948	21.6821	0.201813
Glyma.07G143900	228.32	2.2026	0.54741	4.02367	5.73e-05	0.00534481	receptor like protein 15	2.92696	0.851708	0.711189	0.411235	TRUE		5.5272	1.60571	1.29681	0.746027	5.5272	0.234624
Glyma.02G028700	2143.14	2.19687	0.71786	3.0603	0.00221116	0.0235696	Matrixin family protein	55.6563	17.9939	12.3865	3.51055	TRUE		105.431	35.4493	22.6151	6.36413	105.431	0.214501
Glyma.16G125800	520.879	2.19451	0.736405	2.98002	0.00288225	0.0271068	disease resistance family protein / LRR family protein	5.40123	1.12662	1.16992	0.518062	TRUE		10.1799	2.00055	2.13758	0.951182	10.1799	0.20998
Glyma.13G030300	1823.57	2.19409	0.545014	4.02574	5.68e-05	0.00533876	lipoxygenase 2	28.0002	13.6668	5.82221	3.60439	TRUE		53.0754	26.2474	10.6718	6.73053	53.0754	0.201068
Glyma.08G249900	3290.46	2.19059	0.542528	4.03774	5.4e-05	0.00525549	reversibly glycosylated polypeptide 2	86.2996	28.4171	19.0313	4.97942	TRUE		163.523	56.1336	34.7337	8.89504	163.523	0.212409
Glyma.13G358900	1185.54	2.189	0.600156	3.64739	0.00026492	0.00930274	lectin protein kinase family protein	15.7403	6.49439	3.04764	1.14758	TRUE		29.8454	12.6589	5.56516	2.09519	29.8454	0.186466
Glyma.05G153200	362.285	2.18765	0.640208	3.41709	0.00063293	0.0133295	Chalcone and stilbene synthase family protein	11.3848	6.77785	2.12296	0.741689	TRUE		21.6173	13.1605	3.87079	1.32551	21.6173	0.179059
Glyma.17G224800	136.884	2.18579	0.703875	3.10537	0.00190043	0.0217971	WRKY DNA-binding protein 50	5.85922	2.86464	1.51803	0.899882	TRUE		11.0861	5.4637	2.76244	1.61699	11.0861	0.249181
Glyma.08G339400	9368.56	2.17965	0.709571	3.07178	0.00212785	0.0231112	0	652.176	147.218	147.348	110.204	TRUE		1234.05	292.554	267.832	198.029	1234.05	0.217035
Glyma.09G064200	173.501	2.17681	0.793572	2.74305	0.0060871	0.040441	basic helix-loop-helix (bHLH) DNA-binding family protein	2.50106	0.763789	0.505984	0.261655	TRUE		4.73359	1.50439	0.923338	0.47668	4.73359	0.195061
Glyma.13G361900	4871.43	2.16816	0.571878	3.79131	0.00014986	0.00751059	pleiotropic drug resistance 12	43.5547	18.6775	9.7356	3.65231	TRUE		82.6103	36.426	17.7703	6.63008	82.6103	0.21511
Glyma.20G064500	72.0737	2.16784	0.601903	3.60164	0.00031621	0.0100488	VQ motif-containing protein	3.20723	1.36804	0.776783	0.67902	TRUE		6.08047	2.66043	1.42621	1.26107	6.08047	0.234555
Glyma.06G123800	2699.87	2.16453	0.55258	3.91714	8.96e-05	0.00639907	pathogenesis-related family protein	108.906	45.8826	23.3017	5.01483	TRUE		206.493	89.2631	42.5383	9.0112	206.493	0.206003
Glyma.11G022800	335.506	2.16337	0.666554	3.2456	0.00117202	0.0172973	hydroxyproline-rich glycoprotein family protein	6.65263	1.50081	1.42724	0.474637	TRUE		12.5901	2.98316	2.60369	0.845733	12.5901	0.206804
Glyma.11G207000	14011.8	2.16043	0.635798	3.39797	0.00067887	0.0137252	cysteine-rich RLK (RECEPTOR-like protein kinase) 2	243.11	32.8918	53.2485	33.7149	TRUE		459.681	67.7502	96.9004	60.6116	459.681	0.210799
Glyma.14G003800	450.771	2.14285	0.565571	3.78883	0.00015136	0.00752763	0	17.3773	3.90972	3.67999	1.32893	TRUE		32.8599	7.61918	6.70538	2.35779	32.8599	0.20406
Glyma.19G133400	158.518	2.13187	0.766357	2.78183	0.00540533	0.0380648	2-oxoglutarate (2OG) and Fe(II)-dependent oxygenase superfamily protein	4.22508	1.85405	0.933691	0.550683	TRUE		8.00905	3.59205	1.70893	1.02293	8.00905	0.213375
Glyma.08G198500	204.037	2.12757	0.612834	3.47169	0.00051719	0.012334	Leucine-rich repeat protein kinase family protein	3.41403	0.728981	0.85548	0.618641	TRUE		6.45295	1.41103	1.55466	1.11217	6.45295	0.240922
Glyma.03G165800	548.766	2.12192	0.594736	3.56783	0.00035995	0.0105734	Leucine-rich repeat receptor-like protein kinase family protein	6.10934	1.4429	1.51792	0.783763	TRUE		11.5627	2.87024	2.76956	1.42623	11.5627	0.239525
Glyma.02G293500	231.515	2.11588	0.476237	4.44291	8.88e-06	0.00276846	PYRIMIDINE B	4.70175	1.70586	1.02876	0.642219	TRUE		8.91048	3.37074	1.87514	1.16346	8.91048	0.210442
Glyma.15G011900	6098.49	2.11565	0.661622	3.19766	0.00138546	0.0188623	pleiotropic drug resistance 12	47.8107	17.4059	11.4037	5.15588	TRUE		90.6067	34.0842	20.813	9.38638	90.6067	0.229707
Glyma.17G106500	41.8348	2.11322	0.711033	2.97205	0.0029582	0.0274855	serine-rich protein-related	2.05434	1.14083	0.593643	0.470961	TRUE		3.89959	2.22778	1.077	0.850528	3.89959	0.276183
Glyma.18G249100	629.885	2.11252	0.795535	2.65548	0.00791963	0.0473405	PRA1 (Prenylated rab acceptor) family protein	22.201	5.57743	5.13801	2.51331	TRUE		42.0329	11.1862	9.36292	4.5008	42.0329	0.222752
Glyma.06G258000	1237.6	2.1102	0.765714	2.75586	0.00585382	0.0397105	Calcium-binding EF-hand family protein	62.8438	31.2226	13.8369	8.60082	TRUE		119.261	61.0153	25.1989	15.439	119.261	0.211292
Glyma.15G021700	823.762	2.10986	0.594202	3.55074	0.00038415	0.0108651	Leucine-rich repeat protein kinase family protein	10.9211	1.16707	2.69316	1.63065	TRUE		20.6447	2.44595	4.91158	2.96399	20.6447	0.237909
Glyma.13G221700	1156.91	2.10951	0.527173	4.00155	6.29e-05	0.00549466	0	33.2244	7.63865	7.72519	2.98968	TRUE		62.8898	15.2781	14.0866	5.36934	62.8898	0.223989
Glyma.17G039000	7144.48	2.10849	0.787004	2.67913	0.00738128	0.0453961	S-adenosylmethionine synthetase family protein	203.812	96.2621	46.5965	15.5056	TRUE		386.736	188.198	85.0209	27.9224	386.736	0.219842
Glyma.14G069300	453.674	2.10241	0.659491	3.18793	0.00143293	0.0191323	0	20.3183	3.36962	4.796	3.3295	TRUE		38.4015	6.5983	8.71891	5.96795	38.4015	0.227046
Glyma.11G204766	545.063	2.09326	0.559176	3.74348	0.00018149	0.00797651	cysteine-rich RLK (RECEPTOR-like protein kinase) 3	9.3642	3.76725	2.17723	1.2915	TRUE		17.755	7.37047	3.973	2.34921	17.755	0.223768
Glyma.17G132200	385.978	2.09286	0.63597	3.29081	0.00099899	0.0159716	Pyridoxal phosphate (PLP)-dependent transferases superfamily protein	3.76517	1.49283	0.81611	0.583207	TRUE		7.13814	2.93871	1.48363	1.04568	7.13814	0.207845
Glyma.13G033000	836.659	2.08646	0.585975	3.56066	0.00036993	0.0107022	Protein kinase superfamily protein	10.6916	2.90345	2.72176	1.54909	TRUE		20.224	5.60698	4.97142	2.83538	20.224	0.245818
Glyma.06G289200	83.0315	2.0834	0.53913	3.86437	0.00011138	0.00690497	0	9.47194	3.6222	2.04657	0.718159	TRUE		17.9335	7.08134	3.74069	1.32189	17.9335	0.208587
Glyma.15G055251	142.726	2.0777	0.649986	3.19654	0.00139088	0.018898	0	21.2385	9.76599	4.89417	3.36213	TRUE		40.2076	18.5577	8.89326	6.04096	40.2076	0.221183
Glyma.10G067900	1311.76	2.06973	0.536486	3.85793	0.00011435	0.00697049	IQ calmodulin-binding motif family protein	27.286	6.0614	6.94649	3.13914	TRUE		51.6485	12.1759	12.6864	5.74625	51.6485	0.24563
Glyma.08G321200	129.163	2.0689	0.728925	2.83829	0.00453556	0.0345007	Eukaryotic aspartyl protease family protein	2.95576	0.653222	0.643313	0.487377	TRUE		5.5891	1.26668	1.16893	0.878187	5.5891	0.209144
Glyma.18G199100	24.0706	2.06207	0.612301	3.36773	0.00075789	0.0142638	Leucine-rich repeat receptor-like protein kinase family protein	2.10211	0.665716	0.599653	0.476771	TRUE		3.97946	1.31048	1.09251	0.861769	3.97946	0.274538
Glyma.18G271400	131.075	2.0562	0.681739	3.01611	0.00256039	0.0254097	Malectin/receptor-like protein kinase family protein	3.27748	1.10753	0.706676	0.297157	TRUE		6.20961	2.17042	1.29248	0.552491	6.20961	0.208142
Glyma.08G173400	330.606	2.05182	0.624665	3.28467	0.00102103	0.016147	NAC domain containing protein 1	7.2132	3.89326	1.63946	0.800453	TRUE		13.6588	7.42794	2.99187	1.452	13.6588	0.219044
Glyma.14G118500	1256.66	2.0486	0.511974	4.00138	6.3e-05	0.00549466	0	24.7244	5.1248	6.35769	2.78561	TRUE		46.7939	10.3915	11.5897	5.00845	46.7939	0.247675
Glyma.16G212600	160.962	2.04405	0.657177	3.11035	0.00186868	0.0215956	GRAM domain-containing protein / ABA-responsive protein-related	4.80666	2.08795	1.28723	0.604578	TRUE		9.11555	4.05907	2.34783	1.09069	9.11555	0.257563
Glyma.14G015300	288.783	2.04207	0.672511	3.03649	0.00239351	0.0244427	multidrug resistance-associated protein 3	2.25632	0.636277	0.602083	0.360789	TRUE		4.26662	1.21941	1.09628	0.649095	4.26662	0.256944
Glyma.16G145200	196.442	2.04138	0.48123	4.242	2.22e-05	0.00378868	methyl esterase 1	7.36231	1.62626	1.75869	0.862868	TRUE		13.9271	3.20792	3.20975	1.57046	13.9271	0.230468
Glyma.13G166900	151.84	2.02082	0.465988	4.33664	1.45e-05	0.00328782	receptor-like protein kinase 1	2.13471	0.594985	0.511129	0.270207	TRUE		4.04	1.17393	0.93228	0.48851	4.04	0.230763
Glyma.02G195300	101.083	2.01073	0.696227	2.88804	0.00387651	0.0317459	syntaxin of plants 121	2.86398	1.03451	0.763678	0.290938	TRUE		5.42654	2.02999	1.39806	0.547404	5.42654	0.257634
Glyma.14G015500	733.777	2.00986	0.698696	2.87658	0.0040201	0.0323452	receptor like protein 6	10.2486	3.40838	2.36713	1.23651	TRUE		19.3911	6.56548	4.31014	2.21681	19.3911	0.222274
Glyma.07G143500	196.732	2.00089	0.672978	2.97318	0.00294733	0.0274212	receptor like protein 13	2.0538	0.859484	0.558966	0.605385	TRUE		3.87752	1.61462	1.01449	1.08996	3.87752	0.261634
Glyma.01G224800	873.182	2.00073	0.754359	2.65222	0.0079964	0.0475226	WRKY family transcription factor	10.4397	4.32813	2.67662	1.32542	TRUE		19.7993	8.47006	4.87178	2.36272	19.7993	0.246058
Glyma.19G051600	59.498	-2.0201	0.635162	-3.18045	0.00147047	0.0193574	0	0.631338	0.59728	2.44321	0.270272	TRUE		1.18688	1.1095	4.46585	0.532417	4.46585	3.76269
Glyma.19G106700	74.517	-2.02364	0.763708	-2.64975	0.0080551	0.047697	xyloglucan endotransglucosylase/hydrolase 5	0.695813	0.370461	2.35963	1.47587	TRUE		1.31383	0.697819	4.33286	2.7565	4.33286	3.29788
Glyma.13G178700	90.7017	-2.0285	0.649566	-3.12285	0.0017911	0.0212727	Pollen Ole e 1 allergen and extensin family protein	0.61537	0.392125	2.36137	1.79742	TRUE		1.16181	0.733067	4.34182	3.3423	4.34182	3.73713
Glyma.06G121100	168.933	-2.02988	0.556057	-3.65049	0.00026174	0.00928146	plantacyanin	1.6081	0.932874	5.82702	2.03776	TRUE		3.02769	1.74389	10.6695	3.80975	10.6695	3.52397
Glyma.11G197300	178.836	-2.06041	0.779375	-2.64367	0.0082013	0.0481385	cytochrome P450, family 79, subfamily B, polypeptide 2	1.25063	0.638214	5.02778	3.48586	TRUE		2.36762	1.20847	9.16108	6.31714	9.16108	3.86932
Glyma.20G067400	111.019	-2.06292	0.746435	-2.76369	0.00571518	0.0392819	early nodulin-like protein 8	0.544242	0.289166	2.49053	1.86748	TRUE		1.0241	0.533285	4.55468	3.43152	4.55468	4.44752
Glyma.01G164000	358.673	-2.07093	0.605443	-3.42052	0.00062502	0.013272	PLAC8 family protein	1.00154	0.731015	4.4388	0.937384	TRUE		1.88475	1.35511	8.12226	1.79881	8.12226	4.30946
Glyma.15G118500	535.56	-2.07881	0.5786	-3.59283	0.0003271	0.0101639	Heavy metal transport/detoxification superfamily protein	2.71777	2.03223	12.5203	5.69959	TRUE		5.11466	3.76716	22.9459	10.5937	22.9459	4.48631
Glyma.07G096700	178.97	-2.08574	0.656539	-3.17688	0.0014887	0.0194473	Bifunctional inhibitor/lipid-transfer protein/seed storage 2S albumin superfamily protein	1.04655	0.821254	4.7305	3.001	TRUE		1.98371	1.55963	8.68873	5.59211	8.68873	4.38003
Glyma.16G026100	169.426	-2.10486	0.558729	-3.76723	0.00016507	0.00772984	Protein of unknown function (DUF 3339)	1.06516	0.723362	5.53707	1.0368	TRUE		1.99884	1.33894	10.1207	1.9277	10.1207	5.0633
Glyma.18G226600	399.155	-2.10587	0.46929	-4.48734	7.21e-06	0.00251436	Protein of unknown function (DUF674)	1.66055	0.55817	7.02873	1.89032	TRUE		3.12722	1.01952	12.8623	3.54507	12.8623	4.113
Glyma.16G150600	228.735	-2.10853	0.504997	-4.17533	2.98e-05	0.00436178	HXXXD-type acyl-transferase family protein	0.808031	0.501088	3.409	0.499526	TRUE		1.51984	0.927099	6.22292	0.871319	6.22292	4.09447
Glyma.08G341700	675.427	-2.1134	0.794189	-2.66108	0.00778894	0.0468394	kunitz trypsin inhibitor 1	5.32049	2.9018	24.4478	6.18231	TRUE		9.99294	5.37146	44.7385	11.7021	44.7385	4.47701
Glyma.11G043600	126.418	-2.11414	0.687634	-3.07452	0.00210845	0.0229966	basic helix-loop-helix (bHLH) DNA-binding superfamily protein	0.653093	0.450887	3.04359	1.12019	TRUE		1.22684	0.835375	5.56744	2.07308	5.56744	4.53802
Glyma.08G345100	1937.21	-2.11767	0.683455	-3.09847	0.00194522	0.0221067	stomagen	9.64178	8.01248	40.2247	7.71599	TRUE		18.0999	14.8511	73.4771	14.0742	73.4771	4.05954
Glyma.06G042700	431.064	-2.11964	0.658314	-3.2198	0.00128282	0.0181165	Serine/threonine-protein kinase WNK (With No Lysine)-related	2.25904	1.08979	8.64346	5.19734	TRUE		4.25243	2.00485	15.8324	9.5767	15.8324	3.72314
Glyma.12G111200	197.43	-2.1221	0.734564	-2.88893	0.00386561	0.0317121	expansin B3	0.800656	1.11089	4.1739	0.661374	TRUE		1.49854	2.06727	7.62933	1.23895	7.62933	5.09116
Glyma.16G043100	132.028	-2.12391	0.63329	-3.35378	0.00079716	0.0145026	hydroxyproline-rich glycoprotein family protein	0.968442	0.258839	3.80304	2.331	TRUE		1.82826	0.4886	6.97751	4.31978	6.97751	3.81647
Glyma.14G028000	119.026	-2.12799	0.62964	-3.37969	0.00072567	0.0140479	phy rapidly regulated 2	0.393652	0.185545	2.24793	0.714103	TRUE		0.740492	0.341192	4.11287	1.32654	4.11287	5.55424
Glyma.06G145300	140.197	-2.13171	0.611033	-3.4887	0.00048537	0.0120468	Peroxidase superfamily protein	1.31045	0.704758	5.32049	3.47122	TRUE		2.46943	1.33068	9.69494	6.26812	9.69494	3.92598
Glyma.09G070000	466.857	-2.13511	0.580227	-3.67978	0.00023343	0.00883683	Subtilase family protein	1.04876	0.498815	5.05912	2.87602	TRUE		1.97853	0.927091	9.28673	5.36967	9.28673	4.69374
Glyma.04G102100	129.643	-2.14402	0.585259	-3.66337	0.00024892	0.00911457	MATE efflux family protein	0.501888	0.49919	2.44705	0.845209	TRUE		0.941871	0.927634	4.48266	1.59857	4.48266	4.75932
Glyma.06G275900	88.3361	-2.14597	0.7702	-2.78624	0.00533227	0.0377667	Peroxidase superfamily protein	0.648397	0.531743	2.92349	1.70029	TRUE		1.22413	1.00481	5.3647	3.18328	5.3647	4.38245
Glyma.14G006300	194.706	-2.15014	0.551255	-3.90045	9.6e-05	0.00667232	Auxin-responsive family protein	0.827129	0.653461	4.7233	1.67467	TRUE		1.55562	1.21196	8.65279	3.14485	8.65279	5.56226
Glyma.03G028000	550.236	-2.15808	0.565641	-3.81528	0.00013603	0.00727709	Arginase/deacetylase superfamily protein	2.68226	2.01549	12.598	3.67014	TRUE		5.03542	3.73068	23.0574	6.88989	23.0574	4.57904
Glyma.05G125800	1814.84	-2.16369	0.679031	-3.18644	0.00144036	0.019155	FAD-binding Berberine family protein	6.66699	5.01171	30.6155	10.3169	TRUE		12.5357	9.2833	56.0581	19.3302	56.0581	4.47188
Glyma.02G039900	302.189	-2.16508	0.683483	-3.16771	0.00153645	0.0196841	Protein of unknown function (DUF707)	0.890928	0.915379	4.11774	1.01932	TRUE		1.6692	1.70089	7.52892	1.88872	7.52892	4.51049
Glyma.02G252500	237.426	-2.16889	0.61495	-3.52693	0.00042041	0.0112509	0	2.17706	0.435907	9.77039	7.49213	TRUE		4.11926	0.873261	17.7351	13.5099	17.7351	4.3054
Glyma.10G013900	265.361	-2.17644	0.697859	-3.11874	0.00181629	0.0214145	beta-xylosidase 2	0.684631	0.896723	2.91034	0.507521	TRUE		1.28356	1.66787	5.32422	0.991394	5.32422	4.14802
Glyma.19G050000	242.672	-2.1783	0.626963	-3.47436	0.00051208	0.0122798	GDSL-like Lipase/Acylhydrolase superfamily protein	1.10906	0.614768	5.06577	1.40321	TRUE		2.08511	1.13476	9.2715	2.63485	9.2715	4.44652
Glyma.05G109600	98.5709	-2.18403	0.706874	-3.0897	0.00200361	0.0224174	xyloglucan endotransglucosylase/hydrolase 6	0.41968	0.343887	2.26273	1.18201	TRUE		0.789307	0.637841	4.15027	2.20135	4.15027	5.25812
Glyma.06G238100	64.5834	-2.19506	0.707958	-3.10056	0.00193158	0.0220444	squamosa promoter-binding protein-like 12	0.66092	0.344699	2.77541	2.71866	TRUE		1.24858	0.646081	5.0297	4.91345	5.0297	4.02833
Glyma.03G037600	102.425	-2.20788	0.769496	-2.86925	0.00411449	0.0327495	0	0.825668	0.628041	3.36269	2.03571	TRUE		1.55006	1.16413	6.15123	3.74547	6.15123	3.96838
Glyma.16G180300	89.707	-2.2088	0.651928	-3.3881	0.00070379	0.0138738	Calcium-dependent lipid-binding (CaLB domain) family protein	0.70472	0.315963	3.54801	2.54057	TRUE		1.33673	0.616307	6.44594	4.56482	6.44594	4.82217
Glyma.12G208000	123.171	-2.21532	0.608452	-3.64091	0.00027168	0.0093602	RAC-like GTP binding protein 5	0.372819	0.29104	2.24458	0.998489	TRUE		0.701124	0.541104	4.11512	1.8736	4.11512	5.86931
Glyma.13G348000	192.264	-2.22914	0.624883	-3.56729	0.00036069	0.0105824	Protein of unknown function (DUF3511)	1.93259	1.84702	8.95385	3.1066	TRUE		3.63015	3.42852	16.3996	5.83688	16.3996	4.51762
Glyma.10G076100	140.819	-2.22969	0.696833	-3.19974	0.00137551	0.018801	AP2/B3-like transcriptional factor family protein	0.626348	0.506164	2.80781	0.759738	TRUE		1.17551	0.938644	5.13609	1.42059	5.13609	4.36924
Glyma.10G125000	713.343	-2.23328	0.76538	-2.91788	0.00352425	0.0301421	Pectin lyase-like superfamily protein	1.80311	1.28374	8.83364	2.03219	TRUE		3.39153	2.37904	16.1652	3.86973	16.1652	4.76635
Glyma.15G018100	256.933	-2.26567	0.634468	-3.57097	0.00035566	0.01057	delta tonoplast integral protein	1.19211	0.878578	6.91126	2.86883	TRUE		2.2373	1.62856	12.6435	5.29935	12.6435	5.65124
Glyma.15G139600	164.195	-2.28683	0.593914	-3.85044	0.00011791	0.00697826	GDSL-like Lipase/Acylhydrolase superfamily protein	0.501042	0.165136	2.59677	1.39744	TRUE		0.94482	0.303793	4.7644	2.60701	4.7644	5.04265
Glyma.08G069300	867.81	-2.29493	0.742159	-3.09223	0.00198658	0.022323	0	8.23493	6.49991	39.9206	8.43498	TRUE		15.4748	12.0466	73.0276	16.0246	73.0276	4.71913
Glyma.06G099600	68.1845	-2.29861	0.811216	-2.83353	0.00460364	0.0348036	MATE efflux family protein	1.10759	0.972998	4.60275	2.44573	TRUE		2.07494	1.80755	8.41849	4.4527	8.41849	4.05722
Glyma.13G045100	124.101	-2.31109	0.773427	-2.98812	0.00280696	0.026747	GDSL-like Lipase/Acylhydrolase superfamily protein	0.412898	0.188989	2.65026	1.22371	TRUE		0.776677	0.347088	4.85319	2.26653	4.85319	6.24866
Glyma.09G022400	64.9005	-2.34379	0.711522	-3.29405	0.00098754	0.0159117	Peroxidase superfamily protein	0.213866	0.149727	2.10182	1.51022	TRUE		0.403122	0.28161	3.84715	2.79765	3.84715	9.54339
Glyma.06G165100	109.092	-2.34458	0.777954	-3.01378	0.00258016	0.0254956	P-loop containing nucleoside triphosphate hydrolases superfamily protein	1.06012	0.957053	5.64494	1.30708	TRUE		1.99335	1.78326	10.3197	2.41276	10.3197	5.17705
Glyma.13G341500	1359.46	-2.35835	0.867863	-2.71742	0.00657928	0.0425368	Leucine-rich repeat (LRR) family protein	4.33138	3.67645	21.4028	12.2365	TRUE		8.14294	6.83199	39.1866	22.5647	39.1866	4.81234
Glyma.07G229000	157.206	-2.36693	0.549016	-4.31122	1.62e-05	0.00330345	expansin A15	0.737304	0.2324	4.01964	2.27022	TRUE		1.39361	0.441194	7.36245	4.23535	7.36245	5.283
Glyma.10G248800	235.982	-2.37197	0.675432	-3.51178	0.00044512	0.0115248	S-adenosyl-L-methionine-dependent methyltransferases superfamily protein	0.803635	0.545226	4.61803	1.65032	TRUE		1.50847	1.00853	8.44984	3.06558	8.44984	5.60161
Glyma.03G131700	926.515	-2.37803	0.861313	-2.76094	0.00576353	0.0394023	Gibberellin-regulated family protein	5.36037	2.44788	26.8658	19.0748	TRUE		10.0923	4.50497	49.2463	35.1274	49.2463	4.87958
Glyma.14G115500	10617.9	-2.38663	0.771649	-3.09289	0.00198218	0.0223056	Bifunctional inhibitor/lipid-transfer protein/seed storage 2S albumin superfamily protein	66.2768	73.2029	367.232	129.081	TRUE		124.395	136.017	671.689	239.062	671.689	5.39963
Glyma.18G067600	392.517	-2.3924	0.87039	-2.74866	0.00598396	0.0400512	Plant protein of unknown function (DUF641)	0.627901	0.428962	3.86899	1.62481	TRUE		1.18169	0.797317	7.0834	3.00827	7.0834	5.9943
Glyma.10G194000	259.952	-2.41331	0.871151	-2.77025	0.00560126	0.0388238	UDP-Glycosyltransferase superfamily protein	0.749065	0.797862	4.379	2.97626	TRUE		1.40471	1.48193	8.02051	5.4755	8.02051	5.70972
Glyma.13G210700	277.967	-2.41888	0.557303	-4.34034	1.42e-05	0.00328782	alpha/beta-Hydrolases superfamily protein	0.610339	0.391695	3.3186	0.836019	TRUE		1.14934	0.725422	6.07442	1.58814	6.07442	5.28513
Glyma.01G238900	150.009	-2.41969	0.662306	-3.65343	0.00025876	0.0092651	Cupredoxin superfamily protein	0.615421	0.479644	3.57077	1.61499	TRUE		1.1604	0.899426	6.5365	2.98425	6.5365	5.63299
Glyma.14G043700	94.1406	-2.42524	0.808099	-3.00116	0.00268953	0.0262176	UDP-Glycosyltransferase superfamily protein	0.330041	0.235464	2.18113	1.40814	TRUE		0.623648	0.441368	4.00626	2.63089	4.00626	6.42391
Glyma.15G265200	1101.88	-2.42635	0.88584	-2.73904	0.00616182	0.0407672	DNA glycosylase superfamily protein	2.62351	2.43878	15.1603	5.55259	TRUE		4.92795	4.53244	27.738	10.2857	27.738	5.6287
Glyma.03G189800	167.889	-2.42808	0.628517	-3.86318	0.00011192	0.00690497	Leucine-rich repeat protein kinase family protein	0.351457	0.351595	2.02383	0.667819	TRUE		0.658615	0.654039	3.7057	1.25677	3.7057	5.62651
Glyma.13G315400	126.175	-2.43149	0.863811	-2.81484	0.00488017	0.0358763	Pollen Ole e 1 allergen and extensin family protein	0.886823	0.296833	5.02983	1.78616	TRUE		1.67057	0.543132	9.20602	3.30591	9.20602	5.51069
Glyma.18G062600	191.756	-2.44692	0.771073	-3.1734	0.00150666	0.0195178	Arabidopsis thaliana protein of unknown function (DUF821)	0.658555	0.637946	3.18314	0.926592	TRUE		1.2376	1.18452	5.82371	1.73044	5.82371	4.70563
Glyma.18G231700	195.826	-2.46014	0.69142	-3.55809	0.00037356	0.0107576	0	3.40983	1.91627	15.8609	11.7347	TRUE		6.41981	3.53792	29.0877	21.7144	29.0877	4.53093
Glyma.05G149100	144.041	-2.46261	0.726786	-3.38836	0.00070312	0.0138675	Immunoglobulin E-set superfamily protein	0.680493	0.620382	4.06246	1.97019	TRUE		1.27807	1.1517	7.43626	3.63481	7.43626	5.81833
Glyma.12G060900	411.445	-2.46988	0.935214	-2.64098	0.00826667	0.0482904	laccase 2	0.956372	1.47035	6.08972	2.65469	TRUE		1.78857	2.73967	11.1652	4.97313	11.1652	6.24254
Glyma.10G015966	171.704	-2.47229	0.656778	-3.76427	0.00016704	0.00772984	Protein of unknown function (DUF789)	0.840309	0.817395	3.58416	0.924227	TRUE		1.57474	1.51788	6.55423	1.72341	6.55423	4.16211
Glyma.17G261500	951.139	-2.47306	0.916127	-2.69947	0.00694498	0.0438398	SKU5 similar 5	2.0288	2.3567	10.5801	5.6879	TRUE		3.8003	4.38552	19.3771	10.5021	19.3771	5.09884
Glyma.20G144000	56.3841	-2.5404	0.667732	-3.80452	0.00014208	0.00734736	Cupredoxin superfamily protein	0.477505	0.437993	2.91987	0.675862	TRUE		0.899854	0.815525	5.34326	1.28776	5.34326	5.93792
Glyma.08G262800	416.81	-2.55531	0.975455	-2.61961	0.00880311	0.0498606	alpha-xylosidase 1	0.479141	0.25277	2.94691	2.01559	TRUE		0.905813	0.476559	5.39629	3.71018	5.39629	5.9574
Glyma.16G091100	477.291	-2.57982	0.840361	-3.0699	0.0021413	0.0231829	Calcium-dependent phosphotriesterase superfamily protein	1.94645	1.41741	10.2448	4.72807	TRUE		3.66289	2.62754	18.7678	8.76788	18.7678	5.12378
Glyma.06G283800	734.109	-2.60808	0.882859	-2.95412	0.00313558	0.0283146	TRICHOME BIREFRINGENCE-LIKE 39	2.71764	2.69053	14.5945	7.33278	TRUE		5.10507	5.00298	26.7589	13.6291	26.7589	5.24164
Glyma.15G162800	115.371	-2.62801	0.877615	-2.99449	0.00274902	0.0264864	sequence-specific DNA binding transcription factors;transcription regulators	0.502547	0.427121	3.0315	0.726599	TRUE		0.942941	0.79203	5.54496	1.36495	5.54496	5.88049
Glyma.08G298700	713.033	-2.63817	0.947586	-2.7841	0.00536764	0.0379116	basic helix-loop-helix (bHLH) DNA-binding superfamily protein	2.57625	3.02814	18.0641	4.77051	TRUE		4.83209	5.62846	33.0417	8.86436	33.0417	6.83798
Glyma.01G170200	2010.73	-2.67509	0.895953	-2.98575	0.00282885	0.0268287	beta-galactosidase 3	3.07871	3.32552	19.2903	7.91944	TRUE		5.77087	6.17887	35.296	14.6444	35.296	6.11624
Glyma.07G018000	497.866	-2.70322	0.87585	-3.0864	0.00202597	0.0225062	delta tonoplast integral protein	1.86153	1.26037	13.0625	9.30232	TRUE		3.50774	2.34048	23.9619	17.1535	23.9619	6.83117
Glyma.10G245400	1255.5	-2.70784	1.01484	-2.66825	0.00762486	0.0463456	Kinase interacting (KIP1-like) family protein	0.942443	1.12266	5.77832	2.47077	TRUE		1.76849	2.08699	10.5922	4.6242	10.5922	5.98942
Glyma.08G120700	255.004	-2.76643	1.02297	-2.70432	0.00684443	0.0434443	GDSL-like Lipase/Acylhydrolase superfamily protein	0.80618	0.810309	5.36799	6.07927	TRUE		1.51362	1.50524	9.84784	11.1591	9.84784	6.50617
Glyma.02G068900	337.93	-2.78151	1.06028	-2.62338	0.00870625	0.0495999	xyloglucan endotransglucosylase/hydrolase 5	1.61441	1.92781	11.3863	5.04715	TRUE		3.02898	3.59103	20.8772	9.50946	20.8772	6.89247
Glyma.17G259500	5544.68	-2.79102	0.971173	-2.87387	0.00405481	0.0325051	GDSL-like Lipase/Acylhydrolase superfamily protein	15.1961	15.222	108.131	66.5471	TRUE		28.5347	28.2999	198.123	122.658	198.123	6.94323
Glyma.15G057600	16346.5	-2.82344	0.98842	-2.85652	0.00428311	0.0335288	0	64.7847	99.0037	460.403	119.536	TRUE		121.109	184.358	841.923	222.778	841.923	6.9518
Glyma.08G203000	204.921	-2.86025	0.885203	-3.23119	0.00123278	0.0177728	delta tonoplast integral protein	0.851351	0.659202	6.29209	3.85623	TRUE		1.5985	1.22655	11.5421	7.13217	11.5421	7.22057
Glyma.04G220600	90.2438	-2.88497	0.846503	-3.4081	0.00065417	0.0135606	Peroxidase superfamily protein	0.786777	0.646781	3.97754	1.9725	TRUE		1.48319	1.20668	7.25836	3.56771	7.25836	4.89374
Glyma.05G169900	706.035	-2.91232	0.780742	-3.73019	0.00019133	0.00812852	plantacyanin	6.45686	4.91804	44.3843	20.5469	TRUE		12.1695	9.18698	81.3475	38.2025	81.3475	6.68456
Glyma.14G164900	1398.36	-2.93421	1.01562	-2.8891	0.00386347	0.0317013	nitrate reductase 1	1.8135	1.62612	14.2514	4.42542	TRUE		3.4028	3.01911	26.103	8.41858	26.103	7.67102
Glyma.06G081800	500.191	-2.93464	1.04485	-2.80868	0.00497454	0.0362691	Protein kinase superfamily protein	0.66464	1.15848	6.14588	2.78331	TRUE		1.24101	2.15872	11.2551	5.16117	11.2551	9.06932
Glyma.14G189500	105.007	-2.93547	0.848914	-3.45791	0.00054438	0.0125895	Heavy metal transport/detoxification superfamily protein	0.284988	0.231564	2.87868	1.82997	TRUE		0.535072	0.429172	5.28547	3.4246	5.28547	9.87806
Glyma.19G159300	666.604	-2.95188	0.835278	-3.534	0.00040931	0.0111219	Bax inhibitor-1 family protein	3.4109	2.52337	25.5634	14.8442	TRUE		6.40926	4.66962	46.8183	27.5744	46.8183	7.3048
Glyma.18G259400	335.758	-2.97202	1.06793	-2.78298	0.00538621	0.0379781	GAST1 protein homolog 4	1.53524	0.650688	11.7814	9.617	TRUE		2.89986	1.22179	21.6292	17.7134	21.6292	7.45869
Glyma.20G036100	70.1229	-2.98632	0.596261	-5.00841	5.49e-07	0.00078235	ribonuclease 1	0.489418	0.36022	3.89262	3.9769	TRUE		0.92062	0.674771	7.08054	7.20201	7.08054	7.69106
Glyma.16G007700	2629.33	-2.99983	0.996796	-3.00948	0.00261697	0.0257354	germin-like protein 1	7.77466	7.58829	61.9317	31.9925	TRUE		14.5749	14.0907	113.44	59.1345	113.44	7.78324
Glyma.06G284900	572.444	-3.00768	0.998073	-3.01349	0.00258263	0.0255095	Basic-leucine zipper (bZIP) transcription factor family protein	0.767346	0.761489	6.03308	4.64184	TRUE		1.44155	1.41431	11.0571	8.53914	11.0571	7.67029
Glyma.17G212200	7609.85	-3.0167	0.932422	-3.23534	0.00121498	0.0176281	Bifunctional inhibitor/lipid-transfer protein/seed storage 2S albumin superfamily protein	20.3666	28.1753	171.152	91.5061	TRUE		38.1227	52.4286	313.38	168.885	313.38	8.22031
Glyma.02G233300	867.545	-3.03715	0.948269	-3.20283	0.00136083	0.0186836	0	1.19447	0.636961	9.4885	7.43414	TRUE		2.24429	1.17331	17.4138	13.6955	17.4138	7.75915
Glyma.19G021400	311.734	-3.08552	1.10545	-2.7912	0.00525136	0.0374097	basic helix-loop-helix (bHLH) DNA-binding family protein	1.1772	1.96962	10.8892	6.36971	TRUE		2.19983	3.66945	19.9347	11.7405	19.9347	9.06194
Glyma.17G140000	49.5467	-3.08658	1.01838	-3.03086	0.00243855	0.0246715	Bifunctional inhibitor/lipid-transfer protein/seed storage 2S albumin superfamily protein	0.357181	0.361371	2.60648	1.88954	TRUE		0.672765	0.685177	4.78808	3.50496	4.78808	7.11701
Glyma.14G126200	4827.15	-3.08973	1.10197	-2.80382	0.00505003	0.0365691	Protein of unknown function, DUF642	12.3438	17.2098	106.694	51.0915	TRUE		23.1108	32.0335	195.438	94.6925	195.438	8.45656
Glyma.07G038500	3123.6	-3.10515	0.977666	-3.17608	0.00149278	0.0194801	germin-like protein 1	7.39726	9.69121	66.2404	21.1953	TRUE		13.8426	18.0322	121.151	39.3254	121.151	8.75205
Glyma.08G152800	3231.88	-3.10821	1.04145	-2.9845	0.00284039	0.0268947	Leucine-rich repeat (LRR) family protein	4.94027	4.70704	43.1363	26.9152	TRUE		9.28884	8.7531	79.0917	49.6895	79.0917	8.51471
Glyma.09G236200	1128.9	-3.11969	1.06731	-2.92294	0.0034674	0.029868	expansin A1	2.86918	3.30203	26.9693	18.5109	TRUE		5.37955	6.13876	49.385	34.0584	49.385	9.18014
Glyma.04G169600	4487.57	-3.13726	1.18661	-2.64388	0.00819615	0.0481302	GAST1 protein homolog 4	17.0364	26.3125	145.371	80.432	TRUE		31.8561	49.0102	266.42	148.728	266.42	8.36325
Glyma.08G105700	127.356	-3.19117	1.09297	-2.91972	0.00350351	0.0300305	Immunoglobulin E-set superfamily protein	0.341773	0.556085	3.57954	1.09106	TRUE		0.639526	1.03547	6.5414	2.00559	6.5414	10.2285
Glyma.17G015100	123.005	-3.25642	1.04855	-3.10564	0.00189867	0.0217872	0	0.415463	0.559343	3.29909	0.854449	TRUE		0.778529	1.04124	6.03662	1.61165	6.03662	7.75388
Glyma.08G171000	1465.48	-3.27727	1.07634	-3.04483	0.00232811	0.0241302	0	8.97607	13.0233	76.4085	31.5642	TRUE		16.7919	24.2511	139.718	58.2337	139.718	8.32056
Glyma.18G152800	86.5836	-3.29356	1.23654	-2.66354	0.00773241	0.0466505	stomagen	0.20047	0.289944	2.63879	1.1702	TRUE		0.375417	0.539714	4.8373	2.19538	4.8373	12.8851
Glyma.08G015300	933.019	-3.34714	1.26545	-2.64501	0.00816883	0.0480131	plasma membrane intrinsic protein 1;4	2.36056	3.85147	24.4377	16.0896	TRUE		4.40937	7.17489	44.7621	29.629	44.7621	10.1516
Glyma.13G257500	27.4703	-3.37385	1.2347	-2.73252	0.00628521	0.0412998	0	0.139161	0.218949	2.22336	2.60673	TRUE		0.264264	0.414503	4.08546	4.8345	4.08546	15.4597
Glyma.17G208200	4326.53	-3.3941	1.27253	-2.66721	0.00764838	0.0463948	Protein of unknown function, DUF642	7.22254	10.5366	76.4606	49.3088	TRUE		13.5119	19.6247	140.065	90.8543	140.065	10.366
Glyma.01G021000	179.135	-3.54557	0.885914	-4.00216	6.28e-05	0.00549466	elicitor-activated gene 3-2	0.473222	0.244621	6.47086	6.8296	TRUE		0.889615	0.453298	11.7445	12.3716	11.7445	13.2018
Glyma.18G260900	706.847	-3.60234	1.12905	-3.19058	0.00141985	0.0190515	expansin A1	1.43655	1.32607	16.3364	13.7474	TRUE		2.69854	2.46156	29.9651	25.2788	29.9651	11.1042
Glyma.11G144809	246.343	-3.78636	1.20869	-3.13261	0.00173262	0.0208741	3-ketoacyl-CoA synthase 12	0.245254	0.307019	2.72812	1.8554	TRUE		0.458593	0.571795	5.00175	3.41944	5.00175	10.9067
Glyma.06G193800	1780.35	-3.78688	1.34905	-2.80708	0.00499935	0.0363277	Gibberellin-regulated family protein	4.90806	7.3019	68.2007	48.2789	TRUE		9.18122	13.5957	125.132	89.0703	125.132	13.6291
Glyma.16G150300	260.84	-3.87978	1.14601	-3.38548	0.00071054	0.013923	xyloglucan endotransglucosylase/hydrolase 5	0.644159	0.62981	9.52886	7.13814	TRUE		1.21068	1.17069	17.5179	13.3055	17.5179	14.4695
Glyma.19G046000	476.959	-3.88653	1.33648	-2.90804	0.00363703	0.030623	O-acyltransferase (WSD1-like) family protein	0.36677	0.613896	6.14155	7.13561	TRUE		0.685499	1.14347	11.2611	13.0955	11.2611	16.4276
Glyma.09G238300	1456.98	-3.89312	1.21266	-3.2104	0.00132551	0.0184587	GAST1 protein homolog 4	3.65524	4.20267	55.6019	40.4037	TRUE		6.85996	7.81515	101.986	74.4864	101.986	14.8669
Glyma.13G160400	1372.85	-3.95882	1.39043	-2.8472	0.00441063	0.0340216	Bifunctional inhibitor/lipid-transfer protein/seed storage 2S albumin superfamily protein	2.07855	2.35097	33.3563	37.2999	TRUE		3.90133	4.3731	61.2912	68.4927	61.2912	15.7103
Glyma.19G250233	192.994	-4.55539	1.59883	-2.8492	0.00438293	0.0339095	Li-tolerant lipase 1	0.151728	0.127845	4.77142	5.38103	TRUE		0.285946	0.238617	8.7674	9.87931	8.7674	30.661
Glyma.14G220600	174.257	-4.87137	1.50657	-3.23342	0.00122316	0.0176839	GDSL-like Lipase/Acylhydrolase superfamily protein	0.142343	0.169981	4.41024	4.5757	TRUE		0.27033	0.324555	8.1035	8.40956	8.1035	29.9764
Glyma.19G250167	399.305	-4.90457	1.45486	-3.37117	0.0007485	0.0142057	0	0.432258	0.324458	13.6671	13.8133	TRUE		0.812236	0.600644	25.0795	25.3706	25.0795	30.8771

## Sheet: lowB vs Foliar
								FPKM						TPM
								LowB		Foliar				LowB		Foliar
genes	baseMean	log2FoldChange	lfcSE	stat	pvalue	padj		AVG	STDEV	Avg	Stdv	FPKM>=2		AVG	STDEV	Avg	Stdv	MAX TPM	fold change
Glyma.01G006000	79.5566	-2.91718	0.659411	-4.42393	9.69e-06	0.0439942	oxidative stress 3	0.477463	0.538091	4.13886	2.69743	TRUE		0.8722	0.983793	7.61858	4.97472	7.61858	8.7349

## Sheet: lowB vs lowZn
								FPKM						TPM
								LowB		LowZn				LowB		LowZn
genes	baseMean	log2FoldChange	lfcSE	stat	pvalue	padj		AVG	STDEV	Avg	SD	FPKM>=2		AVG	STDEV	Avg	SD	MAX TPM	fold change
Glyma.03G057800	94.3502	24.3733	4.54551	5.36207	8.23e-08	0.00115015	Rhodanese/Cell cycle control phosphatase superfamily protein	2.97188	3.43436	0	0	TRUE		5.42522	6.2687	0	0	5.42522	0

## Sheet: lowZn vs Foliar
								FPKM						TPM
								LowZn		Foliar				LowZn		Foliar
genes	baseMean	log2FoldChange	lfcSE	stat	pvalue	padj		Avg	SD	Avg	Stdv	FPKM>=2		Avg	SD	Avg	Stdv	MAX TPM	fold change
Glyma.11G197300	178.836	4.05664	0.789816	5.13619	2.8e-07	0.00162813	cytochrome P450, family 79, subfamily B, polypeptide 2	5.02778	3.48586	0.283047	0.151597	TRUE		9.16108	6.31714	0.519326	0.278248	9.16108	0.0566883
Glyma.01G006000	79.5566	-2.94338	0.659503	-4.46302	8.08e-06	0.0312856	oxidative stress 3	0.478131	0.344952	4.13886	2.69743	TRUE		0.876816	0.635332	7.61858	4.97472	7.61858	8.68891
Glyma.03G048000	40.2381	-22.9927	4.28116	-5.37067	7.84e-08	0.00121478	DDT domain superfamily	0	0	2.95977	3.46218	TRUE		0	0	5.46821	6.3886	5.46821	#DIV/0!
Glyma.03G083600	63.8028	-23.3797	4.43923	-5.2666	1.39e-07	0.00129123	Mitochondrial substrate carrier family protein	0	0	2.26335	2.6414	TRUE		0	0	4.18674	4.89176	4.18674	#DIV/0!
