# Supplementary material for: Global transcriptional modulation and nutritional status of soybean plants following foliar application of zinc borate as a suspension concentrate fertilizer
Source: Sci Rep. 2025 Jan 26;15:3309. doi: 10.1038/s41598-025-87771-5 (PMC11770081; doi:10.1038/s41598-025-87771-5)
Supplement: Supplementary file 2 — Supplementary Material 2 [file 41598_2025_87771_MOESM2_ESM.xlsx]

## Sheet: LEAF - Foliar vs lowB_lowZn
Supplemental Data S3. List of differentially expressed genes in Experiment 2.
							CAFS = Exp. 2 (CA: 1L/ha), Foliar application (F), Leaf (L)	FPKM					TPM					black font indicated repression in tissues adjancent to where foliar fertilization occurred
							CA0S = Exp. 2 (CA: 1L/ha), control (0), Leaf (L)	CAFL		CAOL	STDEV		CAFL		CAOL	STDEV		red font indicated repression in tissues adjancent to where foliar fertilization occurred
genes	baseMean	log2FoldChange	lfcSE	stat	pvalue	padj	gene annotation	AVG	STDEV	AVG	STDEV	FPKM>=2	AVG	STDEV	AVG	STDEV	max TPM	fold change
Glyma.06G277400	41.9748	22.8054	3.027	7.534	4.92e-14	1.93e-10	Protein of unknown function (DUF640)	0	0	2.62895	3.61148	TRUE	0	0	4.9963	6.86324	4.9963	#DIV/0!
Glyma.15G089000	413.767	6.86029	1.45561	4.71301	2.44e-06	0.00029486	GDSL-like Lipase/Acylhydrolase superfamily protein	0.129705	0.104879	19.9972	37.4501	TRUE	0.240149	0.198189	38.0234	71.2084	38.0234	158.332
Glyma.17G131900	95.9526	6.8404	1.65569	4.13145	3.6e-05	0.00224289	Integrase-type DNA-binding superfamily protein	0.0562742	0.125833	5.93226	9.08825	TRUE	0.102026	0.228138	11.3792	17.6616	11.3792	111.532
Glyma.07G212400	200.84	6.55974	1.8422	3.56082	0.00036969	0.010954	redox responsive transcription factor 1	0.093495	0.147073	12.5076	19.6329	TRUE	0.173144	0.274162	24.0293	38.3138	24.0293	138.782
Glyma.18G284400	43.3838	6.4639	1.91046	3.38343	0.00071587	0.0168293	0	0.006869	0.0153595	2.06417	2.83166	TRUE	0.0124536	0.0278471	3.92199	5.38387	3.92199	314.928
Glyma.05G049900	54.05	6.23739	1.34749	4.62889	3.68e-06	0.00040178	Integrase-type DNA-binding superfamily protein	0.0388656	0.0542594	2.97911	4.06464	TRUE	0.0711964	0.0990169	5.68442	7.84712	5.68442	79.8414
Glyma.01G216000	55.9879	5.80606	1.72763	3.3607	0.00077745	0.0176818	Integrase-type DNA-binding superfamily protein	0.0875208	0.130149	4.36144	6.37737	TRUE	0.160268	0.236897	8.35071	12.3919	8.35071	52.1048
Glyma.20G249200	56.4048	5.47311	1.63354	3.35046	0.00080678	0.018141	0	0.048773	0.0885106	2.33427	3.51549	TRUE	0.088908	0.160415	4.43599	6.6852	4.43599	49.8941
Glyma.10G166100	155.915	5.31932	1.24763	4.26352	2.01e-05	0.00145224	Protein of unknown function (DUF640)	0.0630988	0.0369752	4.12777	7.03943	TRUE	0.115523	0.0684333	7.84714	13.3853	7.84714	67.9273
Glyma.11G085200	45.1556	5.22445	1.38624	3.7688	0.00016403	0.0062829	Disease resistance-responsive (dirigent-like protein) family protein	0.0934738	0.133133	3.25774	5.01958	TRUE	0.171437	0.24304	6.19056	9.54641	6.19056	36.1098
Glyma.03G231000	85.6344	5.04412	1.23472	4.08524	4.4e-05	0.00258444	Galactose oxidase/kelch repeat superfamily protein	0.0833776	0.0328273	2.60074	3.81608	TRUE	0.153478	0.0625572	4.94442	7.25466	4.94442	32.2158
Glyma.14G185600	148.095	4.83881	1.2889	3.75423	0.00017388	0.00656528	Zinc finger (C3HC4-type RING finger) family protein	0.135744	0.0705486	4.35167	5.88581	TRUE	0.249775	0.131495	8.26921	11.1882	8.26921	33.1066
Glyma.14G176300	97.379	4.60536	0.69186	6.6565	2.8e-11	4.59e-08	Phosphate-responsive 1 family protein	0.245139	0.215496	5.50782	4.77927	TRUE	0.449781	0.392753	10.4415	9.29648	10.4415	23.2147
Glyma.20G223100	44.4501	4.53644	1.54998	2.92677	0.00342505	0.0461453	Protein of unknown function (DUF640)	0.0889892	0.131833	2.0584	3.49644	TRUE	0.164654	0.246439	3.91148	6.64955	3.91148	23.7557
Glyma.17G009800	86.8535	4.50795	1.07391	4.19769	2.7e-05	0.00179127	ethylene-forming enzyme	0.152699	0.117544	4.13753	6.59715	TRUE	0.279537	0.212522	7.8587	12.5492	7.8587	28.1133
Glyma.17G065300	73.8654	4.40301	1.16143	3.79103	0.00015003	0.00592144	xyloglucan endotransglycosylase 6	0.201092	0.308767	4.34272	4.09393	TRUE	0.373519	0.577305	8.22518	7.92294	8.22518	22.0208
Glyma.12G087200	328.885	4.32075	1.07745	4.01014	6.07e-05	0.00321508	cytochrome P450, family 94, subfamily C, polypeptide 1	0.537973	0.568266	10.9857	11.5758	TRUE	0.996474	1.06595	20.8427	22.4391	20.8427	20.9164
Glyma.20G097500	101.634	4.30532	1.48626	2.89675	0.00377049	0.0486619	KNOTTED1-like homeobox gene 6	0.161536	0.0665023	3.5008	6.00721	TRUE	0.296222	0.120154	6.6565	11.4217	6.6565	22.4713
Glyma.14G216200	133.049	4.27985	1.09003	3.92634	8.62e-05	0.00414453	Walls Are Thin 1	0.271841	0.13433	6.03692	8.41232	TRUE	0.498626	0.247737	11.4877	15.9882	11.4877	23.0386
Glyma.12G069500	49.1509	4.26721	1.28623	3.31761	0.0009079	0.0196929	FASCICLIN-like arabinogalactan-protein 11	0.122855	0.143103	2.88034	3.71173	TRUE	0.226577	0.263215	5.45761	7.06767	5.45761	24.0872
Glyma.13G095200	53.1868	4.20998	1.29065	3.26191	0.00110663	0.0224645	xyloglucan endotransglycosylase 6	0.154591	0.259699	2.56818	2.39345	TRUE	0.286855	0.484737	4.85456	4.60976	4.85456	16.9234
Glyma.13G095000	33.6539	4.15922	0.878584	4.73401	2.2e-06	0.00027404	Xyloglucan endotransglucosylase/hydrolase family protein	0.0430046	0.0443563	2.15112	1.63073	TRUE	0.0787024	0.0807447	4.03863	3.02255	4.03863	51.3152
Glyma.06G205500	84.4056	4.14898	1.26605	3.27711	0.00104875	0.0216933	COBRA-like extracellular glycosyl-phosphatidyl inositol-anchored protein family	0.219634	0.182368	4.39502	4.94058	TRUE	0.403943	0.332714	8.31886	9.40915	8.31886	20.5941
Glyma.12G069900	77.0417	4.13331	1.21686	3.3967	0.00068205	0.0162779	FASCICLIN-like arabinogalactan-protein 11	0.226588	0.253961	4.32098	6.44742	TRUE	0.420825	0.476992	8.18272	12.2657	8.18272	19.4445
Glyma.17G065100	43.3574	4.10058	0.852974	4.8074	1.53e-06	0.00020912	xyloglucan endotransglycosylase 6	0.163255	0.282717	2.12172	1.43478	TRUE	0.304314	0.52811	4.00653	2.75128	4.00653	13.1658
Glyma.14G176400	241.126	4.09269	0.872897	4.68863	2.75e-06	0.00031948	Phosphate-responsive 1 family protein	0.6729	0.315181	13.1767	12.2397	TRUE	1.23673	0.583689	24.9494	23.685	24.9494	20.1737
Glyma.11G148700	183.772	4.07663	1.16968	3.48525	0.00049168	0.0131674	FASCICLIN-like arabinogalactan-protein 12	0.598923	0.436648	11.3621	15.0487	TRUE	1.10964	0.820947	21.5388	28.6445	21.5388	19.4106
Glyma.09G147200	293.209	4.0669	1.22631	3.31637	0.00091195	0.0197371	C-repeat-binding factor 4	1.25869	2.02143	18.7141	18.1094	TRUE	2.33789	3.77908	35.4279	34.9836	35.4279	15.1538
Glyma.06G225400	117.25	3.95148	1.2262	3.22254	0.00127057	0.0244403	Cellulose synthase family protein	0.122939	0.0929432	2.6754	3.00672	TRUE	0.227324	0.172545	5.06468	5.72363	5.06468	22.2795
Glyma.20G089900	21.4403	3.93261	1.12129	3.50721	0.00045284	0.0125057	0	0.232159	0.366533	2.31136	3.76083	TRUE	0.423107	0.664119	4.40115	7.14916	4.40115	10.402
Glyma.12G069700	107.512	3.89389	1.32372	2.94163	0.00326495	0.0450077	FASCICLIN-like arabinogalactan-protein 11	0.303099	0.348077	6.07377	7.88867	TRUE	0.565004	0.65165	11.5053	15.0181	11.5053	20.3631
Glyma.15G086000	191.813	3.89383	1.14975	3.38668	0.00070745	0.0167069	FASCICLIN-like arabinogalactan-protein 12	0.744557	0.58892	9.62926	16.7642	TRUE	1.3752	1.08651	18.2452	31.8986	18.2452	13.2673
Glyma.18G137500	245.323	3.8824	0.847487	4.58107	4.63e-06	0.00048174	xyloglucan:xyloglucosyl transferase 33	0.389894	0.26213	4.60558	4.14424	TRUE	0.718592	0.482773	8.70541	7.956	8.70541	12.1145
Glyma.06G036800	92.6739	3.87632	1.07009	3.62243	0.00029185	0.0094194	myb domain protein r1	0.418462	0.647081	5.40566	5.29506	TRUE	0.777145	1.21035	10.2398	10.2418	10.2398	13.1762
Glyma.12G070200	90.6079	3.75963	1.16443	3.22874	0.00124336	0.0240583	FASCICLIN-like arabinogalactan-protein 11	0.310288	0.300186	4.13202	6.69797	TRUE	0.572914	0.558906	7.8273	12.7477	7.8273	13.6623
Glyma.07G264200	97.2195	3.71583	1.03412	3.59324	0.0003266	0.0101121	ethylene-forming enzyme	0.433531	0.171024	5.23651	6.9836	TRUE	0.798298	0.321287	9.94439	13.285	9.94439	12.457
Glyma.11G194600	279.882	3.69109	0.886854	4.162	3.15e-05	0.0020333	Heavy metal transport/detoxification superfamily protein	0.721163	0.141306	10.6038	14.8289	TRUE	1.32433	0.269746	20.3191	28.9332	20.3191	15.3429
Glyma.13G226000	328.25	3.66834	1.03243	3.55313	0.00038068	0.0111868	FASCICLIN-like arabinogalactan-protein 11	1.14918	0.409907	15.6894	20.8724	TRUE	2.11706	0.780101	29.7183	39.7341	29.7183	14.0375
Glyma.11G148500	225.931	3.61899	1.13354	3.19265	0.00140976	0.0262682	FASCICLIN-like arabinogalactan-protein 11	1.04786	0.914095	13.6355	18.2204	TRUE	1.94509	1.71272	25.8317	34.6854	25.8317	13.2805
Glyma.11G185700	213.807	3.60747	0.896919	4.02207	5.77e-05	0.00311109	cytochrome P450, family 94, subfamily C, polypeptide 1	0.438	0.259484	5.93095	5.07917	TRUE	0.807611	0.48924	11.212	9.79631	11.212	13.8829
Glyma.14G223000	124.143	3.58763	1.06222	3.3775	0.00073149	0.0170739	SKU5 similar 5	0.267521	0.165178	3.88016	6.47263	TRUE	0.493019	0.305856	7.37988	12.306	7.37988	14.9687
Glyma.04G100400	401.316	3.56575	0.789525	4.51632	6.29e-06	0.00060997	Phosphate-responsive 1 family protein	1.72036	1.5618	21.009	14.6618	TRUE	3.1846	2.92991	39.4734	27.4969	39.4734	12.3951
Glyma.12G070000	151.547	3.55865	1.16531	3.05383	0.00225938	0.0355097	FASCICLIN-like arabinogalactan-protein 11	0.648071	0.567477	8.17613	10.0351	TRUE	1.20223	1.06084	15.4818	19.1027	15.4818	12.8776
Glyma.08G119400	117.443	3.54574	1.17734	3.01166	0.00259827	0.0390386	FASCICLIN-like arabinogalactan-protein 12	0.554946	0.515148	6.08409	9.50042	TRUE	1.02496	0.949729	11.5092	18.0786	11.5092	11.2288
Glyma.11G148501	79.5315	3.53147	0.975338	3.62077	0.00029373	0.00944445	FASCICLIN-like arabinogalactan-protein 11	0.333148	0.378025	3.55971	3.99273	TRUE	0.619977	0.709703	6.72402	7.59069	6.72402	10.8456
Glyma.10G214500	2322.53	3.49914	1.20868	2.89501	0.00379152	0.048863	0	13.3184	11.9054	169.731	285.825	TRUE	24.5551	22.0067	322.772	543.452	322.772	13.1448
Glyma.05G192300	259.929	3.48185	1.12315	3.10007	0.00193477	0.0321725	0	0.784503	0.474175	9.77779	11.1082	TRUE	1.44934	0.8909	18.5157	21.144	18.5157	12.7753
Glyma.19G215700	111.626	3.47393	1.03851	3.34511	0.0008225	0.0183997	0	0.607938	0.952681	8.31602	7.57099	TRUE	1.13019	1.78147	15.6327	14.255	15.6327	13.8319
Glyma.14G064200	160.03	3.43404	1.01224	3.39251	0.00069254	0.0164683	Subtilisin-like serine endopeptidase family protein	0.263948	0.167005	4.12196	6.42868	TRUE	0.487909	0.316432	7.82768	12.2299	7.82768	16.0433
Glyma.15G086100	229.779	3.43211	1.0569	3.24733	0.00116492	0.0231252	FASCICLIN-like arabinogalactan-protein 11	1.12355	0.887879	10.8876	14.971	TRUE	2.07992	1.65587	20.6299	28.5002	20.6299	9.91863
Glyma.U035800	66.141	3.36156	0.714884	4.70225	2.57e-06	0.00030357	basic helix-loop-helix (bHLH) DNA-binding superfamily protein	0.352511	0.226123	3.56338	3.75333	TRUE	0.649164	0.416281	6.76674	7.23936	6.76674	10.4238
Glyma.08G117500	366.535	3.35266	1.01932	3.2891	0.00100508	0.0211062	cellulose synthase family protein	0.599007	0.399196	7.28364	8.47691	TRUE	1.10455	0.737878	13.8025	16.1396	13.8025	12.4961
Glyma.13G094900	192.87	3.34363	0.553708	6.03861	1.55e-09	1.12e-06	Xyloglucan endotransglucosylase/hydrolase family protein	0.842177	0.475244	9.71864	6.37019	TRUE	1.55018	0.886145	18.3606	12.1893	18.3606	11.8442
Glyma.15G106000	143.713	3.30007	0.954876	3.45601	0.00054823	0.0141601	beta-glucosidase 47	0.453955	0.282854	4.52874	6.52761	TRUE	0.833707	0.515808	8.61037	12.4118	8.61037	10.3278
Glyma.19G022200	61.7486	3.27932	1.09629	2.99129	0.00277798	0.040665	mini zinc finger 2	0.474069	0.308475	4.18269	5.32322	TRUE	0.876693	0.57778	7.94842	10.1212	7.94842	9.06637
Glyma.08G342000	48.3445	3.24388	0.832791	3.89519	9.81e-05	0.00448458	kunitz trypsin inhibitor 1	0.196476	0.123356	2.76584	4.48606	TRUE	0.359603	0.22707	5.26402	8.53041	5.26402	14.6384
Glyma.01G153300	405.884	3.21041	0.798156	4.02229	5.76e-05	0.00311109	cytochrome P450, family 707, subfamily A, polypeptide 1	1.44834	0.736106	13.0497	10.8563	TRUE	2.66648	1.38958	24.5336	20.4456	24.5336	9.20076
Glyma.06G102100	445.914	3.1895	0.622239	5.12584	2.96e-07	6.03e-05	Phosphate-responsive 1 family protein	1.00654	0.678628	9.86952	6.49732	TRUE	1.85832	1.2724	18.5324	12.0365	18.5324	9.97265
Glyma.12G069800	42.1418	3.18807	0.827233	3.8539	0.00011625	0.00502101	FASCICLIN-like arabinogalactan-protein 11	0.230304	0.18547	2.81013	3.36607	TRUE	0.420742	0.337329	5.31982	6.40747	5.31982	12.6439
Glyma.13G327300	149.101	3.16744	1.03705	3.05429	0.00225593	0.0354914	FASCICLIN-like arabinogalactan-protein 11	0.629954	0.550688	7.36916	8.48337	TRUE	1.16643	1.03352	13.9433	16.1561	13.9433	11.9538
Glyma.10G274300	403.4	3.1316	0.792801	3.95005	7.81e-05	0.0038978	B-box type zinc finger protein with CCT domain	1.29437	1.44912	11.1966	6.47526	TRUE	2.40075	2.71572	20.9507	11.9102	20.9507	8.72672
Glyma.10G245800	60.7247	3.11464	1.02729	3.03189	0.00243027	0.0372997	FASCICLIN-like arabinogalactan-protein 12	0.298026	0.29597	3.1198	4.07595	TRUE	0.548854	0.546248	5.88111	7.72143	5.88111	10.7153
Glyma.11G096700	387.643	3.11012	0.903651	3.44173	0.00057802	0.0145466	expansin-like A1	0.983759	0.768085	10.1459	8.44667	TRUE	1.81282	1.44265	19.1088	16.0167	19.1088	10.5409
Glyma.08G214100	87.9218	3.08833	0.845422	3.653	0.00025919	0.00871186	VQ motif-containing protein	0.690622	0.441015	6.18205	7.63411	TRUE	1.27786	0.83094	11.7232	14.5328	11.7232	9.17404
Glyma.07G102500	184.757	3.05829	0.9424	3.24522	0.00117361	0.0232356	Auxin efflux carrier family protein	0.470639	0.232782	4.88854	7.38161	TRUE	0.866835	0.433274	9.29642	14.0362	9.29642	10.7246
Glyma.09G218600	358.699	2.94912	0.755005	3.90609	9.38e-05	0.00435971	cytochrome P450, family 707, subfamily A, polypeptide 1	1.57357	0.557687	11.5628	9.33052	TRUE	2.8997	1.07218	21.7261	17.5665	21.7261	7.49253
Glyma.08G341600	313.532	2.91711	0.808377	3.6086	0.00030785	0.00971639	kunitz trypsin inhibitor 1	2.36027	1.14636	18.3085	14.3581	TRUE	4.34188	2.10679	34.12	26.1496	34.12	7.85835
Glyma.02G209500	41.5124	2.91657	0.642163	4.5418	5.58e-06	0.00055438	Cupredoxin superfamily protein	0.37403	0.256062	3.33922	3.13129	TRUE	0.686177	0.465171	6.31274	5.96064	6.31274	9.19987
Glyma.03G071700	657.721	2.89475	0.792512	3.65263	0.00025957	0.00871186	glyoxal oxidase-related protein	2.7332	0.877322	20.1407	17.0986	TRUE	5.02084	1.61395	37.7517	31.8273	37.7517	7.51901
Glyma.15G169500	466.419	2.86604	0.735506	3.89669	9.75e-05	0.00446409	beta-galactosidase 12	1.3173	0.706896	10.5982	10.6857	TRUE	2.43372	1.33801	20.0705	20.3386	20.0705	8.24683
Glyma.11G156513	206.907	2.82615	0.94284	2.99749	0.00272216	0.0401145	FASCICLIN-like arabinogalactan-protein 11	1.00112	0.579171	6.89748	10.1688	TRUE	1.84656	1.08073	13.0621	19.3537	13.0621	7.07372
Glyma.07G009700	208.799	2.81196	0.864898	3.2512	0.00114918	0.0229368	Late embryogenesis abundant (LEA) hydroxyproline-rich glycoprotein family	1.45954	1.08677	9.24824	10.576	TRUE	2.7005	2.03353	17.5572	20.1296	17.5572	6.50147
Glyma.04G238900	123.889	2.78083	0.581927	4.77865	1.76e-06	0.0002324	myosin heavy chain-related	1.01455	0.510393	6.21885	5.78091	TRUE	1.8735	0.972003	11.7931	11.2166	11.7931	6.2947
Glyma.20G195900	129.457	2.7802	0.527843	5.2671	1.39e-07	3.53e-05	Integrase-type DNA-binding superfamily protein	1.05076	0.265913	6.34027	5.91736	TRUE	1.93011	0.491631	11.871	10.9268	11.871	6.1504
Glyma.17G160200	47.6805	2.73191	0.607685	4.4956	6.94e-06	0.00065947	0	0.61292	0.465258	3.77525	1.35557	TRUE	1.12747	0.859374	7.13001	2.62775	7.13001	6.3239
Glyma.15G128100	64.9544	2.72048	0.790854	3.43993	0.00058186	0.0145966	Plant invertase/pectin methylesterase inhibitor superfamily protein	0.637061	0.522955	4.7407	6.24873	TRUE	1.17205	0.970052	9.00177	11.891	9.00177	7.68034
Glyma.07G035200	145.635	2.70601	0.529754	5.10805	3.25e-07	6.39e-05	hydroxyproline-rich glycoprotein family protein	0.318414	0.0925328	2.20898	1.92908	TRUE	0.585567	0.173979	4.1914	3.76102	4.1914	7.15786
Glyma.02G040700	533.635	2.69699	0.753538	3.5791	0.00034478	0.0104364	uncoupling protein 5	2.64555	1.30478	16.1917	14.2863	TRUE	4.86648	2.44923	30.6573	27.5804	30.6573	6.29968
Glyma.05G169200	80.7051	2.67914	0.700943	3.8222	0.00013227	0.00548585	RmlC-like cupins superfamily protein	0.423024	0.262863	3.36012	4.48851	TRUE	0.774664	0.477311	6.38965	8.53745	6.38965	8.24829
Glyma.01G036751	41.4518	2.67532	0.646187	4.14016	3.47e-05	0.00216971	0	0.93635	0.301953	6.22601	6.51711	TRUE	1.71914	0.551241	11.8414	12.3954	11.8414	6.88802
Glyma.12G172300	58.3774	2.66878	0.783776	3.40503	0.00066157	0.0159834	Protein of unknown function, DUF584	0.682624	0.928245	4.47006	3.60527	TRUE	1.26987	1.73662	8.34654	6.61307	8.34654	6.57273
Glyma.17G211300	134.8	2.65313	0.770504	3.44337	0.00057451	0.0144956	0	0.413934	0.148037	2.62127	2.50838	TRUE	0.763262	0.286146	4.97844	4.88678	4.97844	6.52258
Glyma.20G115600	292.787	2.65146	0.769069	3.44762	0.00056554	0.0144121	B-box type zinc finger protein with CCT domain	1.58802	1.70906	10.8439	6.01922	TRUE	2.94426	3.2046	20.2926	10.9553	20.2926	6.89226
Glyma.10G185600	75.0636	2.6511	0.668703	3.96453	7.35e-05	0.00370628	0	0.230413	0.0884692	2.04391	2.85153	TRUE	0.422861	0.161643	3.88453	5.4253	3.88453	9.18632
Glyma.14G056100	101.9	2.64014	0.605141	4.36285	1.28e-05	0.00104784	laccase 5	0.450512	0.120739	3.4423	3.52622	TRUE	0.824033	0.209179	6.5384	6.70679	6.5384	7.93464
Glyma.17G132600	159.753	2.61445	0.712405	3.66989	0.00024266	0.00826539	KNOTTED-like homeobox of Arabidopsis thaliana 7	1.32857	0.720647	8.55918	8.95361	TRUE	2.4393	1.32026	16.2083	17.0624	16.2083	6.64464
Glyma.08G210200	32.7883	2.58162	0.702009	3.67747	0.00023556	0.00808383	Ran BP2/NZF zinc finger-like superfamily protein	0.383209	0.143778	3.40777	3.27651	TRUE	0.701454	0.256402	6.47314	6.2413	6.47314	9.22818
Glyma.11G156304	281.17	2.57368	0.801226	3.21218	0.00131732	0.0250572	FASCICLIN-like arabinogalactan-protein 11	2.24395	1.25438	12.6091	17.703	TRUE	4.12342	2.32462	23.8739	33.692	23.8739	5.78983
Glyma.17G030700	414.471	2.53984	0.707821	3.58826	0.0003329	0.0102748	COBRA-like protein-7 precursor	1.39755	0.284033	8.11379	8.20017	TRUE	2.56745	0.545407	15.4351	16.0028	15.4351	6.01186
Glyma.13G070300	95.3915	2.52241	0.533166	4.73099	2.23e-06	0.00027497	Cellulose-synthase-like C4	0.335946	0.162302	2.20009	1.74866	TRUE	0.617986	0.301758	4.16521	3.38775	4.16521	6.73998
Glyma.15G234300	180.146	2.50839	0.837842	2.99387	0.00275463	0.0404439	Eukaryotic aspartyl protease family protein	1.18736	0.781052	6.54253	7.31664	TRUE	2.19011	1.46481	12.4246	13.9265	12.4246	5.67305
Glyma.18G041400	250.556	2.50791	0.795474	3.15272	0.00161755	0.0288004	Eukaryotic aspartyl protease family protein	1.48351	1.44255	8.00247	6.39206	TRUE	2.74388	2.70819	15.0933	12.2267	15.0933	5.5007
Glyma.12G069601	49.6456	2.50766	0.740504	3.38642	0.00070811	0.0167069	FASCICLIN-like arabinogalactan-protein 11	0.452492	0.249524	2.59647	3.54513	TRUE	0.828017	0.448871	4.91895	6.75092	4.91895	5.94064
Glyma.05G151400	101.776	2.49604	0.591093	4.22276	2.41e-05	0.00164488	ralf-like 32	1.38575	0.514	8.10735	7.3251	TRUE	2.54219	0.93993	15.3513	14.1467	15.3513	6.0386
Glyma.10G185500	132.622	2.47922	0.807059	3.07192	0.00212688	0.0340961	0	0.698173	0.433362	3.88704	5.63599	TRUE	1.27802	0.789517	7.38962	10.7212	7.38962	5.78207
Glyma.20G017900	375.348	2.44597	0.767882	3.18535	0.00144581	0.0266832	Polyketide cyclase/dehydrase and lipid transport superfamily protein	4.87849	2.70995	26.9158	27.2696	TRUE	9.01431	5.1144	51.105	51.9134	51.105	5.66932
Glyma.03G184500	59.1281	2.42492	0.767989	3.15749	0.00159132	0.0284755	xyloglucan endotransglucosylase/hydrolase 32	0.325796	0.122022	2.47619	4.09569	TRUE	0.59821	0.224728	4.70139	7.79176	4.70139	7.85909
Glyma.06G164200	135.383	2.39235	0.610756	3.91703	8.96e-05	0.00424558	0	1.42707	0.788412	7.88001	6.19588	TRUE	2.63252	1.47196	14.7498	11.4562	14.7498	5.6029
Glyma.04G197300	110.637	2.38897	0.799397	2.98847	0.0028038	0.0408601	Heavy metal transport/detoxification superfamily protein	0.837288	0.677198	4.94053	5.43269	TRUE	1.54482	1.24535	9.3915	10.3387	9.3915	6.07934
Glyma.11G106900	99.2207	2.38099	0.499405	4.76765	1.86e-06	0.00023913	Senescence/dehydration-associated protein-related	0.694997	0.33659	3.88716	3.07199	TRUE	1.27696	0.615144	7.39041	5.99466	7.39041	5.7875
Glyma.02G218200	80.2143	2.32909	0.625867	3.72138	0.00019814	0.00725642	Zinc finger (C3HC4-type RING finger) family protein	0.430304	0.0640465	2.04401	2.2136	TRUE	0.789581	0.116497	3.88258	4.21056	3.88258	4.91726
Glyma.17G066500	506.781	2.3287	0.690767	3.37118	0.00074846	0.017336	Deoxyxylulose-5-phosphate synthase	2.59005	0.813976	10.9349	7.88637	TRUE	4.76642	1.55966	20.5772	14.9268	20.5772	4.31713
Glyma.07G038500	984.145	2.31897	0.445624	5.20387	1.95e-07	4.48e-05	germin-like protein 1	9.83053	4.54898	49.0042	27.2623	TRUE	18.0644	8.36799	92.2668	51.577	92.2668	5.10767
Glyma.10G022300	39.1061	2.28831	0.603524	3.79158	0.00014969	0.00591823	0	0.557833	0.4787	2.26543	1.59077	TRUE	1.02982	0.901655	4.2405	2.92669	4.2405	4.11771
Glyma.11G039400	118.921	2.28458	0.50091	4.56086	5.09e-06	0.00051815	chloroplast beta-amylase	0.712176	0.489554	3.36889	1.64071	TRUE	1.31572	0.923411	6.34039	3.08439	6.34039	4.81896
Glyma.07G096700	94.1329	2.28304	0.687599	3.32031	0.00089919	0.0195255	Bifunctional inhibitor/lipid-transfer protein/seed storage 2S albumin superfamily protein	1.12173	0.444428	6.01264	6.26824	TRUE	2.06518	0.844244	11.4443	11.9122	11.4443	5.54153
Glyma.13G304400	427.999	2.27378	0.642677	3.53798	0.0004032	0.0115969	xyloglucan endotransglucosylase/hydrolase 9	3.00773	1.16109	15.7497	11.7557	TRUE	5.51654	2.09886	29.7364	22.5718	29.7364	5.39041
Glyma.13G178700	70.107	2.26312	0.698645	3.2393	0.00119824	0.0235333	Pollen Ole e 1 allergen and extensin family protein	0.656905	0.372392	3.44658	3.44765	TRUE	1.20448	0.689131	6.5597	6.55947	6.5597	5.44607
Glyma.01G220600	115.869	2.24288	0.512555	4.37589	1.21e-05	0.0009996	plasma membrane intrinsic protein 1;4	0.853105	0.203255	5.16332	4.9943	TRUE	1.56454	0.37504	9.78825	9.51729	9.78825	6.25633
Glyma.09G188600	472.622	2.22992	0.453549	4.9166	8.81e-07	0.00013774	Leucine-rich repeat (LRR) family protein	1.92931	0.547862	9.40705	6.62478	TRUE	3.5438	1.02114	17.8156	12.8965	17.8156	5.02727
Glyma.12G197600	54.9138	2.22711	0.574298	3.87798	0.00010533	0.00473674	xyloglucan endotransglucosylase/hydrolase 9	0.535151	0.42848	2.37593	1.27018	TRUE	0.984135	0.783429	4.49435	2.47613	4.49435	4.5668
Glyma.16G043100	97.6365	2.20579	0.532262	4.14419	3.41e-05	0.00214215	hydroxyproline-rich glycoprotein family protein	0.915371	0.341873	4.7036	4.08312	TRUE	1.68571	0.645342	8.9467	7.7837	8.9467	5.30737
Glyma.13G170600	250.385	2.1962	0.659716	3.32901	0.00087156	0.0191802	aldehyde dehydrogenase 2B4	1.31707	0.580186	7.70162	8.1269	TRUE	2.427	1.09732	14.62	15.4745	14.62	6.02387
Glyma.13G357500	152.014	2.18465	0.566821	3.85422	0.0001161	0.00502101	RHO guanyl-nucleotide exchange factor 11	4.56812	2.98404	22.6099	12.8654	TRUE	8.4538	5.62503	42.3895	24.1	42.3895	5.01425
Glyma.04G036700	75.9062	2.18463	0.619396	3.52703	0.00042025	0.0119535	myb domain protein 77	0.902778	0.861305	3.74475	2.58776	TRUE	1.66931	1.61528	7.07883	5.00267	7.07883	4.24059
Glyma.03G154200	62.4183	2.1843	0.728043	3.00023	0.00269775	0.0399223	PATATIN-like protein 9	0.382828	0.233297	2.11533	2.99804	TRUE	0.708522	0.442951	4.06115	5.857	4.06115	5.73187
Glyma.01G241200	721.174	2.18174	0.591681	3.68735	0.0002266	0.00790073	Protein of unknown function (DUF1005)	5.69339	0.967626	25.9281	18.5061	TRUE	10.4716	1.96223	48.7316	34.8019	48.7316	4.65367
Glyma.03G218900	60.7865	2.17444	0.722083	3.01135	0.0026009	0.0390484	0	0.480853	0.363239	2.87678	2.36344	TRUE	0.889445	0.681149	5.40309	4.4365	5.40309	6.07468
Glyma.13G126300	69.2304	2.1706	0.629606	3.44755	0.00056569	0.0144121	0	0.916441	0.283999	3.98391	4.80371	TRUE	1.68703	0.541846	7.5676	9.14244	7.5676	4.48575
Glyma.03G166600	29.8486	2.16906	0.600637	3.61127	0.0003047	0.00967838	0	1.0721	0.671876	5.3927	4.09245	TRUE	1.98212	1.27267	10.2421	7.80833	10.2421	5.16724
Glyma.20G209200	75.7053	2.16848	0.665789	3.25701	0.00112591	0.0226336	Protein of unknown function (DUF640)	0.47637	0.280702	3.35182	3.37688	TRUE	0.878392	0.520367	6.36181	6.42706	6.36181	7.24256
Glyma.13G150000	159.651	2.16717	0.584436	3.70814	0.00020879	0.00753409	Leucine-rich repeat protein kinase family protein	0.752515	0.302848	3.8188	3.86886	TRUE	1.38287	0.558103	7.24898	7.36591	7.24898	5.24198
Glyma.01G112700	103.418	2.13242	0.559325	3.81248	0.00013758	0.00561464	Duplicated homeodomain-like superfamily protein	0.862108	0.455506	3.95084	3.99725	TRUE	1.58221	0.826132	7.48938	7.61789	7.48938	4.73348
Glyma.13G114000	840.644	2.12152	0.634713	3.34248	0.00083033	0.0185281	sucrose synthase 4	2.90727	1.13584	14.3604	13.7834	TRUE	5.35218	2.15891	27.287	26.2405	27.287	5.09829
Glyma.12G022800	77.6656	2.11013	0.518535	4.0694	4.71e-05	0.00270541	expansin-like A1	0.65353	0.390608	3.27094	2.32102	TRUE	1.207	0.730535	6.17194	4.37085	6.17194	5.11347
Glyma.17G157400	75.8216	2.09876	0.622922	3.36921	0.00075383	0.0173988	xyloglucan endotransglucosylase/hydrolase 6	0.650468	0.521202	2.7664	2.10604	TRUE	1.19143	0.941883	5.24068	4.02824	5.24068	4.39865
Glyma.10G181200	126.25	2.09041	0.593723	3.52085	0.00043016	0.0121497	Protein of unknown function (DUF640)	0.561938	0.233134	3.54298	3.71704	TRUE	1.03563	0.438917	6.72641	7.07699	6.72641	6.49501
Glyma.09G181000	48.1536	2.0693	0.612318	3.37945	0.00072631	0.0169732	chlorophyllase 1	0.514061	0.408782	2.29082	1.98035	TRUE	0.949324	0.772341	4.3552	3.779	4.3552	4.58769
Glyma.07G135400	127.653	2.06285	0.617196	3.34228	0.00083092	0.0185281	receptor lectin kinase	0.528219	0.413528	2.46597	2.06804	TRUE	0.972185	0.773697	4.6756	4.02427	4.6756	4.80937
Glyma.05G231900	490.82	2.06165	0.692935	2.97524	0.00292759	0.0420092	aldehyde dehydrogenase 2C4	3.56714	1.88239	16.5636	16.7773	TRUE	6.57354	3.51151	31.46	31.9527	31.46	4.78585
Glyma.08G281600	89.1825	2.05484	0.57324	3.5846	0.00033759	0.0103177	arabinogalactan protein 3	1.28506	1.1298	5.7479	4.43451	TRUE	2.37348	2.11888	10.9164	8.68312	10.9164	4.59932
Glyma.17G007600	287.627	2.04493	0.505341	4.04663	5.2e-05	0.00286909	SCARECROW-like 13	1.13222	0.173569	4.7747	3.50979	TRUE	2.07765	0.320978	9.0101	6.73254	9.0101	4.33669
Glyma.09G182250	188.208	2.02521	0.688865	2.93992	0.00328297	0.0451926	Protein kinase superfamily protein	0.653361	0.486882	2.77037	2.22567	TRUE	1.20762	0.91731	5.24238	4.30584	5.24238	4.34109
Glyma.02G000700	648.572	2.00593	0.636466	3.15167	0.0016234	0.0288524	0	3.84494	1.41671	16.6581	18.7115	TRUE	7.06457	2.63178	31.6262	35.6414	31.6262	4.47673

## Sheet: STEM - Foliar vs lowB_lowZn
							CAFS = Exp. 2 (CA), Foliar application (F), Stem (S)	FPKM					TPM					black font indicated induction in tissues adjancent to where foliar fertilization occurred
							CA0S = Exp. 2 (CA), control (0), Stem (S)	CAFS		CAOS			CAFS		CAOS			red font indicated repression in tissues adjancent to where foliar fertilization occurred
genes	baseMean	log2FoldChange	lfcSE	stat	pvalue	padj	gene annotation	AVG	STDEV	AVG	STDEV		AVG	STDEV	AVG	STDEV	max TPM	fold change
Glyma.15G011000	412.217	6.46307	1.78651	3.6177	0.00029724	0.0108095	Protein of unknown function, DUF642	0.243305	0.313928	22.8241	42.1167	TRUE	0.460137	0.59427	43.6346	80.1937	43.6346	94.8296
Glyma.13G098000	41.3425	6.38341	1.2663	5.04098	4.63e-07	0.00010962	sequence-specific DNA binding transcription factors;transcription regulators	0.0081886	0.0183103	2.05984	3.76386	TRUE	0.0156598	0.0350164	3.94158	7.16706	3.94158	251.701
Glyma.07G212400	84.8566	5.77101	1.50016	3.84693	0.00011961	0.00596142	redox responsive transcription factor 1	0.0854546	0.16107	5.69311	8.92131	TRUE	0.163188	0.308083	11.0421	17.3718	11.0421	67.6646
Glyma.12G087200	132.986	5.62234	1.56746	3.58691	0.00033462	0.0115446	cytochrome P450, family 94, subfamily C, polypeptide 1	0.0850068	0.0985451	5.28552	7.80686	TRUE	0.162772	0.189589	10.2506	15.1965	10.2506	62.9751
Glyma.15G079500	49.2247	5.45529	1.10419	4.94056	7.79e-07	0.00016641	GDSL-like Lipase/Acylhydrolase superfamily protein	0.0558472	0.0902385	2.94363	3.94843	TRUE	0.105983	0.170853	5.65085	7.50824	5.65085	53.3187
Glyma.05G049800	56.6832	5.36797	1.08974	4.92593	8.4e-07	0.00017563	Integrase-type DNA-binding superfamily protein	0.0649496	0.0594123	3.12224	3.7193	TRUE	0.122862	0.112464	6.04373	7.24248	6.04373	49.1911
Glyma.07G126600	54.1818	5.12805	1.46766	3.49402	0.0004758	0.0147615	myo-inositol oxygenase 2	0.108771	0.168728	2.82099	4.00854	TRUE	0.208326	0.324372	5.41941	7.63822	5.41941	26.0141
Glyma.13G331600	73.6039	5.05681	1.03594	4.88136	1.05e-06	0.0002098	3-ketoacyl-CoA synthase 12	0.0620044	0.0478127	2.92676	3.58133	TRUE	0.117643	0.0910501	5.62927	6.82511	5.62927	47.8503
Glyma.17G065400	242.057	5.03967	0.702372	7.17522	7.22e-13	2.72e-09	xyloglucan endotransglycosylase 6	0.444321	0.450146	16.9905	12.2252	TRUE	0.843876	0.862075	32.858	23.7504	32.858	38.937
Glyma.14G203900	622.799	4.79519	1.384	3.46473	0.00053077	0.0157362	expansin A8	1.06612	1.9481	33.6058	54.4149	TRUE	2.01875	3.68655	64.3943	103.586	64.3943	31.8981
Glyma.12G208400	174.284	4.7417	1.22631	3.86663	0.00011035	0.00565802	Basic-leucine zipper (bZIP) transcription factor family protein	0.246653	0.298001	5.24844	6.06239	TRUE	0.467312	0.563845	10.0902	11.5426	10.0902	21.5921
Glyma.14G220600	315.723	4.7073	1.31075	3.59131	0.00032902	0.0114708	GDSL-like Lipase/Acylhydrolase superfamily protein	0.571948	0.758809	17.9296	29.4194	TRUE	1.08161	1.43643	34.3288	55.9824	34.3288	31.7386
Glyma.07G138200	12.6717	4.68265	1.58367	2.95683	0.00310821	0.046745	0	0.0962946	0.132243	2.22614	4.08199	TRUE	0.182209	0.250227	4.25627	7.77252	4.25627	23.3592
Glyma.05G057200	106.429	4.4884	1.20281	3.7316	0.00019027	0.00812429	Bifunctional inhibitor/lipid-transfer protein/seed storage 2S albumin superfamily protein	0.539017	0.471326	10.3268	15.2084	TRUE	1.02504	0.895367	19.8084	28.9434	19.8084	19.3245
Glyma.12G033800	33.9273	4.46494	0.859135	5.19702	2.03e-07	5.82e-05	SAUR-like auxin-responsive protein family	0.048754	0.109017	2.55402	2.09962	TRUE	0.092234	0.206241	4.93408	4.04408	4.93408	53.4952
Glyma.13G362800	777.523	4.45064	1.27637	3.48695	0.00048857	0.0150339	Protein of unknown function, DUF642	1.56434	2.17326	40.7836	60.4498	TRUE	2.96137	4.11242	78.1755	115.043	78.1755	26.3984
Glyma.17G131900	34.6101	4.37982	1.19358	3.66948	0.00024304	0.00954919	Integrase-type DNA-binding superfamily protein	0.221588	0.397495	2.15595	2.47978	TRUE	0.42298	0.760246	4.17392	4.8298	4.17392	9.86789
Glyma.08G189800	157.779	4.32897	1.24497	3.47718	0.00050671	0.0152876	lipoxygenase 1	0.168658	0.237322	4.03802	7.10171	TRUE	0.318954	0.449064	7.72733	13.5189	7.72733	24.2271
Glyma.13G160400	2171.57	4.3158	1.15988	3.7209	0.00019851	0.00834715	Bifunctional inhibitor/lipid-transfer protein/seed storage 2S albumin superfamily protein	6.422	7.70227	127.041	154.87	TRUE	12.1511	14.5734	244.351	295.174	244.351	20.1093
Glyma.13G292800	85.5923	4.10723	1.31796	3.11635	0.00183107	0.0340545	Basic-leucine zipper (bZIP) transcription factor family protein	0.172841	0.253063	3.21958	5.36484	TRUE	0.327229	0.47888	6.16428	10.2114	6.16428	18.8378
Glyma.04G069500	591.764	4.09109	0.662559	6.17467	6.63e-10	6.91e-07	HCO3- transporter family	1.02548	0.474894	15.2101	15.722	TRUE	1.94521	0.901448	29.4571	30.6203	29.4571	15.1434
Glyma.06G284900	197.137	4.01988	0.996186	4.03527	5.45e-05	0.00351855	Basic-leucine zipper (bZIP) transcription factor family protein	0.398691	0.313681	6.03204	8.84774	TRUE	0.75632	0.593056	11.5645	16.8343	11.5645	15.2905
Glyma.02G016400	235.698	3.97496	1.08208	3.67343	0.00023932	0.00947557	glycosyl hydrolase 9B13	0.547403	0.211328	9.14803	15.4386	TRUE	1.0393	0.40287	17.5064	29.3869	17.5064	16.8444
Glyma.08G120700	164.224	3.95972	0.713918	5.54646	2.92e-08	1.3e-05	GDSL-like Lipase/Acylhydrolase superfamily protein	0.742478	0.61188	8.26563	8.84274	TRUE	1.40864	1.1562	15.9008	16.8242	15.9008	11.288
Glyma.06G102400	139.179	3.92077	0.738736	5.30741	1.11e-07	3.77e-05	RNA-binding (RRM/RBD/RNP motifs) family protein	0.311864	0.220793	5.98169	7.4096	TRUE	0.588779	0.41468	11.4948	14.0925	11.4948	19.5231
Glyma.07G261800	209.167	3.83212	1.03838	3.69048	0.00022383	0.00904499	SKU5 similar 4	0.429905	0.27195	7.42011	11.6305	TRUE	0.814723	0.513699	14.2207	22.1354	14.2207	17.4546
Glyma.09G073400	29.7189	3.77822	0.995123	3.79673	0.00014661	0.00686932	SAUR-like auxin-responsive protein family	0.395286	0.263667	4.20186	5.34646	TRUE	0.750038	0.503844	8.07521	10.1824	8.07521	10.7664
Glyma.17G128900	76.2979	3.75978	0.927387	4.05417	5.03e-05	0.00336652	calmodulin-like 38	0.463294	0.353687	5.30067	9.00968	TRUE	0.876341	0.669381	10.292	17.5418	10.292	11.7443
Glyma.13G272500	70.8588	3.72089	0.731312	5.08797	3.62e-07	9.03e-05	Basic-leucine zipper (bZIP) transcription factor family protein	0.152121	0.102383	2.70714	3.12387	TRUE	0.288072	0.194246	5.2079	5.94639	5.2079	18.0785
Glyma.16G199000	146.783	3.69718	1.17513	3.14618	0.00165418	0.0321656	C-repeat-binding factor 4	0.763188	0.918814	9.52424	12.7871	TRUE	1.45274	1.75343	18.4738	24.9086	18.4738	12.7165
Glyma.10G042500	295.334	3.66223	0.704447	5.19873	2.01e-07	5.81e-05	GDSL-like Lipase/Acylhydrolase superfamily protein	1.08302	0.57208	14.8945	21.9983	TRUE	2.05376	1.08281	28.5391	41.8365	28.5391	13.896
Glyma.09G218900	45.8575	3.62667	0.854939	4.24203	2.22e-05	0.00189555	SAUR-like auxin-responsive protein family	0.33511	0.343454	3.99504	3.34676	TRUE	0.636028	0.649238	7.71376	6.43336	7.71376	12.128
Glyma.09G233800	29.2511	3.60219	0.783709	4.59634	4.3e-06	0.00059963	Integrase-type DNA-binding superfamily protein	0.272807	0.322023	2.7641	2.3086	TRUE	0.512832	0.601258	5.338	4.4522	5.338	10.4089
Glyma.08G232900	267.579	3.59338	1.04387	3.44235	0.00057669	0.016416	DNA glycosylase superfamily protein	0.961254	1.08546	9.38381	12.0184	TRUE	1.82133	2.05394	18.04	22.8929	18.04	9.90486
Glyma.06G101900	111.663	3.58301	0.744761	4.81095	1.5e-06	0.0002705	EXORDIUM like 2	0.602104	0.320816	6.73702	8.62485	TRUE	1.14715	0.623425	13.0581	16.7982	13.0581	11.3831
Glyma.12G227700	65.8801	3.47095	0.763327	4.54714	5.44e-06	0.00070385	Basic-leucine zipper (bZIP) transcription factor family protein	0.189826	0.0455432	2.71195	2.61336	TRUE	0.360198	0.0860715	5.22527	4.98228	5.22527	14.5066
Glyma.20G217100	44.2115	3.44326	0.909075	3.78765	0.00015208	0.00704553	early nodulin-like protein 8	0.16178	0.188716	3.21326	3.76183	TRUE	0.30501	0.353679	6.18138	7.17029	6.18138	20.2662
Glyma.20G141800	125.168	3.43552	0.664125	5.173	2.3e-07	6.49e-05	xyloglucan endotransglucosylase/hydrolase 8	0.916957	0.478157	7.47882	6.91049	TRUE	1.74215	0.90786	14.4142	13.1644	14.4142	8.27384
Glyma.09G147200	369.466	3.43449	0.654297	5.24913	1.53e-07	4.82e-05	C-repeat-binding factor 4	2.69804	1.58596	23.5926	25.472	TRUE	5.12544	3.02915	45.7164	49.6322	45.7164	8.91952
Glyma.15G025100	100.718	3.40797	0.692378	4.92213	8.56e-07	0.00017728	Integrase-type DNA-binding superfamily protein	0.597268	0.627039	6.63508	5.89067	TRUE	1.13798	1.2017	12.8603	11.4638	12.8603	11.301
Glyma.01G153300	257.816	3.39292	0.614862	5.51818	3.43e-08	1.49e-05	cytochrome P450, family 707, subfamily A, polypeptide 1	0.870092	0.332127	9.32715	6.32919	TRUE	1.65204	0.636106	18.04	12.3135	18.04	10.9198
Glyma.03G191800	146.423	3.38641	0.736967	4.59507	4.33e-06	0.00060127	Integrase-type DNA-binding superfamily protein	0.652752	0.442682	10.3474	10.5191	TRUE	1.24141	0.847424	20.0599	20.4979	20.0599	16.1589
Glyma.17G065100	921.04	3.38199	0.510344	6.62688	3.43e-11	5.68e-08	xyloglucan endotransglycosylase 6	4.9985	3.22805	54.9298	33.0011	TRUE	9.49314	6.17556	106.185	63.9042	106.185	11.1855
Glyma.13G233600	97.3318	3.37504	0.801903	4.20879	2.57e-05	0.00210572	GDSL-like Lipase/Acylhydrolase superfamily protein	0.419716	0.301224	4.94033	7.28415	TRUE	0.795165	0.568375	9.46903	13.8534	9.46903	11.9083
Glyma.15G239600	220.782	3.33241	1.02861	3.2397	0.00119654	0.0261109	0	1.60032	0.650942	18.548	31.4161	TRUE	3.03004	1.21777	35.5057	59.7897	35.5057	11.7179
Glyma.10G015000	88.3225	3.30293	0.493395	6.69428	2.17e-11	3.9e-08	0	0.71	0.269455	6.47915	4.24662	TRUE	1.34882	0.513711	12.54	8.26449	12.54	9.29706
Glyma.13G129900	1096.64	3.29468	0.881723	3.73664	0.00018649	0.00805443	GDSL-like Lipase/Acylhydrolase superfamily protein	5.30805	4.37684	52.2557	43.3162	TRUE	10.0389	8.27634	100.742	82.4142	100.742	10.0351
Glyma.04G006900	48.8499	3.29029	0.622215	5.28802	1.24e-07	4.06e-05	SAUR-like auxin-responsive protein family	0.236403	0.280637	3.6211	1.89973	TRUE	0.447924	0.531233	6.98978	3.61793	6.98978	15.6048
Glyma.13G095200	491.353	3.28947	0.844844	3.89358	9.88e-05	0.00523157	xyloglucan endotransglycosylase 6	3.34515	3.41407	29.8834	22.7726	TRUE	6.36457	6.54047	57.8308	44.3351	57.8308	9.08636
Glyma.13G070300	495.059	3.26836	0.433396	7.5413	4.65e-14	2.75e-10	Cellulose-synthase-like C4	1.33393	0.544452	13.2122	8.33105	TRUE	2.53145	1.03685	25.5723	16.1969	25.5723	10.1018
Glyma.15G217300	303.986	3.25653	0.865216	3.76383	0.00016733	0.00744789	DNA glycosylase superfamily protein	0.973708	0.97463	10.6628	9.90513	TRUE	1.84489	1.84261	20.5469	18.8887	20.5469	11.1372
Glyma.01G132600	83.1174	3.23279	0.865951	3.73323	0.00018904	0.00810601	lipid transfer protein 1	1.00608	0.656324	8.68251	11.5677	TRUE	1.90387	1.23732	16.6635	21.9944	16.6635	8.75246
Glyma.18G137500	633.542	3.19483	0.463765	6.8889	5.62e-12	1.46e-08	xyloglucan:xyloglucosyl transferase 33	1.46859	1.07099	13.7982	5.62505	TRUE	2.7823	2.02459	26.7333	10.8855	26.7333	9.60834
Glyma.04G208450	515.734	3.1445	0.579612	5.42518	5.79e-08	2.33e-05	beta-galactosidase 10	1.13145	0.545505	10.759	13.3568	TRUE	2.14357	1.02886	20.641	25.3834	20.641	9.62923
Glyma.12G076800	165.496	3.13607	0.64271	4.87945	1.06e-06	0.00021082	cyclic nucleotide-gated channel 15	0.528893	0.20113	4.09131	4.49649	TRUE	1.0045	0.381339	7.86668	8.5452	7.86668	7.83144
Glyma.05G163400	268.857	3.13018	0.904721	3.45983	0.00054051	0.015893	GDSL-like Lipase/Acylhydrolase superfamily protein	1.44205	1.89202	14.2262	10.9756	TRUE	2.72908	3.57964	27.4302	20.9187	27.4302	10.0511
Glyma.05G049900	37.1338	3.10212	0.982268	3.15812	0.00158791	0.0313032	Integrase-type DNA-binding superfamily protein	0.245421	0.296331	2.09127	2.95968	TRUE	0.462281	0.556715	4.05395	5.76467	4.05395	8.76945
Glyma.12G034100	85.4668	3.07297	0.66929	4.59139	4.4e-06	0.00060544	SAUR-like auxin-responsive protein family	1.42031	1.15595	11.3892	9.29901	TRUE	2.6907	2.19641	21.9451	17.7239	21.9451	8.15589
Glyma.15G079300	65.2318	3.06791	0.880676	3.48358	0.00049475	0.015134	GDSL-like Lipase/Acylhydrolase superfamily protein	0.343018	0.398896	3.52607	4.96301	TRUE	0.65013	0.754444	6.77279	9.44674	6.77279	10.4176
Glyma.18G181700	136.959	3.03872	0.791109	3.84108	0.00012249	0.00605421	expansin A4	0.897422	0.725134	7.07302	8.70625	TRUE	1.70028	1.3706	13.5894	16.5526	13.5894	7.99246
Glyma.14G176300	499.371	3.03148	0.301773	10.0455	9.61e-24	3.98e-19	Phosphate-responsive 1 family protein	3.83356	0.68526	29.8616	11.4082	TRUE	7.2744	1.28175	57.7169	21.7342	57.7169	7.93425
Glyma.17G008500	816.93	3.02289	0.861864	3.50738	0.00045254	0.0142317	0	9.71778	8.14524	73.3661	50.2415	TRUE	18.4259	15.3921	141.608	95.9614	141.608	7.68529
Glyma.06G036800	54.2466	3.01755	0.820907	3.67587	0.00023704	0.0094039	myb domain protein r1	0.403083	0.363026	3.38734	2.7619	TRUE	0.769908	0.695245	6.56411	5.37103	6.56411	8.52583
Glyma.06G282400	22.6979	2.99846	0.515138	5.8207	5.86e-09	3.56e-06	SAUR-like auxin-responsive protein family	0.284226	0.108175	2.61263	1.19681	TRUE	0.538261	0.202701	5.04757	2.2809	5.04757	9.37755
Glyma.08G362466	240.53	2.98375	0.699587	4.26501	2e-05	0.0017583	0	1.30167	0.672018	9.90217	12.5558	TRUE	2.46608	1.2659	19.0256	23.8797	19.0256	7.71492
Glyma.20G067400	87.7632	2.97117	0.642182	4.62669	3.72e-06	0.00054608	early nodulin-like protein 8	0.69169	0.280881	4.90175	5.11755	TRUE	1.31107	0.528789	9.43484	9.73791	9.43484	7.19629
Glyma.08G144367	66.7516	2.94017	0.404701	7.26504	3.73e-13	1.72e-09	Acyl-CoA N-acyltransferases (NAT) superfamily protein	0.497765	0.344395	4.32454	1.97248	TRUE	0.942199	0.649849	8.37844	3.80857	8.37844	8.89243
Glyma.15G015100	1370.28	2.93743	0.631997	4.64785	3.35e-06	0.00050623	lectin protein kinase family protein	4.27048	3.41876	32.3822	21.9859	TRUE	8.12157	6.55772	62.5778	42.6512	62.5778	7.70514
Glyma.15G018100	101.616	2.93548	0.848746	3.45861	0.00054297	0.015927	delta tonoplast integral protein	0.74819	0.63804	6.79363	8.93015	TRUE	1.42548	1.22085	13.0356	16.9816	13.0356	9.1447
Glyma.19G024200	847.072	2.9271	0.975164	3.00165	0.0026852	0.0430152	expansin A15	2.14391	1.78283	17.3762	20.9944	TRUE	4.0693	3.37064	33.4001	39.9358	33.4001	8.20781
Glyma.17G065200	61.5277	2.92302	0.667187	4.38111	1.18e-05	0.00119573	xyloglucan endotransglycosylase 6	0.498085	0.530673	3.29114	2.40043	TRUE	0.945707	1.01233	6.36936	4.67094	6.36936	6.73502
Glyma.08G341100	456.906	2.92152	0.942562	3.09956	0.00193811	0.0351002	kunitz trypsin inhibitor 1	5.06028	3.46321	36.7176	57.1565	TRUE	9.57338	6.52621	70.3268	108.748	70.3268	7.34608
Glyma.11G061800	84.5113	2.90976	0.430381	6.76089	1.37e-11	2.87e-08	0	0.61243	0.314677	3.94643	2.03523	TRUE	1.15847	0.591422	7.62789	3.89108	7.62789	6.58444
Glyma.13G095000	345.107	2.89864	0.858207	3.37755	0.00073135	0.0191474	Xyloglucan endotransglucosylase/hydrolase family protein	2.68481	2.60941	19.2718	14.5502	TRUE	5.07344	4.92437	37.3095	28.3037	37.3095	7.35389
Glyma.06G249800	72.4224	2.89239	0.705089	4.10217	4.09e-05	0.00292787	PYR1-like 12	0.819196	0.57305	5.81474	8.20025	TRUE	1.5549	1.08534	11.1566	15.5898	11.1566	7.1751
Glyma.08G155667	67.1951	2.87909	0.777644	3.70232	0.00021364	0.00874347	SAUR-like auxin-responsive protein family	0.85709	0.713312	4.75902	4.16356	TRUE	1.62688	1.35063	9.18022	7.94587	9.18022	5.64285
Glyma.09G221500	35.192	2.87202	0.550543	5.2167	1.82e-07	5.39e-05	SAUR-like auxin-responsive protein family	0.099418	0.095446	2.23451	1.1562	TRUE	0.188348	0.181416	4.31303	2.1957	4.31303	22.8992
Glyma.08G362532	63.4031	2.86761	0.726736	3.94587	7.95e-05	0.00453782	0	0.711813	0.460691	4.62343	5.27449	TRUE	1.3447	0.861235	8.90309	10.048	8.90309	6.62089
Glyma.05G057500	2474.43	2.83679	0.908697	3.12182	0.00179737	0.0337154	Bifunctional inhibitor/lipid-transfer protein/seed storage 2S albumin superfamily protein	26.6374	22.3909	190.442	215.67	TRUE	50.2807	42.0397	366.214	410.202	366.214	7.28339
Glyma.14G028000	82.6158	2.82225	0.82745	3.41078	0.00064778	0.0177803	phy rapidly regulated 2	0.632977	0.368406	3.6038	5.52856	TRUE	1.19736	0.686764	6.90913	10.5202	6.90913	5.77029
Glyma.15G256200	33.7715	2.8106	0.757476	3.71048	0.00020687	0.00855955	0	0.278237	0.361441	2.67838	2.10508	TRUE	0.530042	0.691304	5.1893	4.10361	5.1893	9.79035
Glyma.06G278500	50.7304	2.80984	0.378131	7.43086	1.08e-13	5.59e-10	SAUR-like auxin-responsive protein family	0.607416	0.338255	5.71569	1.62838	TRUE	1.15399	0.648047	11.0472	3.01813	11.0472	9.57299
Glyma.09G239800	565.631	2.764	0.81749	3.38108	0.00072202	0.0189871	Galactose mutarotase-like superfamily protein	4.65275	0.77542	26.5339	41.6198	TRUE	8.84008	1.54291	50.8402	79.1799	50.8402	5.7511
Glyma.16G137200	847.259	2.75676	0.496923	5.54766	2.9e-08	1.3e-05	disease resistance protein (TIR-NBS-LRR class), putative	5.3343	3.12814	35.8132	20.1982	TRUE	10.1373	6.00525	69.1223	38.8314	69.1223	6.81861
Glyma.09G182250	138.57	2.74865	0.643856	4.26905	1.96e-05	0.00174477	Protein kinase superfamily protein	0.29213	0.128784	2.35682	1.58779	TRUE	0.554887	0.246494	4.55778	3.08938	4.55778	8.21388
Glyma.13G341500	594.064	2.72723	0.87556	3.11484	0.00184043	0.0341423	Leucine-rich repeat (LRR) family protein	3.2182	3.16315	21.8456	22.2675	TRUE	6.0968	5.98142	42.0863	42.4491	42.0863	6.903
Glyma.03G132700	423.754	2.72458	0.838716	3.24851	0.00116012	0.0255999	beta-1,3-glucanase 1	3.3895	2.78039	24.1902	19.6658	TRUE	6.41659	5.25652	46.7178	37.8006	46.7178	7.28078
Glyma.08G281600	445.69	2.71876	0.402199	6.75973	1.38e-11	2.87e-08	arabinogalactan protein 3	5.22774	2.95612	32.9783	10.0585	TRUE	9.88962	5.54949	63.8441	19.346	63.8441	6.45566
Glyma.12G022800	422.245	2.71113	0.533573	5.08109	3.75e-07	9.25e-05	expansin-like A1	3.57093	1.64221	22.0563	17.8321	TRUE	6.78662	3.16073	42.7336	34.7208	42.7336	6.29674
Glyma.11G096700	983.814	2.71083	0.795402	3.40813	0.0006541	0.0179177	expansin-like A1	4.34814	3.82084	29.3888	28.5875	TRUE	8.26307	7.31746	56.9356	55.65	56.9356	6.89037
Glyma.02G040700	1955.23	2.69871	0.524378	5.14649	2.65e-07	7.09e-05	uncoupling protein 5	10.8008	6.08455	67.9982	50.4955	TRUE	20.5107	11.6378	131.587	98.2315	131.587	6.41551
Glyma.16G137600	534.421	2.69762	0.472896	5.70447	1.17e-08	6.2e-06	disease resistance protein (TIR-NBS-LRR class), putative	1.5614	0.55768	10.0968	4.73931	TRUE	2.96568	1.07298	19.4997	9.11381	19.4997	6.57511
Glyma.05G148900	623.86	2.68314	0.867496	3.09297	0.00198167	0.0354697	DNA primase, large subunit family	3.08339	1.50179	19.0454	16.5885	TRUE	5.8514	2.83901	36.8148	32.003	36.8148	6.29162
Glyma.16G137000	2579.13	2.66712	0.608557	4.3827	1.17e-05	0.00118993	Disease resistance protein (TIR-NBS-LRR class) family	9.88926	7.38023	60.2293	36.7218	TRUE	18.7964	14.1535	116.304	70.9673	116.304	6.18759
Glyma.14G176400	632.147	2.66249	0.479235	5.55571	2.76e-08	1.29e-05	Phosphate-responsive 1 family protein	6.07365	4.60143	35.8106	11.4622	TRUE	11.546	8.80765	69.2343	21.7916	69.2343	5.99638
Glyma.13G089800	147.628	2.64694	0.661235	4.00302	6.25e-05	0.00385447	RNA-binding (RRM/RBD/RNP motifs) family protein	0.900597	0.453695	5.02933	5.79727	TRUE	1.70337	0.848546	9.67418	11.0335	9.67418	5.67945
Glyma.12G079500	1293.9	2.64499	0.572148	4.62291	3.78e-06	0.00054608	Heavy metal transport/detoxification superfamily protein	11.0187	7.68462	70.8785	52.5464	TRUE	20.945	14.7402	137.064	102.141	137.064	6.544
Glyma.05G082500	1065.68	2.63987	0.503515	5.24289	1.58e-07	4.83e-05	Disease resistance protein (CC-NBS-LRR class) family	2.14456	0.999279	14.1434	8.43159	TRUE	4.07684	1.92452	27.3504	16.3703	27.3504	6.70872
Glyma.14G194900	84.8787	2.63114	0.832444	3.16074	0.00157368	0.0311234	Plant protein of unknown function (DUF828)	0.618962	0.318194	3.73792	5.28905	TRUE	1.17076	0.597995	7.1785	10.0735	7.1785	6.13149
Glyma.08G155733	50.6644	2.62684	0.82145	3.19781	0.00138477	0.0287202	SAUR-like auxin-responsive protein family	1.36384	0.994435	6.73454	7.95773	TRUE	2.59315	1.88096	12.9426	15.1234	12.9426	4.99106
Glyma.U035800	115.535	2.61944	0.605154	4.32855	1.5e-05	0.0014357	basic helix-loop-helix (bHLH) DNA-binding superfamily protein	0.993321	0.859226	7.30628	4.08801	TRUE	1.883	1.62461	14.1529	7.9252	14.1529	7.51616
Glyma.07G270900	97.6456	2.61284	0.688587	3.7945	0.00014794	0.00690031	Polyketide cyclase/dehydrase and lipid transport superfamily protein	0.564392	0.212196	4.08126	4.59401	TRUE	1.06928	0.392777	7.85634	8.75494	7.85634	7.34732
Glyma.12G093600	45.0922	2.6083	0.766551	3.40265	0.00066737	0.0180739	Late embryogenesis abundant (LEA) hydroxyproline-rich glycoprotein family	0.716274	0.813615	3.64703	1.86943	TRUE	1.36021	1.5408	7.05287	3.58481	7.05287	5.18514
Glyma.06G264100	222.216	2.60202	0.520103	5.00289	5.65e-07	0.00012995	disease resistance protein (TIR-NBS-LRR class), putative	1.24403	0.595215	7.48392	4.39187	TRUE	2.3676	1.13872	14.4487	8.44167	14.4487	6.10269
Glyma.09G003300	435.503	2.59157	0.394809	6.5641	5.23e-11	8.03e-08	O-fucosyltransferase family protein	1.72585	0.657211	9.94754	5.31787	TRUE	3.27554	1.25464	19.2226	10.2267	19.2226	5.86853
Glyma.08G144433	101.507	2.57544	0.431183	5.97296	2.33e-09	1.75e-06	Phosphoglycerate mutase family protein	0.893759	0.733998	6.70181	1.43038	TRUE	1.69092	1.38947	12.9803	2.75264	12.9803	7.67652
Glyma.18G041400	290.763	2.57408	0.333623	7.71553	1.2e-14	9.98e-11	Eukaryotic aspartyl protease family protein	2.12366	0.88739	10.9694	2.88731	TRUE	4.03295	1.68751	21.2218	5.47422	21.2218	5.2621
Glyma.01G034000	270.833	2.55986	0.746047	3.43123	0.00060085	0.0169524	MLP-like protein 423	2.87467	2.27447	21.6662	23.4445	TRUE	5.43356	4.29848	41.6193	44.5169	41.6193	7.65967
Glyma.12G035200	31.2283	2.55685	0.698342	3.66132	0.00025092	0.00967331	SAUR-like auxin-responsive protein family	0.692612	0.669091	3.46675	2.65716	TRUE	1.31368	1.26567	6.68248	5.05775	6.68248	5.08683
Glyma.09G221100	38.6298	2.55685	0.402137	6.35817	2.04e-10	2.56e-07	SAUR-like auxin-responsive protein family	1.48282	1.0795	7.71503	3.15337	TRUE	2.81294	2.04003	14.9186	6.04546	14.9186	5.30356
Glyma.17G030700	629.325	2.55379	0.488099	5.23212	1.68e-07	5.03e-05	COBRA-like protein-7 precursor	2.42127	0.822605	14.97	11.8	TRUE	4.59131	1.55385	28.9794	22.9791	28.9794	6.31179
Glyma.12G207600	622.308	2.54712	0.603364	4.22153	2.43e-05	0.0020174	FASCICLIN-like arabinoogalactan 9	6.07963	5.64213	40.7749	27.1238	TRUE	11.5357	10.669	78.7852	52.0213	78.7852	6.82966
Glyma.09G221800	33.6289	2.5343	0.467946	5.41579	6.1e-08	2.43e-05	SAUR-like auxin-responsive protein family	1.01204	0.68118	4.17317	1.74837	TRUE	1.92876	1.31069	8.0582	3.29206	8.0582	4.17792
Glyma.17G065300	514.756	2.53165	0.659667	3.83776	0.00012416	0.00610018	xyloglucan endotransglycosylase 6	5.96731	7.66728	29.7399	17.115	TRUE	11.3662	14.676	57.4128	32.8256	57.4128	5.05117
Glyma.15G239200	63.8067	2.53082	0.650937	3.88796	0.00010109	0.00529322	0	0.183695	0.201159	3.15787	4.90054	TRUE	0.347208	0.380721	6.04743	9.32623	6.04743	17.4173
Glyma.06G259400	2298.49	2.5296	0.566339	4.46659	7.95e-06	0.00091438	disease resistance protein (TIR-NBS-LRR class), putative	7.75311	4.772	40.4732	24.753	TRUE	14.736	9.16201	78.2308	48.0283	78.2308	5.30884
Glyma.16G136600	4100.9	2.52923	0.549111	4.60605	4.1e-06	0.00058012	disease resistance protein (TIR-NBS-LRR class), putative	10.453	6.84951	59.9678	36.0875	TRUE	19.8775	13.1537	115.856	69.748	115.856	5.8285
Glyma.13G094900	1403.08	2.52744	0.490599	5.15174	2.58e-07	6.94e-05	Xyloglucan endotransglucosylase/hydrolase family protein	13.7788	8.38465	75.5201	42.0088	TRUE	26.1063	15.8474	146.168	81.6617	146.168	5.59895
Glyma.20G125500	183.303	2.51338	0.715965	3.51048	0.0004473	0.0140992	0	2.82755	2.47795	14.6123	16.2637	TRUE	5.37476	4.71157	28.3344	31.6855	28.3344	5.27176
Glyma.12G227100	90.483	2.51007	0.675885	3.71375	0.00020421	0.00848161	0	0.803285	0.50957	4.94084	3.54281	TRUE	1.52382	0.965401	9.54799	6.81107	9.54799	6.26583
Glyma.16G153600	582.385	2.50506	0.608535	4.11654	3.85e-05	0.00279839	arabinogalactan protein 14	14.1908	5.8766	77.2796	59.8127	TRUE	26.9047	11.0571	149.175	114.59	149.175	5.54457
Glyma.06G264200	233.195	2.50382	0.507975	4.92902	8.26e-07	0.00017375	Disease resistance protein (TIR-NBS-LRR class) family	1.55791	0.726162	7.95981	4.52273	TRUE	2.95673	1.38835	15.3687	8.70938	15.3687	5.19786
Glyma.01G180500	111.64	2.50322	0.477221	5.24541	1.56e-07	4.82e-05	0	2.08106	1.35795	9.61211	4.91779	TRUE	3.94239	2.56474	18.5568	9.33941	18.5568	4.70699
Glyma.06G281600	14.0355	2.50085	0.559563	4.46929	7.85e-06	0.00090542	SAUR-like auxin-responsive protein family	0.374247	0.261342	2.52401	0.989101	TRUE	0.711957	0.495709	4.88072	1.9046	4.88072	6.85535
Glyma.06G157200	705.98	2.49331	0.573882	4.34463	1.4e-05	0.00134689	beta-galactosidase 10	3.21731	0.636615	16.9347	19.546	TRUE	6.10032	1.17686	32.5318	37.1404	32.5318	5.33281
Glyma.02G015800	2852.91	2.48242	0.817102	3.03808	0.00238088	0.0400881	FUMARASE 2	14.8471	14.758	86.105	68.6301	TRUE	28.1188	27.9128	166.266	131.527	166.266	5.91298
Glyma.01G183100	1524.37	2.48032	0.352422	7.03792	1.95e-12	5.77e-09	SKU5 similar 17	9.94791	1.7858	51.2559	27.2009	TRUE	18.8677	3.32066	98.8999	51.336	98.8999	5.24177
Glyma.10G021700	138.869	2.47658	0.681691	3.63299	0.00028016	0.0104254	arabinogalactan protein 26	2.55897	1.1979	12.7306	13.4139	TRUE	4.83776	2.2066	24.5124	25.5532	24.5124	5.06689
Glyma.13G101050	48.6149	2.4756	0.634188	3.90358	9.48e-05	0.00509821	0	1.18601	1.49471	6.23248	4.94877	TRUE	2.22959	2.78557	12.0718	9.64495	12.0718	5.41437
Glyma.06G025300	23.9662	2.47485	0.735106	3.36666	0.00076085	0.0196719	SAUR-like auxin-responsive protein family	0.391614	0.311908	2.34767	2.57025	TRUE	0.741433	0.589488	4.51848	4.89168	4.51848	6.09426
Glyma.14G147500	64.461	2.46401	0.584669	4.21437	2.5e-05	0.00206249	Integrase-type DNA-binding superfamily protein	0.508725	0.645775	3.47784	1.67912	TRUE	0.970853	1.23524	6.72157	3.24118	6.72157	6.92337
Glyma.11G144809	148.836	2.4579	0.747897	3.28641	0.00101472	0.0234138	3-ketoacyl-CoA synthase 12	0.97141	0.94885	4.92514	3.45288	TRUE	1.84071	1.79622	9.52161	6.6489	9.52161	5.17279
Glyma.19G050000	50.0211	2.43911	0.647003	3.76985	0.00016334	0.00736505	GDSL-like Lipase/Acylhydrolase superfamily protein	0.469935	0.285637	2.35882	2.59171	TRUE	0.887094	0.530336	4.52948	4.91973	4.52948	5.10598
Glyma.09G221900	29.1223	2.41222	0.523624	4.60677	4.09e-06	0.00058012	SAUR-like auxin-responsive protein family	0.527233	0.457331	3.01039	1.38928	TRUE	0.99665	0.86469	5.80832	2.62627	5.80832	5.82784
Glyma.18G026900	412.16	2.40189	0.613219	3.91686	8.97e-05	0.00496079	CRINKLY4 related 3	2.54221	2.28361	14.0496	8.6771	TRUE	4.83462	4.37714	27.1647	16.8614	27.1647	5.61879
Glyma.12G195500	1214.93	2.39974	0.808001	2.96997	0.00297833	0.0455021	Peroxidase superfamily protein	9.73207	10.5151	52.7562	40.4836	TRUE	18.43	19.8968	101.932	77.8219	101.932	5.53075
Glyma.06G264150	112.709	2.39763	0.538781	4.45011	8.58e-06	0.00095401	disease resistance protein (TIR-NBS-LRR class), putative	1.67215	1.06193	7.19118	4.04923	TRUE	3.18163	2.03526	13.8754	7.77207	13.8754	4.36108
Glyma.10G169300	625.582	2.39621	0.677898	3.53476	0.00040814	0.0133526	phloem protein 2-B10	7.07745	4.75328	37.1746	28.3816	TRUE	13.4717	9.13448	71.8438	55.1396	71.8438	5.33293
Glyma.11G179900	75.8153	2.3887	0.59195	4.0353	5.45e-05	0.00351855	Late embryogenesis abundant (LEA) hydroxyproline-rich glycoprotein family	1.07253	0.487656	5.84291	4.92334	TRUE	2.03641	0.928382	11.2557	9.35348	11.2557	5.52724
Glyma.13G095100	93.7136	2.38776	0.790003	3.02248	0.00250716	0.0413876	xyloglucan endotransglycosylase 6	3.15219	3.56217	12.937	8.9673	TRUE	6.00448	6.81319	25.026	17.4433	25.026	4.16789
Glyma.10G251700	197.004	2.38043	0.610077	3.90185	9.55e-05	0.00512807	xyloglucan endotransglucosylase/hydrolase 8	1.63912	0.842267	9.40206	10.1134	TRUE	3.11517	1.6066	18.072	19.2082	18.072	5.8013
Glyma.13G047300	888.782	2.37973	0.654795	3.6343	0.00027873	0.0104004	allene oxide cyclase 3	8.15815	5.73516	39.3462	38.7243	TRUE	15.5144	11.0073	76.1644	75.3391	76.1644	4.90926
Glyma.02G028600	55.2973	2.37533	0.718092	3.30784	0.0009402	0.0223513	Matrixin family protein	0.509652	0.52861	2.65273	1.30377	TRUE	0.969945	1.0096	5.12049	2.49671	5.12049	5.27915
Glyma.06G050500	392.46	2.36502	0.341583	6.9237	4.4e-12	1.21e-08	arabinogalactan protein 15	12.9419	2.44205	63.0912	27.3261	TRUE	24.5422	4.50395	121.841	51.8419	121.841	4.96455
Glyma.13G104000	261.669	2.34711	0.650594	3.60764	0.00030899	0.0109852	beta galactosidase 1	1.14663	1.04781	5.38066	4.70966	TRUE	2.17553	1.9816	10.4421	9.13357	10.4421	4.7998
Glyma.08G144500	141.347	2.34603	0.415433	5.64719	1.63e-08	8.34e-06	DNAse I-like superfamily protein	1.85875	0.662513	11.2329	4.69877	TRUE	3.5225	1.24347	21.7579	9.08687	21.7579	6.17684
Glyma.12G053700	286.198	2.34194	0.48099	4.869	1.12e-06	0.00021913	0	2.21384	1.04126	8.7546	5.99067	TRUE	4.20423	1.99634	16.9345	11.6348	16.9345	4.02797
Glyma.15G239700	343.846	2.34028	0.707798	3.30643	0.00094494	0.0223771	0	3.60052	1.75906	21.2908	32.2609	TRUE	6.82441	3.33167	40.7944	61.3676	40.7944	5.97772
Glyma.11G078000	104.061	2.33784	0.772382	3.02679	0.00247163	0.0410077	Seven transmembrane MLO family protein	0.623613	0.540151	3.21259	4.01325	TRUE	1.1829	1.02436	6.17051	7.6326	6.17051	5.21642
Glyma.15G089300	282.865	2.33091	0.64698	3.60276	0.00031486	0.0111176	GDSL-like Lipase/Acylhydrolase superfamily protein	2.53346	1.64346	13.4602	18.5164	TRUE	4.8286	3.18509	25.8063	35.2006	25.8063	5.34448
Glyma.13G293500	660.334	2.326	0.541165	4.29813	1.72e-05	0.00158536	FASCICLIN-like arabinogalactan 6	8.07788	7.36492	41.1001	24.192	TRUE	15.2973	13.9214	79.4713	46.5103	79.4713	5.19511
Glyma.06G281100	29.0488	2.32131	0.40489	5.73317	9.86e-09	5.45e-06	SAUR-like auxin-responsive protein family	0.599177	0.241095	3.57508	1.61897	TRUE	1.1391	0.464808	6.9063	3.08022	6.9063	6.06295
Glyma.12G127100	25.7894	2.30937	0.525699	4.39296	1.12e-05	0.00115812	SAUR-like auxin-responsive protein family	0.738042	0.409407	3.34821	2.38565	TRUE	1.39522	0.762921	6.45466	4.53287	6.45466	4.62626
Glyma.11G181200	85.1449	2.30506	0.591314	3.89821	9.69e-05	0.00517894	F-box family protein	0.556817	0.391914	3.64098	3.22696	TRUE	1.05544	0.74623	7.05099	6.28754	7.05099	6.68061
Glyma.13G189800	97.2035	2.30231	0.694307	3.31598	0.00091324	0.0220937	carboxyesterase 17	0.639942	0.272337	4.67103	5.31677	TRUE	1.21188	0.51015	8.98125	10.1063	8.98125	7.41099
Glyma.02G128800	128.234	2.29558	0.603444	3.80414	0.0001423	0.00675888	Protein of unknown function (DUF1262)	0.987226	0.296857	5.26511	4.11666	TRUE	1.87673	0.577625	10.1758	7.99005	10.1758	5.42208
Glyma.08G044400	924.264	2.29482	0.565371	4.05896	4.93e-05	0.00331615	Calmodulin binding protein-like	6.13934	2.57305	29.8518	20.6746	TRUE	11.6769	4.96729	57.7314	40.2113	57.7314	4.94407
Glyma.04G100300	403.263	2.29331	0.489103	4.6888	2.75e-06	0.00043946	Phosphate-responsive 1 family protein	5.01894	2.04313	22.4891	16.4163	TRUE	9.52447	3.90604	43.5545	31.9967	43.5545	4.57291
Glyma.05G178200	1334.89	2.27322	0.603131	3.76903	0.00016388	0.00737095	signal responsive 1	4.87717	3.24705	22.1652	16.2579	TRUE	9.28232	6.23642	42.8738	31.5914	42.8738	4.61887
Glyma.15G256000	43.2502	2.26281	0.71181	3.17895	0.0014781	0.0299932	0	0.640276	0.569558	3.87784	3.90092	TRUE	1.21555	1.08628	7.50164	7.5854	7.50164	6.17139
Glyma.17G237900	509.538	2.26142	0.401192	5.63675	1.73e-08	8.75e-06	myb domain protein r1	2.01847	0.454471	9.06664	5.50768	TRUE	3.83268	0.875005	17.5541	10.7145	17.5541	4.58012
Glyma.06G260100	2181.01	2.25836	0.482622	4.67935	2.88e-06	0.00045354	Disease resistance protein (TIR-NBS-LRR class) family	8.49221	3.83709	39.1709	21.0246	TRUE	16.1346	7.37819	75.7052	40.7115	75.7052	4.6921
Glyma.09G094900	143.785	2.24362	0.421444	5.32365	1.02e-07	3.54e-05	0	1.22684	0.55116	5.89504	2.99763	TRUE	2.32347	1.03524	11.3832	5.69555	11.3832	4.89922
Glyma.15G265200	456.937	2.24183	0.603625	3.71395	0.00020405	0.00848161	DNA glycosylase superfamily protein	2.76856	1.55517	13.8909	12.1884	TRUE	5.25136	2.93756	26.7947	23.2623	26.7947	5.10243
Glyma.17G071300	92.4267	2.24159	0.563898	3.97517	7.03e-05	0.00419125	0	0.607292	0.25296	2.27686	2.06828	TRUE	1.15506	0.485816	4.40935	4.02858	4.40935	3.81742
Glyma.12G053600	102.971	2.22705	0.481672	4.62357	3.77e-06	0.00054608	0	0.0469908	0.0657501	2.59926	2.05468	TRUE	0.0893652	0.124727	5.01607	3.97558	5.01607	56.13
Glyma.06G259800	3299.63	2.22526	0.489919	4.5421	5.57e-06	0.00071757	Disease resistance protein (TIR-NBS-LRR class) family	12.103	6.88428	53.6011	28.4376	TRUE	23.0002	13.2219	103.573	54.9934	103.573	4.50314
Glyma.06G187000	83.6423	2.22513	0.368596	6.03677	1.57e-09	1.28e-06	response regulator 6	0.948001	0.532696	5.0489	1.81609	TRUE	1.79896	1.01962	9.76205	3.46016	9.76205	5.4265
Glyma.04G036700	58.0336	2.22439	0.457563	4.86137	1.17e-06	0.00022668	myb domain protein 77	0.659984	0.631114	3.52584	1.99603	TRUE	1.25054	1.1927	6.81243	3.83139	6.81243	5.44758
Glyma.11G174100	96.8697	2.22173	0.654554	3.39427	0.00068812	0.0183873	fatty acid desaturase 8	1.07327	0.402614	5.65461	6.57657	TRUE	2.03341	0.752346	10.8725	12.5094	10.8725	5.34693
Glyma.01G024500	107.682	2.21088	0.630829	3.50473	0.00045708	0.0143311	0	0.842676	0.518709	3.77499	3.2789	TRUE	1.60434	0.998447	7.30572	6.38495	7.30572	4.55371
Glyma.08G039400	256.462	2.20847	0.398158	5.54672	2.91e-08	1.3e-05	Leucine-rich repeat (LRR) family protein	1.25074	0.344003	5.40208	3.89057	TRUE	2.37334	0.64799	10.4088	7.35167	10.4088	4.3857
Glyma.19G016100	91.1721	2.20777	0.650867	3.39205	0.00069371	0.0184384	glucosyl transferase family 8	1.03244	0.962355	4.105	2.69429	TRUE	1.95866	1.82979	7.94404	5.24275	7.94404	4.05586
Glyma.17G180100	1176.36	2.20593	0.45272	4.87262	1.1e-06	0.00021721	Disease resistance protein (CC-NBS-LRR class) family	4.49066	1.2699	20.8928	11.887	TRUE	8.53344	2.46605	40.4215	23.0993	40.4215	4.73683
Glyma.07G087200	298.233	2.20576	0.611412	3.60765	0.00030898	0.0109852	arabinogalactan protein 22	6.00473	4.01181	28.0496	17.6562	TRUE	11.4025	7.68035	54.2335	34.2676	54.2335	4.75628
Glyma.06G259150	153.813	2.19065	0.546582	4.00791	6.13e-05	0.00380965	disease resistance protein (TIR-NBS-LRR class), putative	1.57352	1.21558	7.202	4.63522	TRUE	2.98898	2.32782	13.9232	8.99626	13.9232	4.65819
Glyma.01G166100	1012.15	2.18738	0.524524	4.17021	3.04e-05	0.00239166	calcium-dependent protein kinase 16	6.24107	2.35443	27.4999	18.9661	TRUE	11.8514	4.51539	53.2038	36.8855	53.2038	4.48924
Glyma.08G135200	834.109	2.18604	0.625259	3.49621	0.00047191	0.0147062	signal responsive 1	3.11597	2.082	14.2939	11.555	TRUE	5.92633	3.99637	27.6592	22.4708	27.6592	4.66717
Glyma.05G179300	588.845	2.17399	0.677447	3.20909	0.00133155	0.0279523	Lipase/lipooxygenase, PLAT/LH2 family protein	11.0398	5.90993	45.8562	58.8365	TRUE	20.9266	11.1438	88.0022	111.831	88.0022	4.20529
Glyma.16G135200	231.001	2.17264	0.635108	3.4209	0.00062415	0.0173729	disease resistance protein (TIR-NBS-LRR class), putative	0.788912	0.361849	3.71081	2.80612	TRUE	1.50208	0.700213	7.1783	5.46483	7.1783	4.7789
Glyma.01G241200	1241	2.15977	0.275465	7.84047	4.49e-15	4.65e-11	Protein of unknown function (DUF1005)	11.8555	1.67309	51.0719	19.2682	TRUE	22.5171	3.31987	98.6743	36.4789	98.6743	4.38219
Glyma.12G142900	948.252	2.15276	0.567511	3.79334	0.00014863	0.00691564	Calcium-binding EF-hand family protein	23.8393	17.0283	97.8435	56.1122	TRUE	45.2608	32.6249	189.188	108.988	189.188	4.17996
Glyma.06G278400	43.9603	2.15087	0.588737	3.65336	0.00025883	0.0098572	SAUR-like auxin-responsive protein family	1.17734	1.34177	5.71443	1.69327	TRUE	2.22484	2.53884	11.0537	3.20647	11.0537	4.96831
Glyma.04G238900	180.935	2.13987	0.346773	6.17082	6.79e-10	6.91e-07	myosin heavy chain-related	2.749	1.37771	10.0933	4.09367	TRUE	5.21493	2.62956	19.5186	7.88345	19.5186	3.74284
Glyma.12G148200	788.291	2.13742	0.2805	7.62006	2.54e-14	1.75e-10	protein kinase family protein	3.55421	0.898163	15.3182	6.38478	TRUE	6.739	1.67795	29.5774	12.0493	29.5774	4.38898
Glyma.19G198600	170.106	2.13385	0.714443	2.98673	0.00281975	0.0442658	Late embryogenesis abundant (LEA) hydroxyproline-rich glycoprotein family	2.74071	2.0602	12.0519	11.8053	TRUE	5.20848	3.94316	23.3481	23.0046	23.3481	4.48271
Glyma.11G059200	1459.5	2.12607	0.355005	5.98884	2.11e-09	1.65e-06	SKU5 similar 17	9.96251	3.12408	41.7613	22.6161	TRUE	18.8819	5.77796	80.5569	42.6479	80.5569	4.26636
Glyma.18G281500	793.6	2.12562	0.334099	6.36226	1.99e-10	2.56e-07	Cysteine proteinases superfamily protein	3.02012	0.570008	12.7997	6.43256	TRUE	5.73337	1.09178	24.7595	12.4585	24.7595	4.3185
Glyma.10G242300	428.972	2.1245	0.616967	3.44345	0.00057434	0.016393	ERECTA-like 1	1.91498	1.83886	7.86219	6.95622	TRUE	3.62319	3.47602	15.1419	13.179	15.1419	4.17915
Glyma.06G282500	60.7276	2.11816	0.439501	4.81946	1.44e-06	0.00026498	SAUR-like auxin-responsive protein family	1.0553	0.663529	3.98612	1.58088	TRUE	1.99905	1.25598	7.71291	3.03815	7.71291	3.85828
Glyma.17G007600	414.433	2.10933	0.473919	4.45081	8.55e-06	0.00095401	SCARECROW-like 13	1.82157	1.22224	8.04444	4.65631	TRUE	3.46641	2.34716	15.5605	9.05172	15.5605	4.48893
Glyma.17G112300	93.3175	2.09236	0.575229	3.63744	0.00027536	0.0103211	auxin-induced protein 13	1.57725	1.26587	6.49055	3.15079	TRUE	3.00006	2.41251	12.5325	5.99237	12.5325	4.17741
Glyma.17G012300	666.725	2.08517	0.549712	3.7932	0.00014872	0.00691564	SKU5 similar 4	4.28037	1.54793	19.116	23.105	TRUE	8.10221	2.84887	36.7345	43.8895	36.7345	4.53388
Glyma.02G125600	257.116	2.08357	0.557747	3.73569	0.0001872	0.00807653	Auxin-responsive GH3 family protein	1.83734	0.806423	7.1424	5.90068	TRUE	3.49065	1.53873	13.8341	11.4913	13.8341	3.9632
Glyma.06G006800	102.32	2.07545	0.59605	3.48201	0.00049767	0.015157	SAUR-like auxin-responsive protein family	3.08612	2.01073	11.3238	6.43313	TRUE	5.87673	3.84693	21.8517	12.2854	21.8517	3.71834
Glyma.16G068900	539.465	2.07456	0.377337	5.49789	3.84e-08	1.62e-05	GDSL-like Lipase/Acylhydrolase superfamily protein	5.04037	2.41206	21.3656	10.7427	TRUE	9.55769	4.54921	41.2771	20.4553	41.2771	4.31873
Glyma.18G281600	656.391	2.07031	0.481147	4.30286	1.69e-05	0.00155876	Cysteine proteinases superfamily protein	2.39159	0.79502	10.2457	7.28809	TRUE	4.54243	1.5313	19.8276	14.1855	19.8276	4.36497
Glyma.01G193600	1551.25	2.06663	0.481042	4.29616	1.74e-05	0.00159051	calcium ATPase 2	6.19168	2.0506	25.969	16.1052	TRUE	11.7776	4.00005	50.2131	31.2894	50.2131	4.26343
Glyma.08G145500	30.6346	2.06413	0.656196	3.1456	0.00165747	0.0321859	0	0.882611	0.488651	2.94666	2.15107	TRUE	1.66948	0.911519	5.69921	4.18098	5.69921	3.41376
Glyma.11G163800	109.548	2.0607	0.494591	4.16648	3.09e-05	0.00242201	0	1.5619	1.32825	6.29378	3.65125	TRUE	2.96706	2.51165	12.1582	6.99138	12.1582	4.09774
Glyma.03G232400	104.823	2.06069	0.471185	4.37341	1.22e-05	0.00122079	Calmodulin-binding protein	0.67822	0.301923	3.1242	2.18402	TRUE	1.28886	0.581139	6.04447	4.24656	6.04447	4.68977
Glyma.14G199600	301.245	2.05684	0.57659	3.56725	0.00036075	0.0121576	exocyst subunit exo70 family protein B1	1.4082	0.797693	5.79089	4.53688	TRUE	2.6764	1.52939	11.2095	8.82976	11.2095	4.18827
Glyma.16G043500	1196.6	2.05601	0.562306	3.65639	0.0002558	0.009788	apyrase 2	11.8173	6.18529	48.8844	41.8657	TRUE	22.3443	11.6004	94.103	79.3348	94.103	4.2115
Glyma.05G053400	39.6338	2.05356	0.50668	4.05297	5.06e-05	0.00337836	0	0.793237	0.42356	2.50784	1.43531	TRUE	1.50514	0.802907	4.83827	2.75134	4.83827	3.2145
Glyma.09G071600	893.775	2.0531	0.536939	3.82371	0.00013146	0.00637559	jasmonate-zim-domain protein 1	10.3512	3.01507	41.3886	31.9552	TRUE	19.6861	5.88942	80.0278	62.036	80.0278	4.06519
Glyma.04G100400	1617.32	2.05221	0.365552	5.614	1.98e-08	9.63e-06	Phosphate-responsive 1 family protein	19.7584	5.85229	83.7505	43.4679	TRUE	37.4799	11.0515	162.134	84.5251	162.134	4.3259
Glyma.03G037600	75.6938	2.05001	0.590704	3.47045	0.00051959	0.0155045	0	1.46287	0.938763	5.09407	3.55263	TRUE	2.76985	1.77054	9.82896	6.75954	9.82896	3.54856
Glyma.13G081600	55.1233	2.04969	0.552675	3.70867	0.00020835	0.00859523	Integrase-type DNA-binding superfamily protein	0.819637	0.531255	3.2983	1.4762	TRUE	1.55345	1.00475	6.37061	2.80513	6.37061	4.10093
Glyma.19G181000	2077.18	2.0344	0.337713	6.02405	1.7e-09	1.35e-06	0	16.313	4.88726	67.4816	32.0741	TRUE	31.009	9.44744	130.179	60.4762	130.179	4.19808
Glyma.02G072400	1316.06	2.03332	0.51265	3.96629	7.3e-05	0.00428862	arabinogalactan protein 14	42.4729	14.8262	171.051	118.662	TRUE	80.4428	27.5363	330.186	226.683	330.186	4.1046
Glyma.06G282200	85.3353	2.03167	0.454277	4.47232	7.74e-06	0.00089517	SAUR-like auxin-responsive protein family	1.8647	1.16901	7.58548	2.86071	TRUE	3.53057	2.20975	14.6709	5.50706	14.6709	4.15539
Glyma.08G307600	209.011	2.02747	0.445228	4.55377	5.27e-06	0.00069175	Eukaryotic aspartyl protease family protein	1.23972	0.4445	5.44924	2.67191	TRUE	2.35341	0.852138	10.5347	5.17483	10.5347	4.47636
Glyma.06G278900	35.1349	2.01729	0.457063	4.4136	1.02e-05	0.00108526	SAUR-like auxin-responsive protein family	1.39323	0.825571	5.37607	2.59975	TRUE	2.64478	1.56618	10.3832	4.94714	10.3832	3.92594
Glyma.07G094051	68.0242	2.01165	0.425899	4.72331	2.32e-06	0.00038137	0	1.33973	0.584085	5.98235	2.95093	TRUE	2.54532	1.12091	11.573	5.69245	11.573	4.54677
Glyma.13G304400	1104.03	2.00952	0.294271	6.82883	8.56e-12	2.09e-08	xyloglucan endotransglucosylase/hydrolase 9	11.8249	3.90598	45.4102	19.9443	TRUE	22.3789	7.12443	87.7069	37.4494	87.7069	3.91917
Glyma.11G194600	245.998	2.00195	0.630443	3.17546	0.00149599	0.0301954	Heavy metal transport/detoxification superfamily protein	2.28896	1.40405	9.99217	9.17542	TRUE	4.34888	2.68272	19.3368	17.8601	19.3368	4.4464
Glyma.09G111200	925.265	2.00068	0.521187	3.83869	0.00012369	0.0060916	actin 1	10.28	3.46229	38.4	33.4269	TRUE	19.4968	6.51215	73.9549	63.4522	73.9549	3.79319
Glyma.09G018900	698.267	-2.01123	0.656047	-3.06568	0.00217177	0.0377309	Leucine-rich repeat protein kinase family protein	12.9897	10.4768	3.25044	2.53065	TRUE	24.7516	20.0491	6.32119	4.93375	24.7516	0.255385
Glyma.15G170300	431.251	-2.01257	0.492786	-4.08406	4.43e-05	0.00310148	cytokinin oxidase 3	12.2701	5.19954	3.14439	2.67421	TRUE	23.2994	9.85769	6.0882	5.19631	23.2994	0.261302
Glyma.12G183900	286.173	-2.01554	0.523239	-3.85204	0.00011714	0.00588778	WIP domain protein 3	8.87632	5.45752	1.89301	1.0866	TRUE	16.9088	10.4946	3.67893	2.12238	16.9088	0.217575
Glyma.12G130000	311.865	-2.03255	0.494023	-4.11427	3.88e-05	0.00281734	DNAJ heat shock N-terminal domain-containing protein	14.3569	11.3831	3.44092	1.22006	TRUE	27.3342	21.8306	6.67581	2.3938	27.3342	0.244229
Glyma.19G202900	135.32	-2.03639	0.620577	-3.28145	0.00103275	0.0237371	alpha/beta-Hydrolases superfamily protein	7.11647	6.75007	1.61251	0.878703	TRUE	13.5538	12.8845	3.13812	1.72954	13.5538	0.23153
Glyma.13G347700	1037.51	-2.03657	0.630077	-3.23225	0.00122821	0.02655	lipoxygenase 1	19.6881	15.026	5.06496	4.36085	TRUE	37.5218	28.8442	9.84275	8.47746	37.5218	0.262321
Glyma.06G156300	159.778	-2.03717	0.55387	-3.67806	0.00023501	0.00936839	alpha/beta-Hydrolases superfamily protein	4.71317	3.4319	1.03267	0.37079	TRUE	8.97571	6.5863	2.0062	0.729626	8.97571	0.223515
Glyma.13G333200	115.045	-2.04195	0.498637	-4.09506	4.22e-05	0.00298824	myb domain protein 48	5.64588	2.9468	1.46613	0.940589	TRUE	10.6902	5.48167	2.85028	1.85472	10.6902	0.266625
Glyma.08G182100	84.3416	-2.05715	0.590119	-3.48599	0.00049032	0.0150719	cytochrome P450, family 71 subfamily B, polypeptide 7	3.10932	2.41067	0.799812	0.567726	TRUE	5.9198	4.60186	1.55747	1.11051	5.9198	0.263095
Glyma.10G150400	38.399	-2.06117	0.64906	-3.17563	0.00149513	0.0301927	phloem protein 2-B15	2.17951	1.22448	0.568691	0.36547	TRUE	4.14396	2.33586	1.10363	0.710217	4.14396	0.266324
Glyma.11G173700	119.915	-2.10301	0.598989	-3.51093	0.00044654	0.014086	alternative NAD(P)H dehydrogenase 1	3.47012	2.95362	0.674956	0.540347	TRUE	6.61233	5.68069	1.31141	1.0541	6.61233	0.198328
Glyma.08G336100	158.03	-2.10569	0.701946	-2.99978	0.00270171	0.0432212	0	18.4905	19.6349	4.03599	2.9607	TRUE	35.2296	37.4488	7.8334	5.7712	35.2296	0.222353
Glyma.12G023500	50.1697	-2.12062	0.681967	-3.10956	0.00187365	0.0345515	Calcium-binding EF-hand family protein	3.14727	3.43047	0.686495	0.233064	TRUE	5.98454	6.52426	1.32758	0.439442	5.98454	0.221835
Glyma.09G112700	32.2773	-2.14023	0.647989	-3.30288	0.00095699	0.0226206	0	2.39429	1.44543	0.566094	0.320779	TRUE	4.56034	2.78209	1.10089	0.627042	4.56034	0.241405
Glyma.18G192450	23.4489	-2.14222	0.671718	-3.18916	0.00142686	0.0294009	0	2.22939	2.37361	0.494448	0.376445	TRUE	4.2337	4.4951	0.961523	0.73973	4.2337	0.227112
Glyma.13G370200	204.597	-2.16635	0.647655	-3.34491	0.0008231	0.0206614	uridylyltransferase-related	11.3417	10.3498	2.24522	1.96967	TRUE	21.6234	19.8433	4.35628	3.83891	21.6234	0.201462
Glyma.18G234300	126.554	-2.16908	0.724543	-2.99373	0.00275593	0.0436835	0	3.90442	3.98753	0.886134	0.697485	TRUE	7.44094	7.61712	1.7235	1.36148	7.44094	0.231623
Glyma.19G024500	94.6199	-2.1848	0.500976	-4.36109	1.29e-05	0.00126716	NAC domain containing protein 100	3.24076	1.84576	0.814268	0.772947	TRUE	6.12477	3.46042	1.58013	1.50203	6.12477	0.25799
Glyma.10G186400	69.88	-2.20765	0.71804	-3.07455	0.00210818	0.0369516	phosphate transporter 1;4	2.24703	2.32437	0.449768	0.211038	TRUE	4.27653	4.42024	0.871971	0.410217	4.27653	0.203897
Glyma.05G231800	81.4503	-2.21523	0.480933	-4.60612	4.1e-06	0.00058012	aldehyde dehydrogenase 2C4	2.86702	1.76449	0.606366	0.288817	TRUE	5.45565	3.41109	1.17901	0.568318	5.45565	0.216107
Glyma.12G076700	61.1456	-2.21785	0.643696	-3.44549	0.00057002	0.0163273	Putative lysine decarboxylase family protein	2.65292	2.49266	0.548562	0.471316	TRUE	5.0496	4.76095	1.0627	0.918807	5.0496	0.210453
Glyma.13G231500	172.403	-2.2384	0.457852	-4.88893	1.01e-06	0.00020385	GDSL-like Lipase/Acylhydrolase superfamily protein	9.5394	6.02165	1.74708	0.938909	TRUE	18.17	11.6464	3.39359	1.82828	18.17	0.186768
Glyma.19G164300	72.0038	-2.2414	0.535436	-4.18613	2.84e-05	0.00226012	phosphate transporter 1;7	2.04465	1.23803	0.355893	0.197944	TRUE	3.89821	2.37646	0.691547	0.387387	3.89821	0.177401
Glyma.14G089063	24.4233	-2.24278	0.49665	-4.51583	6.31e-06	0.00077515	phytosulfokine 4 precursor	2.81576	1.6378	0.953368	0.44648	TRUE	5.36381	3.14507	1.85284	0.878253	5.36381	0.345434
Glyma.07G092700	593.99	-2.25591	0.569944	-3.95812	7.55e-05	0.00440052	BR enhanced expression 1	35.2372	11.9958	7.2735	7.00029	TRUE	66.8162	22.4987	14.1228	13.5997	66.8162	0.211367
Glyma.06G291300	369.768	-2.2564	0.692321	-3.25918	0.00111734	0.0249918	O-acyltransferase (WSD1-like) family protein	13.865	8.89522	2.84785	2.61298	TRUE	26.4164	17.0689	5.53558	5.08821	26.4164	0.209551
Glyma.18G029900	55.2192	-2.26359	0.721122	-3.13899	0.00169531	0.0325685	HXXXD-type acyl-transferase family protein	2.21289	1.38429	0.541543	0.454271	TRUE	4.20758	2.62434	1.05243	0.88323	4.20758	0.250128
Glyma.19G187000	249.273	-2.27061	0.592682	-3.83107	0.00012759	0.00624635	UDP-glucosyl transferase 73C2	9.68045	8.97012	1.97386	0.84443	TRUE	18.4034	17.0299	3.82843	1.64767	18.4034	0.208028
Glyma.12G217400	6382.12	-2.30357	0.456707	-5.04388	4.56e-07	0.00010859	BURP domain-containing protein	368.461	188.7	72.827	38.058	TRUE	700.45	361.921	141.686	74.929	700.45	0.202279
Glyma.06G109200	445.451	-2.30662	0.611679	-3.77096	0.00016262	0.00734504	nitrate reductase 1	10.3766	5.41131	1.92876	1.55174	TRUE	19.7603	10.3584	3.75337	3.02034	19.7603	0.189946
Glyma.03G014000	532.612	-2.32608	0.65105	-3.57281	0.00035317	0.0119899	K+ efflux antiporter 2	8.33179	8.5413	1.59654	0.587094	TRUE	15.8718	16.3091	3.09294	1.14433	15.8718	0.19487
Glyma.05G210300	323.361	-2.4367	0.675217	-3.60877	0.00030766	0.0109733	POX (plant homeobox) family protein	7.49028	8.12469	1.44521	0.594917	TRUE	14.2716	15.498	2.80949	1.17311	14.2716	0.196859
Glyma.20G109800	116.369	-2.44093	0.750598	-3.25198	0.00114603	0.025356	Tetratricopeptide repeat (TPR)-like superfamily protein	3.34363	3.76627	0.615804	0.325588	TRUE	6.37634	7.19403	1.19821	0.641442	6.37634	0.187914
Glyma.15G161100	91.1454	-2.44842	0.664288	-3.68578	0.000228	0.00917805	0	6.93701	6.94998	1.01511	0.918002	TRUE	13.2327	13.3463	1.97005	1.78826	13.2327	0.148877
Glyma.15G100200	75.9121	-2.45671	0.774088	-3.17368	0.00150519	0.0302753	0	3.37573	3.45373	0.691134	0.471601	TRUE	6.4258	6.59875	1.34019	0.918653	6.4258	0.208565
Glyma.07G253700	397.792	-2.53014	0.549922	-4.60091	4.21e-06	0.00059224	pyruvate orthophosphate dikinase	8.33451	7.66865	1.441	0.476515	TRUE	15.8881	14.7047	2.79722	0.942618	15.8881	0.176058
Glyma.05G143000	66.7971	-2.56107	0.819967	-3.12338	0.00178784	0.0336181	0	6.81619	8.01968	1.17978	0.764501	TRUE	12.9591	15.224	2.27996	1.46783	12.9591	0.175936
Glyma.12G174900	43.9665	-2.57187	0.874387	-2.94134	0.00326799	0.047979	Putative lysine decarboxylase family protein	2.06305	2.74438	0.402692	0.149923	TRUE	3.92379	5.20859	0.779268	0.288751	3.92379	0.198601
Glyma.18G290000	128.442	-2.57192	0.557725	-4.61145	4e-06	0.00057111	Acyl-CoA N-acyltransferases (NAT) superfamily protein	13.8547	12.9181	2.14764	0.400675	TRUE	26.4108	24.7853	4.15843	0.764551	26.4108	0.157452
Glyma.01G221500	293.29	-2.58073	0.873014	-2.95611	0.00311544	0.046799	POX (plant homeobox) family protein	5.64892	6.53096	0.970292	0.357234	TRUE	10.7773	12.4889	1.8841	0.707746	10.7773	0.174821
Glyma.15G055400	46.8995	-2.6458	0.804133	-3.29025	0.001001	0.0232657	RPM1-interacting protein 4 (RIN4) family protein	2.30137	1.72041	0.298446	0.323915	TRUE	4.35799	3.24242	0.581119	0.629413	4.35799	0.133346
Glyma.01G214300	426.756	-2.65279	0.683111	-3.88339	0.00010301	0.00537441	PGR5-LIKE A	21.1203	22.0556	3.29567	1.55299	TRUE	40.2671	42.208	6.39414	3.03656	40.2671	0.158793
Glyma.06G177500	151.405	-2.67455	0.620177	-4.31256	1.61e-05	0.00150874	0	14.2049	12.1828	2.4397	1.49768	TRUE	27.0826	23.4429	4.74475	2.94101	27.0826	0.175195
Glyma.17G055200	61.6606	-2.67979	0.840571	-3.18805	0.00143234	0.0294419	GATA type zinc finger transcription factor family protein	2.65901	3.33345	0.335146	0.35851	TRUE	5.0442	6.31105	0.654371	0.701387	5.0442	0.129727
Glyma.06G106700	19.1417	-2.69278	0.657762	-4.09385	4.24e-05	0.00299869	Heavy metal transport/detoxification superfamily protein	2.06989	1.18124	0.231357	0.369959	TRUE	3.92618	2.24077	0.453732	0.727285	3.92618	0.115566
Glyma.16G062500	147.706	-2.73719	0.616382	-4.44073	8.97e-06	0.00098497	lysine histidine transporter 1	5.98166	5.51487	0.839241	0.26433	TRUE	11.3889	10.5323	1.62999	0.530857	11.3889	0.143121
Glyma.07G091400	98.4694	-2.74511	0.760527	-3.60949	0.0003068	0.0109733	B-box type zinc finger protein with CCT domain	3.25264	2.69435	0.283179	0.31619	TRUE	6.19756	5.16691	0.551037	0.615575	6.19756	0.088912
Glyma.08G328800	165.997	-2.76408	0.753349	-3.66906	0.00024344	0.00954919	NB-ARC domain-containing disease resistance protein	3.27551	3.65985	0.439727	0.29837	TRUE	6.24153	6.9767	0.852529	0.581022	6.24153	0.13659
Glyma.12G140200	88.241	-2.8094	0.890816	-3.15373	0.00161197	0.0316714	receptor kinase 3	2.07302	2.54272	0.276377	0.173256	TRUE	3.95267	4.84981	0.535437	0.337388	3.95267	0.135462
Glyma.18G186800	68.2607	-2.84967	0.82309	-3.46216	0.00053585	0.015819	NAD(P)-binding Rossmann-fold superfamily protein	4.42163	4.64079	0.587169	0.610773	TRUE	8.42746	8.86145	1.13003	1.15912	8.42746	0.134089
Glyma.06G299900	81.5933	-2.86536	0.970048	-2.95384	0.00313849	0.0469617	myb domain protein 14	4.18704	6.31451	0.768652	0.44075	TRUE	7.95565	11.9552	1.48375	0.836124	7.95565	0.186502
Glyma.20G053400	138.992	-2.86635	0.806808	-3.5527	0.00038129	0.0127564	Plant protein of unknown function (DUF247)	4.01311	4.64862	0.595601	0.306532	TRUE	7.65043	8.86643	1.15533	0.597641	7.65043	0.151015
Glyma.04G230100	41.0741	-2.88323	0.730335	-3.94781	7.89e-05	0.00452432	0	4.32593	4.60698	0.549034	0.273468	TRUE	8.23335	8.75584	1.06217	0.527261	8.23335	0.129008
Glyma.16G089000	892.875	-2.89058	0.612558	-4.71887	2.37e-06	0.00038825	1-deoxy-D-xylulose 5-phosphate reductoisomerase	35.2134	36.2015	4.76514	0.720942	TRUE	67.1763	69.4851	9.23464	1.42589	67.1763	0.137469
Glyma.06G177600	2389.87	-2.94104	0.805236	-3.65239	0.00025981	0.00988136	0	270.12	232.877	35.2156	24.2047	TRUE	514.16	444.587	68.469	47.359	514.16	0.133167
Glyma.10G261000	334.408	-3.04209	0.574977	-5.2908	1.22e-07	4.04e-05	0	12.5119	7.603	1.56587	1.11929	TRUE	23.7728	14.5218	3.04502	2.18194	23.7728	0.128088
Glyma.15G021400	204.905	-3.12334	1.01557	-3.07547	0.00210173	0.0368746	Leucine-rich repeat transmembrane protein kinase protein	4.50437	5.82984	0.542656	0.349701	TRUE	8.56912	11.0611	1.052	0.681815	8.56912	0.122767
Glyma.12G198200	44.4743	-3.12666	0.974438	-3.20868	0.00133345	0.0279782	S-locus lectin protein kinase family protein	2.83523	3.01017	0.347157	0.363585	TRUE	5.40991	5.76235	0.672682	0.704401	5.40991	0.124343
Glyma.06G101000	74.9076	-3.14107	0.970427	-3.2368	0.0012088	0.0262692	0	2.68592	1.63009	0.279573	0.422667	TRUE	5.09767	3.0966	0.543845	0.820458	5.09767	0.106685
Glyma.07G057900	318.841	-3.14139	0.738763	-4.25224	2.12e-05	0.00183006	Auxin-responsive GH3 family protein	6.6637	7.34728	0.745618	0.485941	TRUE	12.6909	13.9944	1.44864	0.946364	12.6909	0.114148
Glyma.15G128000	63.6774	-3.1514	0.906296	-3.47723	0.00050663	0.0152876	Pyridoxal phosphate (PLP)-dependent transferases superfamily protein	2.39677	3.08848	0.345034	0.115764	TRUE	4.56114	5.85671	0.669061	0.224995	4.56114	0.146687
Glyma.18G271100	113.043	-3.2085	0.879402	-3.64851	0.00026377	0.00998602	Malectin/receptor-like protein kinase family protein	3.1464	3.90514	0.299966	0.199851	TRUE	6.00194	7.4597	0.583525	0.391975	6.00194	0.0972227
Glyma.01G021700	59.1328	-3.25893	0.806391	-4.04138	5.31e-05	0.00348659	UDP-glucosyl transferase 85A3	2.40389	2.15832	0.260291	0.209618	TRUE	4.58692	4.15102	0.504373	0.408238	4.58692	0.109959
Glyma.17G088500	43.8659	-3.27284	0.987922	-3.31285	0.0009235	0.0221865	Glucose-6-phosphate/phosphate translocator-related	2.14102	3.00543	0.168805	0.172117	TRUE	4.06747	5.68881	0.326883	0.334721	4.06747	0.080365
Glyma.15G201100	112.215	-3.3017	0.890691	-3.7069	0.00020981	0.00862967	flavin-dependent monooxygenase 1	4.05014	5.14791	0.437361	0.12112	TRUE	7.72164	9.80987	0.846501	0.230363	7.72164	0.109627
Glyma.06G123700	554.552	-3.30612	0.907454	-3.6433	0.00026917	0.0101515	pathogenesis-related family protein	38.2896	46.7996	3.87367	1.4411	TRUE	72.9484	89.0657	7.52347	2.86266	72.9484	0.103134
Glyma.08G212300	52.3046	-3.30837	0.911233	-3.63066	0.0002827	0.0105012	Tetratricopeptide repeat (TPR)-like superfamily protein	2.83012	3.51208	0.30955	0.363521	TRUE	5.38793	6.66781	0.604003	0.716802	5.38793	0.112103
Glyma.02G265800	38.6659	-3.31326	0.948346	-3.49373	0.00047633	0.014767	0	3.81506	4.18121	0.192679	0.190284	TRUE	7.26396	7.9503	0.373824	0.369883	7.26396	0.0514628
Glyma.03G030600	119.03	-3.3809	1.05688	-3.19895	0.00137931	0.02865	cytochrome P450, family 83, subfamily B, polypeptide 1	5.24439	6.60938	0.553785	0.301658	TRUE	10.0052	12.6228	1.07478	0.585937	10.0052	0.107423
Glyma.01G106700	38.6056	-3.39376	0.847361	-4.0051	6.2e-05	0.00383795	Ctr copper transporter family	4.89365	5.69334	0.395315	0.278351	TRUE	9.34878	10.9132	0.766855	0.541493	9.34878	0.0820273
Glyma.08G099000	25.6198	-3.42132	0.816177	-4.19188	2.77e-05	0.00222921	0	2.55863	2.20124	0.243332	0.158632	TRUE	4.87823	4.20877	0.470757	0.303207	4.87823	0.0965016
Glyma.17G090500	97.3444	-3.54889	0.890504	-3.98526	6.74e-05	0.00407856	basic helix-loop-helix (bHLH) DNA-binding superfamily protein	5.64051	7.49345	0.68034	0.321299	TRUE	10.7341	14.2228	1.31755	0.622757	10.7341	0.122744
Glyma.07G258500	155.606	-3.55238	1.14147	-3.11211	0.00185758	0.0343288	ADP glucose pyrophosphorylase large subunit 1	5.8739	7.40025	0.518029	0.553902	TRUE	11.2017	14.1105	1.00621	1.07875	11.2017	0.089827
Glyma.07G106700	141.261	-3.70161	1.07106	-3.45602	0.00054822	0.016024	beta-galactosidase 7	4.02232	3.51636	0.295348	0.284767	TRUE	7.66614	6.7779	0.572869	0.551935	7.66614	0.0747272
Glyma.10G092500	154.701	-3.76313	0.831491	-4.52576	6.02e-06	0.00075075	cytochrome P450, family 93, subfamily D, polypeptide 1	6.30664	7.21778	0.450754	0.308821	TRUE	12.0252	13.7759	0.875549	0.601053	12.0252	0.0728092
Glyma.08G339400	308.778	-3.79357	1.09886	-3.45229	0.00055585	0.0161216	0	40.9603	52.5212	3.03078	2.59402	TRUE	78.2367	100.569	5.86239	5.01117	78.2367	0.0749315
Glyma.13G152780	57.4602	-3.82684	1.29661	-2.95141	0.00316325	0.0472081	homogentisate phytyltransferase 1	2.00371	2.69262	0.0720214	0.129307	TRUE	3.82561	5.14688	0.137966	0.246278	3.82561	0.0360637
Glyma.12G138800	128.991	-3.91501	1.18394	-3.30676	0.00094381	0.0223751	terpene synthase 21	4.57393	5.98073	0.307674	0.295388	TRUE	8.73995	11.4772	0.597966	0.57551	8.73995	0.0684176
Glyma.20G018000	985.159	-3.9182	1.0426	-3.75809	0.00017122	0.00757875	phosphoglucomutase, putative / glucose phosphomutase, putative	27.5928	35.1483	1.7639	0.877935	TRUE	52.6812	67.2518	3.42624	1.72397	52.6812	0.0650374
Glyma.07G001800	56.5155	-3.91981	0.85572	-4.58071	4.63e-06	0.00062315	Mitochondrial substrate carrier family protein	2.46519	2.84287	0.0982578	0.108407	TRUE	4.69869	5.42007	0.190376	0.210926	4.69869	0.0405168
Glyma.01G002000	312.888	-3.94303	1.0813	-3.64657	0.00026577	0.0100526	Protein of unknown function (DUF581)	17.7582	22.3878	1.3575	0.735838	TRUE	33.8703	42.7204	2.64017	1.45912	33.8703	0.0779496
Glyma.18G085400	152.701	-3.98621	1.30349	-3.0581	0.00222745	0.0382806	SHV3-like 1	3.20232	4.43451	0.217104	0.137338	TRUE	6.09803	8.41979	0.420007	0.265833	6.09803	0.0688758
Glyma.08G016900	155.391	-4.04269	0.833441	-4.8506	1.23e-06	0.00023493	POX (plant homeobox) family protein	4.04425	4.56829	0.209217	0.117744	TRUE	7.71545	8.73542	0.405806	0.228747	7.71545	0.0525965
Glyma.19G135100	60.4365	-4.04621	0.668198	-6.0554	1.4e-09	1.18e-06	cytokinin oxidase/dehydrogenase 1	2.14425	1.86238	0.117049	0.126684	TRUE	4.08146	3.5353	0.226907	0.245775	4.08146	0.0555947
Glyma.08G189600	212.806	-4.08578	1.00369	-4.07074	4.69e-05	0.00320369	lipoxygenase 1	5.34146	7.23051	0.360625	0.247997	TRUE	10.1521	13.699	0.701484	0.484777	10.1521	0.0690975
Glyma.04G227900	451.711	-4.10514	1.27275	-3.22541	0.00125792	0.0268697	2-oxoglutarate (2OG) and Fe(II)-dependent oxygenase superfamily protein	17.7049	25.1127	0.96671	0.708582	TRUE	33.7133	47.6727	1.86143	1.34757	33.7133	0.0552135
Glyma.10G168100	309.028	-4.11579	1.04411	-3.94192	8.08e-05	0.0045898	ammonium transporter 1;2	12.7574	15.8893	0.756503	0.417563	TRUE	24.3488	30.3717	1.47132	0.816705	24.3488	0.0604267
Glyma.06G065400	30.0546	-4.16677	1.35228	-3.08128	0.0020611	0.0363417	0	3.45343	6.37494	0.10823	0.122259	TRUE	6.62862	12.2764	0.209407	0.235961	6.62862	0.0315913
Glyma.07G163300	210.715	-4.18529	1.07071	-3.90889	9.27e-05	0.00503974	0	23.9581	30.2935	1.17951	1.30876	TRUE	45.6251	57.6008	2.29449	2.54874	45.6251	0.05029
Glyma.14G221200	378.672	-4.19991	1.18624	-3.54051	0.00039935	0.0131691	cinnamyl alcohol dehydrogenase 9	19.3701	25.7762	0.987323	0.809204	TRUE	36.908	49.0318	1.91559	1.57736	36.908	0.0519017
Glyma.15G112500	464.323	-4.20092	0.940942	-4.4646	8.02e-06	0.00092037	fibrillin	25.0116	30.0845	1.31225	0.487135	TRUE	47.6698	57.3667	2.55089	0.973838	47.6698	0.0535117
Glyma.14G201300	35.7611	-4.35173	0.984579	-4.41989	9.87e-06	0.00106789	0	2.40902	2.44555	0.0508708	0.0978879	TRUE	4.58763	4.64838	0.0999248	0.192554	4.58763	0.0217813
Glyma.19G166500	1278.47	-4.36382	1.0205	-4.27617	1.9e-05	0.0016972	Long-chain fatty alcohol dehydrogenase family protein	34.0565	43.2	1.68151	1.04821	TRUE	64.9569	82.4199	3.2668	2.05049	64.9569	0.0502919
Glyma.18G228700	115.978	-4.38109	0.84927	-5.15866	2.49e-07	6.78e-05	Major Facilitator Superfamily with SPX (SYG1/Pho81/XPR1) domain-containing protein	2.99636	3.15546	0.134836	0.142887	TRUE	5.71513	6.04002	0.262347	0.278002	5.71513	0.045904
Glyma.04G105900	48.0638	-4.43394	1.07389	-4.12887	3.65e-05	0.00268184	lipoxygenase 1	4.82287	8.3043	0.0989312	0.179607	TRUE	9.20451	15.8864	0.192151	0.348713	9.20451	0.0208758
Glyma.03G040100	210.758	-4.69177	1.24114	-3.7802	0.0001567	0.00717955	lipid transfer protein 1	22.5958	39.6914	0.833966	0.813273	TRUE	42.868	75.0955	1.6232	1.58322	42.868	0.0378651
Glyma.18G237900	324.138	-4.70026	1.20203	-3.91025	9.22e-05	0.00501806	cysteine-rich RLK (RECEPTOR-like protein kinase) 29	8.13306	10.9555	0.332279	0.267288	TRUE	15.4926	20.8227	0.644538	0.519169	15.4926	0.0416031
Glyma.06G147100	83.1769	-4.75178	1.60674	-2.95741	0.00310231	0.0466903	WRKY DNA-binding protein 51	5.36426	7.61493	0.183281	0.0899164	TRUE	10.2581	14.6033	0.354438	0.171714	10.2581	0.0345519
Glyma.06G270500	75.1269	-4.80056	1.20763	-3.97519	7.03e-05	0.00419125	Dynein light chain type 1 family protein	7.7133	10.2065	0.318694	0.480329	TRUE	14.7415	19.5705	0.620771	0.934808	14.7415	0.0421104
Glyma.11G121700	20.1051	-4.85096	1.50529	-3.2226	0.00127033	0.0270374	hemoglobin 1	2.03094	2.81538	0.0701072	0.0750678	TRUE	3.88037	5.38827	0.137074	0.147364	3.88037	0.035325
Glyma.19G181700	34.5278	-4.92726	0.807608	-6.10105	1.05e-09	9.7e-07	0	5.20381	5.87531	0.248661	0.16158	TRUE	9.87062	11.1296	0.483501	0.313645	9.87062	0.0489838
Glyma.02G022200	243.869	-4.9476	1.19405	-4.14356	3.42e-05	0.00260351	nitrate transporter 1:2	8.55436	11.4656	0.313872	0.140684	TRUE	16.2985	21.8072	0.610221	0.277926	16.2985	0.0374402
Glyma.19G181600	22.2859	-5.46568	0.983959	-5.55478	2.78e-08	1.29e-05	0	4.46338	5.15302	0.0151002	0.0337651	TRUE	8.48111	9.78247	0.0293828	0.0657019	8.48111	0.0034645
Glyma.10G159700	43.6454	-5.55967	1.6717	-3.32576	0.00088177	0.0215778	cysteine synthase D1	2.12484	2.91684	0.01129	0.0252452	TRUE	4.05748	5.5744	0.0217602	0.0486573	4.05748	0.00536298
Glyma.06G043000	83.0163	-5.70547	1.74987	-3.26052	0.0011121	0.0249383	N-terminal nucleophile aminohydrolases (Ntn hydrolases) superfamily protein	4.74619	6.47319	0.107354	0.133698	TRUE	9.05365	12.3384	0.209161	0.259711	9.05365	0.0231024
Glyma.16G095000	261.445	-5.73315	1.38623	-4.13579	3.54e-05	0.00262984	Plant protein of unknown function (DUF827)	8.83495	11.6462	0.116941	0.190015	TRUE	16.871	22.2827	0.227275	0.369697	16.871	0.0134714
Glyma.07G038500	38.1852	-5.80146	1.6245	-3.57123	0.00035531	0.0120526	germin-like protein 1	2.83195	3.80461	0.0246522	0.0370812	TRUE	5.40745	7.26959	0.0483178	0.0728441	5.40745	0.00893541
Glyma.14G049500	226.198	-6.78693	1.70059	-3.99094	6.58e-05	0.00401446	ethylene-forming enzyme	10.4192	14.4836	0.115475	0.118469	TRUE	19.854	27.5359	0.223148	0.229471	19.854	0.0112394
Glyma.14G085600	144.722	-6.85731	2.11404	-3.2437	0.00117986	0.0258832	Granulin repeat cysteine protease family protein	8.88394	13.7191	0.087243	0.156033	TRUE	17.0143	26.3734	0.169743	0.302899	17.0143	0.00997652
Glyma.10G168200	121.37	-6.98145	1.29125	-5.40675	6.42e-08	2.53e-05	ammonium transporter 1;2	3.89237	5.13117	0.024842	0.0287964	TRUE	7.43261	9.81416	0.0480282	0.0558505	7.43261	0.00646182
Glyma.18G085451	29.1805	-7.16299	2.42687	-2.95154	0.00316198	0.0472081	PLC-like phosphodiesterase family protein	6.35138	8.73699	0	0	TRUE	12.1151	16.6494	0	0	12.1151	0
Glyma.02G012500	515.484	-7.2439	1.52053	-4.76407	1.9e-06	0.00032338	CP12 domain-containing protein 2	61.7343	83.706	0.38109	0.592221	TRUE	117.763	159.589	0.7404	1.15297	117.763	0.0062872
Glyma.12G233700	165.027	-7.60681	1.97319	-3.85507	0.00011569	0.00582947	receptor like protein 56	3.74868	5.15118	0.0273986	0.0272532	TRUE	7.14655	9.80395	0.0533828	0.0529697	7.14655	0.00746973
Glyma.14G193000	183.918	-7.71912	1.98965	-3.87963	0.00010462	0.00545026	Undecaprenyl pyrophosphate synthetase family protein	10.4665	14.9195	0.0384104	0.0858883	TRUE	19.9354	28.3368	0.0747412	0.167126	19.9354	0.00374916
Glyma.13G003000	56.3109	-8.13049	2.0784	-3.91189	9.16e-05	0.00500386	Myzus persicae-induced lipase 1	2.27855	3.09825	0.0170814	0.0381952	TRUE	4.34735	5.90986	0.033238	0.0743224	4.34735	0.00764558
Glyma.16G173500	53.6755	-8.16521	2.53459	-3.22151	0.00127515	0.0270842	SLAC1 homologue 3	2.2925	3.12529	0	0	TRUE	4.37687	5.97152	0	0	4.37687	0
Glyma.03G180900	144.11	-9.37052	3.02319	-3.09955	0.00193815	0.0351002	plasma membrane intrinsic protein 2A	9.31917	13.011	0.0118964	0.0266012	TRUE	17.8102	24.9176	0.023397	0.0523173	17.8102	0.00131368
Glyma.04G026400	212.68	-9.39739	2.99816	-3.13438	0.00172216	0.0328674	glyoxal oxidase-related protein	9.00987	13.2406	0	0	TRUE	17.2405	25.4213	0	0	17.2405	0
Glyma.08G230400	109.601	-9.95464	3.02651	-3.28915	0.00100489	0.0233039	MLP-like protein 43	12.2498	17.0774	0	0	TRUE	23.4099	32.7011	0	0	23.4099	0
Glyma.15G062700	558.001	-12.3965	2.75637	-4.49741	6.88e-06	0.00083061	basic pathogenesis-related protein 1	51.411	71.6447	0	0	TRUE	97.9975	136.297	0	0	97.9975	0
Glyma.02G215700	1087.15	-13.4268	3.02622	-4.43683	9.13e-06	0.00099972	matrix metalloproteinase	74.0994	106.957	0	0	TRUE	141.124	203.091	0	0	141.124	0
