# Supplementary material for: Global transcriptional modulation and nutritional status of soybean plants following foliar application of zinc borate as a suspension concentrate fertilizer
Source: Sci Rep. 2025 Jan 26;15:3309. doi: 10.1038/s41598-025-87771-5 (PMC11770081; doi:10.1038/s41598-025-87771-5)
Supplement: Supplementary file 3 — Supplementary Material 3 [file 41598_2025_87771_MOESM3_ESM.xlsx]

## Sheet: Exp 3 - Leaf
Supplemental Data S4. List of differentially expressed genes in Experiment 3.
							RAH20 = Exp. 3 (RA), LowZn/lowB Hoagland (H2), 0 (control), leaf tissue	FPKM					TPM					black font indicated repression in tissues adjancent to where foliar fertilization occurred
							RAH2Y = Exp. 3 (RA), LowZn/lowB Hoagland (H2), Y (foliar fertilization), leaf tissue	RAH20		RAH2Y			RAH20		RAH2Y			red font indicated repression in tissues adjancent to where foliar fertilization occurred
genes	baseMean	log2FoldChange	lfcSE	stat	pvalue	padj	gene annotation	AVG	STDEV	AVG	STDEV		AVG	STDEV	AVG	STDEV	max TPM	fold change
Glyma.16G199000	508.518	8.32515	1.32818	6.2681	3.65e-10	2.3e-08	C-repeat-binding factor 4	17.4277	9.89293	0.0924912	0.141529	TRUE	32.9162	18.6048	0.169458	0.192323	32.9162	0.00514816
Glyma.15G131300	68.1795	7.49117	1.54716	4.84188	1.29e-06	3.75e-05	0	2.18143	2.12741	0	2.91536	TRUE	4.13319	3.9985	0	0	4.13319	0
Glyma.08G180600	551.792	6.75453	1.18686	5.69109	1.26e-08	6.07e-07	AGD2-like defense response protein 1	8.34624	7.84315	0.102524	0.0939169	TRUE	15.9285	15.1484	0.198483	0.225836	15.9285	0.0124609
Glyma.03G044900	355.949	6.47088	1.43177	4.5195	6.2e-06	0.00014747	Disease resistance-responsive (dirigent-like protein) family protein	3.74313	4.45211	0.0580448	0.063083	TRUE	7.05953	8.31987	0.104909	0.148992	7.05953	0.0148606
Glyma.10G008600	113.773	6.43226	1.31694	4.88423	1.04e-06	3.12e-05	0	2.64617	2.38003	0.0130114	0.121895	TRUE	5.06037	4.63143	0.025145	0.0562259	5.06037	0.004969
Glyma.13G278000	37.7124	6.42564	1.22463	5.24703	1.55e-07	5.9e-06	low-molecular-weight cysteine-rich 66	3.63181	5.33209	0	74.2008	TRUE	6.9893	10.3445	0	0	6.9893	0
Glyma.09G147200	1038.35	6.08803	0.936391	6.5016	7.95e-11	5.52e-09	C-repeat-binding factor 4	36.5604	20.3631	0.487397	0.320421	TRUE	69.0766	38.322	0.928567	0.54443	69.0766	0.0134426
Glyma.09G048700	620.331	5.99428	1.17689	5.09332	3.52e-07	1.21e-05	cytochrome P450, family 81, subfamily D, polypeptide 3	10.054	13.5596	0.156825	0.646302	TRUE	19.318	26.34	0.302274	0.227703	19.318	0.0156473
Glyma.03G249100	171.642	5.9226	1.26944	4.66553	3.08e-06	8.12e-05	0	5.26876	4.00377	0.137333	0.244732	TRUE	10.0479	7.75918	0.261402	0.190076	10.0479	0.0260156
Glyma.18G027500	173.4	5.2285	0.455697	11.4736	1.79e-30	7.81e-28	Protein of unknown function (DUF1313)	3.50376	1.8788	0.030081	0.419824	TRUE	6.64051	3.56124	0.0572852	0.0891586	6.64051	0.00862663
Glyma.10G070200	296.961	5.22769	1.24343	4.20423	2.62e-05	0.00050017	homogentisate phytyltransferase 1	5.63458	6.06686	0.128152	0.115429	TRUE	10.7982	11.7978	0.24207	0.220621	10.7982	0.0224176
Glyma.14G081300	410.809	5.08332	0.996726	5.10002	3.4e-07	1.18e-05	phospholipase A 2A	6.55979	5.1861	0.233984	0.122715	TRUE	12.5016	9.99308	0.442475	0.156304	12.5016	0.0353935
Glyma.17G128000	212.648	5.03306	1.3003	3.87069	0.00010853	0.00162484	malate synthase	10.0356	21.6265	0.111743	1.75535	TRUE	19.4222	41.8976	0.214045	0.209749	19.4222	0.0110206
Glyma.02G042700	63.5799	4.99187	1.63513	3.05289	0.00226652	0.0188271	Arabidopsis protein of unknown function (DUF241)	2.2557	2.25991	0.074432	0.11358	TRUE	4.30642	4.31518	0.140151	0.19198	4.30642	0.0325448
Glyma.13G095100	51.1598	4.82149	0.873003	5.52288	3.33e-08	1.47e-06	xyloglucan endotransglycosylase 6	4.95217	1.48086	0.213766	0.175026	TRUE	9.40171	2.7858	0.396191	0.298274	9.40171	0.0421403
Glyma.09G281900	666.002	4.7467	0.796692	5.958	2.55e-09	1.39e-07	O-methyltransferase 1	11.9359	9.29851	0.728476	0.433442	TRUE	22.7538	17.9634	1.36636	0.72003	22.7538	0.0600495
Glyma.16G180900	108.977	4.72756	0.525573	8.99507	2.36e-19	4.73e-17	Divalent ion symporter	2.19663	2.22209	0.053969	0.0452396	TRUE	4.21136	4.32311	0.102763	0.101286	4.21136	0.0244014
Glyma.15G203500	597.905	4.64764	1.01185	4.5932	4.37e-06	0.00010845	cytochrome P450, family 82, subfamily C, polypeptide 4	8.65489	6.23613	0.488697	4.47973	TRUE	16.5239	12.1377	0.915549	0.400304	16.5239	0.0554076
Glyma.07G048800	154.315	4.46008	1.00714	4.42845	9.49e-06	0.00021075	O-methyltransferase 1	2.25028	1.36312	0.136788	0.623846	TRUE	4.29088	2.65455	0.254414	0.354448	4.29088	0.0592918
Glyma.01G172700	459.762	4.34629	0.851254	5.10575	3.29e-07	1.15e-05	NmrA-like negative transcriptional regulator family protein	10.9484	7.46481	0.66003	12.9208	TRUE	20.913	14.5661	1.2589	0.553761	20.913	0.0601971
Glyma.13G346700	3525.34	4.30772	0.960894	4.48303	7.36e-06	0.00017047	homolog of carrot EP3-3 chitinase	71.0866	61.7884	5.78446	1.88811	TRUE	135.869	120.228	11.0203	4.37384	135.869	0.0811098
Glyma.20G125500	240.694	4.28742	0.961659	4.45835	8.26e-06	0.00018773	0	9.28721	4.71237	0.363699	0.48001	TRUE	17.7036	9.08678	0.700971	0.530066	17.7036	0.0395949
Glyma.01G126600	677.145	4.27273	0.85725	4.98423	6.22e-07	2e-05	Disease resistance-responsive (dirigent-like protein) family protein	13.9004	7.64852	1.21623	0.817225	TRUE	26.4358	14.6255	2.2747	1.36978	26.4358	0.0860462
Glyma.07G212400	332.098	4.27227	1.03319	4.13502	3.55e-05	0.00064145	redox responsive transcription factor 1	9.75152	7.83619	0.599108	4.38975	TRUE	18.4466	14.7789	1.15551	1.07433	18.4466	0.0626407
Glyma.05G147000	1471	4.26431	0.733328	5.81502	6.06e-09	3.1e-07	caffeoyl-CoA 3-O-methyltransferase	28.882	11.8659	2.6238	0.984015	TRUE	54.9062	22.8704	4.90435	1.95093	54.9062	0.0893223
Glyma.11G229700	1812.5	4.25867	0.270963	15.7168	1.16e-55	6.51e-52	Protein of unknown function (DUF1313)	49.6308	19.3747	3.47381	1.57802	TRUE	93.9864	36.3504	6.57894	2.26188	93.9864	0.0699989
Glyma.19G076800	273.991	4.24313	0.981261	4.32416	1.53e-05	0.00031768	lysine histidine transporter 1	4.42255	4.80885	0.266716	0.226914	TRUE	8.47392	9.35008	0.512504	0.521078	8.47392	0.0604801
Glyma.02G028600	137.577	4.2104	1.17744	3.57591	0.00034901	0.00424641	Matrixin family protein	4.85186	7.43844	0.12922	0.102311	TRUE	9.33436	14.4341	0.249032	0.222049	9.33436	0.026679
Glyma.02G283500	13421.3	4.21039	0.347493	12.1165	8.64e-34	5.56e-31	HXXXD-type acyl-transferase family protein	233.703	124.082	12.7746	7.60966	TRUE	443.958	237.201	24.2992	17.5241	443.958	0.0547331
Glyma.07G032900	940.419	4.19146	0.279812	14.9795	9.99e-51	3.02e-47	0	39.8531	24.2132	2.54412	1.40259	TRUE	75.5193	46.0135	4.78949	1.11	75.5193	0.0634207
Glyma.18G148700	613.929	4.18787	0.848996	4.93273	8.11e-07	2.52e-05	Deoxyxylulose-5-phosphate synthase	6.48064	7.0865	0.360168	11.311	TRUE	12.4148	13.7757	0.686057	0.320785	12.4148	0.0552611
Glyma.20G099100	110.795	4.14023	0.801917	5.16292	2.43e-07	8.73e-06	C2H2 and C2HC zinc fingers superfamily protein	3.36208	1.64847	0.239738	3.83077	TRUE	6.39647	3.17441	0.44713	0.499284	6.39647	0.0699027
Glyma.03G201550	181.619	4.04079	1.02788	3.93118	8.45e-05	0.00132148	Late embryogenesis abundant (LEA) hydroxyproline-rich glycoprotein family	4.19761	1.38738	0.3941	0.305972	TRUE	7.9478	2.58657	0.759678	0.712193	7.9478	0.0955834
Glyma.11G214500	931.81	4.03754	1.07929	3.74092	0.00018335	0.00251658	CYS, MET, PRO, and GLY protein 1	14.0914	5.4017	1.0614	0.662341	TRUE	26.6899	10.0292	2.02524	1.10493	26.6899	0.0758805
Glyma.08G209300	281.216	4.03324	0.333251	12.1027	1.02e-33	6.47e-31	0	6.81177	3.57075	0.390409	0.281218	TRUE	12.9235	6.78338	0.730417	0.355687	12.9235	0.0565184
Glyma.10G161500	1442.44	3.98067	0.916463	4.34351	1.4e-05	0.00029514	0	25.6556	19.8361	3.25469	1.55959	TRUE	48.9676	38.5809	6.17293	1.36699	48.9676	0.126061
Glyma.13G067900	185.647	3.97848	0.826642	4.81282	1.49e-06	4.27e-05	glucosyl transferase family 8	3.75849	0.867951	0.40047	8.49533	TRUE	7.12947	1.61908	0.754421	0.269805	7.12947	0.105817
Glyma.04G136600	56.4279	3.96817	0.865658	4.58399	4.56e-06	0.00011263	calmodulin like 37	3.18611	1.61789	0.116708	0.143971	TRUE	6.04215	3.03084	0.213368	0.35022	6.04215	0.0353133
Glyma.08G023200	147.603	3.96257	0.894715	4.42887	9.47e-06	0.00021057	0	5.48821	4.46195	0.562582	0.772157	TRUE	10.3571	8.29954	1.04166	0.941358	10.3571	0.100575
Glyma.14G068400	423.806	3.96069	0.90161	4.3929	1.12e-05	0.00024132	Calcium-dependent lipid-binding (CaLB domain) family protein	10.6939	6.9189	1.0237	0.581126	TRUE	20.2232	12.926	1.93292	0.774948	20.2232	0.0955794
Glyma.04G100300	428.309	3.95331	0.761404	5.19213	2.08e-07	7.66e-06	Phosphate-responsive 1 family protein	16.5959	3.64396	0.757205	0.475195	TRUE	31.5538	7.1947	1.44741	1.01066	31.5538	0.0458712
Glyma.05G187200	111.286	3.90672	0.702931	5.55776	2.73e-08	1.23e-06	0	4.16446	1.82973	0.485195	4.92041	TRUE	7.87918	3.37378	0.90393	0.876867	7.87918	0.114724
Glyma.13G152814	558.895	3.8513	0.838664	4.59218	4.39e-06	0.00010877	homogentisate phytyltransferase 1	8.587	5.7608	0.463118	64.0242	TRUE	16.366	11.1556	0.878081	0.563169	16.366	0.0536529
Glyma.12G002400	1783.02	3.84925	0.659005	5.841	5.19e-09	2.67e-07	CRINKLY4 related 4	20.4726	11.3013	1.03434	2.89919	TRUE	38.6633	21.2486	1.96199	0.433548	38.6633	0.0507456
Glyma.10G274300	1091.99	3.82422	0.457616	8.35683	6.44e-17	9.73e-15	B-box type zinc finger protein with CCT domain	11.9644	7.39663	1.13598	1.46382	TRUE	22.6691	14.0374	2.15577	1.52587	22.6691	0.0950976
Glyma.18G211100	13.9416	3.82118	1.22317	3.124	0.00178409	0.0156537	Peroxidase superfamily protein	2.43374	4.69066	0	9.88835	TRUE	4.70382	9.09063	0	0	4.70382	0
Glyma.11G144600	285.731	3.72616	0.792318	4.70286	2.57e-06	6.95e-05	exocyst subunit exo70 family protein H7	3.93369	2.43515	0.304994	0.639163	TRUE	7.43778	4.58014	0.577886	0.218289	7.43778	0.0776961
Glyma.13G266800	122.178	3.69958	0.751534	4.9227	8.54e-07	2.63e-05	0	2.88878	2.02258	0.406809	3.05094	TRUE	5.46933	3.80546	0.774865	0.596595	5.46933	0.141674
Glyma.09G126200	292.066	3.65632	0.951289	3.84354	0.00012127	0.00178701	chitinase A	4.4307	2.33201	0.681091	0.377177	TRUE	8.42326	4.4911	1.29843	0.674816	8.42326	0.154148
Glyma.17G131900	79.8858	3.61444	1.14703	3.15111	0.00162648	0.0145804	Integrase-type DNA-binding superfamily protein	3.05557	1.86982	0.213213	0.168018	TRUE	5.80736	3.54393	0.403978	0.347045	5.80736	0.0695631
Glyma.03G201100	564.354	3.56468	0.827355	4.30852	1.64e-05	0.00033602	Late embryogenesis abundant (LEA) hydroxyproline-rich glycoprotein family	12.0403	6.11646	1.8091	1.83976	TRUE	22.874	11.6255	3.40606	1.14873	22.874	0.148905
Glyma.02G083600	47.7764	3.56202	1.08324	3.2883	0.00100796	0.00996909	0	3.15222	3.89316	0.480004	1.44958	TRUE	6.04091	7.56143	0.919854	0.579843	6.04091	0.152271
Glyma.20G130000	433.893	3.56163	0.769572	4.62807	3.69e-06	9.45e-05	Plant basic secretory protein (BSP) family protein	13.6554	11.482	1.61541	14.5936	TRUE	26.0794	22.3051	3.04813	2.01915	26.0794	0.116879
Glyma.18G045200	300.649	3.56098	0.473589	7.51915	5.51e-14	6.1e-12	oxidative stress 3	8.163	5.58501	0.814791	8.92754	TRUE	15.4514	10.4635	1.52633	0.669288	15.4514	0.0987824
Glyma.12G186200	196.862	3.5428	0.568201	6.23512	4.51e-10	2.78e-08	NAC domain containing protein 90	7.0759	3.22552	0.389333	3.59301	TRUE	13.3709	5.99822	0.73733	0.486419	13.3709	0.0551445
Glyma.02G092500	64.8446	3.53243	0.756015	4.67244	2.98e-06	7.91e-05	Uncharacterised protein family (UPF0497)	2.10878	1.84026	0.194371	4.36554	TRUE	4.02524	3.56419	0.363363	0.27971	4.02524	0.0902713
Glyma.19G215700	234.45	3.5209	0.953807	3.69142	0.00022301	0.00294755	0	9.04406	4.54289	0.687871	0.436258	TRUE	17.0978	8.56374	1.31044	0.81799	17.0978	0.0766438
Glyma.04G121700	854.107	3.50467	1.06904	3.27833	0.00104424	0.010253	0	10.4525	11.5703	1.29246	0.840066	TRUE	20.0157	22.485	2.47856	1.45218	20.0157	0.123831
Glyma.18G033400	126.477	3.47778	0.758558	4.58473	4.55e-06	0.0001123	0	4.53597	3.38029	0.578557	0.353929	TRUE	8.59022	6.35169	1.09465	0.517333	8.59022	0.12743
Glyma.06G135900	818.133	3.47126	0.908301	3.82171	0.00013253	0.00192118	0	23.5405	8.56866	2.16887	25.9875	TRUE	44.5476	15.8242	4.11938	1.97025	44.5476	0.0924716
Glyma.05G182100	32.3761	3.46347	0.535331	6.46976	9.82e-11	6.75e-09	0	2.15376	0.764489	0.198314	0.137555	TRUE	4.0845	1.44558	0.378055	0.154449	4.0845	0.0925585
Glyma.20G138500	324.809	3.45785	0.834024	4.14598	3.38e-05	0.00061629	cysteine-rich RLK (RECEPTOR-like protein kinase) 29	2.95395	2.16621	0.375195	0.245523	TRUE	5.63568	4.21161	0.70649	0.396389	5.63568	0.12536
Glyma.20G196400	51.6727	3.43394	0.938086	3.66059	0.00025164	0.00326722	ethylene responsive element binding factor 1	2.21093	1.40671	0.19341	0.14369	TRUE	4.22262	2.75568	0.35799	0.276499	4.22262	0.084779
Glyma.04G136200	342.424	3.42932	0.929286	3.69027	0.00022402	0.00295985	calmodulin-like 41	11.4771	3.17533	1.36064	0.929588	TRUE	21.7617	5.87169	2.5536	1.62362	21.7617	0.117344
Glyma.17G030300	1846.57	3.41143	0.741664	4.59969	4.23e-06	0.00010572	0	52.9591	30.1274	7.51216	30.2913	TRUE	100.713	57.6096	14.2193	7.56865	100.713	0.141187
Glyma.04G230400	1995.69	3.39688	0.75467	4.50114	6.76e-06	0.00015916	0	80.7531	45.7839	11.4437	6.87099	TRUE	153.569	87.5895	21.7988	9.7668	153.569	0.141948
Glyma.09G072000	700.12	3.38377	1.05415	3.20996	0.00132754	0.0124255	Integrase-type DNA-binding superfamily protein	12.5113	6.86289	1.72002	3.36453	TRUE	23.7196	12.9698	3.276	2.03624	23.7196	0.138113
Glyma.04G074800	44.2167	3.35065	0.954225	3.51138	0.00044579	0.00516667	flowering promoting factor 1	4.11602	5.95878	0.333749	0.283825	TRUE	7.90839	11.5644	0.633583	0.64902	7.90839	0.0801153
Glyma.04G092100	741.565	3.3453	0.918765	3.64108	0.00027149	0.00347373	dicarboxylate carrier 2	19.949	7.32139	1.69625	1.04418	TRUE	37.7566	13.5928	3.24428	1.59897	37.7566	0.0859261
Glyma.20G115600	685.211	3.34392	0.406373	8.22868	1.89e-16	2.72e-14	B-box type zinc finger protein with CCT domain	9.26745	4.70765	1.65007	2.29801	TRUE	17.5809	8.92245	3.10532	1.92802	17.5809	0.176631
Glyma.02G307300	288.277	3.34214	0.779727	4.2863	1.82e-05	0.00036628	NAD(P)-linked oxidoreductase superfamily protein	5.69789	3.88736	0.793054	6.85889	TRUE	10.8859	7.59772	1.48577	0.732783	10.8859	0.136486
Glyma.09G269600	1378.52	3.32168	0.723161	4.59327	4.36e-06	0.00010845	NAD(P)-binding Rossmann-fold superfamily protein	25.9727	13.7833	3.44571	1.70071	TRUE	49.3993	26.3842	6.51379	3.48272	49.3993	0.13186
Glyma.06G102000	978.973	3.31592	0.733111	4.52307	6.09e-06	0.00014544	Phosphate-responsive 1 family protein	23.4589	9.41398	1.89423	1.16856	TRUE	44.4866	17.7569	3.60015	1.85106	44.4866	0.0809267
Glyma.10G272000	335.968	3.30799	0.830559	3.98285	6.81e-05	0.00109977	Core-2/I-branching beta-1,6-N-acetylglucosaminyltransferase family protein	2.28746	1.03132	0.307902	0.170859	TRUE	4.32285	1.91286	0.58194	0.17985	4.32285	0.13462
Glyma.14G089021	136.886	3.30472	0.524947	6.29533	3.07e-10	1.96e-08	ZCF37	2.13883	1.09208	0.436574	2.50628	TRUE	4.05643	2.03896	0.827003	0.354639	4.05643	0.203874
Glyma.08G277000	752.33	3.29443	0.666067	4.9461	7.57e-07	2.37e-05	Deoxyxylulose-5-phosphate synthase	7.186	4.76814	0.888233	4.31102	TRUE	13.7036	9.27169	1.67779	0.458684	13.7036	0.122435
Glyma.07G243651	3094.12	3.26828	0.713338	4.58167	4.61e-06	0.00011369	MLP-like protein 423	105.478	79.4472	14.3272	7.25307	TRUE	201.425	154.484	27.1289	11.8469	201.425	0.134685
Glyma.12G094100	136.27	3.2643	1.0311	3.16584	0.00154634	0.0140221	FAD/NAD(P)-binding oxidoreductase family protein	2.48947	1.95942	0.391803	3.81371	TRUE	4.75589	3.8182	0.74108	0.494754	4.75589	0.155824
Glyma.11G070500	331.663	3.26101	0.872046	3.73949	0.0001844	0.00252738	NmrA-like negative transcriptional regulator family protein	5.16483	3.06246	0.935046	0.574473	TRUE	9.81979	5.83124	1.77885	0.860971	9.81979	0.181149
Glyma.07G243500	1624.31	3.23265	0.885558	3.6504	0.00026183	0.00337206	MLP-like protein 423	49.2757	47.2196	6.89921	3.78592	TRUE	94.2648	91.7093	13.162	8.68795	94.2648	0.139628
Glyma.02G274400	955.431	3.21979	0.667712	4.82212	1.42e-06	4.11e-05	Late embryogenesis abundant (LEA) hydroxyproline-rich glycoprotein family	25.0442	9.48837	2.21194	0.669821	TRUE	47.4474	17.6051	4.1717	1.36814	47.4474	0.0879227
Glyma.04G228900	467.55	3.21894	0.866284	3.7158	0.00020256	0.00271939	0	31.4375	14.8413	3.48964	2.28673	TRUE	59.4626	27.8417	6.61326	3.33437	59.4626	0.111217
Glyma.02G016100	136.641	3.19398	0.619525	5.15552	2.53e-07	9.05e-06	Integrase-type DNA-binding superfamily protein	4.56854	4.80283	0.263709	10.2317	TRUE	8.76345	9.33924	0.506722	0.347277	8.76345	0.0578222
Glyma.10G194200	188.71	3.18782	0.378622	8.41953	3.78e-17	5.89e-15	Integrase-type DNA-binding superfamily protein	6.4222	7.3369	0.482722	0.292396	TRUE	12.3168	14.26	0.918307	0.457726	12.3168	0.0745576
Glyma.17G065300	125.695	3.17227	0.933979	3.39651	0.0006825	0.00727042	xyloglucan endotransglycosylase 6	4.63439	3.70678	0.395687	0.290272	TRUE	8.79524	7.02567	0.751817	0.564472	8.79524	0.0854799
Glyma.10G266300	668.08	3.15931	0.894688	3.53119	0.00041369	0.00486795	0	19.4136	6.74779	2.16901	1.59711	TRUE	36.8155	12.628	4.10293	3.07658	36.8155	0.111446
Glyma.15G062400	8268.3	3.14646	0.817118	3.85068	0.00011779	0.00174222	basic pathogenesis-related protein 1	307.306	338.793	40.8938	24.2637	TRUE	588.11	657.853	77.4208	32.6669	588.11	0.131643
Glyma.03G135800	234.962	3.14604	0.774881	4.06003	4.91e-05	0.00083998	heat shock transcription factor B3	4.73716	2.90902	0.775509	2.83086	TRUE	9.02814	5.61965	1.47031	1.06688	9.02814	0.162858
Glyma.03G218900	91.972	3.14208	0.768889	4.08652	4.38e-05	0.00076603	0	2.5404	1.23594	0.355741	0.265047	TRUE	4.81546	2.31429	0.658764	0.496796	4.81546	0.136802
Glyma.13G193800	94.6698	3.12496	0.766647	4.07613	4.58e-05	0.00079186	sigma factor binding protein 1	3.48638	1.67529	0.860259	0.535238	TRUE	6.63783	3.23444	1.64775	1.02994	6.63783	0.248236
Glyma.07G098802	45.1469	3.12269	0.790502	3.95026	7.81e-05	0.0012372	0	3.02123	1.37965	0.71134	0.629328	TRUE	5.75322	2.67124	1.38158	1.47632	5.75322	0.24014
Glyma.19G016100	172.551	3.09929	0.623403	4.97158	6.64e-07	2.12e-05	glucosyl transferase family 8	3.39423	1.28173	0.551158	15.1958	TRUE	6.46846	2.53455	1.0429	0.570918	6.46846	0.161229
Glyma.10G192900	1066.87	3.09926	0.846683	3.66048	0.00025174	0.00326722	glutathione S-transferase TAU 15	17.0293	9.78257	2.51018	1.6149	TRUE	32.3755	18.6436	4.74901	2.69668	32.3755	0.146685
Glyma.04G044900	2751.4	3.07791	0.768191	4.0067	6.16e-05	0.00101091	salt tolerance zinc finger	48.5791	16.7058	5.3546	3.40008	TRUE	92.077	31.024	10.0877	5.17174	92.077	0.109557
Glyma.08G085700	133.923	3.07476	0.942848	3.26114	0.00110964	0.0107447	0	5.69321	4.50897	1.03434	0.690938	TRUE	10.8766	8.78711	1.95883	1.44099	10.8766	0.180096
Glyma.19G160100	107.528	3.05612	0.638127	4.78921	1.67e-06	4.75e-05	calmodulin 5	2.61448	1.47662	0.378078	0.543988	TRUE	4.9868	2.88654	0.717782	0.32098	4.9868	0.143936
Glyma.08G087400	100.064	3.04825	0.650603	4.68527	2.8e-06	7.48e-05	VQ motif-containing protein	2.27923	1.21529	0.288683	0.90553	TRUE	4.32447	2.28008	0.545381	0.227836	4.32447	0.126115
Glyma.02G242900	326.746	3.04773	0.836843	3.64194	0.00027059	0.00346341	CYS, MET, PRO, and GLY protein 1	3.75608	1.6853	0.661589	0.368703	TRUE	7.1127	3.17157	1.25742	0.75441	7.1127	0.176785
Glyma.11G096600	2492.39	3.04625	0.582211	5.23221	1.67e-07	6.32e-06	NAC domain containing protein 36	56.3828	34.1422	7.02464	5.60442	TRUE	106.374	63.7077	13.1494	5.47179	106.374	0.123615
Glyma.15G090600	121.124	3.03536	0.652872	4.64924	3.33e-06	8.69e-05	0	5.46475	3.18848	0.771189	2.62481	TRUE	10.323	5.96437	1.43613	1.22875	10.323	0.139119
Glyma.13G283600	2325.85	3.0243	0.733901	4.12086	3.77e-05	0.00067551	pinoid-binding protein 1	50.6192	22.375	4.85573	0.634298	TRUE	95.7105	41.7618	9.19779	1.45181	95.7105	0.0961001
Glyma.02G255400	1576.52	3.02108	0.611645	4.93928	7.84e-07	2.45e-05	ortholog of sugar beet HS1 PRO-1 2	19.1143	13.5877	2.35148	2.22566	TRUE	36.1011	25.397	4.42676	1.55891	36.1011	0.122621
Glyma.01G172900	114.264	3.00715	0.618611	4.86114	1.17e-06	3.46e-05	NmrA-like negative transcriptional regulator family protein	2.0229	1.19226	0.262631	0.17782	TRUE	3.84339	2.26054	0.486988	0.293117	3.84339	0.126708
Glyma.07G083900	1289.64	3.00015	0.704908	4.25609	2.08e-05	0.00041224	Phosphorylase superfamily protein	21.7568	17.5016	3.6021	1.98005	TRUE	41.4919	33.857	6.79344	2.22784	41.4919	0.163729
Glyma.09G218600	269.782	2.99812	0.572664	5.2354	1.65e-07	6.24e-06	cytochrome P450, family 707, subfamily A, polypeptide 1	4.14718	2.28309	0.49348	2.27539	TRUE	7.87067	4.32412	0.918556	0.49944	7.87067	0.116706
Glyma.14G176300	95.3892	2.99413	0.67673	4.4244	9.67e-06	0.00021378	Phosphate-responsive 1 family protein	4.21684	3.83827	0.31047	0.21884	TRUE	8.01525	7.2923	0.590427	0.406362	8.01525	0.0736629
Glyma.01G134600	743.07	2.99013	0.711927	4.20006	2.67e-05	0.00050825	homogentisate phytyltransferase 1	10.9243	5.18593	1.67303	0.990685	TRUE	20.7592	9.84954	3.16843	1.40501	20.7592	0.152628
Glyma.12G091200	1272.87	2.97802	0.605474	4.9185	8.72e-07	2.68e-05	NAC domain containing protein 90	32.678	15.4156	3.78258	3.24259	TRUE	61.7613	28.5533	7.08077	1.99055	61.7613	0.114647
Glyma.09G210600	395.844	2.97786	0.831013	3.58341	0.00033913	0.00415371	NB-ARC domain-containing disease resistance protein	4.21897	2.01922	0.526388	0.331153	TRUE	8.01048	3.81283	1.00597	0.584417	8.01048	0.125582
Glyma.18G042100	746.05	2.95908	0.856293	3.45569	0.00054889	0.006122	ARM repeat superfamily protein	11.4359	3.9982	1.93988	1.81507	TRUE	21.6693	7.47908	3.67945	0.999197	21.6693	0.1698
Glyma.17G242100	2507.47	2.95658	0.140961	20.9745	1.12e-97	4.4e-93	cold regulated gene 27	57.4061	9.97542	7.06172	1.87254	TRUE	108.915	18.3793	13.4224	3.83331	108.915	0.123238
Glyma.17G047300	180.705	2.95261	1.08414	2.72345	0.00646036	0.0427731	Integrase-type DNA-binding superfamily protein	2.5869	1.47739	0.503934	0.613726	TRUE	4.89397	2.78178	0.963488	0.620286	4.89397	0.196873
Glyma.14G083000	1260.65	2.95086	0.242761	12.1554	5.37e-34	3.51e-31	cold regulated gene 27	25.6877	5.07378	4.21504	2.28911	TRUE	48.7185	9.26156	7.93677	2.55871	48.7185	0.162911
Glyma.17G030700	921.827	2.947	0.634845	4.64208	3.45e-06	8.94e-05	COBRA-like protein-7 precursor	11.4647	5.54029	1.28493	1.90978	TRUE	21.7156	10.4299	2.43213	0.570522	21.7156	0.111999
Glyma.04G230500	678.842	2.94692	0.629233	4.68335	2.82e-06	7.53e-05	Leucine-rich repeat protein kinase family protein	5.49106	2.01487	0.777693	6.52366	TRUE	10.4196	3.78611	1.47532	0.34891	10.4196	0.141591
Glyma.13G143200	82.4726	2.94639	0.773768	3.80784	0.00014019	0.00201706	SAUR-like auxin-responsive protein family	2.48533	2.13494	0.618865	0.484136	TRUE	4.72198	4.05093	1.18942	1.05414	4.72198	0.251891
Glyma.15G180000	569.886	2.94635	0.750882	3.92385	8.71e-05	0.00135747	Integrase-type DNA-binding superfamily protein	13.3587	4.88266	2.12667	9.74705	TRUE	25.3527	9.22017	4.04145	1.31262	25.3527	0.159409
Glyma.03G221700	144.905	2.93158	0.597187	4.90898	9.16e-07	2.8e-05	myb domain protein 2	3.44158	1.82953	0.676564	0.453435	TRUE	6.5053	3.3905	1.26859	0.79754	6.5053	0.195008
Glyma.20G139300	348.66	2.9276	0.554092	5.28359	1.27e-07	4.98e-06	cysteine-rich RLK (RECEPTOR-like protein kinase) 25	4.23593	2.00996	0.492685	0.259764	TRUE	8.03294	3.74866	0.931935	0.22023	8.03294	0.116014
Glyma.05G175000	540.419	2.92112	0.765544	3.81574	0.00013578	0.0019624	beta-1,4-N-acetylglucosaminyltransferase family protein	7.79656	4.51096	1.04765	0.989691	TRUE	14.7332	8.43868	1.97344	0.342124	14.7332	0.133945
Glyma.09G130500	247.136	2.9166	0.848806	3.43612	0.0005901	0.00648139	Heavy metal transport/detoxification superfamily protein	11.9045	8.11524	1.83897	32.9103	TRUE	22.5035	15.1795	3.42392	2.71296	22.5035	0.15215
Glyma.03G041000	258.921	2.90169	0.917884	3.16128	0.0015708	0.0142143	Protein of unknown function (DUF567)	6.61728	3.13531	1.24685	0.826067	TRUE	12.5307	5.8615	2.36151	1.78538	12.5307	0.188457
Glyma.05G150100	436.761	2.90016	0.699732	4.14467	3.4e-05	0.00061875	0	31.6419	11.5369	3.73301	7.65689	TRUE	59.8823	21.3031	7.0817	2.57094	59.8823	0.11826
Glyma.12G217500	400.906	2.88726	0.941106	3.06794	0.00215538	0.018106	Calcium-binding EF-hand family protein	23.4678	11.217	2.78429	884.662	TRUE	44.3686	21.0665	5.24081	2.55976	44.3686	0.11812
Glyma.03G074000	1026.21	2.88528	0.782928	3.68524	0.00022849	0.00301187	PAR1 protein	17.0942	10.7132	4.61954	2.62831	TRUE	32.3688	19.9313	8.78241	2.95092	32.3688	0.271323
Glyma.02G284800	356.968	2.87862	0.432807	6.65105	2.91e-11	2.18e-09	Eukaryotic aspartyl protease family protein	5.10645	2.286	0.588657	0.230598	TRUE	9.65448	4.24183	1.10833	0.368107	9.65448	0.1148
Glyma.02G195300	595.335	2.87726	0.731878	3.93134	8.45e-05	0.00132112	syntaxin of plants 121	9.80336	2.58396	1.77966	1.09555	TRUE	18.5919	4.74859	3.36884	1.65865	18.5919	0.1812
Glyma.03G016400	468.872	2.87684	0.827614	3.47606	0.00050883	0.00573169	BON association protein 2	13.1538	5.78502	2.68953	1.46312	TRUE	24.9078	10.893	5.08507	2.84313	24.9078	0.204156
Glyma.03G173300	583.111	2.873	0.948647	3.02852	0.00245756	0.0201108	C2H2 and C2HC zinc fingers superfamily protein	15.2918	5.39883	2.82078	1.67627	TRUE	29.0027	10.1189	5.3619	2.40894	29.0027	0.184876
Glyma.17G236200	2001.86	2.86443	0.771111	3.71468	0.00020346	0.0027268	salt tolerance zinc finger	58.8669	11.9955	6.2394	3.65382	TRUE	111.725	22.3648	11.8193	4.51233	111.725	0.105789
Glyma.20G245100	778.995	2.85877	0.691377	4.13489	3.55e-05	0.00064154	homogentisate phytyltransferase 1	10.817	6.80389	2.00989	1.1947	TRUE	20.6126	13.1549	3.80962	1.8595	20.6126	0.18482
Glyma.08G106900	193.47	2.85557	0.579273	4.92958	8.24e-07	2.55e-05	0	12.1001	3.03291	1.89516	0.669099	TRUE	22.9292	5.55525	3.60004	1.32616	22.9292	0.157007
Glyma.19G174200	129.303	2.8489	1.05522	2.6998	0.00693806	0.0451669	C2H2 and C2HC zinc fingers superfamily protein	2.99138	1.79126	0.706937	0.45187	TRUE	5.66525	3.34933	1.33794	0.721708	5.66525	0.236166
Glyma.10G164000	77.9339	2.84359	0.711576	3.99618	6.44e-05	0.0010481	0	2.56319	1.31765	0.451395	0.293445	TRUE	4.84906	2.46802	0.839589	0.445321	4.84906	0.173145
Glyma.16G196000	149.354	2.83283	0.21773	13.0107	1.06e-38	9.7e-36	0	3.20948	1.85354	0.514211	0.449694	TRUE	6.08296	3.52526	0.976306	0.32663	6.08296	0.160499
Glyma.18G254300	370.301	2.82322	0.535129	5.27578	1.32e-07	5.15e-06	Leucine-rich repeat receptor-like protein kinase family protein	4.51752	2.28282	0.569007	0.343173	TRUE	8.53942	4.23064	1.06925	0.546435	8.53942	0.125213
Glyma.16G019900	227.139	2.81115	0.928184	3.02865	0.00245646	0.02011	D-arabinono-1,4-lactone oxidase family protein	2.33382	2.90615	0.462655	0.269011	TRUE	4.48153	5.64692	0.878232	0.338965	4.48153	0.195967
Glyma.03G016300	196.04	2.80677	0.813544	3.45006	0.00056046	0.00621494	BON association protein 2	4.54447	1.9725	0.869315	0.532637	TRUE	8.59889	3.71122	1.65935	1.23291	8.59889	0.192973
Glyma.20G088900	113.651	2.80217	0.691479	4.05242	5.07e-05	0.00086326	RING/U-box superfamily protein	2.13735	0.614825	0.302099	1.47647	TRUE	4.04768	1.13333	0.559625	0.583916	4.04768	0.138258
Glyma.13G094900	172.782	2.79318	0.662913	4.21349	2.51e-05	0.00048434	Xyloglucan endotransglucosylase/hydrolase family protein	6.20136	6.7037	0.684566	18.8076	TRUE	11.8341	12.7783	1.3028	0.911087	11.8341	0.110088
Glyma.10G203500	242.858	2.79289	0.492451	5.6714	1.42e-08	6.73e-07	cytochrome P450, family 76, subfamily C, polypeptide 1	3.60491	1.54619	0.530449	0.318524	TRUE	6.8507	2.94401	1.00176	0.455407	6.8507	0.146228
Glyma.07G208750	3622.72	2.78938	0.230569	12.0978	1.08e-33	6.65e-31	Tetratricopeptide repeat (TPR)-like superfamily protein	76.1124	17.0885	12.9678	5.19113	TRUE	144.711	33.7213	24.3594	5.39144	144.711	0.168332
Glyma.03G157800	177.909	2.78786	0.6298	4.42659	9.57e-06	0.00021208	calmodulin-like 11	5.56906	3.16126	1.03799	9.47299	TRUE	10.5824	6.01416	1.95843	1.03701	10.5824	0.185065
Glyma.19G102400	20379.8	2.78246	0.313899	8.86417	7.71e-19	1.45e-16	CCR-like	839.403	312.038	132.305	82.8794	TRUE	1589.54	572.793	246.279	115.28	1589.54	0.154937
Glyma.01G217600	166.529	2.77842	0.898475	3.09237	0.00198563	0.0170448	osmotin 34	3.34522	2.61082	0.489408	0.444035	TRUE	6.39344	5.08908	0.913643	0.472048	6.39344	0.142903
Glyma.11G182000	478.112	2.77167	0.521907	5.31066	1.09e-07	4.38e-06	NAC domain containing protein 90	12.0843	4.08879	1.45208	7.40964	TRUE	22.8695	7.50207	2.70215	1.75654	22.8695	0.118155
Glyma.01G224800	2552.22	2.77104	0.561897	4.93158	8.16e-07	2.53e-05	WRKY family transcription factor	28.2447	6.75424	3.99606	1.37546	TRUE	53.5393	12.3356	7.57809	2.77975	53.5393	0.141543
Glyma.09G269500	526.023	2.75847	0.714262	3.86198	0.00011247	0.0016749	NAD(P)-binding Rossmann-fold superfamily protein	7.15579	3.11694	1.69825	1.12796	TRUE	13.5992	5.92735	3.19799	1.90016	13.5992	0.23516
Glyma.17G023000	202.17	2.75638	0.61625	4.47283	7.72e-06	0.00017772	Uncharacterised protein family (UPF0497)	4.74773	4.518	0.663972	2.87165	TRUE	9.08895	8.80423	1.25135	0.178934	9.08895	0.137678
Glyma.01G210400	196.105	2.75607	0.85749	3.21412	0.00130845	0.0122908	Lactate/malate dehydrogenase family protein	3.96606	1.83926	0.769685	0.495549	TRUE	7.54328	3.55205	1.47206	0.882352	7.54328	0.195148
Glyma.09G055700	215.757	2.7329	0.608869	4.48848	7.17e-06	0.00016751	Protein kinase superfamily protein	4.28477	2.17846	0.543131	0.379111	TRUE	8.095	4.03412	1.00812	0.734949	8.095	0.124536
Glyma.08G339000	145.081	2.7166	0.485832	5.59165	2.25e-08	1.03e-06	Phosphoglycerate mutase family protein	3.39269	1.59741	0.482775	0.318631	TRUE	6.42567	2.95939	0.897118	0.50749	6.42567	0.139615
Glyma.02G042500	946.567	2.70902	0.683661	3.96251	7.42e-05	0.00118347	basic chitinase	7.28138	6.92935	1.43773	0.62731	TRUE	13.9247	13.4809	2.73233	1.33459	13.9247	0.196222
Glyma.11G137300	3293.95	2.70883	0.726046	3.73093	0.00019078	0.00259557	zinc finger (C3HC4-type RING finger) family protein	50.2548	16.9947	9.33748	4.49943	TRUE	95.3449	31.7111	17.666	3.88226	95.3449	0.185285
Glyma.13G302500	184.328	2.69959	0.633003	4.26473	2e-05	0.00039962	HXXXD-type acyl-transferase family protein	3.92354	2.4212	0.547787	0.310742	TRUE	7.48696	4.7223	1.02476	0.28019	7.48696	0.136872
Glyma.16G173000	2576.61	2.68457	0.582085	4.61198	3.99e-06	0.00010062	chitinase A	48.8204	19.3243	10.0297	5.73241	TRUE	92.7565	36.6706	18.9823	6.58486	92.7565	0.204646
Glyma.20G061100	197.638	2.68383	0.517999	5.18114	2.21e-07	8.06e-06	Six-hairpin glycosidases superfamily protein	2.01641	1.05379	0.41592	0.626752	TRUE	3.83517	2.01906	0.789448	0.291816	3.83517	0.205844
Glyma.01G120000	314.201	2.68276	0.748548	3.58395	0.00033844	0.00415036	receptor like protein 7	2.74949	1.58704	0.478565	16.0321	TRUE	5.20578	2.9496	0.904036	0.681867	5.20578	0.17366
Glyma.11G180500	3435.07	2.68274	0.7082	3.78811	0.0001518	0.00215822	Polynucleotidyl transferase, ribonuclease H-like superfamily protein	41.6014	16.0063	5.60269	3.17903	TRUE	78.751	29.7155	10.6262	3.40447	78.751	0.134935
Glyma.08G133100	179.336	2.68246	0.582386	4.60598	4.11e-06	0.00010291	0	5.3954	2.60751	0.80644	0.464879	TRUE	10.2044	4.82094	1.51899	0.680844	10.2044	0.148857
Glyma.11G136600	1458.14	2.68126	0.143934	18.6284	1.89e-77	3.71e-73	Homeodomain-like superfamily protein	13.0971	3.49045	2.29619	1.22439	TRUE	24.8531	6.5634	4.32318	0.823824	24.8531	0.173949
Glyma.11G096700	965.571	2.66235	0.61923	4.29945	1.71e-05	0.00034825	expansin-like A1	16.6465	8.80269	1.88494	3.47171	TRUE	31.7143	17.0556	3.58814	1.89913	31.7143	0.113139
Glyma.03G147800	245.78	2.65963	0.526843	5.04824	4.46e-07	1.5e-05	Disease resistance-responsive (dirigent-like protein) family protein	5.66566	2.24743	1.03999	0.491431	TRUE	10.7401	4.18277	1.93567	0.834733	10.7401	0.180228
Glyma.16G187100	501.806	2.65858	0.532773	4.99008	6.04e-07	1.95e-05	receptor like protein 19	5.30916	4.99684	0.932743	0.525396	TRUE	10.0165	9.30362	1.76539	0.619915	10.0165	0.176248
Glyma.02G040700	1137.29	2.6269	0.429231	6.12001	9.36e-10	5.4e-08	uncoupling protein 5	26.8339	11.9472	3.29127	24.5254	TRUE	51.1368	23.3603	6.24063	2.15933	51.1368	0.122038
Glyma.07G087400	261.961	2.62646	0.597145	4.39836	1.09e-05	0.00023682	aldehyde dehydrogenase 2C4	2.90564	1.33316	0.666527	0.399702	TRUE	5.51945	2.51949	1.26366	0.661704	5.51945	0.228947
Glyma.11G070600	3532.8	2.61789	0.634051	4.12883	3.65e-05	0.0006555	NmrA-like negative transcriptional regulator family protein	59.0405	22.3457	13.5704	7.61648	TRUE	112.123	42.1519	25.7306	10.566	112.123	0.229487
Glyma.18G172100	133.269	2.61457	0.669945	3.90266	9.51e-05	0.00145433	vesicle-associated membrane protein 725	2.35249	1.64052	0.579	1.98387	TRUE	4.48604	3.17919	1.09699	0.499254	4.48604	0.244535
Glyma.18G027400	395.267	2.61239	0.19648	13.2959	2.44e-40	2.74e-37	Cyclophilin-like peptidyl-prolyl cis-trans isomerase family protein	4.51434	1.11456	0.791675	0.356292	TRUE	8.55856	2.06449	1.49846	0.352253	8.55856	0.175083
Glyma.11G253900	316.758	2.6113	0.973541	2.68227	0.00731252	0.0469501	xyloglucan endotransglucosylase/hydrolase 16	15.8874	22.5097	1.49721	0.928319	TRUE	30.5445	43.4878	2.8371	1.42311	30.5445	0.0928843
Glyma.02G243300	69.0728	2.60633	0.754319	3.45521	0.00054987	0.00612882	0	2.56019	1.08542	0.572918	0.454724	TRUE	4.84907	2.003	1.05771	0.920166	4.84907	0.218126
Glyma.10G253100	271.049	2.60183	0.440156	5.91115	3.4e-09	1.81e-07	cysteine-rich RLK (RECEPTOR-like protein kinase) 26	3.53738	1.46972	0.572349	6.06632	TRUE	6.70214	2.7778	1.09109	0.50437	6.70214	0.162797
Glyma.06G136000	143.731	2.59495	0.714627	3.63119	0.00028212	0.00358868	0	4.30864	1.26761	0.810169	1.01504	TRUE	8.16513	2.33249	1.52934	0.603322	8.16513	0.187301
Glyma.04G228800	1092.52	2.59401	0.783909	3.30907	0.00093608	0.00938351	0	39.9764	20.2814	5.50607	3.34467	TRUE	75.6313	37.8964	10.4183	4.64624	75.6313	0.137752
Glyma.13G293200	177.002	2.58932	0.8814	2.93773	0.00330621	0.0252996	RAB GTPase homolog A1F	2.49241	1.21721	0.574269	0.356564	TRUE	4.75277	2.39035	1.08739	0.603026	4.75277	0.22879
Glyma.04G142400	156.862	2.58825	0.589786	4.38846	1.14e-05	0.00024568	Protein of unknown function (DUF793)	3.50896	1.77415	0.631635	8.90934	TRUE	6.6626	3.33879	1.18794	0.453674	6.6626	0.178299
Glyma.03G246800	213.72	2.58353	0.808346	3.19607	0.00139312	0.0129135	calmodulin-like 11	5.55307	2.71774	1.40036	17.6869	TRUE	10.5433	5.14761	2.64242	0.982298	10.5433	0.250627
Glyma.09G049100	1668.59	2.58258	0.693038	3.72646	0.00019419	0.00263223	cytochrome P450, family 81, subfamily D, polypeptide 3	23.2241	13.8368	5.06275	2.99338	TRUE	44.2993	27.0574	9.55586	3.74546	44.2993	0.215711
Glyma.19G198600	363.257	2.58195	0.720775	3.58218	0.00034074	0.00416544	Late embryogenesis abundant (LEA) hydroxyproline-rich glycoprotein family	12.672	2.57247	2.08329	1.35907	TRUE	24.0665	4.94177	3.95176	2.23429	24.0665	0.164202
Glyma.06G171150	82.4709	2.58057	0.733935	3.51607	0.00043798	0.0050957	calmodulin-like 38	2.36673	1.36222	0.499544	0.269241	TRUE	4.4837	2.55792	0.94438	0.592682	4.4837	0.210625
Glyma.11G208700	57.5369	2.58002	0.504138	5.11768	3.09e-07	1.09e-05	oxidative stress 3	2.29624	1.05663	0.210932	0.14162	TRUE	4.3675	2.01518	0.403107	0.258009	4.3675	0.092297
Glyma.14G061200	364.973	2.57834	0.527082	4.89173	1e-06	3.03e-05	ortholog of sugar beet HS1 PRO-1 2	5.25465	2.10486	1.31692	51.785	TRUE	9.94663	3.89216	2.468	1.4366	9.94663	0.248124
Glyma.20G129900	5100.54	2.57357	0.675537	3.80967	0.00013915	0.00200453	Plant basic secretory protein (BSP) family protein	122.829	62.854	25.2823	7.62364	TRUE	234.076	122.238	48.0536	21.8051	234.076	0.205291
Glyma.07G183900	174.066	2.56841	0.572676	4.48494	7.29e-06	0.00016932	Concanavalin A-like lectin protein kinase family protein	2.70128	1.17036	0.433394	0.795154	TRUE	5.10864	2.19647	0.826581	0.373047	5.10864	0.161801
Glyma.08G158100	1659.81	2.56617	0.618231	4.15083	3.31e-05	0.00060683	0	45.1615	29.496	8.2628	4.76498	TRUE	85.4216	55.4827	15.5807	5.73345	85.4216	0.182398
Glyma.02G286200	364.706	2.56612	0.462462	5.54883	2.88e-08	1.29e-06	0	8.36529	1.8204	1.50198	1.07492	TRUE	15.8711	3.37554	2.80677	2.05155	15.8711	0.176848
Glyma.14G212200	1203.12	2.56527	0.828246	3.09723	0.00195341	0.0168264	CYS, MET, PRO, and GLY protein 1	16.1448	6.19016	3.55095	1.58333	TRUE	30.575	11.6595	6.77105	3.04585	30.575	0.221457
Glyma.06G186200	176.056	2.56484	0.635262	4.03745	5.4e-05	0.00091125	0	5.79383	3.84403	0.92788	0.549082	TRUE	11.0703	7.53065	1.72675	1.26896	11.0703	0.15598
Glyma.20G195900	342.761	2.56481	0.351053	7.30605	2.75e-13	2.76e-11	Integrase-type DNA-binding superfamily protein	10.5089	9.50477	1.36964	0.66741	TRUE	20.1149	18.5413	2.57555	0.810609	20.1149	0.128042
Glyma.14G029400	28.6411	2.55764	0.747111	3.42338	0.00061848	0.00672165	0	3.31243	2.18005	0.599396	0.559597	TRUE	6.25685	4.0746	1.09177	1.27663	6.25685	0.174492
Glyma.04G209800	295.274	2.5563	0.483883	5.2829	1.27e-07	4.99e-06	bidirectional amino acid transporter 1	4.15638	2.24209	0.880479	41.7087	TRUE	7.92163	4.37352	1.6719	0.976178	7.92163	0.211055
Glyma.12G093100	3314.73	2.5502	0.662406	3.84991	0.00011816	0.0017464	Polynucleotidyl transferase, ribonuclease H-like superfamily protein	30.1037	11.8983	4.55373	2.62459	TRUE	56.9878	22.0733	8.60019	3.03262	56.9878	0.150913
Glyma.05G215900	6379.84	2.53735	0.542021	4.68127	2.85e-06	7.6e-05	WRKY family transcription factor	134.402	67.1097	18.7487	5.88119	TRUE	254.089	125.775	35.565	8.53849	254.089	0.13997
Glyma.11G070200	344.258	2.52016	0.770879	3.2692	0.00107852	0.0105081	NmrA-like negative transcriptional regulator family protein	7.04618	3.935	1.4105	1.71523	TRUE	13.4124	7.5866	2.6907	1.83321	13.4124	0.200612
Glyma.03G015800	287.193	2.51914	0.588879	4.27786	1.89e-05	0.0003787	BON association protein 2	13.2294	6.706	1.60761	5.82532	TRUE	25.057	12.5493	3.04905	1.13508	25.057	0.121685
Glyma.12G054200	280.26	2.51907	0.796152	3.16406	0.00155585	0.0140921	beta glucosidase 17	4.61781	3.03192	0.711908	0.379708	TRUE	8.79956	5.85025	1.35305	0.869482	8.79956	0.153763
Glyma.01G011600	592.786	2.51535	0.670225	3.75299	0.00017474	0.00242552	Mono-/di-acylglycerol lipase, N-terminal;Lipase, class 3	10.4374	7.41507	1.53929	0.887674	TRUE	19.886	14.2678	2.90772	1.0986	19.886	0.14622
Glyma.11G194600	469.487	2.50928	0.529184	4.74179	2.12e-06	5.84e-05	Heavy metal transport/detoxification superfamily protein	10.1597	3.73114	1.7012	1.04158	TRUE	19.3262	7.15114	3.23303	1.63258	19.3262	0.167288
Glyma.12G141900	126.789	2.50896	0.709605	3.53572	0.00040667	0.00480198	flavodoxin-like quinone reductase 1	2.90346	2.44424	0.642546	0.411761	TRUE	5.54341	4.73573	1.20778	0.393721	5.54341	0.217876
Glyma.03G201000	947.389	2.49218	0.688261	3.62097	0.0002935	0.00370219	Late embryogenesis abundant (LEA) hydroxyproline-rich glycoprotein family	19.9171	6.0104	3.80346	1.9004	TRUE	37.7691	11.1554	7.27989	4.26195	37.7691	0.192747
Glyma.02G095700	296.388	2.49075	0.799337	3.11602	0.00183308	0.0159551	Plant protein 1589 of unknown function	40.9158	51.961	4.09809	2.63075	TRUE	78.5884	100.961	7.76238	4.309	78.5884	0.0987726
Glyma.13G033300	185.465	2.48169	0.497186	4.99148	5.99e-07	1.94e-05	suppressor of npr1-1 constitutive 4	2.49217	2.03408	0.491891	1.47003	TRUE	4.69956	3.78319	0.927832	0.169651	4.69956	0.19743
Glyma.12G022700	3234.57	2.47407	0.356231	6.94513	3.78e-12	3.14e-10	NAC domain containing protein 36	92.0416	42.3409	13.7146	6.01308	TRUE	173.986	78.6607	25.8346	2.88031	173.986	0.148486
Glyma.13G157400	1058.96	2.4651	0.713353	3.45565	0.00054896	0.006122	0	40.589	14.2854	7.55361	18.0266	TRUE	76.9528	26.8352	14.3898	6.23434	76.9528	0.186995
Glyma.16G061800	365.494	2.45375	0.433293	5.66301	1.49e-08	7.04e-07	glutamate receptor 2.5	2.6204	1.34696	0.537424	0.287518	TRUE	4.96376	2.51132	1.01346	0.135941	4.96376	0.204173
Glyma.07G266500	1537.64	2.45344	0.598845	4.09695	4.19e-05	0.00073594	SCARECROW-like 13	16.5128	9.75298	3.17616	2.6521	TRUE	31.2084	18.2957	5.99545	0.730525	31.2084	0.19211
Glyma.15G202600	258.439	2.44644	0.586837	4.16886	3.06e-05	0.00057087	0	9.97197	5.97402	1.92277	0.861696	TRUE	18.9154	11.2891	3.65167	2.10862	18.9154	0.193053
Glyma.15G062500	4237.39	2.43867	0.673395	3.62145	0.00029296	0.00370016	basic pathogenesis-related protein 1	138.475	99.717	29.793	14.7029	TRUE	263.972	192.855	56.3998	20.656	263.972	0.213658
Glyma.16G023000	151.66	2.43249	0.546856	4.44813	8.66e-06	0.00019475	myb domain protein 111	3.83281	1.15444	0.775845	0.520453	TRUE	7.28244	2.20863	1.44404	1.03831	7.28244	0.198291
Glyma.14G061300	913.146	2.42757	0.243375	9.97461	1.97e-23	5.26e-21	Tetratricopeptide repeat (TPR)-like superfamily protein	10.9706	4.14506	2.57688	1.58777	TRUE	20.7758	7.74164	4.81542	2.12858	20.7758	0.23178
Glyma.04G020700	330.2	2.42351	0.819243	2.95824	0.00309405	0.0240843	0	5.37223	1.8368	1.21017	57.2679	TRUE	10.192	3.49114	2.29844	0.929221	10.192	0.225515
Glyma.14G195200	2638.98	2.4199	0.756369	3.19936	0.00137734	0.0127964	Protein phosphatase 2C family protein	48.2383	26.7119	9.09063	4.88006	TRUE	91.3061	50.1168	17.1955	3.37587	91.3061	0.188329
Glyma.19G063100	2540.81	2.41046	0.199814	12.0635	1.65e-33	9.64e-31	DNAJ heat shock N-terminal domain-containing protein	25.6495	8.86806	4.91893	3.05822	TRUE	48.5982	16.6216	9.33895	3.42257	48.5982	0.192167
Glyma.17G053600	620.53	2.40573	0.820533	2.93191	0.00336886	0.0256587	calmodulin-binding family protein	5.21305	1.63561	1.41948	13.9784	TRUE	9.86515	2.98977	2.69317	1.0658	9.86515	0.272998
Glyma.04G099200	78.5966	2.40491	0.684397	3.5139	0.00044157	0.00512537	0	2.07905	0.861	0.513245	2.26315	TRUE	3.93654	1.59544	0.972274	0.503488	3.93654	0.246987
Glyma.01G056100	135.376	2.40163	0.719747	3.33677	0.00084759	0.00866911	senescence-related gene 1	2.38137	1.97636	0.437537	0.281479	TRUE	4.54934	3.84133	0.823751	0.557045	4.54934	0.18107
Glyma.16G178400	246.753	2.39352	0.578716	4.13592	3.54e-05	0.00063923	Heavy metal transport/detoxification superfamily protein	6.07097	4.8954	1.5064	0.836504	TRUE	11.4705	9.18128	2.83428	0.847362	11.4705	0.247092
Glyma.13G006700	961.095	2.37857	0.619888	3.8371	0.0001245	0.00182826	nudix hydrolase homolog 2	15.6438	6.09612	3.53874	2.10633	TRUE	29.6191	11.2742	6.7507	2.88566	29.6191	0.227917
Glyma.02G005600	297.993	2.37785	0.451018	5.27219	1.35e-07	5.24e-06	myb domain protein 15	8.04474	2.26295	1.31412	40.0022	TRUE	15.2628	4.23934	2.47062	0.5594	15.2628	0.161872
Glyma.03G044500	369.732	2.37303	0.836657	2.83632	0.00456361	0.0326073	Disease resistance-responsive (dirigent-like protein) family protein	8.32756	3.0076	2.34731	2.00789	TRUE	15.7861	5.57441	4.39785	4.32067	15.7861	0.27859
Glyma.16G064200	1131.38	2.36783	0.450245	5.25898	1.45e-07	5.59e-06	Leucine-rich repeat receptor-like protein kinase family protein	9.08211	3.96366	2.40299	1.1614	TRUE	17.2079	7.33917	4.52084	0.958867	17.2079	0.262719
Glyma.13G032700	821.82	2.36203	0.47202	5.00409	5.61e-07	1.83e-05	Protein kinase superfamily protein	11.5483	4.89378	2.25974	0.742092	TRUE	21.8346	9.04753	4.27827	0.827579	21.8346	0.19594
Glyma.02G028700	2647.34	2.3558	0.633784	3.71704	0.00020157	0.00271079	Matrixin family protein	54.1721	23.9546	10.4947	5.80533	TRUE	103.065	46.251	19.8822	5.41171	103.065	0.192909
Glyma.14G041700	2179.4	2.35172	0.444595	5.28959	1.23e-07	4.85e-06	Late embryogenesis abundant (LEA) hydroxyproline-rich glycoprotein family	57.4163	14.7426	11.1828	5.94446	TRUE	108.809	26.9938	21.1409	2.87802	108.809	0.194294
Glyma.15G171000	1921.77	2.33805	0.621501	3.76194	0.0001686	0.00234865	calmodulin-binding family protein	27.1527	16.3585	4.43348	2.04553	TRUE	51.2511	30.5224	8.35803	0.907742	51.2511	0.16308
Glyma.04G242400	946.557	2.33589	0.599373	3.89723	9.73e-05	0.00148043	0	19.9539	8.45176	3.66513	1.62829	TRUE	37.9676	16.3372	6.90795	1.33851	37.9676	0.181943
Glyma.08G010400	116.261	2.33412	0.579802	4.02572	5.68e-05	0.00094721	SAUR-like auxin-responsive protein family	4.78287	2.52541	1.11521	3.94037	TRUE	9.08793	4.8162	2.12131	1.46407	9.08793	0.233421
Glyma.19G245400	633.111	2.32721	0.693613	3.35521	0.00079305	0.00822287	pathogenesis-related 4	45.9537	57.2212	4.66659	2.9728	TRUE	88.0941	110.974	8.85655	8.05234	88.0941	0.100535
Glyma.05G010500	2360.46	2.32369	0.33471	6.9424	3.86e-12	3.19e-10	0	100.643	48.5773	20.1853	9.76013	TRUE	190.608	90.8798	38.2159	13.547	190.608	0.200495
Glyma.18G029300	921.895	2.31913	0.481077	4.8207	1.43e-06	4.14e-05	ortholog of sugar beet HS1 PRO-1 2	9.76991	1.8148	2.15175	1.16457	TRUE	18.5634	3.55105	4.04506	0.638258	18.5634	0.217906
Glyma.08G021900	2445.6	2.31633	0.569306	4.06869	4.73e-05	0.0008147	WRKY family transcription factor	29.9192	13.2511	4.36525	2.05723	TRUE	56.5856	24.84	8.26688	2.56474	56.5856	0.146095
Glyma.02G296600	8501.24	2.31352	0.58989	3.92195	8.78e-05	0.00136497	salt-inducible zinc finger 1	96.3964	54.2657	17.0884	4.66119	TRUE	182.229	101.525	32.2664	6.19272	182.229	0.177065
Glyma.13G357500	973.438	2.31113	0.331187	6.97832	2.99e-12	2.52e-10	RHO guanyl-nucleotide exchange factor 11	69.3608	46.549	16.4398	9.03744	TRUE	131.043	87.5686	30.6982	14.5305	131.043	0.23426
Glyma.08G334500	11611.4	2.30814	0.137544	16.7811	3.35e-63	2.19e-59	maternal effect embryo arrest 59	397.993	62.3033	80.597	43.0272	TRUE	755.013	112.496	152.347	21.6856	755.013	0.20178
Glyma.16G178500	844.461	2.30059	0.673855	3.41406	0.00064002	0.00689835	Heavy metal transport/detoxification superfamily protein	31.9365	13.2523	7.1828	3.56211	TRUE	60.507	24.8205	13.7103	5.72095	60.507	0.22659
Glyma.01G165900	751.904	2.29375	0.461867	4.96627	6.83e-07	2.17e-05	armadillo repeat only 2	11.2783	4.65171	2.05268	1.10251	TRUE	21.3329	8.65039	3.86699	0.552737	21.3329	0.181269
Glyma.10G230600	662.317	2.29158	0.437835	5.23389	1.66e-07	6.28e-06	Heavy metal transport/detoxification superfamily protein	21.4715	11.129	4.46451	2.62643	TRUE	40.6198	20.7647	8.49061	3.49751	40.6198	0.209026
Glyma.02G136700	7171.5	2.289	0.19116	11.9742	4.85e-33	2.68e-30	maternal effect embryo arrest 14	174.846	74.2757	36.2672	19.612	TRUE	333.148	146.432	68.3444	12.0001	333.148	0.205147
Glyma.03G147700	114.03	2.28819	0.688687	3.32254	0.00089203	0.00904359	Disease resistance-responsive (dirigent-like protein) family protein	2.78479	2.75418	1.2235	0.691098	TRUE	5.32772	5.35248	2.31424	1.00957	5.32772	0.434377
Glyma.07G245400	83.8092	2.28319	0.448109	5.09515	3.48e-07	1.2e-05	TOXICOS EN LEVADURA 2	2.22589	0.9345	0.405502	0.232033	TRUE	4.20809	1.7341	0.769428	0.268528	4.20809	0.182845
Glyma.01G153300	436.643	2.27275	0.452291	5.02497	5.04e-07	1.67e-05	cytochrome P450, family 707, subfamily A, polypeptide 1	7.9871	3.40698	1.49268	3.34005	TRUE	15.1424	6.42112	2.81995	0.946207	15.1424	0.186229
Glyma.18G249100	866.372	2.27113	0.469727	4.83499	1.33e-06	3.88e-05	PRA1 (Prenylated rab acceptor) family protein	28.4739	10.9494	4.95509	2.54976	TRUE	53.8423	20.1663	9.30007	1.82062	53.8423	0.172728
Glyma.01G036800	260.416	2.27043	0.478044	4.74942	2.04e-06	5.64e-05	Transducin/WD40 repeat-like superfamily protein	5.23156	2.21719	0.954896	0.656509	TRUE	9.94045	4.21787	1.81034	0.427378	9.94045	0.182118
Glyma.11G095100	2133.94	2.26557	0.70099	3.23195	0.00122947	0.0117097	Glycosyl hydrolase superfamily protein	42.0134	40.1333	10.7653	3.4701	TRUE	80.3508	78.0706	20.4586	8.12822	80.3508	0.254617
Glyma.08G244800	507.812	2.26365	0.788585	2.87053	0.00409788	0.0300396	UDP-Glycosyltransferase superfamily protein	6.87004	3.57843	1.76725	23.3255	TRUE	13.0594	6.78985	3.37313	1.91126	13.0594	0.258292
Glyma.15G161600	203.345	2.26334	0.435037	5.20264	1.96e-07	7.28e-06	lectin protein kinase family protein	4.11031	1.96106	0.754388	0.449076	TRUE	7.76641	3.62755	1.41772	0.565972	7.76641	0.182546
Glyma.15G152900	3003.09	2.26126	0.425365	5.31605	1.06e-07	4.26e-06	soybean gene regulated by cold-2	69.7962	23.6414	11.861	6.52826	TRUE	132.759	45.8508	22.4722	5.58472	132.759	0.169271
Glyma.12G176450	127.695	2.25121	0.467785	4.8125	1.49e-06	4.28e-05	0	14.7938	9.38941	3.44765	2.13985	TRUE	28.1733	18.1306	6.43597	3.04452	28.1733	0.228442
Glyma.20G224200	469.505	2.24563	0.722629	3.10758	0.00188628	0.0163529	0	7.37224	3.39418	2.88109	1.49167	TRUE	13.9577	6.30264	5.42623	1.5607	13.9577	0.388763
Glyma.17G089500	412.364	2.24502	0.349297	6.42725	1.3e-10	8.76e-09	Protein of unknown function (DUF1645)	8.63209	1.83576	1.57623	0.971076	TRUE	16.3818	3.42227	3.00139	1.18798	16.3818	0.183215
Glyma.07G213000	159.107	2.24471	0.203242	11.0445	2.33e-28	8.76e-26	cold regulated gene 27	2.84277	0.773192	0.608466	3.16167	TRUE	5.39432	1.4418	1.1506	0.317427	5.39432	0.213299
Glyma.13G284900	184.151	2.23939	0.348317	6.42917	1.28e-10	8.67e-09	organic cation/carnitine transporter4	3.30472	1.45484	0.436387	0.184897	TRUE	6.30275	2.87079	0.825104	0.251623	6.30275	0.130912
Glyma.09G281800	139.648	2.23324	0.588864	3.79246	0.00014916	0.00212694	O-methyltransferase 1	2.49584	1.09242	0.727195	2.59924	TRUE	4.74728	2.1028	1.37147	0.949774	4.74728	0.288896
Glyma.18G067500	28340.3	2.23238	0.123644	18.0548	7.23e-73	9.46e-69	maternal effect embryo arrest 59	967.564	180.613	202.275	103.447	TRUE	1834.48	323.94	382.135	43.677	1834.48	0.208307
Glyma.17G105000	893.676	2.23045	0.47503	4.69538	2.66e-06	7.17e-05	0	36.6452	8.35181	7.47884	3.74964	TRUE	69.485	15.4804	14.1673	4.90324	69.485	0.20389
Glyma.03G256700	2481.78	2.22859	0.404916	5.50383	3.72e-08	1.63e-06	WRKY DNA-binding protein 30	61.0518	28.4742	12.4518	3.49609	TRUE	115.371	53.0461	23.6453	5.67256	115.371	0.20495
Glyma.18G287800	1408.14	2.22415	0.354036	6.28226	3.34e-10	2.11e-08	heat shock protein 70	16.2884	3.02469	3.36875	1.94443	TRUE	30.9246	5.67124	6.42119	2.60509	30.9246	0.20764
Glyma.06G045400	3565.22	2.22232	0.684195	3.24808	0.00116188	0.0111678	salt tolerance zinc finger	83.5455	29.5536	16.7844	9.40989	TRUE	158.273	54.8772	31.759	9.20066	158.273	0.20066
Glyma.18G254600	250.764	2.21909	0.554341	4.00312	6.25e-05	0.00102246	Leucine-rich repeat receptor-like protein kinase family protein	2.52503	1.4902	0.595873	0.261185	TRUE	4.7696	2.79873	1.11568	0.558289	4.7696	0.233915
Glyma.02G007400	599.979	2.21835	0.481868	4.60364	4.15e-06	0.00010387	Chitinase family protein	13.9111	4.0371	2.69035	1.60508	TRUE	26.3798	7.54715	5.12754	2.2011	26.3798	0.194373
Glyma.03G147900	675.755	2.21623	0.454456	4.87667	1.08e-06	3.22e-05	Disease resistance-responsive (dirigent-like protein) family protein	16.4381	7.9115	3.74252	2.18641	TRUE	31.3075	15.3729	7.03724	4.45851	31.3075	0.224778
Glyma.15G219400	790.343	2.20091	0.382764	5.75003	8.92e-09	4.39e-07	Ca(2)-dependent phospholipid-binding protein (Copine) family	7.99915	3.61505	2.18955	19.4322	TRUE	15.2241	6.97432	4.16219	1.23037	15.2241	0.273395
Glyma.14G030700	331.661	2.19942	0.462509	4.7554	1.98e-06	5.49e-05	NAC domain containing protein 42	5.92431	1.77028	1.43349	4.00476	TRUE	11.2409	3.32629	2.71739	1.07459	11.2409	0.241741
Glyma.13G035800	1832.07	2.19477	0.416561	5.2688	1.37e-07	5.31e-06	wall associated kinase 3	18.2151	8.62988	3.24632	8.39991	TRUE	34.4259	16.1356	6.18903	2.23635	34.4259	0.179778
Glyma.01G024500	195.004	2.19234	0.446178	4.91361	8.94e-07	2.74e-05	0	3.60829	0.907095	0.778523	0.398043	TRUE	6.84955	1.72367	1.47467	0.346702	6.84955	0.215294
Glyma.11G017500	564.388	2.18382	0.686135	3.18279	0.00145865	0.0134007	0	18.5485	10.2159	4.39205	3.8417	TRUE	35.0391	18.954	8.07749	8.11016	35.0391	0.230528
Glyma.02G247900	361.486	2.18197	0.529924	4.11752	3.83e-05	0.00068397	Calcium-dependent lipid-binding (CaLB domain) family protein	8.51175	3.07565	3.19019	11.7102	TRUE	16.1748	5.87535	6.05332	2.68191	16.1748	0.374245
Glyma.07G144000	176.845	2.17779	0.404597	5.3826	7.34e-08	3.07e-06	receptor like protein 21	13.7111	6.38791	3.36816	2.11863	TRUE	26.085	12.3485	6.3394	1.85997	26.085	0.243029
Glyma.09G145600	1261.61	2.17587	0.33548	6.48584	8.82e-11	6.09e-09	receptor like protein 7	12.6471	5.59773	2.85087	1.09021	TRUE	23.916	10.3393	5.37722	1.67294	23.916	0.224838
Glyma.02G270700	273.494	2.17557	0.436226	4.98726	6.12e-07	1.98e-05	chitin elicitor receptor kinase 1	2.61769	1.2929	0.521887	0.25448	TRUE	4.96075	2.40745	0.986967	0.26644	4.96075	0.198955
Glyma.12G079500	497.308	2.17529	0.336992	6.455	1.08e-10	7.38e-09	Heavy metal transport/detoxification superfamily protein	13.334	7.34677	2.55659	4.87342	TRUE	25.4436	14.4444	4.81602	0.703606	25.4436	0.189282
Glyma.04G040200	932.369	2.16085	0.590525	3.65921	0.00025299	0.0032798	HXXXD-type acyl-transferase family protein	3.20563	1.83369	0.622544	0.404641	TRUE	6.07541	3.43392	1.19242	0.686425	6.07541	0.196271
Glyma.04G040300	932.369	2.16085	0.590525	3.65921	0.00025299	0.0032798	HXXXD-type acyl-transferase family protein	3.62242	1.00458	0.987841	0.308593	TRUE	6.88795	1.94005	1.86525	0.14693	6.88795	0.270799
Glyma.12G060700	926.942	2.15797	0.635903	3.39354	0.00068995	0.00734378	zinc finger (C3HC4-type RING finger) family protein	14.6705	4.70964	3.63752	6.73396	TRUE	27.7943	8.69703	6.89627	2.05678	27.7943	0.248118
Glyma.12G052100	45.6232	2.15258	0.694833	3.09798	0.00194845	0.0167991	Calcium-binding EF-hand family protein	2.62948	2.18079	0.343499	3.18481	TRUE	4.96575	4.09701	0.648135	0.370535	4.96575	0.130521
Glyma.01G037200	1254.61	2.14889	0.716055	3.00102	0.00269079	0.0216271	Matrixin family protein	22.2852	6.77448	5.77183	3.24097	TRUE	42.1855	12.3727	10.951	3.37952	42.1855	0.259592
Glyma.06G276500	845.583	2.14121	0.738863	2.89798	0.00375572	0.0279967	0	38.3751	22.1595	7.99191	4.7546	TRUE	72.6959	41.3598	15.18	9.65291	72.6959	0.208816
Glyma.14G176400	216.928	2.13581	0.481675	4.43413	9.24e-06	0.00020619	Phosphate-responsive 1 family protein	7.30523	4.61065	1.33343	0.779066	TRUE	13.8702	8.7498	2.52145	1.54779	13.8702	0.18179
Glyma.13G133000	220.44	2.12809	0.565517	3.76309	0.00016782	0.00234029	C2H2 and C2HC zinc fingers superfamily protein	9.12215	5.10385	1.88161	1.01208	TRUE	17.2473	9.59015	3.56111	0.654414	17.2473	0.206474
Glyma.14G042800	147.896	2.12217	0.437391	4.85189	1.22e-06	3.6e-05	Zinc-binding alcohol dehydrogenase family protein	5.2992	1.26282	1.28085	0.804204	TRUE	10.0705	2.44398	2.438	1.28097	10.0705	0.242094
Glyma.15G142400	191.033	2.12093	0.554844	3.82257	0.00013207	0.00191798	Glycosyl hydrolase superfamily protein	5.26743	4.4637	1.01982	0.776263	TRUE	10.0696	8.68871	1.91568	1.2744	10.0696	0.190245
Glyma.05G204800	112.734	2.12074	0.571991	3.70765	0.00020919	0.0027922	osmotin 34	2.27589	2.88651	0.387877	13.1772	TRUE	4.37006	5.60933	0.727635	0.533519	4.37006	0.166505
Glyma.17G251200	206.621	2.11683	0.381362	5.5507	2.85e-08	1.28e-06	ARM repeat superfamily protein	3.46227	1.56863	1.10358	0.295719	TRUE	6.55318	2.93883	2.08509	0.186722	6.55318	0.31818
Glyma.17G076100	474.797	2.11625	0.709582	2.9824	0.00286002	0.0226442	Glycosyl hydrolase family protein with chitinase insertion domain	6.61751	3.09422	2.09094	1.1157	TRUE	12.5686	5.90336	3.97623	1.6813	12.5686	0.316361
Glyma.08G140600	169.317	2.11385	0.647343	3.26543	0.001093	0.0106202	ferulic acid 5-hydroxylase 1	2.27754	2.41581	0.493646	11.9771	TRUE	4.36713	4.69875	0.92979	0.438065	4.36713	0.212906
Glyma.09G042400	2522.81	2.11154	0.428474	4.92806	8.31e-07	2.57e-05	TOXICOS EN LEVADURA 2	68.6941	26.3892	13.5068	6.36102	TRUE	130.025	49.0197	25.4669	6.16421	130.025	0.195861
Glyma.05G176900	168.411	2.10688	0.410693	5.13007	2.9e-07	1.02e-05	0	4.50998	2.05382	0.759097	0.415186	TRUE	8.54466	3.84985	1.43832	0.352053	8.54466	0.168329
Glyma.20G138100	524.042	2.10587	0.500806	4.20495	2.61e-05	0.00049907	cysteine-rich RLK (RECEPTOR-like protein kinase) 29	4.61004	2.28867	1.39631	0.339646	TRUE	8.76437	4.38742	2.6281	0.60174	8.76437	0.299862
Glyma.01G206700	95.5088	2.10279	0.506241	4.15374	3.27e-05	0.00060055	ethylene responsive element binding factor 5	4.20108	1.54649	0.733993	2.53277	TRUE	7.96604	2.89949	1.3838	0.326955	7.96604	0.173712
Glyma.01G128100	916.099	2.09775	0.424316	4.94384	7.66e-07	2.4e-05	WRKY DNA-binding protein 33	14.8911	6.61166	3.14818	1.77573	TRUE	28.1664	12.4089	5.95567	1.87748	28.1664	0.211446
Glyma.03G042700	663.557	2.0944	0.500799	4.18212	2.89e-05	0.00054217	WRKY DNA-binding protein 33	10.9256	5.31422	2.89643	0.861441	TRUE	20.664	9.96379	5.49481	1.19094	20.664	0.265913
Glyma.14G016300	11653.4	2.09235	0.440193	4.75325	2e-06	5.54e-05	salt-inducible zinc finger 1	130.471	59.9699	26.1712	11.3937	TRUE	246.79	111.764	49.4201	9.25317	246.79	0.200252
Glyma.16G174700	1118.74	2.09183	0.434508	4.81424	1.48e-06	4.25e-05	disease resistance family protein / LRR family protein	7.25408	8.41144	1.69717	1.15105	TRUE	13.6645	15.6962	3.22825	2.17508	13.6645	0.23625
Glyma.13G032600	550.51	2.09042	0.520403	4.01692	5.9e-05	0.00097663	Protein kinase superfamily protein	3.84852	1.37546	0.992677	1.58635	TRUE	7.29961	2.57587	1.87024	0.547953	7.29961	0.25621
Glyma.11G181200	442.577	2.07958	0.499107	4.1666	3.09e-05	0.00057493	F-box family protein	8.30729	1.76615	1.85478	56.2144	TRUE	15.7537	3.26607	3.51805	1.30658	15.7537	0.223316
Glyma.02G195400	2993.67	2.07861	0.428409	4.85192	1.22e-06	3.6e-05	syntaxin of plants 121	47.315	19.5855	10.4387	4.62618	TRUE	89.4745	36.3727	19.7488	2.03745	89.4745	0.22072
Glyma.07G142600	534.213	2.07489	0.393746	5.2696	1.37e-07	5.29e-06	Laccase/Diphenol oxidase family protein	7.09107	4.11596	1.6312	0.889459	TRUE	13.4051	7.6311	3.09298	0.70426	13.4051	0.230732
Glyma.10G180800	494.449	2.06988	0.4954	4.17821	2.94e-05	0.00055054	myb domain protein 15	7.54458	2.56734	2.34237	29.3077	TRUE	14.3111	4.77388	4.44675	1.1767	14.3111	0.310721
Glyma.02G128800	1619.27	2.0697	0.632996	3.26969	0.00107667	0.0104927	Protein of unknown function (DUF1262)	32.1162	16.5409	6.45736	3.57702	TRUE	60.7069	31.0567	12.2934	6.1635	60.7069	0.202504
Glyma.18G285800	1620.27	2.06379	0.445509	4.63242	3.61e-06	9.28e-05	NAD(P)-linked oxidoreductase superfamily protein	27.3696	4.89678	9.90484	5.67092	TRUE	51.9595	9.16393	18.687	6.47132	51.9595	0.359646
Glyma.15G040700	445.578	2.0622	0.532316	3.87402	0.00010706	0.00160461	C2H2-type zinc finger family protein	14.6974	4.51793	4.16104	1.97617	TRUE	27.8597	8.35491	7.8575	2.61749	27.8597	0.282039
Glyma.13G338400	1191.94	2.06148	0.436024	4.72791	2.27e-06	6.21e-05	RING-H2 finger C2A	29.7284	10.743	5.94796	3.05811	TRUE	56.2841	20.0441	11.2544	2.38878	56.2841	0.199958
Glyma.19G229400	280.063	2.05672	0.540751	3.80346	0.00014269	0.00204576	Calmodulin-binding protein	3.09996	1.02792	0.757151	0.445407	TRUE	5.89641	1.99031	1.43406	0.55903	5.89641	0.24321
Glyma.02G228200	2211.58	2.05244	0.44335	4.6294	3.67e-06	9.4e-05	Protein phosphatase 2C family protein	36.55	18.9541	9.07959	4.58051	TRUE	69.1476	35.5093	17.2005	3.6241	69.1476	0.24875
Glyma.17G214200	796.94	2.05143	0.442089	4.64031	3.48e-06	8.99e-05	Protein kinase superfamily protein	12.2936	5.15665	2.67892	15.824	TRUE	23.2474	9.56928	5.06259	1.50598	23.2474	0.21777
Glyma.20G154900	294.245	2.04426	0.457871	4.4647	8.02e-06	0.00018353	peptidoglycan-binding LysM domain-containing protein	5.85326	2.4636	1.57832	0.903608	TRUE	11.0793	4.56446	2.96553	0.921872	11.0793	0.267664
Glyma.20G062000	484.066	2.04093	0.720294	2.83347	0.0046046	0.0328345	nudix hydrolase homolog 2	7.75335	2.48611	2.09236	1.18523	TRUE	14.6996	4.62788	3.99363	1.68795	14.6996	0.271682
Glyma.11G130600	3030.33	2.0392	0.260162	7.83821	4.57e-15	5.67e-13	2-oxoglutarate (2OG) and Fe(II)-dependent oxygenase superfamily protein	69.8927	16.0288	12.1316	7.32982	TRUE	133	32.1041	23.1857	11.19	133	0.174328
Glyma.08G139800	261.202	2.03549	0.430885	4.72399	2.31e-06	6.32e-05	0	13.9035	5.8885	2.84551	2.00632	TRUE	26.3542	11.114	5.41616	3.91407	26.3542	0.205514
Glyma.09G143000	834.878	2.03533	0.153019	13.3012	2.28e-40	2.63e-37	0	13.5664	3.78563	3.24389	1.80197	TRUE	25.7124	7.07316	6.14446	1.4786	25.7124	0.238968
Glyma.12G206700	261.097	2.03303	0.581008	3.49914	0.00046676	0.00536378	0	14.4654	2.51142	4.47956	12.4703	TRUE	27.4239	4.50911	8.49442	4.3096	27.4239	0.309745
Glyma.17G030100	2423.14	2.03276	0.419347	4.84743	1.25e-06	3.66e-05	MLP-like protein 423	66.271	20.1895	21.4431	8.38717	TRUE	125.693	37.4115	40.3244	9.48386	125.693	0.320818
Glyma.17G030400	601.354	2.02905	0.731513	2.77377	0.00554104	0.0380202	MLP-like protein 423	18.5643	13.0677	5.71085	4.02261	TRUE	35.1333	24.3509	10.8361	8.09756	35.1333	0.308429
Glyma.01G014000	398.054	2.02608	0.448161	4.52087	6.16e-06	0.0001467	cellulose synthase-like D3	4.2373	0.361939	0.809567	9.82738	TRUE	8.04045	0.621266	1.53892	0.499632	8.04045	0.191397
Glyma.19G083900	767.534	2.02544	0.379952	5.33079	9.78e-08	3.97e-06	lysine histidine transporter 1	10.1908	3.51414	3.2469	1.85802	TRUE	19.3454	6.59062	6.18714	2.22002	19.3454	0.319825
Glyma.06G061900	764.334	2.0233	0.452973	4.46672	7.94e-06	0.00018201	WRKY DNA-binding protein 40	25.0221	10.2519	5.09347	2.61788	TRUE	47.55	19.6459	9.64082	1.52136	47.55	0.202751
Glyma.02G129500	462.566	2.02157	0.490592	4.12068	3.78e-05	0.00067551	ATPase E1-E2 type family protein / haloacid dehalogenase-like hydrolase family protein	2.15833	0.94428	0.74449	0.985587	TRUE	4.10944	1.84527	1.41981	0.551276	4.10944	0.3455
Glyma.17G214500	707.481	2.02082	0.40631	4.97361	6.57e-07	2.11e-05	Protein kinase superfamily protein	11.4553	3.95592	2.48407	9.11626	TRUE	21.6736	7.29349	4.68519	0.937817	21.6736	0.216171
Glyma.07G143500	743.471	2.02062	0.495735	4.07601	4.58e-05	0.00079192	receptor like protein 13	3.07018	0.703595	1.30547	0.766438	TRUE	5.83355	1.35263	2.45	0.889577	5.83355	0.419984
Glyma.10G295200	272.602	2.01963	0.491508	4.10905	3.97e-05	0.0007044	C2H2-like zinc finger protein	5.32415	2.69026	1.71343	3.90627	TRUE	10.0845	5.04056	3.24665	1.48569	10.0845	0.321946
Glyma.08G074200	421.319	2.01937	0.668213	3.02205	0.00251072	0.020441	DNAJ-like 20	18.0089	7.36787	3.53004	0.873413	TRUE	34.1238	13.9177	6.72285	2.19503	34.1238	0.197014
Glyma.12G117000	579.897	2.01726	0.639233	3.15575	0.00160084	0.0144065	erf domain protein 9	20.6744	7.03072	3.89612	2.24876	TRUE	39.1802	13.0863	7.39393	2.80515	39.1802	0.188716
Glyma.02G223700	2426.44	2.0123	0.189025	10.6457	1.83e-26	5.65e-24	B-box type zinc finger protein with CCT domain	23.5476	8.36863	7.5162	1.77628	TRUE	44.5906	15.6424	14.1669	2.60666	44.5906	0.31771
Glyma.13G294200	317.449	2.00845	0.716574	2.80286	0.00506519	0.0353623	0	18.9578	3.94249	4.53162	6.67039	TRUE	35.9658	7.30812	8.59545	3.68903	35.9658	0.238989
Glyma.12G060200	1791.81	2.00515	0.182938	10.9608	5.9e-28	2.12e-25	Homeodomain-like superfamily protein	24.5548	3.89851	6.14976	3.36099	TRUE	46.5979	7.18359	11.6678	4.06402	46.5979	0.250393
Glyma.12G054100	238.599	2.00411	0.504735	3.97063	7.17e-05	0.00114901	beta glucosidase 17	3.04911	1.70103	0.80175	0.471513	TRUE	5.78465	3.23057	1.51757	0.586334	5.78465	0.262345
Glyma.12G103800	340.98	-2.00129	0.239176	-8.36742	5.89e-17	9.03e-15	B-box type zinc finger family protein	2.67341	0.853115	9.64912	5.46953	TRUE	5.07551	1.62413	18.0652	5.10289	18.0652	3.55929
Glyma.16G021000	201.468	-2.00242	0.368106	-5.43979	5.33e-08	2.29e-06	homeobox 7	1.28982	1.22207	6.14106	5.80254	TRUE	2.43757	2.30804	11.482	3.83912	11.482	4.71043
Glyma.14G115500	61.0944	-2.01307	0.59717	-3.37103	0.00074889	0.00785403	Bifunctional inhibitor/lipid-transfer protein/seed storage 2S albumin superfamily protein	0.33267	0.348774	2.20722	1.42727	TRUE	0.632068	0.661857	4.24913	3.0023	4.24913	6.72259
Glyma.14G094700	38085.9	-2.01737	0.256723	-7.85818	3.9e-15	4.91e-13	glycine decarboxylase P-protein 2	92.2061	35.4456	296.76	168.701	TRUE	174.378	65.2094	556.139	166.282	556.139	3.18926
Glyma.07G091400	1914.41	-2.02068	0.285663	-7.07365	1.51e-12	1.35e-10	B-box type zinc finger protein with CCT domain	10.5214	9.15799	26.9283	14.1896	TRUE	20.1101	17.8288	50.6835	12.1174	50.6835	2.5203
Glyma.02G026300	4180.84	-2.02114	0.162898	-12.4074	2.38e-35	1.64e-32	myb-like transcription factor family protein	21.3184	9.40439	64.8667	33.8636	TRUE	40.4417	17.6944	122.501	17.7916	122.501	3.02907
Glyma.05G166800	3136.89	-2.02278	0.245571	-8.23705	1.77e-16	2.59e-14	protein containing PDZ domain, a K-box domain, and a TPR region	21.683	9.72172	66.6225	38.7118	TRUE	41.0791	18.3965	124.626	41.6049	124.626	3.0338
Glyma.12G224600	1122.85	-2.02575	0.141345	-14.332	1.38e-46	2.86e-43	SPA1-related 3	2.75743	0.932948	8.87187	2.79512	TRUE	5.24483	1.81944	16.745	2.7888	16.745	3.19268
Glyma.14G051000	486.737	-2.02849	0.202658	-10.0094	1.39e-23	3.73e-21	GDSL-like Lipase/Acylhydrolase superfamily protein	3.89902	1.05416	10.9019	3.18525	TRUE	7.39668	1.95995	20.5039	3.60956	20.5039	2.77205
Glyma.01G011300	294.676	-2.02926	0.269525	-7.52903	5.11e-14	5.73e-12	Tetratricopeptide repeat (TPR)-like superfamily protein	0.65424	0.210723	3.25542	1.46552	TRUE	1.23984	0.392842	6.09952	1.65309	6.09952	4.91958
Glyma.12G013100	1005.39	-2.03102	0.617509	-3.28905	0.00100526	0.00994491	mitochondrion-localized small heat shock protein 23.6	22.4888	32.8972	28.1617	22.8334	TRUE	43.2864	63.8669	53.8691	55.8798	53.8691	1.24448
Glyma.12G204100	1681.56	-2.03368	0.273518	-7.43525	1.04e-13	1.11e-11	0	24.2927	14.4532	64.2725	35.1197	TRUE	46.3582	28.294	120.935	30.0062	120.935	2.60871
Glyma.11G074900	86.2232	-2.03405	0.386338	-5.26495	1.4e-07	5.42e-06	B-box type zinc finger family protein	0.50605	0.434305	2.14085	1.28765	TRUE	0.964447	0.829351	4.06327	1.8404	4.06327	4.21306
Glyma.02G065000	763.123	-2.03734	0.22553	-9.03355	1.66e-19	3.38e-17	0	4.84677	2.07592	11.7033	2.87912	TRUE	9.17832	3.9072	22.2371	5.63715	22.2371	2.42278
Glyma.18G186800	1212.99	-2.03775	0.286239	-7.11904	1.09e-12	9.88e-11	NAD(P)-binding Rossmann-fold superfamily protein	9.85934	3.22869	35.9908	19.9495	TRUE	18.7473	6.29904	67.1047	27.7292	67.1047	3.57943
Glyma.01G048700	166.55	-2.04069	0.48886	-4.17438	2.99e-05	0.00055827	RING/U-box superfamily protein	1.98214	1.21177	4.3266	3.13218	TRUE	3.78734	2.36594	8.28003	7.62488	8.28003	2.18624
Glyma.08G124900	1139.95	-2.04412	0.260129	-7.85811	3.9e-15	4.91e-13	protein containing PDZ domain, a K-box domain, and a TPR region	7.41767	2.10957	25.1502	13.8669	TRUE	14.0415	3.84552	47.0686	13.7677	47.0686	3.3521
Glyma.14G049700	798.678	-2.04459	0.213084	-9.59523	8.37e-22	1.97e-19	Transducin/WD40 repeat-like superfamily protein	2.48821	1.07396	7.75472	4.01968	TRUE	4.742	2.11853	14.7129	4.35835	14.7129	3.10267
Glyma.08G335500	5451.68	-2.04538	0.16229	-12.6032	2.03e-36	1.5e-33	Chaperonin-like RbcX protein	39.0005	10.9504	123.79	64.9567	TRUE	73.9193	20.3032	233.734	32.8862	233.734	3.16202
Glyma.11G154700	2864.21	-2.04904	0.317432	-6.45504	1.08e-10	7.38e-09	0	9.49711	3.70841	30.8825	14.6708	TRUE	18.0717	7.24763	58.1195	5.58108	58.1195	3.21604
Glyma.03G186900	351.816	-2.06465	0.510845	-4.04163	5.31e-05	0.00090008	UDP-glucosyl transferase 73C2	1.38739	0.5142	4.64742	2.6362	TRUE	2.64071	0.994168	8.76951	2.77959	8.76951	3.32089
Glyma.15G267900	378.194	-2.06644	0.262562	-7.87028	3.54e-15	4.51e-13	0	4.46812	2.24375	13.2838	2.46354	TRUE	8.50002	4.2806	25.0364	5.29505	25.0364	2.94545
Glyma.04G205100	297.84	-2.06699	0.330832	-6.24787	4.16e-10	2.58e-08	myb domain protein 4	3.19664	1.38017	7.03742	4.16069	TRUE	6.06119	2.60606	13.3741	5.62733	13.3741	2.20651
Glyma.12G096900	194.456	-2.07186	0.390761	-5.30211	1.14e-07	4.56e-06	cellulose synthase-like B3	0.52071	0.367599	2.13865	4.34588	TRUE	0.988858	0.696425	4.00951	1.58247	4.00951	4.05469
Glyma.03G187000	540.46	-2.07777	0.636551	-3.26411	0.00109809	0.0106644	UDP-glucosyl transferase 73C1	2.59515	1.48209	9.04584	4.27791	TRUE	4.93787	2.83682	17.2801	10.361	17.2801	3.4995
Glyma.05G230700	793.512	-2.08687	0.187438	-11.1337	8.6e-29	3.38e-26	protein kinase family protein	2.17756	0.580714	8.6537	5.80842	TRUE	4.13931	1.13929	16.2116	4.55536	16.2116	3.91649
Glyma.16G018500	6945.18	-2.08791	0.382695	-5.45581	4.88e-08	2.1e-06	UDP-Glycosyltransferase superfamily protein	23.7113	11.2992	92.6535	50.5987	TRUE	44.9141	21.147	173.977	51.3633	173.977	3.87354
Glyma.15G127500	320.822	-2.09788	0.423545	-4.95316	7.3e-07	2.3e-05	Pectin lyase-like superfamily protein	1.60349	0.980042	6.48425	3.62362	TRUE	3.03556	1.8557	12.1513	2.97522	12.1513	4.00299
Glyma.10G015900	502.168	-2.10694	0.239781	-8.7869	1.54e-18	2.82e-16	galacturonosyltransferase-like 7	1.74969	0.718034	4.71291	2.63926	TRUE	3.32097	1.35364	8.97496	2.95666	8.97496	2.70252
Glyma.09G073050	84.4872	-2.10815	0.459806	-4.58487	4.54e-06	0.0001123	0	1.78259	2.50553	2.12764	1.51005	TRUE	3.42692	4.8669	3.99607	2.81863	3.99607	1.16608
Glyma.13G142000	501.184	-2.11282	0.255905	-8.25629	1.5e-16	2.23e-14	0	4.0566	1.10233	14.8683	8.50166	TRUE	7.69102	2.03611	27.7892	11.0631	27.7892	3.6132
Glyma.13G315400	62.0934	-2.12514	0.583221	-3.6438	0.00026864	0.00344391	Pollen Ole e 1 allergen and extensin family protein	0.74296	0.36564	2.09893	0.700445	TRUE	1.40629	0.690072	4.01331	2.07384	4.01331	2.85383
Glyma.10G000200	1744.09	-2.12814	0.164394	-12.9454	2.5e-38	2.23e-35	P-loop containing nucleoside triphosphate hydrolases superfamily protein	4.1882	0.773365	15.2615	8.45248	TRUE	7.95098	1.44702	28.732	6.77531	28.732	3.61364
Glyma.19G181600	96.5989	-2.13232	0.4749	-4.49004	7.12e-06	0.00016669	0	3.53133	2.81822	9.11328	6.11839	TRUE	6.67712	5.28752	16.9634	10.1708	16.9634	2.54053
Glyma.04G052000	3352.24	-2.13794	0.666353	-3.20841	0.00133469	0.0124719	heat shock transcription factor A2	20.0862	12.6943	51.3193	26.3321	TRUE	38.3263	24.6933	97.3869	72.3882	97.3869	2.54099
Glyma.10G061300	149.137	-2.13809	0.399147	-5.35664	8.48e-08	3.5e-06	spermidine hydroxycinnamoyl transferase	1.59875	1.29221	4.21868	2.54227	TRUE	3.05333	2.50625	8.03086	3.95612	8.03086	2.6302
Glyma.03G261300	865.531	-2.13839	0.23712	-9.01816	1.91e-19	3.87e-17	pseudo-response regulator 5	3.69908	1.90598	10.6635	4.319	TRUE	7.05177	3.7166	20.1843	4.83093	20.1843	2.86231
Glyma.13G041200	3274.7	-2.14655	0.182085	-11.7887	4.46e-32	2.28e-29	sigma factor E	12.3781	3.37541	47.6194	26.2385	TRUE	23.4674	6.27248	89.4138	18.8548	89.4138	3.81012
Glyma.07G260100	269.803	-2.15258	0.415871	-5.17606	2.27e-07	8.24e-06	Protein of unknown function, DUF584	1.29697	0.765628	5.19335	3.26493	TRUE	2.47134	1.4919	9.65892	4.61005	9.65892	3.90837
Glyma.11G122200	162.654	-2.15884	0.251447	-8.58568	9.03e-18	1.5e-15	Uncharacterised protein family (UPF0497)	1.17693	0.834719	3.25199	0.781707	TRUE	2.24492	1.62084	6.16766	1.45423	6.16766	2.74738
Glyma.18G036400	10115.8	-2.16163	0.69984	-3.08875	0.00200998	0.0172012	rubisco activase	38.7735	27.7128	170.555	99.1149	TRUE	74.0226	54.1066	318.076	121.809	318.076	4.29701
Glyma.14G075200	1212.13	-2.16235	0.163813	-13.2001	8.77e-40	9.05e-37	Erythronate-4-phosphate dehydrogenase family protein	6.26657	1.3899	21.754	10.7168	TRUE	11.907	2.70079	40.9083	7.7753	40.9083	3.43565
Glyma.10G088000	509.72	-2.16305	0.243496	-8.88331	6.49e-19	1.23e-16	Peptidase M28 family protein	1.45012	1.03355	5.69719	3.06075	TRUE	2.73971	1.94463	10.7407	2.02067	10.7407	3.92037
Glyma.12G236700	636.473	-2.16351	0.221956	-9.74748	1.89e-22	4.67e-20	carotenoid cleavage dioxygenase 1	5.30451	1.44905	15.5372	4.47406	TRUE	10.0642	2.70382	29.2809	7.83876	29.2809	2.90941
Glyma.09G036400	134.089	-2.1697	0.373867	-5.8034	6.5e-09	3.3e-07	nicotianamine synthase 4	0.67426	0.537945	3.45481	1.05276	TRUE	1.27837	1.02091	6.51674	2.44043	6.51674	5.09768
Glyma.07G028900	1462.07	-2.18208	0.303019	-7.20114	5.97e-13	5.68e-11	alpha/beta-Hydrolases superfamily protein	6.61173	1.92578	33.2835	12.8547	TRUE	12.5175	3.52936	62.1382	24.4188	62.1382	4.96412
Glyma.06G067900	229.166	-2.18326	0.351678	-6.20814	5.36e-10	3.23e-08	0	1.30316	0.525853	4.00014	9.93831	TRUE	2.47094	0.989678	7.54389	1.64055	7.54389	3.05305
Glyma.11G111400	7678.02	-2.18383	0.245755	-8.88621	6.32e-19	1.2e-16	fructose-bisphosphate aldolase 2	30.5119	8.78692	103.731	54.8625	TRUE	58.0851	17.5554	195.677	34.8423	195.677	3.3688
Glyma.07G014700	49.6266	-2.18892	0.660787	-3.31259	0.00092435	0.00929677	HAD superfamily, subfamily IIIB acid phosphatase	0.71862	0.518117	2.10741	1.01514	TRUE	1.35407	0.96997	3.94325	1.5238	3.94325	2.91215
Glyma.16G028500	1364.55	-2.19046	0.242954	-9.01595	1.95e-19	3.93e-17	0	9.9211	2.79996	41.1748	22.9826	TRUE	18.7849	5.10003	77.1258	18.0764	77.1258	4.10573
Glyma.12G227800	2637.78	-2.19228	0.232016	-9.44885	3.43e-21	7.64e-19	sodium/calcium exchanger family protein / calcium-binding EF hand family protein	7.29146	3.59647	30.4387	16.5445	TRUE	13.7717	6.69692	57.1766	9.45871	57.1766	4.15174
Glyma.01G038600	3561.14	-2.1958	0.204254	-10.7503	5.9e-27	1.93e-24	myb-like transcription factor family protein	16.0503	10.3665	50.3736	26.0199	TRUE	30.49	19.6657	94.8158	14.6531	94.8158	3.10973
Glyma.06G300900	453.247	-2.19821	0.206026	-10.6696	1.41e-26	4.43e-24	B-box type zinc finger family protein	3.1284	0.821003	12.4919	4.31888	TRUE	5.93219	1.51964	23.4569	5.05641	23.4569	3.95417
Glyma.17G064800	368.291	-2.19833	0.409426	-5.36931	7.9e-08	3.28e-06	Uncharacterised protein family (UPF0497)	2.16273	1.14025	10.4056	6.07859	TRUE	4.09101	2.12885	19.5994	7.09677	19.5994	4.79085
Glyma.03G137000	4777.24	-2.20048	0.151934	-14.4832	1.55e-47	3.8e-44	magnesium-chelatase subunit chlH, chloroplast, putative / Mg-protoporphyrin IX chelatase, putative (CHLH)	7.53307	1.36359	31.2237	13.1364	TRUE	14.2921	2.52778	58.8705	10.9719	58.8705	4.11909
Glyma.12G197100	1727.73	-2.20111	0.247543	-8.89183	6.01e-19	1.15e-16	beta-amylase 6	5.99497	4.07992	21.5964	11.7717	TRUE	11.3233	7.66064	40.632	8.11346	40.632	3.58835
Glyma.11G031500	268.473	-2.20515	0.416623	-5.29291	1.2e-07	4.77e-06	nitrate transporter 1.1	4.5834	7.6363	3.79405	1.70165	TRUE	8.83452	14.8132	7.11624	1.93824	8.83452	0.805503
Glyma.07G059600	1013	-2.20573	0.226622	-9.73308	2.18e-22	5.31e-20	0	8.46584	1.69649	30.8361	15.5529	TRUE	16.0412	3.01856	57.8325	14.5715	57.8325	3.60524
Glyma.02G019600	4321.2	-2.20624	0.247695	-8.90708	5.24e-19	1.02e-16	SOUL heme-binding family protein	39.1511	11.8288	113.537	60.2463	TRUE	74.2306	22.2445	214.744	24.9714	214.744	2.89293
Glyma.13G289600	1855.32	-2.20704	0.308491	-7.1543	8.41e-13	7.79e-11	DNAJ heat shock N-terminal domain-containing protein	8.33138	2.40704	40.9145	24.2601	TRUE	15.8382	4.69186	76.3445	28.0791	76.3445	4.82028
Glyma.02G202900	1341.68	-2.20969	0.160497	-13.7678	3.98e-43	6.25e-40	SOS3-interacting protein 3	8.4674	9.681	17.1513	5.83691	TRUE	16.2512	18.8178	32.3094	4.59237	32.3094	1.98813
Glyma.13G199300	1276.19	-2.21065	0.297168	-7.43905	1.01e-13	1.09e-11	0	2.57035	1.04042	11.9314	6.63318	TRUE	4.89092	2.0217	22.3927	5.24877	22.3927	4.57842
Glyma.11G104100	1500.58	-2.21119	0.204275	-10.8246	2.63e-27	8.91e-25	0	8.35092	1.24245	32.2603	13.859	TRUE	15.8503	2.32031	60.7222	6.85183	60.7222	3.83098
Glyma.13G344700	1144.11	-2.21629	0.204996	-10.8114	3.04e-27	1.02e-24	B-box zinc finger family protein	8.17656	3.11694	25.1998	14.2308	TRUE	15.558	6.10989	47.1534	12.5017	47.1534	3.03082
Glyma.13G136300	118.057	-2.22037	0.264552	-8.39293	4.74e-17	7.33e-15	Homeodomain-like superfamily protein	0.77091	0.959005	2.30522	7.85245	TRUE	1.48057	1.86174	4.36085	0.892638	4.36085	2.94538
Glyma.07G049900	13291.3	-2.2301	0.358719	-6.21686	5.07e-10	3.07e-08	UDP-Glycosyltransferase superfamily protein	45.4892	20.1998	184.916	100.442	TRUE	86.2238	37.8372	348.076	75.9166	348.076	4.03688
Glyma.09G087200	2013.82	-2.23355	0.16677	-13.393	6.64e-41	8.15e-38	inositol transporter 2	12.1392	15.1157	28.0899	15.0413	TRUE	23.3085	29.3676	53.214	9.14597	53.214	2.28303
Glyma.07G262000	2469.2	-2.23494	0.146062	-15.3013	7.49e-53	3.27e-49	0	16.443	7.35455	71.2468	31.552	TRUE	31.2333	14.0112	133.884	16.0078	133.884	4.28658
Glyma.14G160600	1634.65	-2.24008	0.160027	-13.9982	1.6e-44	2.85e-41	sigma factor E	5.83144	1.77009	25.3829	13.7267	TRUE	11.0713	3.36314	47.8332	8.17221	47.8332	4.32046
Glyma.17G134200	790.969	-2.2528	0.378363	-5.95406	2.62e-09	1.43e-07	cytochrome P450, family 706, subfamily A, polypeptide 4	3.11859	1.23276	12.337	18.2761	TRUE	5.90296	2.27125	22.9011	13.6728	22.9011	3.8796
Glyma.15G057600	138.893	-2.25858	0.449373	-5.02607	5.01e-07	1.66e-05	0	0.51593	0.402196	4.14755	1.95204	TRUE	0.973723	0.747915	7.77975	2.63645	7.77975	7.98969
Glyma.02G202500	5451.18	-2.25982	0.196388	-11.507	1.22e-30	5.55e-28	aldehyde dehydrogenase 11A3	22.5878	2.82996	85.8385	40.5273	TRUE	42.8671	5.18708	161.744	26.3978	161.744	3.77315
Glyma.11G022300	1471.27	-2.2734	0.241427	-9.41651	4.66e-21	1.02e-18	Phosphoglycerate mutase family protein	7.34655	2.28178	27.8559	15.2204	TRUE	13.9214	4.2232	52.6235	11.4766	52.6235	3.78005
Glyma.04G168300	1118.36	-2.28301	0.217252	-10.5086	7.89e-26	2.38e-23	cycling DOF factor 3	6.83544	5.46179	16.6246	9.63313	TRUE	13.0693	10.6674	31.0815	9.94609	31.0815	2.37822
Glyma.15G243100	2924.68	-2.28568	0.179227	-12.7529	3e-37	2.5e-34	solanesyl diphosphate synthase 1	13.1955	3.73627	46.6999	25.4771	TRUE	25.0906	7.31516	87.9208	21.733	87.9208	3.50414
Glyma.09G079400	4299.81	-2.29003	0.209708	-10.9201	9.24e-28	3.3e-25	CBL-interacting protein kinase 1	17.299	2.34438	63.4821	34.7626	TRUE	32.8317	4.34033	119.221	23.2239	119.221	3.63127
Glyma.12G037400	17310.5	-2.30955	0.196101	-11.7774	5.1e-32	2.54e-29	fructose-bisphosphate aldolase 2	97.1939	13.2669	334.139	178.482	TRUE	184.755	27.3344	630.652	108.97	630.652	3.41344
Glyma.05G156300	3373.86	-2.31975	0.273073	-8.49498	1.98e-17	3.19e-15	ACD1-like	11.617	3.46674	55.742	30.8941	TRUE	21.9942	6.32189	104.26	32.2622	104.26	4.74034
Glyma.01G151400	186.548	-2.32245	0.475905	-4.88006	1.06e-06	3.17e-05	0	1.77901	0.771341	7.40985	3.78546	TRUE	3.36882	1.45426	14.1134	5.14061	14.1134	4.18941
Glyma.01G040200	2033.12	-2.32255	0.329093	-7.05741	1.7e-12	1.51e-10	glutathione S-transferase TAU 18	14.1994	6.99824	63.854	35.4749	TRUE	26.9189	13.1712	119.982	28.1104	119.982	4.45717
Glyma.08G182100	2090.95	-2.32794	0.238728	-9.75142	1.82e-22	4.52e-20	cytochrome P450, family 71 subfamily B, polypeptide 7	12.0333	4.57143	35.8557	20.1383	TRUE	22.8311	8.65219	67.1667	17.8318	67.1667	2.9419
Glyma.12G198400	208.652	-2.32986	0.223702	-10.4151	2.12e-25	6.34e-23	B-box type zinc finger family protein	1.86261	1.44161	6.06461	5.15858	TRUE	3.5597	2.81153	11.3596	2.84721	11.3596	3.19118
Glyma.13G333200	1921.04	-2.33288	0.361628	-6.45105	1.11e-10	7.56e-09	myb domain protein 48	10.4297	7.68961	42.6859	20.0103	TRUE	19.6891	14.366	79.6964	32.2567	79.6964	4.04774
Glyma.11G111100	3468.85	-2.33819	0.260793	-8.96569	3.08e-19	6.14e-17	fructose-bisphosphate aldolase 2	19.0815	6.41682	65.9475	33.9073	TRUE	36.3522	12.7926	124.355	17.4169	124.355	3.42084
Glyma.19G003100	547.955	-2.33857	0.294241	-7.9478	1.9e-15	2.48e-13	beta-1,4-N-acetylglucosaminyltransferase family protein	1.87184	0.751503	5.44524	1.99629	TRUE	3.56103	1.46004	10.1822	3.54256	10.1822	2.85934
Glyma.09G209700	243.717	-2.35729	0.369597	-6.378	1.79e-10	1.19e-08	Tetratricopeptide repeat (TPR)-like superfamily protein	0.49251	0.260036	2.26119	5.85167	TRUE	0.931184	0.488979	4.20828	2.13876	4.20828	4.51928
Glyma.10G097800	6596.11	-2.3655	0.269446	-8.77912	1.65e-18	3.01e-16	magnesium-chelatase subunit chlH, chloroplast, putative / Mg-protoporphyrin IX chelatase, putative (CHLH)	9.75679	2.656	44.5538	21.7515	TRUE	18.4777	4.89183	84.0879	22.2895	84.0879	4.55077
Glyma.19G261400	196.548	-2.36982	0.336665	-7.03909	1.94e-12	1.7e-10	Chlorophyll A-B binding family protein	1.71673	1.28248	8.19592	3.11038	TRUE	3.23557	2.39221	15.2274	7.48762	15.2274	4.70627
Glyma.16G217700	1018.76	-2.37049	0.302726	-7.83048	4.86e-15	5.98e-13	Homeodomain-like superfamily protein	3.81968	2.31291	13.7198	1.97772	TRUE	7.27769	4.46366	25.8824	3.17164	25.8824	3.55641
Glyma.18G057900	11689.4	-2.37359	0.287765	-8.24836	1.61e-16	2.37e-14	NAD(P)-binding Rossmann-fold superfamily protein	74.6182	36.6424	305.63	178.066	TRUE	141.127	68.5167	569.505	262.568	569.505	4.03541
Glyma.06G283400	608.623	-2.3802	0.246382	-9.66062	4.43e-22	1.06e-19	S-adenosyl-L-methionine-dependent methyltransferases superfamily protein	2.61071	0.814434	12.0089	6.61775	TRUE	4.94571	1.50511	22.5362	4.8384	22.5362	4.55672
Glyma.06G106700	548.52	-2.38434	0.301091	-7.91899	2.39e-15	3.09e-13	Heavy metal transport/detoxification superfamily protein	4.95602	2.23971	25.6323	15.1583	TRUE	9.37204	4.142	47.8083	17.2779	47.8083	5.10116
Glyma.13G262200	3320.48	-2.38555	0.200945	-11.8716	1.66e-32	8.82e-30	solanesyl diphosphate synthase 1	14.178	6.70162	50.3147	26.7897	TRUE	27.0329	13.1952	95.236	27.8431	95.236	3.52297
Glyma.14G067000	1163.52	-2.38945	0.257456	-9.28103	1.68e-20	3.58e-18	rubisco activase	4.38636	1.31972	19.5174	11.0438	TRUE	8.32477	2.48519	36.7619	11.0538	36.7619	4.41597
Glyma.15G181800	83.4399	-2.39916	0.46304	-5.18133	2.2e-07	8.06e-06	0	1.51614	2.00762	2.71687	1.29424	TRUE	2.91718	3.89479	5.14697	1.69541	5.14697	1.76437
Glyma.09G028100	395.126	-2.40103	0.838732	-2.86269	0.00420058	0.0306152	FAD-binding Berberine family protein	1.63213	1.72898	6.14941	9.79348	TRUE	3.10106	3.30163	11.8501	9.06715	11.8501	3.82131
Glyma.08G326000	357.657	-2.41885	0.372286	-6.49729	8.18e-11	5.67e-09	CCCH-type zinc fingerfamily protein with RNA-binding domain	5.69264	10.5479	4.31211	5.04821	TRUE	10.9857	20.4524	8.03988	5.04339	10.9857	0.73185
Glyma.17G027300	123.126	-2.42208	0.43632	-5.55115	2.84e-08	1.27e-06	NAD(P)-binding Rossmann-fold superfamily protein	0.82344	0.674197	2.56484	4.59556	TRUE	1.57456	1.30644	4.88866	2.27954	4.88866	3.10477
Glyma.13G046700	1192.29	-2.42685	0.180148	-13.4714	2.3e-41	2.92e-38	Rhomboid-related intramembrane serine protease family protein	3.28406	0.811914	14.4647	8.10071	TRUE	6.22458	1.48536	27.0943	6.60381	27.0943	4.3528
Glyma.15G003900	712.715	-2.4269	0.296274	-8.19139	2.58e-16	3.65e-14	NOD26-like intrinsic protein 6;1	3.24728	2.19976	22.9417	10.8438	TRUE	6.14429	4.11947	43.0583	14.3241	43.0583	7.00785
Glyma.09G010700	443.498	-2.436	0.464627	-5.24292	1.58e-07	6.03e-06	tonoplast dicarboxylate transporter	2.25751	1.16281	6.17126	2.82765	TRUE	4.30258	2.23952	11.8104	5.96974	11.8104	2.74497
Glyma.18G113100	2629.68	-2.43725	0.328016	-7.43029	1.08e-13	1.15e-11	spermidine hydroxycinnamoyl transferase	11.8179	7.12654	48.1749	24.7484	TRUE	22.4497	13.5207	91.3165	27.8517	91.3165	4.06761
Glyma.18G278100	507.913	-2.44128	0.222622	-10.966	5.57e-28	2.04e-25	CONSTANS-like 2	1.90716	0.672948	10.586	4.67757	TRUE	3.6295	1.3152	19.8469	5.35814	19.8469	5.4682
Glyma.06G235000	258.319	-2.44999	0.376683	-6.50413	7.81e-11	5.44e-09	UDP-Glycosyltransferase superfamily protein	0.98506	0.270946	4.59593	2.64834	TRUE	1.86901	0.508822	8.69152	3.16014	8.69152	4.65033
Glyma.11G232634	1330.31	-2.4542	0.204493	-12.0014	3.49e-33	1.99e-30	0	2.8293	0.61401	10.8802	58.015	TRUE	5.36926	1.14607	20.5202	3.54089	20.5202	3.82179
Glyma.20G150100	3072.6	-2.45519	0.16356	-15.0109	6.23e-51	2.22e-47	RmlC-like cupins superfamily protein	21.7947	7.93857	107.694	56.5908	TRUE	41.2855	14.8083	202.353	33.959	202.353	4.9013
Glyma.06G158400	5156.7	-2.45522	0.192452	-12.7576	2.83e-37	2.41e-34	0	14.5581	5.81653	63.1322	32.2184	TRUE	27.5786	10.8595	118.483	25.9475	118.483	4.2962
Glyma.17G113100	124.315	-2.45582	0.477308	-5.14514	2.67e-07	9.53e-06	uclacyanin 1	1.49025	0.887405	4.60207	2.69545	TRUE	2.84158	1.73166	8.69645	3.34291	8.69645	3.06043
Glyma.04G026400	831.539	-2.4592	0.873198	-2.81631	0.00485781	0.0342643	glyoxal oxidase-related protein	1.7771	1.31118	13.3768	7.32369	TRUE	3.36674	2.50231	25.5792	17.1231	25.5792	7.5976
Glyma.15G041100	3685.13	-2.46131	0.299208	-8.22608	1.93e-16	2.77e-14	myb domain protein 48	17.0722	8.92438	84.4406	49.1598	TRUE	32.2843	16.5712	157.363	65.503	157.363	4.87429
Glyma.18G116900	1356.25	-2.46191	0.327203	-7.5241	5.31e-14	5.92e-12	alanine:glyoxylate aminotransferase	8.91183	7.40618	20.7863	11.6701	TRUE	17.0367	14.4155	38.9016	10.853	38.9016	2.2834
Glyma.08G226600	2417.01	-2.46821	0.279599	-8.82768	1.07e-18	2e-16	high chlorophyll fluorescence phenotype 173	6.47679	1.51481	36.9631	21.0701	TRUE	12.271	2.75048	69.1451	23.2627	69.1451	5.63485
Glyma.08G114400	1337.19	-2.46932	0.200878	-12.2927	9.92e-35	6.6e-32	ACD1-like	5.54182	1.5099	22.3053	8.52483	TRUE	10.5118	2.82295	42.1856	8.23051	42.1856	4.01317
Glyma.20G130300	1053.57	-2.47029	0.359906	-6.86372	6.71e-12	5.36e-10	0	5.42129	5.27683	16.3862	8.99001	TRUE	10.3838	10.2858	30.7499	8.90017	30.7499	2.96134
Glyma.08G103500	2780.82	-2.476	0.267738	-9.24785	2.29e-20	4.83e-18	0	15.6125	4.90958	76.944	46.4838	TRUE	29.5591	8.95285	143.448	60.328	143.448	4.85293
Glyma.03G068100	166.239	-2.48576	0.418382	-5.94137	2.83e-09	1.53e-07	rubisco activase	0.57849	0.200594	2.54811	1.53489	TRUE	1.09916	0.380933	4.83491	2.81814	4.83491	4.39872
Glyma.11G232600	2793.36	-2.48892	0.225363	-11.044	2.34e-28	8.76e-26	ferritin 4	31.7805	9.96884	116.532	52.5201	TRUE	60.274	18.6747	220.609	50.8613	220.609	3.6601
Glyma.06G166800	1518.39	-2.49632	0.274791	-9.0844	1.04e-19	2.15e-17	homolog of Medicago truncatula MTN3	4.7339	3.32593	31.4596	13.9514	TRUE	8.95641	6.19847	59.1997	20.5763	59.1997	6.60975
Glyma.19G181700	203.021	-2.49718	0.440661	-5.6669	1.45e-08	6.89e-07	0	4.66662	2.79973	13.6089	7.67446	TRUE	8.83299	5.25382	25.4529	16.885	25.4529	2.88157
Glyma.08G034400	333.111	-2.50346	0.397773	-6.29369	3.1e-10	1.98e-08	0	1.61049	0.324727	10.152	6.4225	TRUE	3.05321	0.588186	19.0112	9.65048	19.0112	6.22662
Glyma.04G179400	434.097	-2.50593	0.358641	-6.98729	2.8e-12	2.38e-10	Putative thiol-disulphide oxidoreductase DCC	4.49179	1.71123	16.9108	6.30108	TRUE	8.55166	3.33092	31.9577	6.84346	31.9577	3.73702
Glyma.17G101000	1031.1	-2.51524	0.208116	-12.0858	1.26e-33	7.59e-31	cycling DOF factor 3	5.15976	5.05601	14.7864	7.59579	TRUE	9.87515	9.84827	27.7724	4.7389	27.7724	2.81235
Glyma.04G198600	409.554	-2.52939	0.348845	-7.25076	4.14e-13	4.01e-11	homolog of Medicago truncatula MTN3	5.7114	8.71187	8.70554	5.21388	TRUE	10.9821	16.904	16.2878	6.50044	16.2878	1.48313
Glyma.16G206400	316.042	-2.53669	0.29338	-8.64641	5.31e-18	9.07e-16	plastid movement impaired1	0.8167	0.303217	2.93378	1.65039	TRUE	1.55588	0.601604	5.55882	1.77281	5.55882	3.57277
Glyma.19G187000	1777.78	-2.53794	0.638818	-3.97287	7.1e-05	0.00114013	UDP-glucosyl transferase 73C2	8.62448	2.17874	34.0128	15.6897	TRUE	16.4103	4.32129	64.308	12.8485	64.308	3.91877
Glyma.01G191600	1049.17	-2.53876	0.206276	-12.3076	8.25e-35	5.58e-32	Protein of unknown function (DUF1230)	7.13784	2.47763	35.9673	19.3859	TRUE	13.5293	4.60456	67.3458	20.8844	67.3458	4.97779
Glyma.12G134200	85.4457	-2.57867	0.477738	-5.39766	6.75e-08	2.85e-06	Dynein light chain type 1 family protein	1.06507	0.470602	3.23782	1.73944	TRUE	2.02564	0.903121	6.02861	2.79124	6.02861	2.97615
Glyma.08G169800	375.406	-2.58207	0.351263	-7.35084	1.97e-13	2.02e-11	Galactose oxidase/kelch repeat superfamily protein	2.18645	2.24437	6.66819	3.70754	TRUE	4.12502	4.22957	12.602	3.86486	12.602	3.05501
Glyma.06G119500	165.711	-2.58311	0.193571	-13.3445	1.28e-40	1.52e-37	0	0.96867	0.284278	5.01476	1.95201	TRUE	1.83622	0.5342	9.40408	1.84501	9.40408	5.12145
Glyma.18G229100	199.896	-2.58884	0.393513	-6.5788	4.74e-11	3.4e-09	0	1.7574	0.849981	9.30519	3.83475	TRUE	3.35171	1.67433	17.3431	8.09665	17.3431	5.17439
Glyma.14G214800	152.235	-2.59737	0.442671	-5.86749	4.42e-09	2.32e-07	HSP20-like chaperones superfamily protein	1.35202	0.686857	7.08492	3.70393	TRUE	2.57404	1.33838	13.3993	7.83469	13.3993	5.20557
Glyma.07G020400	313.709	-2.60011	0.232373	-11.1894	4.6e-29	1.86e-26	B-box 32	0.52573	0.273449	3.22459	2.5758	TRUE	0.997034	0.516187	6.10917	1.59484	6.10917	6.12734
Glyma.13G345400	334.447	-2.60194	0.197036	-13.2054	8.17e-40	8.67e-37	glyoxalase 2-4	1.46869	0.584348	6.59629	2.02588	TRUE	2.78807	1.10349	12.389	3.14731	12.389	4.44359
Glyma.08G255200	233.328	-2.6249	0.235286	-11.1562	6.68e-29	2.65e-26	CONSTANS-like 2	0.614	0.396168	5.2577	5.86976	TRUE	1.16135	0.75278	9.84491	2.62299	9.84491	8.47713
Glyma.11G197300	434.773	-2.64361	0.764184	-3.45939	0.00054139	0.00604789	cytochrome P450, family 79, subfamily B, polypeptide 2	1.80204	1.51918	6.58809	4.35079	TRUE	3.40627	2.86032	12.6012	7.61054	12.6012	3.69943
Glyma.13G306300	328.825	-2.66243	0.798208	-3.33551	0.00085144	0.00870167	B-box type zinc finger family protein	3.78775	3.99867	14.5013	9.10075	TRUE	7.25543	7.77342	27.1646	13.6717	27.1646	3.74404
Glyma.09G167900	2703.05	-2.664	0.261083	-10.2036	1.91e-24	5.51e-22	Homeodomain-like superfamily protein	8.81891	4.43258	35.6711	20.1087	TRUE	16.787	8.60603	66.7767	17.3914	66.7767	3.97788
Glyma.19G219100	737.456	-2.66939	0.437968	-6.09494	1.09e-09	6.26e-08	galactinol synthase 1	3.07007	1.0189	14.2326	9.94395	TRUE	5.81533	1.89316	27.0801	22.1564	27.0801	4.65667
Glyma.09G131500	1657.1	-2.68745	0.779036	-3.44971	0.00056118	0.00622118	heat shock protein 90.1	8.04677	10.0537	19.4235	18.6049	TRUE	15.4656	19.5358	37.3475	50.4	37.3475	2.41487
Glyma.06G169700	1340.59	-2.69956	0.34289	-7.87296	3.46e-15	4.43e-13	chlorsulfuron/imidazolinone resistant 1	4.50971	3.13102	18.3208	6.14886	TRUE	8.61509	6.10823	34.9881	17.4112	34.9881	4.06126
Glyma.03G128900	837.718	-2.71033	0.183897	-14.7383	3.66e-49	9.58e-46	lycopene cyclase	3.40969	0.926556	14.4588	17.7035	TRUE	6.48597	1.83095	27.2679	4.29283	27.2679	4.20414
Glyma.13G365000	72.9003	-2.72558	0.388948	-7.00757	2.42e-12	2.07e-10	0	0.74025	0.564488	2.42058	28.2102	TRUE	1.41265	1.09823	4.55402	1.38376	4.55402	3.22374
Glyma.06G113200	5435.89	-2.73859	0.268538	-10.1981	2.02e-24	5.79e-22	Chlorophyll A-B binding family protein	36.9249	10.9261	164.463	89.8699	TRUE	69.9496	20.3406	309.553	78.3367	309.553	4.42536
Glyma.09G238200	321.743	-2.74673	0.259717	-10.5759	3.86e-26	1.17e-23	NOD26-like intrinsic protein 4;2	1.25398	0.669679	6.96849	4.18725	TRUE	2.38592	1.28194	13.1321	2.03	13.1321	5.50399
Glyma.11G221000	5892.5	-2.75085	0.677665	-4.0593	4.92e-05	0.00084224	rubisco activase	16.1645	8.50658	110.063	62.3497	TRUE	30.7943	16.6034	205.708	65.9132	205.708	6.68007
Glyma.07G236800	62.7126	-2.75118	0.473614	-5.80891	6.29e-09	3.21e-07	0	0.15679	0.0990874	2.3313	1.4434	TRUE	0.295878	0.185986	4.37255	2.02538	4.37255	14.7782
Glyma.15G149800	249.562	-2.76693	0.348186	-7.9467	1.92e-15	2.5e-13	Nodulin MtN3 family protein	1.05699	1.02309	7.76293	4.04704	TRUE	2.00104	1.93987	14.7263	3.3277	14.7263	7.3593
Glyma.13G153400	376.988	-2.77074	0.221366	-12.5165	6.06e-36	4.33e-33	0	3.88366	1.09456	12.907	3.82845	TRUE	7.38784	2.14214	24.3398	6.44692	24.3398	3.29458
Glyma.11G158200	197.145	-2.79763	0.355536	-7.86876	3.58e-15	4.55e-13	0	0.9741	0.732151	3.61389	1.93111	TRUE	1.86366	1.42839	6.80754	2.36425	6.80754	3.65277
Glyma.14G150600	535.283	-2.82066	0.300461	-9.38777	6.13e-21	1.33e-18	Pheophorbide a oxygenase family protein with Rieske [2Fe-2S] domain	3.41925	4.1857	8.45719	3.85375	TRUE	6.55975	8.13805	15.8471	5.3124	15.8471	2.41581
Glyma.19G217700	254.641	-2.82109	0.299301	-9.42559	4.28e-21	9.43e-19	stachyose synthase	0.37412	0.158583	2.84196	4.26295	TRUE	0.707384	0.292489	5.31144	1.91118	5.31144	7.50857
Glyma.08G312000	781.408	-2.83596	0.748562	-3.78855	0.00015153	0.00215598	spermidine hydroxycinnamoyl transferase	3.7465	3.53802	12.7964	8.82959	TRUE	7.17953	6.88808	24.5417	19.9933	24.5417	3.41829
Glyma.13G304500	180.769	-2.84567	0.362124	-7.85829	3.89e-15	4.91e-13	terpene synthase 02	0.57552	0.309797	2.88537	1.30053	TRUE	1.0876	0.582601	5.39529	1.86039	5.39529	4.96074
Glyma.17G069202	96.6623	-2.85403	0.411856	-6.92968	4.22e-12	3.45e-10	nodulin MtN21 /EamA-like transporter family protein	1.26596	1.51356	3.1602	23.5636	TRUE	2.42763	2.94233	5.99969	2.38734	5.99969	2.47142
Glyma.07G200200	304.514	-2.86525	0.554298	-5.16915	2.35e-07	8.51e-06	HSP20-like chaperones superfamily protein	2.37815	2.89838	6.82053	5.89062	TRUE	4.5691	5.63193	13.0415	13.8141	13.0415	2.85429
Glyma.10G136300	1224.7	-2.88202	0.190701	-15.1128	1.33e-51	5.24e-48	proton gradient regulation 5	9.82803	1.77886	49.9167	27.0565	TRUE	18.6679	3.41735	93.7966	14.82	93.7966	5.02447
Glyma.14G029700	743.226	-2.89451	0.267238	-10.8312	2.45e-27	8.36e-25	0	7.59508	5.86228	31.3695	17.5719	TRUE	14.5067	11.4146	58.8457	15.1066	58.8457	4.05645
Glyma.16G017400	1753.29	-2.89744	0.252519	-11.4741	1.78e-30	7.81e-28	Homeodomain-like superfamily protein	1.83038	0.282749	18.5478	10.2379	TRUE	3.47229	0.518945	34.5644	16.7919	34.5644	9.95437
Glyma.15G229400	268.112	-2.89999	0.41601	-6.97095	3.15e-12	2.64e-10	0	0.48402	0.368377	2.83316	1.70525	TRUE	0.924232	0.717345	5.31766	2.20438	5.31766	5.75359
Glyma.19G000900	952.19	-2.90285	0.194773	-14.9037	3.12e-50	8.74e-47	actin-11	1.6514	0.390345	12.7569	2.81478	TRUE	3.13642	0.747204	23.8877	6.05127	23.8877	7.61623
Glyma.20G150600	15141.5	-2.9119	0.55248	-5.2706	1.36e-07	5.28e-06	Chlorophyll A-B binding family protein	86.02	48.3403	571.677	357.099	TRUE	162.837	91.6167	1089.17	592.983	1089.17	6.68872
Glyma.06G113500	285.81	-2.91771	0.2952	-9.88382	4.89e-23	1.26e-20	Pheophorbide a oxygenase family protein with Rieske [2Fe-2S] domain	0.60297	0.310422	3.50031	1.54439	TRUE	1.14708	0.596157	6.61007	1.64655	6.61007	5.76251
Glyma.18G078200	241.035	-2.91935	0.241303	-12.0983	1.08e-33	6.65e-31	0	0.60305	0.329175	7.18849	2.62949	TRUE	1.14747	0.629997	13.4916	3.00383	13.4916	11.7576
Glyma.12G169600	2174.33	-2.93225	0.262245	-11.1814	5.03e-29	2.02e-26	2Fe-2S ferredoxin-like superfamily protein	17.9186	6.81855	100.099	54.1266	TRUE	33.8846	12.5469	188.104	40.0584	188.104	5.5513
Glyma.04G207200	807.223	-2.9354	0.167815	-17.4919	1.65e-68	1.62e-64	0	1.64309	0.744884	10.5735	5.72917	TRUE	3.10829	1.38547	19.8759	3.13923	19.8759	6.39449
Glyma.02G285100	459.064	-2.93556	0.248847	-11.7966	4.06e-32	2.1e-29	0	1.74369	0.96435	9.70829	5.62497	TRUE	3.31867	1.86715	18.1607	5.85121	18.1607	5.47227
Glyma.04G033500	506.661	-2.93684	0.276342	-10.6275	2.22e-26	6.8e-24	J-domain protein required for chloroplast accumulation response 1	1.30906	0.318735	7.10386	4.26255	TRUE	2.48706	0.609254	13.2452	5.18137	13.2452	5.32567
Glyma.18G212700	2141.19	-2.96355	0.365146	-8.11607	4.82e-16	6.54e-14	SOS3-interacting protein 4	7.86472	3.40589	40.0863	26.0295	TRUE	14.9559	6.59982	74.3403	42.4916	74.3403	4.97064
Glyma.12G221000	3152.73	-2.97669	0.290333	-10.2527	1.15e-24	3.37e-22	Peroxisomal membrane 22 kDa (Mpv17/PMP22) family protein	13.6892	10.648	67.2573	37.1356	TRUE	26.1428	20.7716	125.543	43.3164	125.543	4.80218
Glyma.19G027400	205.392	-2.98171	0.274418	-10.8656	1.68e-27	5.84e-25	0	0.78207	0.613807	4.33171	1.48938	TRUE	1.49375	1.1925	8.10339	2.55175	8.10339	5.42488
Glyma.07G000500	1151.17	-3.01668	0.240771	-12.5293	5.16e-36	3.75e-33	high chlorophyll fluorescence phenotype 173	1.31376	0.74798	7.54644	2.99105	TRUE	2.50058	1.44694	14.255	3.97113	14.255	5.70066
Glyma.02G234800	172.18	-3.01767	0.306339	-9.85076	6.8e-23	1.73e-20	SOS3-interacting protein 1	0.42107	0.279622	2.23875	1.21059	TRUE	0.796592	0.526192	4.20771	1.05934	4.20771	5.28214
Glyma.02G143300	885.172	-3.04001	0.211645	-14.3638	8.73e-47	1.9e-43	0	3.07556	0.702836	19.5158	10.1966	TRUE	5.84195	1.3366	36.8963	8.00318	36.8963	6.31574
Glyma.09G018600	1676.11	-3.06154	0.253438	-12.0801	1.35e-33	8.01e-31	ferric reduction oxidase 7	2.79813	0.903415	18.1143	8.46424	TRUE	5.30729	1.69569	34.1771	11.499	34.1771	6.43966
Glyma.14G031200	509.129	-3.07224	0.226222	-13.5807	5.21e-42	6.82e-39	PHYTOENE SYNTHASE	1.8939	0.433113	10.6745	5.76632	TRUE	3.59821	0.842054	20.215	4.11418	20.215	5.61807
Glyma.10G072000	371.714	-3.07402	0.25785	-11.9217	9.12e-33	4.97e-30	0	2.94336	2.09932	14.838	4.14619	TRUE	5.62489	4.10141	28.0797	7.83307	28.0797	4.99205
Glyma.06G307000	376.812	-3.09632	0.466824	-6.63274	3.3e-11	2.44e-09	small and basic intrinsic protein 1A	1.49586	0.821452	12.6829	7.08765	TRUE	2.8288	1.55769	23.9725	7.00665	23.9725	8.47447
Glyma.20G162600	465.378	-3.10573	0.233624	-13.2937	2.52e-40	2.75e-37	beta-hydroxylase 1	2.69617	2.4761	12.0329	6.70435	TRUE	5.15962	4.82242	22.7941	7.8876	22.7941	4.41778
Glyma.10G243800	9002.09	-3.14972	0.671614	-4.68978	2.74e-06	7.35e-05	Chlorophyll A-B binding family protein	29.7632	15.3919	279.955	189.836	TRUE	56.3728	29.195	535.161	361.267	535.161	9.49325
Glyma.20G085900	980.737	-3.15292	0.239146	-13.1841	1.08e-39	1.06e-36	proton gradient regulation 5	5.45252	2.0884	35.0998	13.2707	TRUE	10.3815	4.1139	66.3515	19.9845	66.3515	6.39131
Glyma.20G135400	405.909	-3.20473	0.253531	-12.6404	1.26e-36	9.73e-34	CYCLIN D1;1	2.20014	2.17055	9.43265	5.18271	TRUE	4.16003	4.11159	17.9154	5.52694	17.9154	4.30656
Glyma.08G038300	101.51	-3.2089	0.358886	-8.94129	3.85e-19	7.51e-17	Peroxisomal membrane 22 kDa (Mpv17/PMP22) family protein	0.48565	0.50284	3.67563	9.34492	TRUE	0.922958	0.952529	6.95301	1.22258	6.95301	7.5334
Glyma.03G030400	1244.71	-3.25856	0.366404	-8.89335	5.93e-19	1.14e-16	cytochrome P450, family 83, subfamily B, polypeptide 1	2.81341	1.51113	24.4199	12.9878	TRUE	5.34555	2.88096	45.8852	13.0468	45.8852	8.58381
Glyma.15G063000	65.5839	-3.28998	0.636644	-5.16769	2.37e-07	8.57e-06	basic helix-loop-helix (bHLH) DNA-binding superfamily protein	0.39845	0.372883	2.2052	1.54497	TRUE	0.75198	0.705765	4.13582	2.74205	4.13582	5.49991
Glyma.08G038200	1621.81	-3.32492	0.261557	-12.712	5.07e-37	4.06e-34	protein kinase family protein	3.93178	3.58652	18.4159	7.10746	TRUE	7.52779	6.98177	34.9676	15.668	34.9676	4.64514
Glyma.15G100100	272.324	-3.48496	0.398518	-8.7448	2.23e-18	3.99e-16	Protein kinase superfamily protein	1.20473	0.675899	4.67319	1.30133	TRUE	2.28189	1.2628	8.80259	3.35442	8.80259	3.85758
Glyma.01G168500	226.56	-3.49143	0.255298	-13.6759	1.41e-42	1.91e-39	B-box type zinc finger family protein	1.0967	0.64094	6.57904	3.44969	TRUE	2.08981	1.24298	12.3227	3.53958	12.3227	5.89654
Glyma.10G094600	116.671	-3.50841	1.02442	-3.42476	0.00061535	0.00669683	0	1.74942	1.63106	5.92747	3.86518	TRUE	3.31712	3.09945	10.9521	9.83097	10.9521	3.3017
Glyma.19G260900	596.534	-3.51197	0.234173	-14.9973	7.64e-51	2.5e-47	Homeodomain-like superfamily protein	0.45599	0.193246	6.55259	2.04085	TRUE	0.864534	0.362919	12.2642	3.55431	12.2642	14.1859
Glyma.06G143700	797.565	-3.52154	0.354871	-9.92344	3.29e-23	8.62e-21	0	7.0976	10.5026	26.2293	16.3394	TRUE	13.6596	20.3862	49.8368	26.1095	49.8368	3.64849
Glyma.06G125700	425.247	-3.63365	0.336848	-10.7872	3.96e-27	1.31e-24	sigma factor E	0.88392	0.501648	7.75986	3.51872	TRUE	1.68636	0.978284	14.6922	7.67134	14.6922	8.71234
Glyma.18G099500	251.451	-3.65001	0.397497	-9.18249	4.21e-20	8.75e-18	fatty acid desaturase A	0.98972	1.43565	3.9724	2.49426	TRUE	1.90479	2.78754	7.50726	3.98456	7.50726	3.94125
Glyma.02G283400	175.341	-3.65013	0.317954	-11.4801	1.66e-30	7.41e-28	PHYTOENE SYNTHASE	0.40643	0.0998113	3.90736	7.75616	TRUE	0.770025	0.179792	7.32719	1.6898	7.32719	9.51552
Glyma.05G218400	1853.06	-3.65627	0.31711	-11.53	9.32e-31	4.3e-28	Glutaredoxin family protein	10.0658	11.1145	48.6581	30.8352	TRUE	19.3042	21.6212	92.5845	51.4746	92.5845	4.79607
Glyma.10G168200	3421.16	-3.66159	0.238591	-15.3467	3.73e-53	1.83e-49	ammonium transporter 1;2	7.34579	3.6744	49.6901	27.712	TRUE	13.9648	7.08131	93.2087	22.1187	93.2087	6.67454
Glyma.11G228000	68.2619	-3.74359	0.597286	-6.26766	3.67e-10	2.3e-08	plasma membrane intrinsic protein 1;4	0.18423	0.189547	2.16634	8.86928	TRUE	0.348992	0.360149	4.09232	1.72813	4.09232	11.7261
Glyma.10G168100	7695.16	-3.7555	0.273252	-13.7437	5.55e-43	8.38e-40	ammonium transporter 1;2	18.3544	9.27337	144.858	85.6093	TRUE	34.8593	17.7313	270.707	97.2812	270.707	7.76568
Glyma.12G169400	60.7239	-3.77382	0.679606	-5.55296	2.81e-08	1.26e-06	2Fe-2S ferredoxin-like superfamily protein	0.39176	0.163805	4.37952	3.17668	TRUE	0.745252	0.314377	8.10191	5.70251	8.10191	10.8714
Glyma.15G050300	445.597	-3.79491	0.353451	-10.7368	6.84e-27	2.22e-24	cytochrome P450, family 71, subfamily B, polypeptide 37	1.34962	0.950857	11.6788	38.9919	TRUE	2.57532	1.84331	21.9673	9.07024	21.9673	8.52993
Glyma.10G167800	4093.9	-3.81754	0.218647	-17.4598	2.9e-68	2.28e-64	ammonium transporter 1;2	10.3039	4.71782	77.1625	42.1212	TRUE	19.5605	8.98561	145.257	28.2708	145.257	7.42604
Glyma.16G094000	352.22	-3.85978	0.568539	-6.78894	1.13e-11	8.8e-10	0	0.6187	0.127622	8.22762	5.34055	TRUE	1.17336	0.237372	15.6397	12.4508	15.6397	13.329
Glyma.10G261000	5744.17	-3.94133	0.362403	-10.8755	1.51e-27	5.28e-25	0	17.3997	15.057	107.02	61.7093	TRUE	33.2655	29.3091	200.523	68.1206	200.523	6.02798
Glyma.04G221700	607.701	-4.53623	0.358483	-12.6539	1.06e-36	8.35e-34	0	1.67133	0.789089	24.3605	14.5566	TRUE	3.18794	1.55466	46.5467	29.8822	46.5467	14.6009
Glyma.08G240100	107.783	-5.00514	0.696444	-7.18671	6.64e-13	6.23e-11	Acyl-CoA N-acyltransferases (NAT) superfamily protein	0.21748	0.158277	3.53031	16.6332	TRUE	0.414971	0.30612	6.61245	2.1487	6.61245	15.9347
