# Supplementary material for: Global transcriptional modulation and nutritional status of soybean plants following foliar application of zinc borate as a suspension concentrate fertilizer
Source: Sci Rep. 2025 Jan 26;15:3309. doi: 10.1038/s41598-025-87771-5 (PMC11770081; doi:10.1038/s41598-025-87771-5)
Supplement: Supplementary file 8 — Supplementary Material 8 [file 41598_2025_87771_MOESM8_ESM.xlsx]

## Sheet: Zn-related genes
Supplemental Data S5. List of differentially expressed genes related to zinc supply.
		plant material	leaf	leaf	leaf	leaf			leaf	leaf	leaf	leaf			leaf	leaf	leaf	leaf			leaf	leaf	leaf	leaf			leaf	leaf	leaf	leaf				leaf	leaf	leaf	leaf			leaf	leaf	leaf	leaf			leaf	leaf	leaf	leaf
		harvest	at week 4	at week 4	at week 4	at week 4			at week 4	at week 4	at week 4	at week 4			at week 4	at week 4	at week 4	at week 4			at week 4	at week 4	at week 4	at week 4			at week 4	at week 4	at week 4	at week 4				at week 8	at week 8	at week 8	at week 8			at week 8	at week 8	at week 8	at week 8			at week 8	at week 8	at week 8	at week 8
		nutritional condition	low B	low B	low B	low B			low B/low Zn	low B/low Zn	low B/low Zn	low B/low Zn			full Hoagland	full Hoagland	full Hoagland	full Hoagland			low B/low Zn	low B/low Zn	low B/low Zn	low B/low Zn			low Zn	low Zn	low Zn	low Zn				low B	low B	low B	low B			low B/low Zn	low B/low Zn	low B/low Zn	low B/low Zn			full Hoagland	full Hoagland	full Hoagland	full Hoagland
		foliar application	no	no	no	no			foliar (0.5L/ha weekly)	foliar (0.5L/ha weekly)	foliar (0.5L/ha weekly)	foliar (0.5L/ha weekly)			no	no	no	no			no	no	no	no			no	no	no	no				no	no	no	no			foliar (0.5L/ha weekly)	foliar (0.5L/ha weekly)	foliar (0.5L/ha weekly)	foliar (0.5L/ha weekly)			no	no	no	no
Gene_ID	gene annotation	Length of Primary Predicted Protein (AA)	RAH1B1	RAH1B2	RAH2B3	RAH1B5	MEAN	STDEV	RAH1F1	RAH1F3	RAH1F4	RAH1F5	MEAN	STDEV	RAH1FU1	RAH1FU2	RAH1FU3	RAH1FU5	MEAN	STDEV	RAH1O1	RAH1O2	RAH1O3	RAH1O4	MEAN	STDEV	RAH1ZN1	RAH1ZN3	RAH1ZN4	RAH1ZN5	MEAN	STDEV		RAH2B1	RAH2B2	RAH2B3	RAH2B4	MEAN	STDEV	RAH2F1	RAH2F2	RAH2F4	RAH2F5	MEAN	STDEV	RAH2FU1	RAH2FU2	RAH2FU4	RAH2FU5
Glyma.05G137400	ZIP metal ion transporter family	486	8.3156	8.90539	10.0789	7.95597	8.81398	0.929704	8.70943	8.33433	9.55374	8.93301	8.88263	0.511063	9.42114	10.7372	6.29162	6.91025	8.34006	2.09408	7.10135	8.87225	7.71798	6.85549	7.63677	0.900015	8.84457	10.2484	8.57432	8.12663	8.94848	0.91579		6.55549	8.31218	10.0789	8.7114	8.4145	1.452	8.46953	7.42245	7.67608	8.8847	8.11319	0.680782	6.74921	5.922	10.0499	8.64074
Glyma.08G063100	ZIP metal ion transporter family	85	0	0	0	0	0	0	0	0	0	0	0	0	0	0	0	0	0	0	0	0	0	0	0	0	0	0	0	0	0	0		0	0	0	0	0	0	0	0	0	0	0	0	0	0	0	0
Glyma.08G092700	ZIP metal ion transporter family	486	13.2406	8.91654	12.7333	13.8495	12.185	2.22624	11.551	14.1751	10.3263	11.8109	11.9658	1.60885	9.91548	11.2026	13.4866	11.308	11.4782	1.48107	11.0822	12.533	13.3058	11.3452	12.0665	1.03966	10.1021	10.0731	11.6519	15.9343	11.9403	2.76289		20.2294	18.9854	12.7333	14.4145	16.5907	3.58653	18.17	18.5738	18.8875	16.7407	18.093	0.948174	12.7537	16.5899	16.1629	11.2178
Glyma.09G271900	ZIP metal ion transporter family	599	16.575	11.9464	17.5849	13.2916	14.8495	2.66551	16.2452	16.2332	12.2221	17.4049	15.5263	2.27035	15.9377	13.7664	18.1461	17.0473	16.2244	1.87029	17.7698	15.3144	16.9502	18.3282	17.0906	1.31242	15.514	16.5339	15.6676	17.026	16.1854	0.718102		18.5232	20.1697	17.5849	20.2748	19.1381	1.3098	18.9299	18.8688	22.0342	24.7523	21.1463	2.82199	18.7911	19.5107	18.1698	16.6117
Glyma.11G132500	ZIP metal ion transporter family	273	1.71283	0.934537	0.115007	2.25018	1.25314	0.931353	1.53696	1.16879	2.37964	1.0868	1.54305	0.591088	1.50591	2.07501	1.05179	1.58887	1.5554	0.419203	0.49216	1.28683	0	0.667315	0.611576	0.531464	2.76201	1.84672	1.77581	3.59157	2.49403	0.858537		0	0	0.115007	0	0.0287517	0.0575035	0	0	0	0	0	0	0	0	0	0
Glyma.11G169300	ZIP metal ion transporter family	327	2.71666	0.245953	2.57255	0.751897	1.57176	1.25729	4.90397	3.70529	1.49708	3.3539	3.36506	1.41108	3.81495	2.82398	2.23377	5.07685	3.48739	1.24437	1.64166	1.65111	2.70992	3.40494	2.35191	0.862677	0.569706	1.74435	1.1223	1.59924	1.2589	0.530766		5.95769	5.54764	2.57255	2.75807	4.20899	1.79193	6.43682	6.28872	4.03085	6.03103	5.69686	1.12325	3.54936	1.55674	2.02271	2.63262
Glyma.12G056900	ZIP metal ion transporter family	257	0.260551	0	0	0.295269	0.138955	0.161076	0	0	0	0.162949	0.0407373	0.0814745	0.12849	0	0	0	0.0321225	0.064245	0.142798	0	0.266596	0.229401	0.159699	0.118427	0	0	0	0	0	0		0	0	0	0	0	0	0	0	0	0	0	0	0	0	0	0
Glyma.13G340900	ZIP metal ion transporter family	277	19.7063	16.9762	21.1779	20.1424	19.5007	1.79261	18.0863	18.0667	18.9572	22.9986	19.5272	2.35119	20.8538	16.404	22.0194	22.3531	20.4076	2.74538	20.0563	16.3463	20.0669	15.6245	18.0235	2.37177	16.0806	22.0179	18.0643	13.9718	17.5336	3.42481		28.3145	25.4991	21.1779	22.3943	24.3465	3.21064	27.6869	23.1103	24.2786	27.0834	25.5398	2.19742	21.8389	21.6157	18.8941	22.2798
Glyma.14G196200	ZIP metal ion transporter family	325	5.94369	4.34141	6.974	4.90787	5.54174	1.16269	5.23927	5.78511	4.75815	8.79636	6.14472	1.81686	4.84829	3.49567	5.20684	5.5775	4.78207	0.907807	5.01501	3.70908	5.66192	6.08218	5.11705	1.0362	3.78636	4.65344	6.0292	5.04817	4.87929	0.930288		8.96959	9.46249	6.974	10.1923	8.8996	1.3785	8.5005	8.89611	13.8147	9.88558	10.2742	2.43112	9.52558	5.21082	8.91361	8.5346
Glyma.15G033500	ZIP metal ion transporter family	283	12.3768	11.9108	28.8523	15.7326	17.2181	7.94076	12.8869	14.3511	18.0251	12.7004	14.4909	2.46904	11.8859	16.1395	15.9411	15.246	14.8031	1.9822	15.723	13.3092	11.9191	12.6545	13.4015	1.64857	16.3554	15.8575	14.5944	13.9448	15.188	1.11192		26.6527	26.6742	28.8523	21.0825	25.8154	3.3197	21.7709	29.3091	25.9033	27.3908	26.0935	3.20126	26.0737	16.7624	21.7792	25.9059
Glyma.18G060300	ZIP metal ion transporter family	329	2.54875	0	0.700016	0.765811	1.00364	1.0868	0.931022	0.812536	0.618225	1.65966	1.00536	0.454859	0.715298	1.30934	0.655059	2.43844	1.27953	0.827098	1.19566	1.73908	0.9943	0.884221	1.20332	0.379744	0.303159	0.439272	0.565474	0.665259	0.493291	0.156899		2.90835	1.76844	0.700016	1.21738	1.64854	0.946413	3.35801	2.38084	2.18789	1.55569	2.37061	0.746669	0.143797	1.07601	1.50494	0.827083
Glyma.18G217100	ZIP metal ion transporter family	599	21.1079	21.0894	19.6932	26.1365	22.0068	2.83177	15.675	23.2043	18.6477	18.8826	19.1024	3.09987	21.0168	21.547	28.0465	18.739	22.3373	3.9963	24.937	21.1497	26.6341	28.9874	25.4271	3.29995	18.608	21.6997	20.9868	27.1606	22.1138	3.6149		23.7063	25.9353	19.6932	24.7805	23.5289	2.71425	28.1895	23.3868	25.0183	30.0648	26.6648	3.01886	25.0172	24.4959	21.976	24.5025
Glyma.13G338300	ZRT/IRT-like protein 2	351	0.350578	0	2.01245	0.327024	0.672513	0.907509	1.57751	0.734974	0.111821	0.352825	0.694283	0.642288	0	0.687577	0.710534	0.480163	0.469569	0.329747	0	0.563483	0.95259	1.4704	0.746618	0.621091	0.113445	0	0.366178	0.916531	0.349039	0.408115		2.37572	0.670439	2.01245	1.15656	1.55379	0.779753	0.642101	0.861912	2.28011	0.721334	1.12636	0.774516	1.16777	0	0.588138	0.277097
Glyma.06G052000	iron regulated transporter 3	479	8.9504	3.92348	11.5514	7.28126	7.92663	3.19523	8.70473	5.40911	1.90766	6.65768	5.6698	2.85239	4.79315	8.18738	6.89805	11.0788	7.73934	2.62935	11.1222	7.00174	4.73089	5.30664	7.04036	2.88688	7.71284	13.8011	13.5476	8.07179	10.7833	3.34307		12.5605	20.758	11.5514	16.4702	15.335	4.19172	14.3819	12.511	13.6397	12.239	13.1929	0.998077	14.8242	28.056	15.8648	27.2558
Glyma.16G060200	iron regulated transporter 3	94	0.157165	0	0	0	0.0392912	0.0785825	0	0	0	0	0	0	0	0	0	0.083386	0.0208465	0.041693	0	0	0.100638	0	0.0251595	0.050319	0	0	0.170539	0	0.0426347	0.0852695		0	0	0	0.374466	0.0936165	0.187233	0	0	0	1.01312	0.25328	0.50656	0	0	0.135534	0
Glyma.17G228600	iron regulated transporter 3	394	8.50921	8.07295	17.7883	6.67613	10.2616	5.07831	9.29758	9.82661	6.59079	10.4849	9.04998	1.70989	9.42035	7.62116	7.22577	12.6625	9.23244	2.47814	10.2565	10.6845	8.14955	8.9383	9.50721	1.17108	9.81336	9.39917	10.8752	6.73086	9.20464	1.76245		13.8744	15.482	17.7883	18.102	16.3117	2.0012	29.2817	18.1231	20.312	16.3766	21.0233	5.73615	24.3756	20.0999	18.4593	15.6617
Glyma.01G141700	Heavy metal transport/detoxification superfamily protein	89	0	0	0	0	0	0	0	0	0	0	0	0	0	0	0	0	0	0	0	0	0	0	0	0	0	0	0	0	0	0		0	0	0	0	0	0	0	0	0	0	0	0	0	0	0	0
Glyma.01G219001	heavy metal atpase 5	189	2.35818	1.35747	5.58269	2.5808	2.96978	1.82138	1.73399	2.06753	2.84495	1.85297	2.12486	0.499509	1.64225	2.56247	4.45836	2.95329	2.90409	1.17291	1.17557	0.430592	2.6036	2.2921	1.62547	1.0052	2.54234	1.95847	1.8238	2.29597	2.15514	0.325686		2.51389	3.36576	5.58269	4.20595	3.91707	1.30775	2.97719	5.2193	4.111	3.86005	4.04188	0.92335	2.27575	4.15266	2.91747	4.29407
Glyma.01G219100	heavy metal atpase 5	978	0	0	0	0.103159	0.0257898	0.0515795	0.050495	0	0.122331	0	0.0432065	0.0578717	0.046391	0	0.305337	0	0.087932	0.146577	0	0.047357	0	0	0.0118393	0.0236785	0.053075	0	0.175815	0.061848	0.0726845	0.073984		0	0.065716	0	0	0.016429	0.032858	0	0	0	0	0	0	0	0	0	0
Glyma.02G068700	Heavy metal transport/detoxification superfamily protein	230	0	0	0	0	0	0	0	0	0	0	0	0	0	0	0	0	0	0	0	0	0	0	0	0	0	0	0	0	0	0		0	0	0	0	0	0	0	0	0	0	0	0	0	0	0	0
Glyma.02G091400	Heavy metal transport/detoxification superfamily protein	146	0	0	0	0	0	0	0	0	0	0	0	0	0.250774	0.088087	0	0	0.0847152	0.118237	0	0.264382	0.334544	0	0.149732	0.175252	0	0.554018	0.131636	0	0.171413	0.262509		0	0.442362	0	0	0.11059	0.221181	0.097221	0	0	0	0.0243053	0.0486105	0	0	0	0
Glyma.02G222600	Heavy metal transport/detoxification superfamily protein	315	1.49565	0.521093	0	1.88822	0.976241	0.868274	1.74439	1.13417	0	0	0.719639	0.867506	2.80868	6.08697	0.12332	0.261326	2.32008	2.79836	0.410513	1.36507	0	0.447437	0.555755	0.576392	2.47304	1.52	3.37381	3.23532	2.65054	0.851414		0.18042	0	0	0	0.045105	0.09021	0.178918	0	0	0	0.0447295	0.089459	0	0	0.175099	0
Glyma.02G222700	Heavy metal transport/detoxification superfamily protein	136	0	0	0	0	0	0	0	0	0	0	0	0	0	0	0	0	0	0	0	0	0	0	0	0	0	0	0	0	0	0		0	0	0	0	0	0	0	0	0	0	0	0	0	0	0	0
Glyma.02G260700	Heavy metal transport/detoxification superfamily protein	98	0	0	0	0	0	0	0	0.777544	0	0	0.194386	0.388772	0	0	0.704722	0.581459	0.321545	0.374683	0.329137	0.698694	0.751054	0	0.444721	0.350941	0	0.831645	0.273022	0	0.276167	0.392047		0	0	0	0	0	0	0.950688	1.84918	1.69911	0	1.12474	0.84657	0.39633	3.78294	0	0
Glyma.03G086000	heavy metal atpase 5	955	5.12859	3.78018	8.33134	5.68143	5.73038	1.909	6.13321	5.41827	5.98998	6.56029	6.02544	0.471733	6.22591	3.97006	9.20214	6.00194	6.35001	2.15525	8.46117	5.08193	7.43141	11.5468	8.13033	2.68098	3.32021	4.77713	5.29645	5.93797	4.83294	1.11466		12.5116	11.5808	8.33134	12.5131	11.2342	1.98446	11.9975	13.9633	13.7171	14.5995	13.5693	1.11193	9.66765	12.6421	8.74844	11.3115
Glyma.03G174100	Heavy metal transport/detoxification superfamily protein	291	7.46348	8.10604	4.95051	8.0629	7.14573	1.49257	7.48668	6.37057	7.12002	5.80414	6.69535	0.754162	8.39096	9.26506	8.05204	8.38152	8.52239	0.519586	6.73284	8.10336	6.29383	6.26505	6.84877	0.863353	9.46279	8.05197	7.59739	6.88754	7.99992	1.0866		9.94806	7.66537	4.95051	8.6379	7.80046	2.1177	7.27314	10.3533	7.51882	9.48535	8.65765	1.50268	6.21052	8.43446	10.1008	7.54413
Glyma.03G183300	Heavy metal transport/detoxification superfamily protein	330	11.6991	1.03292	1.25672	8.63705	5.65645	5.35824	9.05003	13.1236	0.826394	12.8676	8.96691	5.73784	1.40015	12.4948	14.3772	8.30935	9.14536	5.75261	1.62168	8.06638	19.8247	13.4141	10.7317	7.74542	9.19672	7.27537	7.05308	14.4062	9.48284	3.42043		12.2665	0.707666	1.25672	12.489	6.67998	6.58368	0.500352	9.95851	6.58909	1.35292	4.60022	4.47291	1.40595	2.7131	1.12281	0.530473
Glyma.03G212400	Heavy metal transport/detoxification superfamily protein	345	4.78715	0.571514	5.45783	1.1346	2.98778	2.49075	3.78002	3.70681	0.626973	6.0153	3.53228	2.21345	5.19715	6.71342	4.54205	5.21551	5.41703	0.919273	4.87219	2.96051	4.31256	5.21707	4.34058	0.992678	1.41249	3.05456	2.21533	4.33131	2.75342	1.2474		14.539	7.03381	5.45783	8.59176	8.90561	3.96757	11.3676	14.4609	15.9834	14.4162	14.057	1.93531	7.99883	5.28357	2.21891	4.84271
Glyma.03G236200	Heavy metal transport/detoxification superfamily protein	353	9.34181	10.213	5.35684	7.34213	8.06344	2.168	8.93193	6.24206	7.81806	5.95702	7.23727	1.39508	8.48701	9.43153	9.86425	7.43001	8.8032	1.08109	7.36383	6.16343	5.4514	7.18081	6.53987	0.897437	6.8861	8.56195	9.16557	10.5843	8.79947	1.53155		3.98173	5.46253	5.35684	2.05013	4.21281	1.59177	4.69511	5.53949	6.59544	7.7529	6.14574	1.32376	6.80963	3.64445	5.63693	3.38916
Glyma.03G239800	Heavy metal transport/detoxification superfamily protein	469	5.48628	5.97264	1.69222	6.58638	4.93438	2.20781	4.79909	6.24075	7.16193	3.06074	5.31563	1.79035	5.38061	8.08293	4.55305	3.62149	5.40952	1.92168	3.70166	4.54939	3.49122	4.19966	3.98548	0.479137	10.8476	8.25671	6.2445	5.9243	7.81828	2.26812		1.97521	1.37444	1.69222	1.94337	1.74631	0.278352	1.87651	1.68145	2.45885	2.20581	2.05566	0.345079	0.809998	0.879182	1.9633	0.836952
Glyma.04G106500	Heavy metal transport/detoxification superfamily protein	150	5.7639	4.65742	5.47177	1.50109	4.34854	1.95519	7.1391	10.1855	2.43326	7.47474	6.80814	3.21973	4.31116	2.67297	3.57391	8.2551	4.70328	2.46081	2.74787	2.50289	1.81566	6.62525	3.42292	2.17105	2.33332	6.64038	3.89011	2.9095	3.94333	1.90944		8.49435	8.12256	5.47177	5.54834	6.90926	1.62307	4.14298	3.89055	4.83677	5.70073	4.64276	0.810873	6.95405	6.85651	3.28402	9.83156
Glyma.04G197300	Heavy metal transport/detoxification superfamily protein	320	3.71473	3.15956	0.793589	5.43324	3.27528	1.91678	5.25583	4.16607	2.00216	3.89442	3.82962	1.35291	2.61202	4.03898	5.24507	2.11832	3.5036	1.41813	0.756532	4.68741	4.65742	4.72312	3.70612	1.96658	2.28663	3.39061	2.16143	6.90425	3.68573	2.21562		2.15996	0.246596	0.793589	2.6624	1.46564	1.13314	0.499345	2.46267	3.24015	0.738308	1.73512	1.33107	0.763825	1.08371	0.310205	0.346071
Glyma.04G227000	Heavy metal transport/detoxification superfamily protein	287	0.106424	0	0	0	0.026606	0.053212	0.289878	0.442552	0	0	0.183108	0.22043	0.314286	0.287176	0	0.146416	0.186969	0.144745	0.727418	0.592033	0.187154	0.152253	0.414714	0.288615	0.111956	0.632988	0.484269	0.434432	0.415911	0.219489		0	0	0	0	0	0	0	0	0	0	0	0	0	0	0	0
Glyma.05G058600	Heavy metal transport/detoxification superfamily protein	107	0	0	0	0	0	0	0	0	0	0	0	0	0	0	0	0	0	0	0	0	0	0	0	0	0	0	0	0	0	0		0	0	0	0	0	0	0	0	0	0	0	0	0	0	0	0
Glyma.05G086600	Heavy metal transport/detoxification superfamily protein	152	0	0	0	0	0	0	0	0	0	0	0	0	0	0	0	0	0	0	0	0	0	0	0	0	0	0	0	0	0	0		0	0	0	0	0	0	0	0	0	0	0	0	0	0	0	0
Glyma.05G098800	heavy metal atpase 1	833	50.1818	41.2482	28.8641	35.3534	38.9119	9.05703	40.6142	43.444	32.594	49.6253	41.5694	7.06827	44.0073	45.3633	42.8703	42.0581	43.5747	1.43557	55.4693	45.7549	44.6193	51.2649	49.2771	5.04631	40.1078	40.144	40.6395	38.9121	39.9508	0.733726		42.1894	43.9381	28.8641	33.0246	37.0041	7.23566	38.5522	26.4969	26.954	24.5714	29.1436	6.3568	40.4961	36.3879	44.0128	33.4898
Glyma.05G117801	Heavy metal transport/detoxification superfamily protein	83	0	0	0	0	0	0	0	0	0	0	0	0	0	0	0	0	0	0	0	0	0	0	0	0	0	0	0	0	0	0		0	0	0	0	0	0	0	0	0	0	0	0	0	0	0	0
Glyma.05G157900	Heavy metal transport/detoxification superfamily protein	141	0	0	0	0	0	0	0	0	0	0	0	0	0	0	0	0	0	0	0	0	0	0	0	0	0	0	0	0	0	0		0	0	0	0	0	0	0	0	0	0	0	0	0	0	0	0
Glyma.05G181500	Heavy metal transport/detoxification superfamily protein	154	2.62009	0.385646	0.690543	2.49905	1.54883	1.17476	0.466095	0.971649	0.776116	0.40633	0.655048	0.266119	1.40689	1.58023	4.15633	1.67049	2.20349	1.30648	0.799793	2.26375	1.6518	2.91482	1.90754	0.900742	1.69129	1.18433	1.02098	1.50609	1.35067	0.303616		0.439596	0.470377	0.690543	0.276784	0.469325	0.17019	1.06258	0	0.174838	0	0.309356	0.508871	0	1.66325	0.328304	0.785571
Glyma.05G203700	Heavy metal transport/detoxification superfamily protein	309	36.0343	25.5405	6.23674	38.0818	26.4733	14.5666	47.6357	34.6906	42.328	23.8211	37.1188	10.3355	24.2945	32.5798	28.5464	28.8142	28.5587	3.38715	10.8793	29.9776	24.3075	28.4955	23.415	8.69524	33.1902	31.2715	42.1533	34.7584	35.3434	4.75865		16.5899	6.31718	6.23674	8.47007	9.40347	4.90133	4.1891	13.2317	10.9452	8.31723	9.17079	3.88094	3.39955	11.6731	3.05705	4.25909
Glyma.05G206700	heavy metal atpase 5	246	0.99311	0	0.104753	0	0.274466	0.481634	1.28802	0.607531	0.964604	0.686371	0.886632	0.308326	0.720956	1.16365	0.700081	0.844619	0.857327	0.213947	0.296404	0.969943	0.507609	1.73636	0.877578	0.637879	0.339377	0.460498	0	0.269936	0.267453	0.194916		1.75431	0	0.104753	0.677682	0.634187	0.803962	0.191162	0.673725	0.731761	0.820376	0.604256	0.281921	0	1.08666	0.243064	0.650503
Glyma.05G211600	Heavy metal transport/detoxification superfamily protein	161	6.03414	2.2878	16.7044	1.8016	6.70699	6.92804	2.3202	3.23064	1.33032	5.91021	3.19784	1.96773	2.14292	2.01027	10.3999	6.79132	5.3361	4.04216	8.37171	7.37996	11.0526	8.61515	8.85485	1.55952	1.73244	1.48971	3.01994	5.03334	2.81886	1.62186		16.811	13.622	16.7044	20.3261	16.8659	2.74013	11.1132	14.9335	31.4857	7.05481	16.1468	10.72	30.7713	7.20801	23.9228	12.0116
Glyma.05G232300	Heavy metal transport/detoxification superfamily protein	133	0.998648	1.0976	0.11082	1.54843	0.938873	0.601662	1.0365	0.805185	0.68568	0.9918	0.879792	0.163656	1.10088	1.01497	0.813813	0.383283	0.828237	0.320101	0.932711	1.28218	0.391114	0.755206	0.840302	0.370946	1.34449	1.29899	1.44004	0.737723	1.20531	0.317219		0.390913	0.102115	0.11082	0	0.150962	0.167694	0	0.660986	0.166449	0.240196	0.266908	0.281273	0.184317	0.351711	0.254335	0.257185
Glyma.06G106700	Heavy metal transport/detoxification superfamily protein	150	12.4105	2.95173	16.2968	0.949345	8.15209	7.38002	8.1883	19.2147	1.32788	15.4594	11.0476	7.93336	6.46877	8.28532	5.02363	16.8039	9.14541	5.27718	16.2959	5.67216	5.26046	17.4856	11.1785	6.6159	2.58731	8.78148	7.47211	5.22881	6.01743	2.71684		26.0313	14.4807	16.2968	13.9862	17.6988	5.64313	11.3203	10.8739	11.2744	7.61348	10.2705	1.78267	25.5908	23.0199	16.2125	29.5853
Glyma.06G168300	Heavy metal transport/detoxification superfamily protein	332	7.94961	5.00509	4.5817	6.12748	5.91597	1.50449	9.60609	7.27589	6.72027	6.69052	7.57319	1.38175	9.47196	9.65117	7.07982	7.88747	8.5226	1.24632	4.29783	4.89501	5.63011	6.58321	5.35154	0.985448	8.67894	6.17395	7.24263	12.2172	8.57819	2.63419		11.7846	11.182	4.5817	5.1823	8.18266	3.82708	6.64666	12.319	11.0961	6.55388	9.15391	2.99089	5.57496	3.90045	3.82452	2.31223
Glyma.07G065800	Heavy metal transport/detoxification superfamily protein	152	30.5335	20.9187	68.2771	9.7964	32.3814	25.3863	23.8185	30.7456	14.2409	45.0689	28.4685	12.9718	24.7812	22.2035	27.6815	37.4388	28.0262	6.66206	42.996	22.0952	45.1163	35.2821	36.3724	10.414	14.5186	27.4008	27.2083	15.6893	21.2042	7.06063		84.3568	76.6071	68.2771	59.3055	72.1366	10.7835	52.7924	62.8226	51.9509	54.8842	55.6125	4.96238	70.5568	86.6828	42.948	69.9527
Glyma.07G088600	Heavy metal transport/detoxification superfamily protein	136	0.464411	1.10514	0.383693	0.809512	0.690688	0.332332	0.595815	1.5625	1.41009	0.643422	1.05296	0.504604	1.06565	1.30719	0.413543	0.851561	0.909487	0.379417	0.551577	0.483351	0.540706	0.384586	0.490055	0.076418	1.90095	0.793607	0.656516	1.98441	1.33387	0.70604		0.214701	0.563334	0.383693	0.571589	0.433329	0.169587	0.078065	0	0	0.138857	0.0542305	0.0673588	0.929187	0	0	0.352899
Glyma.07G098500	Heavy metal transport/detoxification superfamily protein	142	0	0	0	0	0	0	0	0	0	0	0	0	0	0	0	0	0	0	0	0	0	0	0	0	0	0	0	0	0	0		0	0	0	0	0	0	0	0	0	0	0	0	0	0	0	0
Glyma.07G130000	Heavy metal transport/detoxification superfamily protein	83	0	0	0	0	0	0	0	0	0	0	0	0	0	0	0	0	0	0	0	0	0	0	0	0	0	0	0	0	0	0		0	0	0	0	0	0	0	0	0	0	0	0	0	0	0	0
Glyma.07G244000	Heavy metal transport/detoxification superfamily protein	258	0.250349	0.913786	0	0.335832	0.374992	0.386431	0.592317	0.507449	0.637195	0.127441	0.4661	0.232095	2.08339	2.24868	1.80555	0.610169	1.68695	0.740771	0.327673	0.54036	0.301749	0.735409	0.476298	0.203141	0.297597	0.620863	1.22733	1.65095	0.949185	0.606135		0	0	0	0	0	0	0.253622	0.341858	0.401669	0.131105	0.282064	0.117584	0.219159	0	0	0
Glyma.07G248100	Heavy metal transport/detoxification superfamily protein	295	0.151642	0	0	0.444817	0.149115	0.209696	2.03144	0.912741	1.48675	0.278615	1.17739	0.753424	0.285378	1.00599	0.4131	0.827665	0.633033	0.339712	0.462618	0.455216	0.187401	0.351959	0.364298	0.128294	0.4841	0.792551	0.778616	0.334301	0.597392	0.225818		0	0.538188	0	0	0.134547	0.269094	0	0	0.268898	0	0.0672245	0.134449	0	0	0.07661	0.258772
Glyma.07G252500	Heavy metal transport/detoxification superfamily protein	127	0	0	0	0	0	0	0	0	0	0	0	0	0	0	0	0	0	0	0	0	0	0	0	0	0	0	0	0	0	0		0	0	0	0	0	0	0	0	0	0	0	0	0	0	0	0
Glyma.07G257300	Heavy metal transport/detoxification superfamily protein	491	6.64918	2.57558	3.31064	9.25608	5.44787	3.09642	10.3399	7.40799	7.29764	5.63703	7.67064	1.95521	4.69589	9.04426	11.6883	6.15371	7.89554	3.10786	4.91772	6.26942	5.62694	8.14821	6.24057	1.38641	10.1443	6.38618	5.03481	8.26842	7.45842	2.22812		4.46678	2.57967	3.31064	7.69722	4.51358	2.26015	4.79205	4.66683	4.98905	4.15681	4.65119	0.355272	1.93421	2.69066	1.71692	2.15317
Glyma.07G267600	Heavy metal transport/detoxification superfamily protein	59	2.38102	0.95939	0	1.91506	1.31387	1.05706	1.17834	1.29151	0	0	0.617463	0.71448	0	3.77221	1.00757	0.453384	1.30829	1.6935	0	0.913496	2.22258	0.899619	1.00892	0.915049	4.69684	0.967203	2.16391	3.0576	2.72139	1.57092		0	1.65429	0	0	0.413573	0.827146	0	0	0	0	0	0	0	0	0	0
Glyma.07G267700	Heavy metal transport/detoxification superfamily protein	258	2.64046	3.29969	1.50703	4.23891	2.92152	1.14867	3.3592	1.73835	3.90754	2.75527	2.94009	0.929149	3.67962	2.73677	3.55977	3.396	3.34304	0.420565	2.68515	3.71574	2.79931	3.48637	3.17164	0.506754	4.62511	4.07037	3.02667	3.98417	3.92658	0.663772		1.12777	2.2534	1.50703	1.49554	1.59594	0.472378	2.55244	1.60331	2.10435	0.99509	1.8138	0.669476	1.26275	2.18844	1.24565	1.05407
Glyma.08G011100	Heavy metal transport/detoxification superfamily protein	311	30.0447	5.27683	5.05077	24.1363	16.1271	12.8874	24.5367	23.9094	12.6299	22.6221	20.9245	5.58686	13.169	30.9121	18.6926	18.9733	20.4367	7.47745	7.86171	15.8584	17.716	27.4277	17.216	8.03897	18.0932	15.2043	15.9336	31.5415	20.1931	7.66438		15.6488	3.85471	5.05077	10.7053	8.81489	5.44819	2.37807	12.6425	8.77157	4.12303	6.9788	4.64091	3.3585	4.31752	2.7874	1.92451
Glyma.08G013600	heavy metal atpase 5	985	0	0	0	0	0	0	0	0	0	0	0	0	0	0	0	0	0	0	0.058544	0	0	0	0.014636	0.029272	0.049121	0	0	0	0.0122802	0.0245605		0	0	0	0	0	0	0	0	0	0	0	0	0	0	0.040132	0
Glyma.08G017900	Heavy metal transport/detoxification superfamily protein	117	4.59536	3.31102	11.5722	1.39486	5.21836	4.43533	2.16509	3.76427	0.94853	9.70186	4.14494	3.87991	3.20349	1.9571	10.6074	6.95089	5.67972	3.91099	13.7203	7.05586	14.3244	10.9664	11.5167	3.31366	1.51061	1.45955	2.81144	1.48053	1.81553	0.664272		6.18958	6.73389	11.5722	8.10553	8.1503	2.41951	11.1397	5.59577	15.3054	3.12504	8.79148	5.48533	18.269	4.85267	33.3854	4.94293
Glyma.08G039700	Heavy metal transport/detoxification superfamily protein	133	0	0	0	0	0	0	0	0.784522	0.197795	0.180175	0.290623	0.341181	0	0.183207	0	0	0.0458018	0.0916035	0	0	0	0.302416	0.075604	0.151208	0.354991	0	0	1.54914	0.476033	0.734716		0.353512	0	0	0	0.088378	0.176756	0	0	0	0	0	0	0	0	0	0
Glyma.08G072700	Heavy metal transport/detoxification superfamily protein	92	0.831787	0.914763	0.175285	0.133734	0.513892	0.416705	0.197825	0.609424	0.439482	0	0.311683	0.267764	0.782495	0.819845	0.128728	0.272026	0.500773	0.352097	0.268104	0.276563	0.206301	0.17139	0.23059	0.0503832	0.723766	1.21913	0.977745	0.791371	0.928003	0.221818		0.222585	0.446301	0.175285	0	0.211043	0.183755	0	0	0	0	0	0	0	0	0	0
Glyma.08G139200	Heavy metal transport/detoxification superfamily protein	154	0	0	0	1.47427	0.368568	0.737136	0.351482	0.170882	0.587978	0	0.277586	0.251822	0.873421	0	0.232334	0	0.276439	0.412783	0.414199	0.921375	0	0.568392	0.475992	0.38179	1.61723	0.634288	0.191284	0.385195	0.706998	0.63333		0	0	0	0	0	0	0	0	0.141877	0	0.0354693	0.0709385	0	0	0	0
Glyma.08G180500	Heavy metal transport/detoxification superfamily protein	168	1.38653	6.43431	0	13.0433	5.21605	5.90545	2.69646	1.15639	8.33885	0	3.04793	3.69618	3.35384	6.26029	0.325659	0	2.48495	2.93517	0	0.603159	0	0	0.15079	0.30158	10.1497	3.16234	1.2693	5.01495	4.89907	3.81987		0	0	0	0	0	0	0	0	0	0	0	0	0	0	0	0
Glyma.09G013700	Heavy metal transport/detoxification superfamily protein	242	24.5212	24.4233	9.81405	25.3278	21.0216	7.48267	14.6901	7.24395	14.9102	17.3736	13.5545	4.37934	22.3579	33.7293	24.0627	14.9331	23.7707	7.73215	15.2442	14.9473	16.6456	21.2485	17.0214	2.91377	33.4666	19.7531	23.2306	32.2482	27.1746	6.7321		26.7097	7.64303	9.81405	9.99785	13.5411	8.8439	21.3816	18.0082	14.4487	17.1419	17.7451	2.8591	12.2434	4.17446	21.9676	8.7986
Glyma.09G013800	Heavy metal transport/detoxification superfamily protein	262	0.564856	0.261105	0	0.328601	0.28864	0.232353	0.098311	0.123919	1.0967	0	0.329733	0.514096	0	0	0.199675	0.235594	0.108817	0.126504	0	0	0	0.181494	0.0453735	0.090747	1.36859	0.698837	0	0.047763	0.528798	0.644253		0	0	0	0	0	0	0.007556	0	0.113903	0	0.0303648	0.055806	0	0	0.10038	0
Glyma.09G045200	Heavy metal transport/detoxification superfamily protein	270	0	0	0	0	0	0	0	0	0	0	0	0	0	0	0	0.051227	0.0128068	0.0256135	0	0	0	0	0	0	0.075176	0.058379	0	0.313063	0.111654	0.138083		0	0	0	0	0	0	0	0	0	0	0	0	0	0	0.113543	0
Glyma.09G055600	heavy metal atpase 2	886	0.096294	0	0.146649	0.14026	0.0958008	0.0676762	0	0.304082	0	0.228524	0.133152	0.156814	0.047316	0	0	0.052743	0.0250147	0.0289694	0	0	0	0	0	0	0.103189	0.06205	0	0	0.0413097	0.0505707		0.071865	0	0.146649	0	0.0546285	0.0700795	0	0.218206	0	0.287025	0.126308	0.148529	0	0	0	0.041657
Glyma.09G119500	Heavy metal transport/detoxification superfamily protein	148	4.30322	5.87429	4.09194	6.9665	5.30899	1.36133	3.59227	3.30107	4.79777	5.76995	4.36527	1.13875	3.69143	5.44824	4.36521	5.7647	4.81739	0.960489	1.9655	1.11662	1.59022	2.47859	1.78773	0.576855	3.22025	4.74951	4.00237	2.25823	3.55759	1.06781		10.0981	2.55413	4.09194	2.88551	4.90742	3.52299	7.53428	5.62664	4.52409	5.75801	5.86075	1.24536	9.16704	0.688672	5.33427	2.03801
Glyma.09G120000	Heavy metal transport/detoxification superfamily protein	148	3.87636	0	9.61168	0	3.37201	4.54345	3.06535	4.31105	0	11.7239	4.77507	4.97412	1.22341	0.173976	7.03781	3.23549	2.91767	3.02627	10.5094	4.60675	11.7715	14.5451	10.3582	4.18847	0	1.06576	2.85037	0.696243	1.15309	1.21473		3.70684	4.79655	9.61168	4.689	5.70101	2.65281	11.2906	8.18336	4.68514	5.76329	7.48059	2.93108	12.9283	4.09239	10.2605	12.6668
Glyma.09G130400	Heavy metal transport/detoxification superfamily protein	151	264.809	63.9401	269.954	63.5916	165.574	117.576	125.61	251.411	35.4071	463.672	219.025	185.601	161.63	74.7607	429.026	299.43	241.212	155.673	353.974	319.068	659.763	439.37	443.044	153.062	65.3282	93.7829	168.574	117.952	111.409	43.7598		160.772	131.251	269.954	252.542	203.63	67.9874	280.635	257.156	274.935	116.249	232.244	77.9738	422.776	196.015	546.03	178.769
Glyma.09G130500	Heavy metal transport/detoxification superfamily protein	123	13.1229	6.33439	14.2289	17.4684	12.7887	4.68129	7.90073	24.0197	11.1349	21.5963	16.1629	7.84848	13.0041	10.0028	21.1966	16.3087	15.128	4.79584	25.1995	36.5819	37.4782	38.176	34.3589	6.14104	13.1115	9.24105	14.072	20.8729	14.3244	4.83937		9.08356	10.611	14.2289	21.0828	13.7516	5.34256	8.61806	21.1739	14.0581	1.27131	11.2803	8.4235	57.2234	7.839	46.5097	5.36681
Glyma.09G130600	Heavy metal transport/detoxification superfamily protein	124	0	0	0	0	0	0	0	0	0	0	0	0	0	0	0	0	0	0	0	0	0	0	0	0	0	0	0	0	0	0		0	0	0	0	0	0	0	0	0	0	0	0	0	0	0	0
Glyma.09G130800	Heavy metal transport/detoxification superfamily protein	153	0.190136	0	0	0	0.047534	0.095068	0	0	0	0.503385	0.125846	0.251692	0	0	0.247074	0	0.0617685	0.123537	0	0	1.23032	0.660156	0.472619	0.593301	0	0	0	0.38752	0.09688	0.19376		0	1.78564	0	0.322362	0.527	0.852742	0	0	0.66444	0.481831	0.286568	0.339194	2.10595	0.521174	0.111203	0.499312
Glyma.09G130900	Heavy metal transport/detoxification superfamily protein	114	5.97943	3.30847	44.7609	5.29306	14.8355	19.9824	6.49009	10.9387	1.54977	17.2288	9.05186	6.66501	6.60303	1.37051	16.9688	10.887	8.95735	6.60833	16.0965	12.6131	21.1504	20.8324	17.6731	4.08907	2.35957	6.95187	9.72288	6.05571	6.27251	3.03999		45.1342	39.7385	44.7609	46.3637	43.9993	2.92192	65.0088	39.7262	55.305	31.8691	47.9773	14.9591	53.7446	39.4506	37.1858	48.0996
Glyma.09G131100	Heavy metal transport/detoxification superfamily protein	109	102.338	100.946	121.092	106.386	107.69	9.22749	44.1567	110.997	101.782	124.369	95.3263	35.351	109.716	73.8556	195.73	100.473	119.944	52.7618	160.828	148.603	175.916	206.649	172.999	25.061	134.02	72.9091	109.294	139.412	113.909	30.3157		54.1402	46.3904	121.092	91.5902	78.3032	34.6877	65.7318	94.3751	65.3915	39.6729	66.2928	22.3484	201.623	69.3145	299.269	64.6409
Glyma.09G138500	Heavy metal transport/detoxification superfamily protein	139	0.12469	0	0	0.258542	0.095808	0.123389	0.428078	0	0	0	0.10702	0.214039	0	0	0	0	0	0	0	0	0	0	0	0	0	0	0	0.231799	0.0579498	0.1159		0	0	0	0	0	0	0	0	0	0	0	0	0	0	0	0
Glyma.09G179800	Heavy metal transport/detoxification superfamily protein	123	0	0	0	0	0	0	0	0	0	0	0	0	0	0	0	0	0	0	0	0	0	0	0	0	0	0	0	0	0	0		0	0	0	0	0	0	0	0	0	0	0	0	0	0	0	0
Glyma.09G188200	Heavy metal transport/detoxification superfamily protein	136	0.384918	0.208238	0	0.289428	0.220646	0.163865	0	0.344096	0	0	0.086024	0.172048	0.106852	0.128569	0.264221	0	0.12491	0.10855	0.196343	0	0	0.089465	0.071452	0.0933327	0	0.226862	0	0	0.0567155	0.113431		0.074875	0	0	0.251264	0.0815347	0.11853	0	0	0	0	0	0	0.10802	0	0.070632	0
Glyma.09G255100	Heavy metal transport/detoxification superfamily protein	181	8.91294	6.32998	3.88419	7.6868	6.70348	2.15535	13.5529	9.61811	8.09715	8.514	9.94555	2.48907	6.45458	8.65935	7.18801	7.47897	7.44523	0.917019	5.29167	5.77147	7.99693	6.90385	6.49098	1.21029	7.63246	8.16653	7.36854	10.3663	8.38345	1.36291		4.89498	3.91797	3.88419	6.83254	4.88242	1.382	3.6233	3.52158	3.26255	1.68957	3.02425	0.902653	3.72917	2.28854	2.81051	3.15143
Glyma.10G045700	Heavy metal transport/detoxification superfamily protein	281	1.7934	4.61357	0.902323	3.40174	2.67776	1.65386	1.4835	2.71545	5.2554	0	2.36359	2.22467	3.46131	3.84391	0.099843	0.315212	1.93007	1.99708	0.500839	1.55607	0	0.14048	0.549346	0.703512	5.50128	4.11324	1.09496	3.91756	3.65676	1.84765		0.574157	3.13317	0.902323	0.715225	1.33122	1.2088	0.358885	2.76795	1.97911	0.974606	1.52014	1.06674	0.623966	0.786395	0.673742	0.424899
Glyma.10G055300	Heavy metal transport/detoxification superfamily protein	323	244.193	168.164	117.214	163.188	173.19	52.5991	187.97	170.317	118.613	209.733	171.658	38.8646	208.279	208.961	240.176	252.345	227.44	22.2943	210.475	203.7	195.919	173.317	195.853	16.1584	205.509	192.734	226.227	206.89	207.84	13.8155		139.422	102.94	117.214	96.0521	113.907	19.1574	203.174	116.195	132.629	96.9227	137.23	46.3211	170.397	114.299	211.067	98.2992
Glyma.10G068201	Heavy metal transport/detoxification superfamily protein	116	0	0	0	0	0	0	0	0	0	0	0	0	0	0	0	0	0	0	0	0	0	0	0	0	0	0	0	0	0	0		0	0	0	0	0	0	0	0	0	0	0	0	0	0	0	0
Glyma.10G152100	Heavy metal transport/detoxification superfamily protein	377	0.578705	0.705432	2.30069	0.804712	1.09739	0.807519	1.31194	1.58243	1.11813	1.209	1.30537	0.200958	1.89687	1.85341	1.43165	1.1115	1.57336	0.372595	0.753111	2.08661	0.44437	1.80253	1.27166	0.795669	1.4541	2.29216	1.81355	1.52512	1.77123	0.380484		3.08446	3.20978	2.30069	5.73189	3.58171	1.48883	3.27846	3.53228	2.33942	4.46914	3.40482	0.875607	2.5097	2.18701	4.83222	4.24358
Glyma.10G156100	Heavy metal transport/detoxification superfamily protein	561	12.5788	4.87362	8.56446	5.82364	7.96012	3.45389	12.1039	11.3568	9.48361	10.516	10.8651	1.12649	9.73118	14.1638	7.3063	9.11545	10.0792	2.91105	7.82936	6.48446	7.31675	8.2913	7.48047	0.774167	8.307	8.91652	9.86196	8.11463	8.80003	0.786154		14.4598	15.0932	8.56446	15.2025	13.33	3.19384	14.7014	13.0413	9.90054	14.1865	12.9574	2.15281	7.34222	6.29579	8.1422	5.46948
Glyma.10G171800	Heavy metal transport/detoxification superfamily protein	179	3.93961	8.40125	11.9966	5.00395	7.33534	3.64369	3.57488	5.80174	4.78605	7.90095	5.51591	1.83216	7.65388	10.7737	7.45679	7.70732	8.39793	1.58752	5.23479	4.31535	5.59908	4.01114	4.79009	0.749302	6.60858	5.87669	3.94911	9.43977	6.46853	2.27637		18.9264	13.7421	11.9966	7.3235	12.9971	4.79242	7.13026	21.9607	16.345	22.3189	16.9387	7.08814	11.2705	4.75474	17.9054	19.6855
Glyma.10G230500	Heavy metal transport/detoxification superfamily protein	135	0	0	0	0	0	0	0	0	0	0	0	0	0	0	0.619292	0	0.154823	0.309646	0	0	0	0	0	0	0	0	0	0.631419	0.157855	0.315709		0	0	0	0	0	0	0	0	0	0	0	0	0	0	0	0
Glyma.10G230600	Heavy metal transport/detoxification superfamily protein	137	68.8055	61.3278	18.9361	63.6562	53.1814	23.043	19.9676	81.3576	41.5289	56.2645	49.7797	25.7944	76.0813	58.9483	133.189	83.355	87.8935	31.8834	75.5845	98.3071	90.742	89.2304	88.466	9.46124	76.115	78.1623	79.1245	112.307	86.4273	17.299		24.6081	20.6953	18.9361	21.9638	21.5508	2.38647	26.8774	43.256	46.2392	12.4993	32.218	15.6608	45.9467	8.65784	101.666	17.4205
Glyma.10G264000	Heavy metal transport/detoxification superfamily protein	408	2.34424	2.15267	1.18476	2.40884	2.02263	0.569071	1.89478	1.57991	3.03942	1.63526	2.03734	0.682008	2.41383	3.39681	1.26279	1.35702	2.10761	1.00547	0.417551	2.37542	0.608082	1.46402	1.21627	0.896818	3.3712	1.49273	2.06689	2.50264	2.35836	0.791818		2.14363	1.6953	1.18476	1.90563	1.73233	0.408411	1.16175	0.983398	2.39892	1.57833	1.5306	0.630272	1.2447	0.911743	1.77851	1.49759
Glyma.10G264100	Heavy metal transport/detoxification superfamily protein	147	5.74847	1.76598	4.32731	2.80481	3.66164	1.7441	6.04377	3.66331	0.418833	6.63748	4.19085	2.82405	2.98793	8.34211	9.49319	7.56786	7.09777	2.85179	0.803818	1.17275	4.52186	6.81037	3.3272	2.86175	1.88227	1.7571	2.91166	11.1277	4.41967	4.50182		8.2756	2.98609	4.32731	6.60447	5.54837	2.35297	2.91564	9.32926	9.64313	9.28372	7.79294	3.25545	3.63552	1.99138	0	1.32445
Glyma.11G024400	heavy metal atpase 5	285	0.094698	0	0	0	0.0236745	0.047349	0.070977	0.022006	0	0	0.0232457	0.0334691	0	0.065609	0.891717	0.041536	0.249716	0.428858	0	0.058736	0	0.224491	0.0708068	0.106132	0.170626	0.140488	0.219521	0.143189	0.168456	0.036665		0.100619	0.338247	0	0	0.109717	0.159566	0	0	0	0	0	0	0	0	0.124115	0
Glyma.11G071500	Heavy metal transport/detoxification superfamily protein	133	0	0.348128	0.481089	0	0.207304	0.245452	0	0	0	0	0	0	0	0	0	0	0	0	0	0	0	0	0	0	0	0	0	0	0	0		0	0	0.481089	0	0.120272	0.240544	0	0	0	0	0	0	0.293932	0.173713	0	0
Glyma.11G144500	Heavy metal transport/detoxification superfamily protein	241	4.26848	2.17546	3.19106	4.57599	3.55275	1.09347	5.74941	3.47168	2.45917	3.54859	3.80721	1.3867	3.76275	6.05808	3.10052	3.77559	4.17423	1.29486	4.47173	3.82929	2.34503	2.24847	3.22363	1.10264	2.38784	4.34	4.98332	5.53071	4.31047	1.37102		3.35105	1.92538	3.19106	2.88689	2.8386	0.638522	2.82205	2.70585	6.6835	1.75279	3.49104	2.18154	0.6382	1.30531	0.970469	0.934589
Glyma.11G194600	Heavy metal transport/detoxification superfamily protein	323	30.7582	33.753	11.0971	38.5343	28.5357	12.0587	6.52135	24.8904	75.8266	10.632	29.4676	31.8926	27.121	53.6164	122.218	6.47328	52.3571	50.4126	38.2532	28.796	27.4496	38.8557	33.3386	6.05275	94.6643	15.0112	15.5571	39.0515	41.071	37.445		3.72579	4.29139	11.0971	15.0587	8.54325	5.48511	5.55183	15.9921	11.8943	5.78867	9.80672	5.0618	14.5196	9.03176	36.0221	6.27717
Glyma.11G218850	Heavy metal transport/detoxification superfamily protein	82	0	0.347529	0.241785	0	0.147329	0.175512	0	0	0.302996	0	0.075749	0.151498	0.277083	0	0	0	0.0692708	0.138542	0.389203	0	0	0	0.0973008	0.194602	0.57436	0	0	1.13103	0.426348	0.542227		0	0	0.241785	0	0.0604462	0.120892	0.273052	0	0	0	0.068263	0.136526	0	0.463458	0	0.317445
Glyma.11G234100	Heavy metal transport/detoxification superfamily protein	92	10.5316	6.72602	4.63199	7.68884	7.39462	2.44994	6.52253	7.0642	12.2523	5.87257	7.92789	2.92379	4.0033	7.00794	5.32687	2.76906	4.77679	1.8175	6.22384	3.94561	8.05176	8.80813	6.75734	2.16577	5.71306	6.93765	6.14215	9.83052	7.15585	1.85389		1.78032	12.4427	4.63199	5.5468	6.10045	4.52218	19.5115	5.32468	3.97509	3.04507	7.96408	7.75494	4.97156	7.39065	7.03723	18.1064
Glyma.11G238000	Heavy metal transport/detoxification superfamily protein	156	22.4598	0	0.841191	16.3162	9.9043	11.2396	16.7045	22.7748	0	23.4499	15.7323	10.918	0.114806	17.2935	22.086	21.3197	15.2035	10.2764	1.77425	13.897	26.4963	28.558	17.6814	12.428	2.58426	7.9999	6.93734	27.7025	11.306	11.1793		22.3068	0.685589	0.841191	28.2476	13.0203	14.3595	1.51842	20.3002	14.9926	0.225546	9.25919	9.93817	0	1.84541	0	0
Glyma.12G075300	Heavy metal transport/detoxification superfamily protein	241	8.0601	1.26242	6.54737	1.03237	4.22556	3.60884	6.43981	4.70631	2.90986	8.83733	5.72333	2.52721	3.38528	3.08255	3.95267	8.77517	4.79892	2.67526	7.69363	3.35927	7.86373	5.53373	6.11259	2.11991	2.00538	5.77993	6.81386	3.51221	4.52784	2.1747		2.60568	7.63193	6.54737	6.3386	5.7809	2.19141	6.7497	6.75127	7.51344	7.89232	7.22668	0.571209	5.70036	5.97613	1.39239	9.37391
Glyma.12G079500	Heavy metal transport/detoxification superfamily protein	297	19.1822	18.2302	7.52261	36.3086	20.3109	11.9033	5.72699	35.6952	39.1144	11.61	23.0366	16.8219	21.0357	32.2975	30.3229	7.09032	22.6866	11.4986	23.5236	30.0457	16.8112	30.3532	25.1834	6.40877	44.0806	22.417	30.7983	48.312	36.402	11.9414		13.7907	10.4299	7.52261	15.7448	11.872	3.6367	16.8747	21.3309	22.6403	12.4724	18.3296	4.6193	26.0965	11.7731	25.5678	11.1994
Glyma.12G177600	Heavy metal transport/detoxification superfamily protein	302	0	0	0	0	0	0	0	0	0	0	0	0	0	0	0	0	0	0	0	0	0	0	0	0	0	0	0	0	0	0		0	0	0	0	0	0	0	0	0	0	0	0	0	0	0	0
Glyma.12G210500	Heavy metal transport/detoxification superfamily protein	143	0	0	0	0	0	0	0	0	0	0	0	0	0	0	0	0	0	0	0	0	0	0	0	0	0	0	0	0	0	0		0	0	0	0	0	0	0	0	0	0	0	0	0	0	0	0
Glyma.13G010600	Heavy metal transport/detoxification superfamily protein	105	0	0	0	0	0	0	0	0	0	0	0	0	0.504125	0	0	0	0.126031	0.252063	0	0	0	0	0	0	0	0	0	0	0	0		0	0	0	0	0	0	0	1.05922	0	0	0.264804	0.529609	0	0	0	0
Glyma.13G070100	Heavy metal transport/detoxification superfamily protein	186	30.8272	38.0962	43.0224	48.6524	40.1496	7.56467	45.5581	51.7692	73.03	35.0958	51.3633	15.9994	45.8633	46.6134	31.7562	37.6975	40.4826	7.08154	30.4548	41.3993	32.6655	34.4514	34.7428	4.72917	36.9383	42.7486	47.5971	32.3195	39.9008	6.67322		60.408	55.6195	43.0224	43.28	50.5825	8.80141	58.5877	57.444	46.9014	51.5803	53.6283	5.43447	47.2527	46.9512	43.4956	52.3615
Glyma.13G099600	heavy metal atpase 2	1097	1.96481	1.52636	3.58276	1.92019	2.24853	0.911046	3.66603	2.86821	1.3158	3.02315	2.7183	0.996759	3.57073	3.81035	1.67738	4.93053	3.49725	1.35027	2.75946	1.83206	1.7223	3.77867	2.52312	0.957625	4.97337	4.63983	4.24428	2.82578	4.17082	0.944912		7.17989	7.06497	3.58276	6.459	6.07166	1.68913	7.45177	6.58345	5.6943	5.22791	6.23936	0.984624	3.28987	4.0561	3.25005	4.06845
Glyma.13G133600	Heavy metal transport/detoxification superfamily protein	277	2.59547	2.57539	0	2.12135	1.82305	1.23493	2.28283	2.46943	2.96183	0.140724	1.9637	1.24861	2.7642	1.9955	0.272169	0.680176	1.42801	1.15509	0	0.892906	0.881194	0.351719	0.531455	0.435015	2.59596	3.84881	1.31727	3.66752	2.85739	1.16612		0.91763	0.795411	0	0.685255	0.599574	0.410829	0	0.960625	0.88136	0.604158	0.611536	0.435392	1.13088	0.130565	0	0.482143
Glyma.13G142400	Heavy metal transport/detoxification superfamily protein	332	122.548	160.932	66.8138	159.462	127.439	44.1458	84.1407	139.477	141.244	91.9011	114.191	30.3927	152.838	159.47	106.428	106.39	131.282	28.8475	107.249	106.671	92.7375	115.166	105.456	9.32284	171.489	148.302	129.778	192.307	160.469	27.2339		75.8415	79.894	66.8138	65.1735	71.9307	7.08403	81.2853	67.9046	64.4523	71.2712	71.2284	7.25962	60.5618	73.2596	66.5765	73.9434
Glyma.13G208400	Heavy metal transport/detoxification superfamily protein	504	1.15364	0.726897	0.079562	1.33076	0.822713	0.556499	1.79398	1.07688	1.18862	0.37523	1.10868	0.581659	1.11426	1.02155	0.772171	0.55994	0.86698	0.250533	0.180707	0.567761	0.294291	0.739796	0.445639	0.254648	1.52051	0.910153	1.80395	2.17733	1.60299	0.534502		0.221361	0.181777	0.079562	0.460475	0.235794	0.161262	0.054583	0.949128	0.081824	0.531086	0.404155	0.423952	0	0	0	0.065217
Glyma.13G290800	Heavy metal transport/detoxification superfamily protein	143	0	0	0	0.16872	0.04218	0.08436	0	0.187463	0.227022	0	0.103621	0.120737	0.179437	0	0	0	0.0448593	0.0897185	0	0	0	0	0	0	0	0	0	0	0	0		0	0	0	0	0	0	0	0	0	0	0	0	0	0	0	0
Glyma.13G332001	Heavy metal transport/detoxification superfamily protein	225	0	0	0	0	0	0	0	0	0	0	0	0	0	0	0	0	0	0	0	0	0	0	0	0	0	0	0	0	0	0		0	0	0	0	0	0	0	0	0	0	0	0	0	0	0	0
Glyma.14G123300	Heavy metal transport/detoxification superfamily protein	110	0	0	0	0	0	0	0	0	0	0	0	0	0	0	0	0	0	0	0	0	0	0	0	0	0	0	0	0	0	0		0	0	0	0	0	0	0	0	0	0	0	0	0	0	0	0
Glyma.14G189500	Heavy metal transport/detoxification superfamily protein	320	2.48808	0.335044	0	4.29475	1.77947	2.00679	3.70437	1.27048	0.804592	0.824211	1.65091	1.38578	3.77177	8.09343	0.245925	0.732938	3.21101	3.60948	0.331661	1.17001	0.232887	0.40573	0.535072	0.429172	4.55517	3.55416	2.73321	10.2993	5.28547	3.4246		0.251995	0	0	0	0.0629988	0.125998	0.166578	0	0	0	0.0416445	0.083289	0.214599	0.885302	0	0
Glyma.14G189600	Heavy metal transport/detoxification superfamily protein	120	0.504079	0	0	0.562156	0.266559	0.308707	0	0	0	0.739252	0.184813	0.369626	0	0.774155	0	0.289269	0.265856	0.365274	0	0.331908	0	0	0.082977	0.165954	0.781408	0	0.644324	0	0.356433	0.415361		0	0	0	0	0	0	0.639385	0	0	0	0.159846	0.319692	0	0	0	0
Glyma.15G042200	Heavy metal transport/detoxification superfamily protein	186	0	0.24481	0	0.33965	0.146115	0.173105	0	0	0.463799	0	0.11595	0.231899	0.119262	0.469102	0	0	0.147091	0.221914	0	0.252503	0	0	0.0631257	0.126251	0	0.086245	0	0.383829	0.117518	0.182136		0	0	0	0	0	0	0	0	0	0	0	0	0	0	0	0
Glyma.15G051900	Heavy metal transport/detoxification superfamily protein	172	0	0	0	0.378334	0.0945835	0.189167	0.220479	1.67013	0.230673	0	0.530322	0.767291	3.54686	0.078903	0	0	0.906441	1.76067	0	0	0	0	0	0	0.375026	0	0.075512	0	0.112634	0.178513		0.173763	0	0	0	0.0434408	0.0868815	0	0	0	0	0	0	0	0	0	0
Glyma.15G085100	Heavy metal transport/detoxification superfamily protein	234	0	0	0	0	0	0	0	0	0	0	0	0	0	0	0	0	0	0	0	0	0	0	0	0	0	0	0	0	0	0		0	0	0	0.130802	0.0327005	0.065401	0	0.586747	1.08349	0	0.417559	0.523067	0	0.349186	0	0
Glyma.15G104400	Heavy metal transport/detoxification superfamily protein	493	2.42513	1.90355	0.381188	4.07894	2.1972	1.52502	3.96631	2.55926	7.37179	2.4874	4.09619	2.28741	1.11825	4.93023	1.35627	1.73025	2.28375	1.78221	0.343581	0.598546	1.54662	0.96446	0.863301	0.52197	3.388	2.39531	2.55025	6.007	3.58514	1.67242		2.14332	0.627765	0.381188	1.5034	1.16392	0.811296	0.132692	1.41416	1.67067	0.906845	1.03109	0.67783	0.234814	0	0.242629	0.145542
Glyma.15G118400	Heavy metal transport/detoxification superfamily protein	248	194.572	184.667	59.2755	196.052	158.642	66.4367	147.159	173.923	137.121	111.556	142.44	25.7914	137.113	183.949	149.937	143.908	153.727	20.8179	112.327	167.141	130.406	141.148	137.756	22.9178	257.519	175.147	158.199	230.83	205.424	46.57		52.1726	53.7049	59.2755	62.9639	57.0292	4.99677	70.4753	44.0265	36.1786	36.3861	46.7666	16.2221	43.1712	49.9608	83.4341	62.8166
Glyma.15G118500	Heavy metal transport/detoxification superfamily protein	268	13.9438	26.2998	0.126246	22.4545	15.7061	11.5989	18.4303	11.818	40.5702	6.18558	19.251	15.068	11.3434	21.8084	4.83855	7.96634	11.4892	7.3745	2.23001	10.6376	4.16328	3.42777	5.11466	3.76716	33.2421	19.8809	9.4529	29.2078	22.9459	10.5937		0.082789	0.543605	0.126246	0	0.18816	0.242681	0.126377	0	0.119151	0.63222	0.219437	0.281223	0	0	0.084226	0
Glyma.15G147400	Heavy metal transport/detoxification superfamily protein	362	0	0	0.077955	0.219171	0.0742815	0.103347	0	0.063357	0	0.08005	0.0358518	0.0419552	0.145138	0	0	0.037013	0.0455377	0.0686543	0	0	0.133334	0	0.0333335	0.066667	0	0.156128	0	0	0.039032	0.078064		0.216653	0.96335	0.077955	0	0.31449	0.441756	0	0.172999	0	0	0.0432498	0.0864995	0	0	0	0
Glyma.15G198801	Heavy metal transport/detoxification superfamily protein	181	0	0	0	0	0	0	0	0	0	0	0	0	0	0	0	0	0	0	0	0	0	0	0	0	0	0	0	0	0	0		0	0	0	0	0	0	0	0	0	0	0	0	0	0	0	0
Glyma.16G032400	Heavy metal transport/detoxification superfamily protein	154	28.4948	13.3688	23.6785	13.4203	19.7406	7.58705	20.4558	25.9778	12.3037	28.2984	21.759	7.11014	18.8976	25.0361	19.3936	26.8167	22.536	3.98696	31.8453	27.2922	26.135	22.6686	26.9853	3.78907	17.9767	29.0555	26.2586	14.2469	21.8844	6.93205		32.9555	35.6846	23.6785	37.3244	32.4108	6.09404	29.9589	25.5476	18.7665	27.5863	25.4648	4.81566	22.2932	32.3417	26.9047	43.9607
Glyma.16G080400	Heavy metal transport/detoxification superfamily protein	279	0	0	0.446421	0	0.111605	0.223211	0	0	0	0	0	0	0	0	0	0	0	0	0	0	0.267879	0.234343	0.125555	0.145624	0	0	1.03002	0.671169	0.425298	0.512478		0.114045	0	0.446421	0	0.140117	0.211161	0	0	0.585911	0	0.146478	0.292955	0	0	0	0
Glyma.16G088300	heavy metal atpase 5	578	1.76441	1.17168	4.55226	1.32003	2.2021	1.58689	1.42132	1.31322	1.64007	1.71676	1.52284	0.187611	3.36728	2.19655	2.79497	1.63031	2.49728	0.750021	1.44046	2.15954	2.94811	2.15394	2.17551	0.615879	1.12647	2.31333	1.67491	1.73388	1.71215	0.485215		5.40458	4.98634	4.55226	6.25223	5.29885	0.724608	5.27742	6.34806	6.23481	8.81756	6.66946	1.51044	5.12875	5.14257	3.87547	5.44479
Glyma.16G150100	Heavy metal transport/detoxification superfamily protein	199	0	0	0	0	0	0	0	0	0	0	0	0	0	0	0	0	0	0	0	0	0	0	0	0	0	0	0	0	0	0		0	0	0	0	0	0	0.350912	0.705728	0.159978	0.767272	0.495972	0.28956	0	0.280613	0.163538	1.10328
Glyma.16G177900	Heavy metal transport/detoxification superfamily protein	131	245.737	160.564	438.295	154.812	249.852	132.329	102.346	278.221	133.165	335.086	212.205	112.211	220.468	111.667	509.062	234.017	268.803	169.275	365.563	344.868	503.92	484.799	424.788	81.1541	153.279	143.365	152.785	201.66	162.772	26.3233		295.219	255.527	438.295	388.297	344.334	83.7863	530.877	426.285	475.31	310.695	435.792	93.706	733.859	359.833	853.919	386.436
Glyma.16G178000	Heavy metal transport/detoxification superfamily protein	123	327.862	475.731	234.918	426.178	366.172	106.926	142.118	458.755	439.113	302.235	335.555	146.55	380.228	235.644	658.57	252.019	381.615	195.626	496.181	610.02	541.533	639.301	571.759	64.9397	444.174	300.838	314.259	475.702	383.743	89.0876		73.8873	111.023	234.918	250.926	167.689	88.4271	118.977	184.708	129.425	50.6347	120.936	55.0303	504.054	155.569	773.425	130.92
Glyma.16G178100	Heavy metal transport/detoxification superfamily protein	124	3.99212	11.7665	10.4395	10.3697	9.14194	3.49284	1.40033	13.8885	7.3552	7.71256	7.58915	5.10077	9.31438	2.07178	19.8083	4.28987	8.87108	7.89592	13.1781	10.9855	14.2302	21.5033	14.9742	4.55772	8.33808	7.0771	7.25419	8.62807	7.82436	0.773167		4.306	5.1974	10.4395	17.3398	9.32066	5.99183	2.61905	12.4119	9.47935	3.28199	6.94806	4.77636	39.672	16.3177	29.0466	4.04554
Glyma.16G178200	Heavy metal transport/detoxification superfamily protein	124	5.66133	7.18996	7.17346	13.9576	8.49558	3.7112	5.91042	5.96174	8.02067	7.5315	6.85608	1.08114	11.3393	8.15615	9.66296	3.71136	8.21744	3.27332	5.7348	6.82573	10.7794	9.02657	8.09161	2.25501	10.9416	6.83979	6.86038	10.1982	8.71	2.169		15.1376	12.5457	7.17346	11.5098	11.5916	3.31718	12.6262	13.6587	9.44236	5.60369	10.3327	3.62762	23.208	9.42247	30.4871	9.2892
Glyma.16G178300	Heavy metal transport/detoxification superfamily protein	135	1.0234	2.16581	0.205231	2.69547	1.52248	1.12161	1.30932	1.16602	3.01918	0	1.37363	1.24391	1.29993	0.343191	1.25946	0.148224	0.762702	0.602483	1.0513	2.17834	0.793529	1.46979	1.37324	0.604765	2.12304	1.23369	0.845599	1.77343	1.49394	0.566262		0.083871	0	0.205231	0	0.0722755	0.0970552	0	0	0	0	0	0	0.145458	0	0.705643	0.259226
Glyma.16G178400	Heavy metal transport/detoxification superfamily protein	143	21.7412	55.4965	10.0992	52.141	34.8695	22.4328	5.62242	48.4505	66.2429	20.0157	35.0829	27.3531	32.9093	20.3249	58.129	19.5965	32.7399	17.9955	43.2846	53.9532	46.2346	71.0864	53.6397	12.4706	43.4138	26.5368	32.4674	57.6247	40.0107	13.666		4.73392	6.62217	10.0992	13.1319	8.64681	3.72539	5.17391	17.3696	6.65502	2.09756	7.82402	6.64078	46.9777	3.14288	47.5087	6.45773
Glyma.16G178500	Heavy metal transport/detoxification superfamily protein	109	58.0046	93.6141	72.6994	104.953	82.3178	21.0047	9.74182	88.2133	157.614	31.459	71.7571	66.1112	59.8366	45.7671	154.631	26.5514	71.6966	56.948	97.6256	96.2266	104.753	140.677	109.821	20.9069	69.021	55.6242	51.0279	130.772	76.6112	36.905		12.2127	18.0392	72.6994	58.6204	40.3929	29.8315	27.4656	61.5956	39.5357	21.3	37.4742	17.7752	138.339	48.1869	159.494	46.8923
Glyma.16G189200	Heavy metal transport/detoxification superfamily protein	139	1.26849	2.23072	0	1.78953	1.32219	0.965211	0.134427	3.03462	1.82525	0.358024	1.33808	1.35706	1.79104	2.62153	0.43397	1.4776	1.58103	0.904283	0	1.5167	0.103343	0.377783	0.499457	0.696648	1.66042	1.89832	0.709692	1.02197	1.3226	0.551244		0	0	0	0	0	0	0	0	0	0	0	0	0	0	0	0
Glyma.17G006200	Heavy metal transport/detoxification superfamily protein	263	6.71177	5.73278	3.07049	8.61476	6.03245	2.30888	5.54089	8.5111	12.6078	6.89677	8.38913	3.0633	3.57923	8.58801	6.97332	6.59566	6.43405	2.09017	2.62541	5.53682	5.68633	6.77576	5.15608	1.77518	7.85679	7.64576	5.52831	8.25005	7.32023	1.22057		5.8571	5.58812	3.07049	6.43508	5.2377	1.48739	4.83854	5.21327	3.44892	3.59346	4.27355	0.884086	3.43397	2.14562	1.84916	1.18789
Glyma.17G006300	Heavy metal transport/detoxification superfamily protein	260	60.1765	26.9564	44.8326	45.2585	44.306	13.59	43.145	52.7107	21.8531	53.3342	42.7607	14.6978	42.6253	75.7399	39.9999	48.3985	51.6909	16.412	30.9894	47.5848	45.8343	71.887	49.0739	16.9332	37.9388	48.5184	50.8637	68.1936	51.3786	12.5408		83.8899	43.0647	44.8326	64.6761	59.1158	19.2035	33.9752	72.1006	71.1928	76.0881	63.3392	19.6911	37.0112	30.5237	15.7906	42.9073
Glyma.17G016800	Heavy metal transport/detoxification superfamily protein	500	11.8047	7.69445	7.55372	15.6386	10.6729	3.85313	7.89108	9.5218	21.1127	7.98463	11.6275	6.36747	7.49188	8.23152	7.05895	6.18374	7.24152	0.855379	4.00229	7.09436	8.52585	10.6538	7.56906	2.79154	12.8888	8.25177	6.00806	18.7604	11.4773	5.63776		7.18138	5.42674	7.55372	12.9488	8.27766	3.24928	3.66197	7.02066	4.37133	6.22515	5.31978	1.56637	2.3311	6.23508	4.46775	8.21199
Glyma.17G021900	Heavy metal transport/detoxification superfamily protein	129	0	0	0	0	0	0	0	0	0	0	0	0	0	0	0	0	0	0	0	0	0	0	0	0	0	0	0	0	0	0		0	0	0	0	0	0	0	0	0	0	0	0	0	0	0	0
Glyma.17G026000	Heavy metal transport/detoxification superfamily protein	296	0.681998	0.893169	0.710875	0.689519	0.74389	0.100268	0.410059	1.20001	0.326093	1.75432	0.922621	0.680009	0.740889	0	0.577282	1.1964	0.628644	0.494227	1.01722	0.116886	0.338017	0.649069	0.530297	0.391185	0	0.68287	0.25911	0.447274	0.347313	0.28925		0.300538	1.99505	0.710875	1.24071	1.06179	0.73158	0.949373	0.861268	0.344853	0.695905	0.71285	0.266883	0.889054	0.295375	0.777135	0.499814
Glyma.17G029900	Heavy metal transport/detoxification superfamily protein	259	0.291137	0.359728	0	0.161212	0.203019	0.158416	0.170495	0.002555	1.2481	0.485334	0.47662	0.551877	0.126376	0	0.238305	0.126296	0.122744	0.097376	0.226044	0.003763	0.177884	0.309169	0.179215	0.128927	1.10733	0.399932	0.001095	0.250354	0.439677	0.474529		0.013257	0.233608	0	0	0.0617163	0.114765	0.1974	0	0.003072	0.077203	0.0694188	0.0924854	0.006504	0	0.074432	0
Glyma.17G060400	heavy metal atpase 2	749	0	0.126849	0.234567	0	0.090354	0.113221	0.317935	0	0.087621	0.06241	0.116992	0.138933	0.133744	0.183387	0	0.057637	0.093692	0.0810915	0.12046	0.050105	0	0.249627	0.105048	0.108312	0	0.129148	0.114935	0.182145	0.106557	0.0766996		0.040879	0.134519	0.234567	0.357084	0.191762	0.135654	0.148531	0.066464	0.494957	0	0.177488	0.220192	0.223222	0.3002	0.046034	0.315604
Glyma.17G141000	Heavy metal transport/detoxification superfamily protein	114	0	0	0	0	0	0	0	0	0	0	0	0	0	0	0	0	0	0	0	0	0	0	0	0	0	0	0	0	0	0		0	0	0	0	0	0	0	0	0	0	0	0	0	0	0	0
Glyma.17G166800	heavy metal atpase 1	818	19.9705	19.8862	20.727	16.2739	19.2144	1.99648	16.4864	20.6743	15.1491	20.5799	18.2224	2.8301	17.682	23.1577	20.3421	19.6878	20.2174	2.26344	24.1198	18.7511	18.9202	22.5385	21.0824	2.67435	20.8824	17.5117	17.8034	20.411	19.1521	1.74055		30.3632	29.045	20.727	27.9291	27.0161	4.30913	31.7512	19.7618	19.8943	20.5932	23.0001	5.84542	28.8039	25.9376	31.0573	23.5284
Glyma.17G252800	Heavy metal transport/detoxification superfamily protein	100	0.194652	0	0.141822	0.131799	0.117068	0.0827727	0	0	0.145419	0	0.0363547	0.0727095	0	0	0.126585	0	0.0316463	0.0632925	0.225539	0	0.370006	0	0.148886	0.181754	0	0	0.12302	0	0.030755	0.06151		0.079081	0	0.141822	0	0.0552258	0.0687211	0	0.26138	0	0.155894	0.104319	0.127923	0	0	0.1016	0
Glyma.18G019300	Heavy metal transport/detoxification superfamily protein	158	13.7282	0.416965	1.47543	8.4159	6.00913	6.25044	12.4234	15.4263	0.440206	16.7732	11.2658	7.44255	1.41147	15.9874	17.1784	14.1479	12.1813	7.28728	1.97596	10.8359	23.3617	27.253	15.8566	11.6058	2.55589	7.67544	6.61598	20.0307	9.21951	7.53765		22.2314	5.08788	1.47543	21.0144	12.4523	10.7031	2.76345	17.1785	21.9387	0.329102	10.5524	10.626	2.26838	2.87116	2.92815	1.34249
Glyma.18G022900	Heavy metal transport/detoxification superfamily protein	75	3.20969	1.56238	1.16679	2.11653	2.01385	0.887303	1.15398	2.12131	1.16617	0.411543	1.21325	0.700724	1.72168	2.33359	2.00415	0.457906	1.62933	0.820007	0.655107	0.597566	0.345383	0.603134	0.550297	0.139046	1.41762	0.820196	0.897553	1.76964	1.22625	0.449003		0	0	1.16679	2.37009	0.884218	1.13304	0.39504	0.451886	0.340231	0	0.296789	0.203043	0.346073	0.925502	0	1.46001
Glyma.18G238000	Heavy metal transport/detoxification superfamily protein	177	14.7126	5.80387	5.4742	10.0135	9.00103	4.33233	18.741	11.8913	7.10704	16.1533	13.4732	5.09782	6.89947	14.4544	10.4465	14.2549	11.5138	3.58662	6.7506	11.0852	16.0593	20.8017	13.6742	6.08628	9.71236	8.53874	6.40088	15.3517	10.0009	3.82154		10.9517	6.74595	5.4742	8.98606	8.03949	2.42426	7.39319	10.3923	9.39627	5.71563	8.22435	2.0863	4.20074	3.70289	4.93928	6.005
Glyma.18G291700	Heavy metal transport/detoxification superfamily protein	146	2.22779	1.44178	0.21738	1.21369	1.27516	0.828242	1.13907	1.22282	0.168242	1.73825	1.06709	0.655188	2.24092	2.91384	3.52417	1.41401	2.52324	0.906371	1.07868	1.09305	0	3.02971	1.30036	1.26144	2.78239	1.80985	1.056	1.26069	1.72723	0.772094		2.013	1.1317	0.21738	2.2275	1.39739	0.918527	0.375456	0.778914	1.55148	0.635923	0.835442	0.505732	0.931865	0.704552	1.16669	0.695549
Glyma.19G001000	Heavy metal transport/detoxification superfamily protein	145	0	0	0	0	0	0	0	0	0	0	0	0	0	0	0	0	0	0	0	0	0	0	0	0	0	0	0	0	0	0		0	0	0	0	0	0	0	0	0	0	0	0	0	0	0	0
Glyma.19G012900	Heavy metal transport/detoxification superfamily protein	237	46.318	57.636	48.6649	66.1735	54.6981	9.07269	72.4416	62.3643	92.4757	42.6184	67.475	20.7659	58.7715	53.9759	39.7553	54.2695	51.6931	8.25557	31.9308	51.1077	33.8582	30.8956	36.9481	9.51922	46.7479	54.5924	63.4389	49.7032	53.6206	7.30121		56.5502	51.46	48.6649	35.701	48.094	8.88352	48.087	44.9895	48.3459	58.0861	49.8771	5.68112	36.2667	42.7321	57.5611	38.1327
Glyma.19G039500	Heavy metal transport/detoxification superfamily protein	98	0	0	0	0	0	0	0	0	0	0	0	0	0	0	0	0	0	0	0	0	0	0	0	0	0	0	0	0	0	0		0	0	0	0	0	0	0	0	0	0	0	0	0	0	0	0
Glyma.19G041100	Heavy metal transport/detoxification superfamily protein	98	0	0	0	0	0	0	0	0	0	0	0	0	0.161284	0	0.18204	0.074022	0.104336	0.083837	0	0	0	0	0	0	0	0	0	0	0	0		0	0.18996	0	0	0.04749	0.09498	0	0.30824	0.149651	0	0.114473	0.147186	0	0	0	0
Glyma.19G140000	heavy metal atpase 5	985	0	0.182114	0	0	0.0455285	0.091057	0	0	0	0	0	0	0	0.026289	0	0	0.00657225	0.0131445	0	0	0	0.032462	0.0081155	0.016231	0.156361	0.050345	0	0	0.0516765	0.0737146		0	0	0	0	0	0	0	0	0	0	0	0	0	0	0	0.033259
Glyma.19G175100	Heavy metal transport/detoxification superfamily protein	291	4.18051	2.06369	1.42116	2.92693	2.64807	1.19345	4.0346	3.38773	1.33419	5.89107	3.6619	1.87985	4.04514	1.75668	3.05346	1.39826	2.56339	1.21711	2.57242	2.78043	1.23304	2.12848	2.17859	0.686509	3.31775	2.86924	3.29941	3.10968	3.14902	0.208896		5.22877	3.56094	1.42116	3.00164	3.30313	1.57133	2.48774	4.85529	5.82466	4.50965	4.41933	1.40288	3.73468	3.24868	2.17014	1.84732
Glyma.19G184100	Heavy metal transport/detoxification superfamily protein	379	3.1116	3.59379	2.47801	4.28857	3.36799	0.765125	2.17965	4.66144	5.37887	3.41115	3.90778	1.4101	3.33511	4.27897	2.74282	2.06567	3.10564	0.938531	3.33261	3.40329	4.52468	3.92631	3.79672	0.552841	3.47221	2.98803	3.02904	7.27236	4.19041	2.06629		3.6446	1.34807	2.47801	3.81471	2.82135	1.14789	0	1.68	1.53408	1.23874	1.1132	0.764498	0.615984	1.62141	1.12954	0.328274
Glyma.19G209500	Heavy metal transport/detoxification superfamily protein	295	8.89604	1.16528	7.18391	2.44301	4.92206	3.70439	7.03148	5.62188	0.912426	10.5093	6.01878	3.97588	7.42495	6.13515	7.56281	8.90682	7.50743	1.13303	9.98609	6.45581	7.34161	8.57901	8.09063	1.53459	2.83477	3.93031	5.83513	5.82751	4.60693	1.48286		14.3513	11.4457	7.18391	11.545	11.1315	2.95635	9.10186	17.5613	17.8649	18.7334	15.8153	4.50314	6.15503	5.23575	3.62998	7.43709
Glyma.19G236700	Heavy metal transport/detoxification superfamily protein	457	7.5324	10.3674	0.962681	9.19056	7.01325	4.198	8.31344	9.20042	10.5665	4.20519	8.07138	2.73899	9.1767	8.80152	6.2045	6.14483	7.58189	1.63231	3.47895	6.07565	3.10092	4.34116	4.24917	1.32366	11.729	8.1163	10.4454	7.28943	9.39502	2.05095		0.828754	2.51069	0.962681	1.89375	1.54897	0.797126	1.27028	0.945122	0.841347	0.297619	0.838592	0.404295	1.42262	0.46108	1.58399	0.947418
Glyma.20G126200	Heavy metal transport/detoxification superfamily protein	147	1.22113	0	0.887294	3.5202	1.40716	1.49999	3.32497	2.07263	0.492791	3.77364	2.41601	1.47038	1.43259	2.48966	1.683	3.46374	2.26725	0.916347	1.19387	0.532968	4.33165	1.90754	1.99151	1.658	1.1911	1.34934	0.522927	3.82625	1.7224	1.44757		6.14255	3.80051	0.887294	4.21973	3.76252	2.17117	2.42211	5.89106	5.17573	3.8004	4.32232	1.53541	2.25741	1.71702	2.48281	4.37415
Glyma.20G126300	Heavy metal transport/detoxification superfamily protein	408	3.97852	0.662135	0	2.84487	1.87138	1.8576	2.3436	2.78792	0.684848	3.45775	2.31853	1.18148	1.32867	1.57587	2.55282	2.50265	1.99	0.629404	0.655595	2.50182	3.97233	2.89297	2.50568	1.38129	0.388056	1.12421	2.09144	3.97287	1.89414	1.55147		0.610597	0.705565	0	1.71917	0.758832	0.712479	0	1.29844	1.56835	0.19867	0.766365	0.782278	0.220043	0.234953	0	0
Glyma.20G162900	Heavy metal transport/detoxification superfamily protein	138	0	0	0	0	0	0	0	0	0	0	0	0	0	0	0	0	0	0	0	0	0	0	0	0	0	0	0	0	0	0		0	0	0	0	0	0	0	0	0	0	0	0	0	0	0	0
Glyma.20G218500	Heavy metal transport/detoxification superfamily protein	179	13.7667	11.3519	5.70228	13.4722	11.0733	3.73875	14.6075	9.12566	9.27436	10.5633	10.8927	2.55927	15.6592	11.4069	11.6879	13.2528	13.0017	1.94892	11.9227	10.3142	6.02165	10.6811	9.73492	2.56941	13.1844	11.5553	10.496	15.2766	12.6281	2.08331		7.09385	7.9051	5.70228	6.55624	6.81437	0.925771	6.0294	8.71332	6.42738	12.1097	8.31995	2.78958	10.0038	4.67924	9.36102	5.69226
Glyma.20G232200	Heavy metal transport/detoxification superfamily protein	531	29.2792	19.9577	9.89256	30.0008	22.2826	9.44177	33.7897	29.5094	15.7266	27.6296	26.6638	7.73369	27.0007	43.2864	28.81	26.6821	31.4448	7.94982	18.9792	23.5457	27.6337	34.1533	26.078	6.44043	22.7836	26.0612	21.7146	42.0915	28.1627	9.46821		32.0274	15.3587	9.89256	26.1568	20.8589	10.0551	16.7213	23.4178	17.3929	12.1255	17.4144	4.63659	5.18269	9.14623	11.1431	8.29554
Glyma.01G160600	Vacuolar iron transporter (VIT) family protein	234	0	0	0	0	0	0	0	0	0	0	0	0	0	0	0	0	0	0	0	0	0	0	0	0	0	0	0	0	0	0		0	0	0	0	0	0	0	0	0	0	0	0	0	0	0	0
Glyma.02G082500	Vacuolar iron transporter (VIT) family protein	240	5.17596	3.74268	1.03409	1.12872	2.77036	2.03649	4.33714	0.671553	1.82767	3.71963	2.639	1.69121	2.33894	2.36463	2.80711	7.30939	3.70502	2.41251	3.46212	4.2163	0.550627	2.55012	2.69479	1.58347	1.43764	3.20937	3.09322	1.18177	2.2305	1.06941		2.38209	1.61921	1.03409	0.802286	1.45942	0.704647	7.36443	2.82258	4.55966	3.15332	4.475	2.06828	3.57604	0.881404	3.46752	1.13969
Glyma.02G220500	Vacuolar iron transporter (VIT) family protein	977	12.3981	5.50804	44.9107	4.37475	16.7979	19.0743	6.70789	6.69773	2.40712	17.2456	8.26458	6.32051	9.64637	7.88535	18.5312	12.4362	12.1248	4.66385	18.2537	9.73985	22.4991	19.2676	17.44	5.4433	3.99808	7.14701	7.56981	7.52699	6.56047	1.7188		28.3217	18.8988	44.9107	19.5526	27.921	12.1139	13.9066	30.631	33.9787	36.8721	28.8471	10.2816	25.888	31.9018	7.59848	17.2757
Glyma.03G084200	vacuolar iron transporter (VIT) family protein	453	0	0	2.42334	0.218406	0.660438	1.17977	0	0.024482	0	0	0.0061205	0.012241	0	0	0.157418	0.116698	0.068529	0.0808578	0.284891	0	0	0	0.0712228	0.142446	0	0.20315	0	0	0.0507875	0.101575		1.74281	1.30472	2.42334	3.35554	2.2066	0.893593	1.35381	6.3411	3.93728	5.48213	4.27858	2.18886	2.49723	7.20191	0.5699	6.72143
Glyma.04G225300	Vacuolar iron transporter (VIT) family protein	585	4.17063	4.23672	4.71435	3.23379	4.08887	0.619388	5.86723	2.09723	2.56627	4.24905	3.69495	1.71779	2.5491	2.85947	1.96276	7.65476	3.75652	2.62529	3.50966	4.49975	1.8234	1.59837	2.8578	1.38769	3.41498	2.25712	5.96983	1.96316	3.40127	1.82345		4.73666	4.54349	4.71435	3.2354	4.30747	0.719909	2.76155	3.35762	2.665	2.93336	2.92938	0.306305	4.42435	3.87476	2.802	5.5795
Glyma.05G121300	Vacuolar iron transporter (VIT) family protein	230	0	0	0	0	0	0	0	0	0	0	0	0	0	0	0	0	0	0	0	0	0	0	0	0	0	0	0	0	0	0		0	0	0	0	0	0	0	0	0	0	0	0	0	0	0	0
Glyma.05G121400	Vacuolar iron transporter (VIT) family protein	197	0	0	0	0	0	0	0	0	0	0	0	0	0	0	0	0	0	0	0	0	0	0	0	0	0	0	0	0	0	0		0	0	0	0	0	0	0	0	0	0	0	0	0	0	0	0
Glyma.05G121500	Vacuolar iron transporter (VIT) family protein	224	0	0	0	0	0	0	0	0	0	0	0	0	0	0	0	0	0	0	0	0	0	0	0	0	0	0	0	0	0	0		0	0	0	0	0	0	0	0	0	0	0	0	0	0	0	0
Glyma.05G121600	Vacuolar iron transporter (VIT) family protein	237	0	0	0	0	0	0	0	0	0	0	0	0	0	0	0	0	0	0	0	0	0	0	0	0	0	0	0	0	0	0		0	0	0	0	0	0	0	0	0	0	0	0	0	0	0	0
Glyma.05G240600	vacuolar iron transporter 1	248	19.7091	15.807	9.50595	14.159	14.7953	4.22498	17.9822	14.4578	22.4973	13.5484	17.1214	4.06213	18.1865	19.7113	12.1844	15.8467	16.4822	3.27651	15.17	14.5754	13.4242	9.73683	13.2266	2.43677	16.02	18.8198	14.4834	17.3655	16.6722	1.85376		10.4122	14.6394	9.50595	11.2882	11.4615	2.24013	10.9762	13.1918	8.95007	15.8276	12.2364	2.95508	11.5627	10.0651	14.6474	10.405
Glyma.08G047500	vacuolar iron transporter 1	243	4.25859	6.32214	1.47382	8.66892	5.18087	3.05842	3.94528	4.89605	6.85815	3.86632	4.89145	1.39213	4.60293	6.3186	2.18717	2.9792	4.02197	1.83175	1.5435	4.62465	2.44818	2.7085	2.83121	1.29568	9.01383	5.78609	5.28887	4.22009	6.07722	2.06389		1.33268	4.94577	1.47382	2.75026	2.62563	1.67302	2.71897	1.36671	2.19759	2.27791	2.1403	0.564366	2.07954	1.15505	2.38833	1.79048
Glyma.08G075900	Vacuolar iron transporter (VIT) family protein	211	0	0	0	0	0	0	0	0	0	0	0	0	0	0	0	0	0	0	0	0	0	0	0	0	0	0	0	0	0	0		0	0	0	0	0	0	0	0	0	0	0	0	0	0	0	0
Glyma.08G076000	Vacuolar iron transporter (VIT) family protein	231	0.121617	0	0	0	0.0304043	0.0608085	0	0	0	0	0	0	0	0	0	0.100712	0.025178	0.050356	0	0	0	0	0	0	0	0	0.195273	0	0.0488183	0.0976365		0	0	0	0	0	0	0	0	0	0	0	0	0	0	0	0
Glyma.08G076100	Vacuolar iron transporter (VIT) family protein	222	0	0	0	0	0	0	0	0	0	0	0	0	0	0	0	0	0	0	0	0	0	0	0	0	0	0	0	0	0	0		0	0	0	0	0	0	0	0	0	0	0	0	0	0	0	0
Glyma.08G076300	Vacuolar iron transporter (VIT) family protein	230	0	0	0	0	0	0	0	0	0	0	0	0	0	0	0	0	0	0	0	0	0	0	0	0	0	0	0	0	0	0		0	0	0	0	0	0	0	0	0	0	0	0	0	0	0	0
Glyma.08G181900	Vacuolar iron transporter (VIT) family protein	218	28.4576	21.2759	3.25948	10.8965	15.9723	11.1264	10.0626	5.17915	11.8742	7.42095	8.63422	2.94092	5.80717	2.57534	21.5723	20.2281	12.5457	9.75218	9.05545	20.4197	9.78557	20.2454	14.8765	6.30751	13.5879	9.35645	13.1626	6.50279	10.6524	3.35744		1.33371	14.207	3.25948	7.85495	6.66379	5.72476	14.4961	2.78464	2.49431	1.35396	5.28225	6.17351	2.90117	11.8807	9.11472	17.8447
Glyma.10G225900	Vacuolar iron transporter (VIT) family protein	223	4.84499	0.858147	1.06558	0.397748	1.79162	2.05463	3.09655	0.242393	0.421671	3.6146	1.8438	1.75993	2.41776	2.61026	3.3547	2.54529	2.732	0.422762	1.77858	0.428046	0.82328	1.39674	1.10666	0.599012	1.30125	1.61892	1.79389	1.16385	1.46948	0.288263		10.5059	1.26347	1.06558	1.40499	3.55998	4.6327	7.35826	3.56283	0.480416	1.78713	3.29716	2.98761	5.21741	1.49307	2.23405	0
Glyma.11G083300	Vacuolar iron transporter (VIT) family protein	231	0	0	0	0	0	0	0	0	0	0	0	0	0	0	0	0	0	0	0	0	0	0	0	0	0	0	0	0	0	0		0	0	0	0.176964	0.044241	0.088482	0	0	0	0	0	0	0	0	0	0
Glyma.14G187300	Vacuolar iron transporter (VIT) family protein	822	7.75758	10.5005	7.58374	7.07592	8.22943	1.54141	7.27561	7.17417	8.94823	3.77053	6.79213	2.17245	7.02043	7.4015	6.13829	7.53144	7.02292	0.628355	4.9421	7.37049	3.62526	6.80974	5.6869	1.72243	7.56113	7.54862	8.50446	6.77818	7.5981	0.706534		7.20356	8.61285	7.58374	4.69358	7.02343	1.66342	5.09716	6.57425	8.55747	7.18416	6.85326	1.43475	5.11543	3.64686	3.50574	3.79476
Glyma.15G050400	Vacuolar iron transporter (VIT) family protein	219	7.32111	7.22103	1.92963	4.3964	5.21704	2.57705	2.73785	3.64351	4.73094	2.81484	3.48179	0.928226	3.03642	1.21615	7.78233	2.99819	3.75827	2.8139	5.54295	8.44996	4.25019	5.01793	5.81526	1.83494	1.75593	2.62053	3.1668	2.12137	2.41616	0.613194		1.30749	1.84121	1.92963	2.14282	1.80529	0.355193	2.2012	1.34581	0.9179	0.252234	1.17929	0.816453	0.472085	1.13445	0.811778	2.4149
Glyma.16G168200	Vacuolar iron transporter (VIT) family protein	234	32.0939	13.1425	6.43506	7.1177	14.6973	11.983	29.6774	15.8399	8.99427	26.7324	20.311	9.60941	18.6282	20.8255	20.5102	29.9976	22.4904	5.09798	16.9332	18.8242	9.27875	19.4259	16.1155	4.67995	10.2043	15.5884	21.5226	9.93539	14.3127	5.46655		5.24304	7.39852	6.43506	11.0266	7.5258	2.49482	15.8448	9.49542	11.7872	15.1332	13.0652	2.9653	15.753	8.91343	9.56324	9.58608
Glyma.18G228200	vacuolar iron transporter 1	267	0	0	0	0	0	0	0	0	0	0	0	0	0	0	0	0	0	0	0	0	0	0	0	0	0	0	0	0.193943	0.0484858	0.0969715		0	0	0	0	0	0	0	0	0	0	0	0	0	0	0	0
Glyma.20G166100	Vacuolar iron transporter (VIT) family protein	222	9.11469	2.99723	4.30006	1.99486	4.60171	3.1532	5.45958	6.26063	2.98819	11.4175	6.53147	3.54261	6.01278	4.52832	6.77935	10.6975	7.00448	2.63335	6.25269	4.11205	7.29981	6.28515	5.98743	1.34144	3.36615	3.38111	2.36254	2.2502	2.84	0.61792		28.0798	14.7312	4.30006	9.71149	14.2056	10.1831	30.7797	12.8753	9.27012	6.96963	14.9737	10.814	15.6238	2.73926	6.10586	4.77472
Glyma.03G181400	NRAMP metal ion transporter family protein	1288	12.5472	9.70463	9.86585	9.9642	10.5205	1.35539	8.6716	8.61347	9.83677	8.32792	8.86244	0.666695	10.5253	11.5322	11.2728	9.27286	10.6508	1.01294	10.0677	10.1365	11.7332	12.4811	11.1046	1.19751	9.65637	10.3156	9.11568	12.4756	10.3908	1.47393		15.4994	14.6348	9.86585	12.3293	13.0823	2.52752	17.5414	13.1108	13.9638	14.2631	14.7198	1.94343	10.2311	11.4218	11.4637	9.65144
Glyma.04G044000	NRAMP metal ion transporter 2	519	7.56769	14.1931	4.35479	15.0553	10.2927	5.18265	7.88185	11.1588	16.3547	6.55165	10.4867	4.36483	8.29843	10.7951	8.32799	4.53451	7.98901	2.58318	7.64873	9.21135	7.5667	9.47527	8.47551	1.00838	14.3164	12.8964	11.748	13.2725	13.0583	1.06015		2.29093	3.99725	4.35479	6.36197	4.25123	1.67065	5.15784	2.25628	4.77618	3.88413	4.01861	1.29043	4.77315	4.97369	6.84215	4.09362
Glyma.06G044200	NRAMP metal ion transporter 2	523	10.4598	9.64724	9.43058	11.3486	10.2216	0.872244	10.8166	8.72704	7.83683	8.35478	8.93381	1.30719	10.7658	8.36316	12.8807	11.8861	10.974	1.94315	11.1672	10.1361	11.1167	9.85626	10.5691	0.671613	12.4016	9.6209	11.5996	10.141	10.9408	1.28448		7.19444	9.00941	9.43058	10.1774	8.95295	1.26792	9.33624	10.3767	7.50778	9.85633	9.26926	1.24878	8.24414	7.91319	12.0836	9.50521
Glyma.06G115800	NRAMP metal ion transporter 6	545	0	0	0	0	0	0	0.266935	0	0	0.374687	0.160405	0.190372	0	0	0.09073	0.259152	0.0874705	0.122185	0	0	0.188701	0.180778	0.0923698	0.106708	0	0.24477	0	0.042263	0.0717582	0.117049		0.856228	0	0	0.043873	0.225025	0.42131	0.580486	0.455811	0	0	0.259074	0.303452	0.337893	0	0.269157	0.126538
Glyma.07G058900	NRAMP metal ion transporter 2	558	0	0	0	0	0	0	0	0	0	0	0	0	0	0	0	0	0	0	0	0	0	0	0	0	0	0	0	0	0	0		0	0	0	0	0	0	0	0	0	0	0	0	0	0	0	0
Glyma.08G218200	NRAMP metal ion transporter 6	589	0	0	0.437543	0	0.109386	0.218772	0	0	0.085815	0.07809	0.0409763	0.0474203	0	0	0	0	0	0	0	0	0.086389	0.058914	0.0363257	0.0434192	0.060621	0	0	0	0.0151553	0.0303105		0.246003	0.18274	0.437543	0.209555	0.26896	0.11534	0.092129	0.331718	0.22263	0.345434	0.247978	0.117532	0.387118	0.309808	0.499789	0.690682
Glyma.10G058300	NRAMP metal ion transporter family protein	1326	19.1975	16.8978	23.5766	16.3997	19.0179	3.27434	18.1995	15.9785	13.842	19.2886	16.8272	2.42031	20.2155	21.4448	18.269	20.063	19.998	1.3082	22.2695	17.363	23.1244	25.5714	22.0821	3.44319	15.1452	19.6735	17.6876	18.2775	17.696	1.8934		33.8847	30.0673	23.5766	32.2729	29.9504	4.5281	27.7361	28.1605	25.717	28.2466	27.465	1.18655	26.5204	19.6909	23.6421	23.5026
Glyma.13G145100	NRAMP metal ion transporter family protein	1314	26.2337	20.5368	25.9138	19.2105	22.9737	3.6227	25.4699	22.5852	17.4235	28.0458	23.3811	4.55518	24.5893	24.6256	25.9446	22.8367	24.499	1.27504	27.2592	21.2765	28.2698	31.2311	27.0091	4.17692	21.8274	22.8881	21.0552	23.732	22.3757	1.17565		34.0529	30.928	25.9138	29.0943	29.9972	3.40613	29.8304	24.8056	27.9039	31.6794	28.5548	2.93657	25.5593	26.5793	24.3424	25.43
Glyma.13G369900	NRAMP metal ion transporter 6	545	0.743863	0	0	0.564636	0.327125	0.384753	0.668792	0	0.099715	0.791181	0.389922	0.397927	0	0.100953	0.192072	0.605865	0.224722	0.265929	0.304493	0.269565	0.413405	0.765696	0.43829	0.226704	0.471499	0.301781	0.444944	0	0.304556	0.216287		0.066176	0.216431	0	0.325963	0.152143	0.147065	0	0	0.391644	0.308171	0.174954	0.204873	0.433733	0	0.337219	0.071994
Glyma.15G003500	NRAMP metal ion transporter 6	547	10.0181	5.26761	11.3306	2.26117	7.21937	4.20826	6.16837	6.22733	1.54691	14.5745	7.12927	5.42619	3.55938	8.89634	12.5818	11.9884	9.25648	4.12746	11.4786	8.35461	7.14189	11.3633	9.58459	2.17796	6.94228	6.33562	3.87153	5.20722	5.58916	1.35207		10.3502	14.1594	11.3306	7.15978	10.75	2.88736	13.2078	9.48288	9.87701	8.44071	10.2521	2.06151	7.66715	3.98797	20.5084	6.68197
Glyma.16G027800	NRAMP metal ion transporter 2	560	0	0.469075	0	0	0.117269	0.234538	0	0	0	0	0	0	0	0	0	0	0	0	0	0.051304	0.068596	0	0.029975	0.0353247	0	0	0	0	0	0		0	0	0	0	0	0	0	0	0	0	0	0	0	0	0	0
Glyma.19G182151	NRAMP metal ion transporter family protein	118	3.89134	3.33847	6.65632	3.03953	4.23141	1.65466	7.10785	2.64294	4.95875	4.24193	4.73787	1.85295	2.60378	1.71447	2.49484	3.742	2.63877	0.83534	7.8521	1.85715	8.84157	5.25257	5.95085	3.12073	3.89089	2.43477	2.7156	6.59728	3.90963	1.89954		4.67269	8.04424	6.65632	6.43324	6.45162	1.38363	6.18759	6.30198	4.59497	6.86361	5.98704	0.973932	5.77746	6.19809	5.03561	6.70111
[truncated: 59 more columns]

## Sheet: LowZ vs Foliar - Exp1-Sampling2
								FPKM
								LowZn		Foliar
genes	baseMean	log2FoldChange	lfcSE	stat	pvalue	padj	Annotation	Avg	SD	Avg	SD	FPKM>=2
Glyma.04G221700	713.682	5.36993	0.57888	9.27641	1.75291e-20	6.48737e-16	0	43.581	37.109	0.989	0.429	TRUE
Glyma.03G128900	712.142	2.37082	0.257443	9.20907	3.28949e-20	6.48737e-16	lycopene cyclase	12.054	4.585	2.679	0.169	TRUE
Glyma.20G150100	2428.5	2.01924	0.238507	8.46615	2.53641e-17	3.33479e-13	RmlC-like cupins superfamily protein	82.868	25.84	21.569	2.785	TRUE
Glyma.02G143300	1086.3	3.63398	0.443645	8.1912	2.58638e-16	2.55037e-12	0	31.724	21.24	2.678	0.957	TRUE
Glyma.06G113200	5630.22	2.89856	0.359559	8.06145	7.53923e-16	5.13485e-12	Chlorophyll A-B binding family protein	215.808	126.754	29.437	6.295	TRUE
Glyma.11G104100	1431.23	2.09941	0.260566	8.05712	7.81104e-16	5.13485e-12	0	35.988	14.204	8.47	0.805	TRUE
Glyma.11G232634	1481.91	2.62186	0.329103	7.96669	1.62982e-15	9.18355e-12	0	10.893	3.336	2.337	0.411	TRUE
Glyma.20G085900	755.526	2.99332	0.37945	7.88858	3.05649e-15	1.50696e-11	proton gradient regulation 5	32.51	16.894	4.128	1.399	TRUE
Glyma.11G232600	3080.44	2.6218	0.334644	7.83459	4.70376e-15	2.06145e-11	ferritin 4	141.939	58.004	22.388	7.809	TRUE
Glyma.08G114400	1215.96	2.23532	0.289413	7.72363	1.13061e-14	4.45948e-11	ACD1-like	21.126	8.785	4.799	0.809	TRUE
Glyma.19G177600	4020.98	1.89023	0.246604	7.66506	1.78743e-14	5.95111e-11	Thioredoxin superfamily protein	98.405	37.699	27.897	2.161	TRUE
Glyma.17G088400	2832.5	1.7501	0.22837	7.66341	1.81055e-14	5.95111e-11	SKP1/ASK-interacting protein 16	68.686	24.427	21.131	2.911	TRUE
Glyma.13G280600	8413.24	1.9662	0.258241	7.61383	2.66096e-14	8.07357e-11	Peroxisomal membrane 22 kDa (Mpv17/PMP22) family protein	179.414	69.287	48.737	2.521	TRUE
Glyma.04G249700	19882.3	1.94364	0.259605	7.48691	7.05156e-14	1.98668e-10	Chlorophyll A-B binding family protein	626.078	278.943	165.736	12.131	TRUE
Glyma.10G136300	883.679	2.25301	0.305453	7.37596	1.63167e-13	4.29054e-10	proton gradient regulation 5	34.34	15.247	8.131	0.958	TRUE
Glyma.07G262000	2026.29	1.93978	0.263598	7.35885	1.85498e-13	4.57288e-10	0	72.972	25.982	18.815	1.975	TRUE
Glyma.07G209100	2031.6	2.62638	0.359711	7.30137	2.84846e-13	6.60893e-10	2-oxoglutarate (2OG) and Fe(II)-dependent oxygenase superfamily protein	50.033	23.59	8.559	1.838	TRUE
Glyma.13G041200	2847.12	1.8547	0.254541	7.28646	3.18198e-13	6.61843e-10	sigma factor E	40.19	12.918	11.818	1.829	TRUE
Glyma.01G231800	2994.4	0.776302	0.106544	7.2862	3.18815e-13	6.61843e-10	Protein of unknown function (DUF506)	55.644	6.745	34.241	1.078	TRUE
Glyma.13G068400	725.005	1.99824	0.279479	7.14988	8.68509e-13	1.71283e-09	0	17.948	6.716	4.616	0.832	TRUE
Glyma.11G202900	619.799	0.871786	0.122061	7.14222	9.18388e-13	1.72495e-09	nodulin MtN21 /EamA-like transporter family protein	8.648	1.394	4.987	0.318	TRUE
Glyma.07G000500	841.462	2.89262	0.40634	7.11871	1.08942e-12	1.89843e-09	high chlorophyll fluorescence phenotype 173	7.242	3.411	0.937	0.293	TRUE
Glyma.07G089500	6671.24	1.42626	0.200417	7.1165	1.10701e-12	1.89843e-09	Ribosomal protein L12/ ATP-dependent Clp protease adaptor protein ClpS family protein	213.859	59.496	80.482	6.559	TRUE
Glyma.02G285100	337.872	2.31558	0.326705	7.08766	1.36399e-12	2.152e-09	0	6.75	3.022	1.394	0.361	TRUE
Glyma.16G056900	4933.66	0.989109	0.139504	7.09019	1.33928e-12	2.152e-09	Peptidase family M48 family protein	82.404	9.928	44.443	4.164	TRUE
Glyma.19G259100	1102.49	1.42226	0.202185	7.03443	2.00073e-12	3.03518e-09	0	43.922	11.899	17.07	2.382	TRUE
Glyma.15G243100	3021.67	2.507	0.357938	7.004	2.48756e-12	3.63396e-09	solanesyl diphosphate synthase 1	57.227	30.639	10.764	0.379	TRUE
Glyma.13G262200	4002.07	2.93968	0.420476	6.99131	2.72323e-12	3.63401e-09	solanesyl diphosphate synthase 1	76.907	44.237	10.601	1.261	TRUE
Glyma.01G191600	856.992	2.52889	0.361952	6.98681	2.81213e-12	3.63401e-09	Protein of unknown function (DUF1230)	38.87	18.031	5.28	0.459	TRUE
Glyma.13G330400	5306.86	1.73497	0.248398	6.98463	2.85613e-12	3.63401e-09	phototropin 1	41.464	12.05	12.847	3.139	TRUE
Glyma.03G119500	5229.13	1.20151	0.172001	6.98551	2.83827e-12	3.63401e-09	dicarboxylate diiron protein, putative (Crd1)	80.991	17.941	37.26	2.444	TRUE
Glyma.14G012900	5813.23	1.67025	0.23948	6.9745	3.06969e-12	3.78368e-09	cellulose synthase like E1	65.629	22.562	21.669	2.076	TRUE
Glyma.01G219502	510.545	2.34845	0.337164	6.96529	3.27723e-12	3.80187e-09	glutathione peroxidase 8	32.014	16.273	5.874	1.273	TRUE
Glyma.10G124200	4419.78	1.62939	0.233911	6.96585	3.26428e-12	3.80187e-09	Protein kinase superfamily protein	43.389	14.351	13.874	1.348	TRUE
Glyma.07G257700	30199.8	1.69527	0.243625	6.95855	3.43797e-12	3.87439e-09	Aluminium induced protein with YGL and LRDR motifs	831.813	257.968	264.044	45.062	TRUE
Glyma.14G009900	1675.33	1.36287	0.197354	6.90569	4.99583e-12	5.47362e-09	Chaperonin-like RbcX protein	44.573	11.373	17.038	2.925	TRUE
Glyma.10G000200	1899.87	2.3273	0.33753	6.89509	5.38323e-12	5.73867e-09	P-loop containing nucleoside triphosphate hydrolases superfamily protein	18.672	8.681	3.87	0.361	TRUE
Glyma.19G260900	320.864	2.63757	0.383402	6.87939	6.01085e-12	6.2391e-09	Homeodomain-like superfamily protein	3.58	1.919	0.533	0.035	TRUE
Glyma.06G125700	346.364	3.75985	0.548829	6.85068	7.34978e-12	7.43327e-09	sigma factor E	8.755	5.633	0.712	0.218	TRUE
Glyma.13G162900	1341.43	1.89521	0.277271	6.83525	8.18643e-12	8.07243e-09	phosphate transporter 4;5	19.779	7.332	5.666	0.887	TRUE
Glyma.12G169600	1862.78	2.78939	0.409341	6.81434	9.46995e-12	9.11033e-09	2Fe-2S ferredoxin-like superfamily protein	104.208	56.393	16.183	3.574	TRUE
Glyma.08G335500	5311.56	1.96558	0.288611	6.81047	9.72796e-12	9.13571e-09	Chaperonin-like RbcX protein	125.284	44.754	32.538	7.905	TRUE
Glyma.18G021700	854.722	1.90544	0.280079	6.80322	1.02308e-11	9.17118e-09	Major facilitator superfamily protein	11.01	4.154	3.133	0.691	TRUE
Glyma.20G175900	1126.65	1.03459	0.152034	6.805	1.01051e-11	9.17118e-09	Mitochondrial transcription termination factor family protein	24.625	5.848	12.282	1.207	TRUE
Glyma.18G070500	3725.81	1.78022	0.262682	6.77708	1.22626e-11	1.07483e-08	Chaperonin-like RbcX protein	101.008	36.918	30.162	1.804	TRUE
Glyma.13G153400	415.992	3.10964	0.459719	6.76421	1.34036e-11	1.1493e-08	0	15.731	8.597	1.977	0.81	TRUE
Glyma.08G245200	3354.27	0.836067	0.123688	6.75951	1.38463e-11	1.162e-08	glycine-rich RNA-binding protein 3	66.93	10.47	38.57	3.943	TRUE
Glyma.05G166800	2984.51	1.8347	0.272028	6.74451	1.53542e-11	1.2617e-08	protein containing PDZ domain, a K-box domain, and a TPR region	65.168	26.816	19.049	4.811	TRUE
Glyma.08G024100	1344.22	1.75992	0.261069	6.74121	1.57069e-11	1.26434e-08	0	89.788	35.604	26.265	5.314	TRUE
Glyma.12G037400	14290.9	1.77608	0.263708	6.73502	1.63909e-11	1.29301e-08	fructose-bisphosphate aldolase 2	259.843	105.31	78.55	12.229	TRUE
Glyma.08G002700	21332.4	0.434262	0.0645979	6.72254	1.78586e-11	1.38117e-08	aldehyde dehydrogenase 3I1	152.174	5.899	118.529	2.612	TRUE
Glyma.07G261900	2418.82	1.53694	0.229407	6.69963	2.08945e-11	1.58489e-08	0	8.781	2.538	3.864	0.926	TRUE
Glyma.15G237600	1335.18	1.29486	0.193702	6.6848	2.31234e-11	1.72086e-08	0	11.255	2.145	5.154	1.548	TRUE
Glyma.06G309000	5336.78	1.54877	0.23178	6.68205	2.35615e-11	1.721e-08	proline-rich family protein	131.8	40.487	45.836	4.453	TRUE
Glyma.20G076300	6081.1	2.02764	0.303777	6.67476	2.4764e-11	1.77594e-08	Protein kinase superfamily protein	72.57	29.699	18.263	4.033	TRUE
Glyma.02G202500	4089.99	1.55056	0.232659	6.6645	2.65568e-11	1.8705e-08	aldehyde dehydrogenase 11A3	58.669	14.329	21.242	3.51	TRUE
Glyma.06G143700	949.821	4.26575	0.640472	6.66032	2.73235e-11	1.89074e-08	0	45.354	35.877	2.556	0.847	TRUE
Glyma.18G027400	401.374	-1.7712	0.267898	-6.61149	3.80482e-11	2.58747e-08	Cyclophilin-like peptidyl-prolyl cis-trans isomerase family protein	1.666	0.911	5.96	1.65	TRUE
Glyma.15G240600	2783.42	1.2474	0.189827	6.57128	4.98839e-11	3.33487e-08	senescence-related gene 1	38.826	8.955	16.692	3.431	TRUE
Glyma.18G024600	3161.44	1.90228	0.289742	6.56542	5.18871e-11	3.39097e-08	ferritin 4	71.632	29.231	19.905	4.179	TRUE
Glyma.07G059600	858.814	1.79418	0.273343	6.56383	5.24425e-11	3.39097e-08	0	26.259	10.887	8.104	1.338	TRUE
Glyma.06G028500	1081.69	1.48878	0.228094	6.52703	6.70862e-11	4.26787e-08	ATP-dependent protease La (LON) domain protein	13.611	3.166	5.31	1.194	TRUE
Glyma.08G086600	28148.8	1.87272	0.289485	6.46912	9.85756e-11	6.07518e-08	FtsH extracellular protease family	405.856	166.413	114.907	18.1	TRUE
Glyma.11G127100	6232.46	0.985546	0.152329	6.46984	9.8106e-11	6.07518e-08	B-box zinc finger family protein	93.628	16.188	49.659	4.548	TRUE
Glyma.10G167800	2282.95	3.05411	0.472459	6.46429	1.01775e-10	6.08226e-08	ammonium transporter 1;2	51.444	26.626	6.591	1.074	TRUE
Glyma.10G097800	5303.4	1.99877	0.309189	6.46455	1.01603e-10	6.08226e-08	magnesium-chelatase subunit chlH, chloroplast, putative / Mg-protoporphyrin IX chelatase, putative (CHLH)	38.822	14.502	10.152	3.549	TRUE
Glyma.08G226600	1865.34	1.91564	0.29679	6.45453	1.08553e-10	6.39051e-08	high chlorophyll fluorescence phenotype 173	28.625	10.855	8.183	1.72	TRUE
Glyma.10G072000	271.815	2.96656	0.460139	6.44708	1.14027e-10	6.61407e-08	0	12.487	8	1.695	0.514	TRUE
Glyma.06G122400	1044.04	1.79462	0.278557	6.44258	1.17462e-10	6.71458e-08	Mog1/PsbP/DUF1795-like photosystem II reaction center PsbP family protein	29.824	12.435	8.543	1.42	TRUE
Glyma.16G028500	1166.86	1.77149	0.275684	6.4258	1.31175e-10	7.39136e-08	0	36.457	12.049	10.418	3.618	TRUE
Glyma.01G087900	1469.03	1.36727	0.213967	6.3901	1.6578e-10	9.20965e-08	STT7 homolog STN7	19.021	2.666	7.844	0.912	TRUE
Glyma.05G132000	15441.3	1.6429	0.257438	6.38174	1.75089e-10	9.59174e-08	FtsH extracellular protease family	196.08	69.78	66.577	7.296	TRUE
Glyma.13G345400	235.196	2.34761	0.368235	6.37529	1.82616e-10	9.73366e-08	glyoxalase 2-4	5.825	2.163	1.023	0.233	TRUE
Glyma.19G123800	5583.21	1.19515	0.187413	6.37708	1.80492e-10	9.73366e-08	dicarboxylate diiron protein, putative (Crd1)	86.266	7.903	38.668	3.95	TRUE
Glyma.17G174500	19905.5	1.54517	0.242537	6.37087	1.87961e-10	9.88497e-08	zeaxanthin epoxidase (ZEP) (ABA1)	229.523	56.368	80.666	10.005	TRUE
Glyma.10G168200	2090.75	3.01883	0.474379	6.36375	1.96884e-10	1.00441e-07	ammonium transporter 1;2	35.952	17.009	4.33	0.927	TRUE
Glyma.04G132400	3016.98	1.54849	0.243235	6.36622	1.93748e-10	1.00441e-07	proline-rich family protein	74.875	25.644	27.586	5.016	TRUE
Glyma.09G187300	2132.8	1.4088	0.221426	6.3624	1.98626e-10	1.00441e-07	Ribosomal protein L12/ ATP-dependent Clp protease adaptor protein ClpS family protein	48.253	17.875	18.928	1.384	TRUE
Glyma.11G111100	2828.15	1.72824	0.272065	6.3523	2.12116e-10	1.05905e-07	fructose-bisphosphate aldolase 2	48.401	16.412	15.294	6.044	TRUE
Glyma.09G249200	4277.29	1.45795	0.230297	6.33073	2.44011e-10	1.20306e-07	thioredoxin F2	87.114	20.465	34.127	6.27	TRUE
Glyma.10G117200	868.87	1.4133	0.223382	6.32681	2.50277e-10	1.21873e-07	Transcriptional coactivator/pterin dehydratase	24.509	7.452	9.694	2.734	TRUE
Glyma.06G300900	410.141	2.05052	0.324498	6.31905	2.6317e-10	1.26373e-07	B-box type zinc finger family protein	12.391	4.968	3.423	0.857	TRUE
Glyma.13G112700	2880.71	0.592778	0.0938319	6.31744	2.65927e-10	1.26373e-07	fatty acid biosynthesis 1	28.025	1.784	18.882	2.244	TRUE
Glyma.02G038800	616.724	1.03104	0.164446	6.26975	3.61629e-10	1.69806e-07	transporter associated with antigen processing protein 1	5.629	0.983	2.722	0.37	TRUE
Glyma.10G222100	1369.23	1.75606	0.281278	6.24315	4.28841e-10	1.98998e-07	one-helix protein 2	46.534	20.53	13.753	2.62	TRUE
Glyma.17G012100	2144.74	1.55812	0.249833	6.23665	4.47042e-10	2.05031e-07	0	52.811	10.688	18.745	3.046	TRUE
Glyma.15G050300	348.631	3.74705	0.604918	6.19431	5.85417e-10	2.65409e-07	cytochrome P450, family 71, subfamily B, polypeptide 37	12.655	7.399	0.795	0.218	TRUE
Glyma.14G160600	1364.74	1.98408	0.320879	6.18327	6.2788e-10	2.80276e-07	sigma factor E	22.338	9.291	6.056	1.035	TRUE
Glyma.09G079400	2915.39	1.29197	0.208984	6.18213	6.3242e-10	2.80276e-07	CBL-interacting protein kinase 1	35.152	5.856	14.472	2.172	TRUE
Glyma.18G006400	2154.55	1.46569	0.237281	6.17699	6.5334e-10	2.8633e-07	chaperone protein dnaJ-related	59.592	20.086	21.118	2.989	TRUE
Glyma.14G029700	552.444	2.29528	0.37183	6.17293	6.70349e-10	2.90556e-07	0	24.474	9.121	4.321	1.296	TRUE
Glyma.17G048000	1308.02	1.31076	0.212424	6.17052	6.80667e-10	2.91821e-07	0	32.042	12.15	13.272	0.512	TRUE
Glyma.11G229700	2000.05	-2.24655	0.364272	-6.16723	6.94962e-10	2.94746e-07	Protein of unknown function (DUF1313)	12.856	8.269	64.817	24.636	TRUE
Glyma.20G169500	948.435	1.77978	0.288927	6.15996	7.27647e-10	3.05325e-07	one-helix protein 2	29.81	14.76	9.617	1.216	TRUE
Glyma.16G017400	785.701	1.44449	0.234644	6.1561	7.45567e-10	3.09552e-07	Homeodomain-like superfamily protein	6.841	1.944	2.498	0.23	TRUE
Glyma.12G212100	773.064	1.18326	0.192642	6.14226	8.13576e-10	3.3427e-07	DNAJ heat shock N-terminal domain-containing protein	15.287	2.421	6.732	0.996	TRUE
Glyma.02G001000	2431.31	2.34117	0.38138	6.13868	8.321e-10	3.38356e-07	P-loop containing nucleoside triphosphate hydrolases superfamily protein	25.494	12.925	5.469	1.907	TRUE
Glyma.17G205000	607.194	1.648	0.269018	6.12599	9.0123e-10	3.62727e-07	2Fe-2S ferredoxin-like superfamily protein	17.051	6.946	6.2	0.383	TRUE
Glyma.15G041100	2737.65	2.23466	0.36596	6.10628	1.01979e-09	4.06297e-07	myb domain protein 48	79.292	20.595	18.412	2.625	TRUE
Glyma.02G226200	625.782	2.58454	0.424333	6.09082	1.12335e-09	4.43085e-07	Undecaprenyl pyrophosphate synthetase family protein	10.909	5.556	1.936	0.713	TRUE
Glyma.17G042400	765.386	1.03568	0.17014	6.08724	1.14875e-09	4.48617e-07	Cytidine/deoxycytidylate deaminase family protein	6.091	0.465	2.937	0.656	TRUE
Glyma.04G218900	12574.9	1.40713	0.231683	6.07351	1.25146e-09	4.83934e-07	general control non-repressible 5	137.46	42.704	53.299	10.351	TRUE
Glyma.04G220200	8042.98	1.04137	0.17158	6.06931	1.28464e-09	4.9194e-07	ABC2 homolog 13	71.597	15.857	36.988	2.57	TRUE
Glyma.19G123400	2775.58	1.10245	0.181741	6.06605	1.31094e-09	4.97188e-07	0	70.103	15.948	31.01	1.091	TRUE
Glyma.01G191500	649.662	1.97881	0.326905	6.05316	1.42028e-09	5.33524e-07	Chaperone DnaJ-domain superfamily protein	2.662	0.925	1.83	0.392	TRUE
Glyma.04G028400	3554.14	1.02455	0.169504	6.04441	1.49956e-09	5.57993e-07	ATP-dependent protease La (LON) domain protein	36.643	7.517	18.189	0.733	TRUE
Glyma.08G124900	980.645	1.59289	0.264025	6.03312	1.60824e-09	5.92841e-07	protein containing PDZ domain, a K-box domain, and a TPR region	19.789	6.6	6.787	2.633	TRUE
Glyma.16G094000	288.576	3.83431	0.63737	6.01583	1.78968e-09	6.53613e-07	0	9.78	6.454	0.796	0.531	TRUE
Glyma.17G061600	1404.8	1.16511	0.193895	6.00898	1.86689e-09	6.69417e-07	0	45.525	13.874	21.935	0.29	TRUE
Glyma.14G049700	690.278	1.87423	0.31202	6.00676	1.89266e-09	6.72543e-07	Transducin/WD40 repeat-like superfamily protein	7.279	3.266	1.96	0.601	TRUE
Glyma.13G202200	11831.6	1.59178	0.265312	5.99965	1.97749e-09	6.96412e-07	carotenoid cleavage dioxygenase 1	167.971	57.723	58.332	6.301	TRUE
Glyma.16G027100	1984.48	0.656006	0.109369	5.99809	1.99653e-09	6.96893e-07	adenine nucleotide transporter 1	25.13	3.598	16.689	0.972	TRUE
Glyma.13G098100	11542	0.863878	0.144125	5.99393	2.04827e-09	7.08684e-07	0	321.124	40.586	184.704	28.735	TRUE
Glyma.12G233900	3069.55	1.75248	0.292808	5.98507	2.163e-09	7.35477e-07	light-regulated zinc finger protein 1	50.295	12.936	15.338	2.59	TRUE
Glyma.11G111400	6153.44	1.5509	0.259114	5.98537	2.15898e-09	7.35477e-07	fructose-bisphosphate aldolase 2	75.605	27.265	27.316	8.609	TRUE
Glyma.10G261000	2930.57	2.90922	0.487614	5.96623	2.42796e-09	8.14906e-07	0	60.276	25.874	8.532	5.478	TRUE
Glyma.14G126700	846.951	1.01404	0.169983	5.96556	2.43792e-09	8.14906e-07	histone H2A protein 9	25.507	6.367	13.301	2.397	TRUE
Glyma.11G252900	576.865	1.30066	0.218113	5.96326	2.47259e-09	8.19549e-07	Nucleic acid-binding proteins superfamily	12.109	3.786	5.193	1.171	TRUE
Glyma.20G150600	21801.2	3.85725	0.648192	5.95079	2.66859e-09	8.77142e-07	Chlorophyll A-B binding family protein	1263.67	886.472	92.539	56.019	TRUE
Glyma.14G021800	54758.6	1.76696	0.297446	5.94042	2.84299e-09	9.26744e-07	mannose-1-phosphate guanylyltransferase (GDP)s;GDP-galactose:mannose-1-phosphate guanylyltransferases;GDP-galactose:glucose-1-phosphate guanylyltransferases;GDP-galactose:myoinositol-1-phosphate guanylyltransferases;glucose-1-phosphate guanylyltransferase	756.099	296.887	230.298	40.322	TRUE
Glyma.20G141600	69751.3	-0.60202	0.101865	-5.90999	3.42128e-09	1.10611e-06	polyubiquitin 10	666.129	78.561	971.445	96.342	TRUE
Glyma.12G051700	3647.04	1.11809	0.189386	5.90379	3.55239e-09	1.13916e-06	B-box zinc finger family protein	56.282	13.187	26.366	3.271	TRUE
Glyma.01G109500	706.044	1.9396	0.328783	5.89934	3.6495e-09	1.16086e-06	SOUL heme-binding family protein	27.474	16.432	7.447	1.09	TRUE
Glyma.18G099500	179.004	3.40983	0.578922	5.88996	3.86294e-09	1.21893e-06	fatty acid desaturase A	3.283	2.047	0.267	0.302	TRUE
Glyma.01G015100	7193.93	0.736833	0.125131	5.88848	3.89771e-09	1.22014e-06	Plastid-lipid associated protein PAP / fibrillin family protein	114.714	15.743	72.111	5.413	TRUE
Glyma.14G075200	755.975	1.43398	0.243971	5.87764	4.16145e-09	1.29244e-06	Erythronate-4-phosphate dehydrogenase family protein	13.026	2.1	5.151	0.58	TRUE
Glyma.14G015900	1345.49	1.5515	0.264194	5.87257	4.29102e-09	1.32227e-06	0	32.935	10.806	11.803	2.161	TRUE
Glyma.19G027400	169.663	3.01312	0.513203	5.87121	4.32624e-09	1.32279e-06	0	4.79	2.85	0.569	0.407	TRUE
Glyma.16G118000	278.241	-25.0051	4.27568	-5.84821	4.96882e-09	1.50758e-06	Pectin lyase-like superfamily protein	0	0	9.284	10.72	TRUE
Glyma.02G078600	852.5	1.24074	0.212382	5.84205	5.15611e-09	1.55246e-06	NAD(P)-binding Rossmann-fold superfamily protein	16.886	5.451	8.351	1.99	TRUE
Glyma.08G073300	410.478	1.87576	0.321804	5.82889	5.57959e-09	1.66724e-06	dentin sialophosphoprotein-related	3.504	0.738	0.99	0.385	TRUE
Glyma.15G156900	2171.18	1.09118	0.187389	5.82305	5.77816e-09	1.71359e-06	allantoate amidohydrolase	30.796	8.217	15.151	2.002	TRUE
Glyma.15G043600	3434.87	1.13341	0.194952	5.81381	6.10651e-09	1.79746e-06	phototropin 1	24.296	6	11.391	1.681	TRUE
Glyma.04G019100	28184.4	1.52131	0.262665	5.79185	6.9615e-09	2.03394e-06	FtsH extracellular protease family	304.884	102.852	112.174	8.858	TRUE
Glyma.03G137000	3245.59	1.55366	0.26877	5.78063	7.44224e-09	2.14295e-06	magnesium-chelatase subunit chlH, chloroplast, putative / Mg-protoporphyrin IX chelatase, putative (CHLH)	19.907	4.003	7.485	0.921	TRUE
Glyma.15G052400	10263.4	0.722903	0.125057	5.78061	7.44324e-09	2.14295e-06	light harvesting complex photosystem II subunit 6	203.007	25.322	125.553	4.235	TRUE
Glyma.08G182100	1667.05	1.86623	0.323285	5.77269	7.80146e-09	2.21376e-06	cytochrome P450, family 71 subfamily B, polypeptide 7	29.021	11.062	8.224	1.876	TRUE
Glyma.16G146100	1573.58	1.54983	0.268474	5.77275	7.79903e-09	2.21376e-06	0	20.639	6.894	7.194	0.77	TRUE
Glyma.05G156300	2312.67	1.47589	0.255756	5.77069	7.89468e-09	2.22421e-06	ACD1-like	34.232	10.386	12.707	3.047	TRUE
Glyma.10G244300	2216.13	1.0521	0.182494	5.76512	8.16003e-09	2.28267e-06	RmlC-like cupins superfamily protein	64.526	15.759	33.039	4.117	TRUE
Glyma.04G179400	534.363	2.89139	0.501824	5.76177	8.32362e-09	2.31203e-06	Putative thiol-disulphide oxidoreductase DCC	27.089	14.779	4.107	1.83	TRUE
Glyma.18G175800	1134.65	0.623547	0.108281	5.75862	8.48048e-09	2.33913e-06	0	21.724	3.091	15.888	1.312	TRUE
Glyma.06G283400	442.049	1.67717	0.29152	5.75319	8.7575e-09	2.39876e-06	S-adenosyl-L-methionine-dependent methyltransferases superfamily protein	8.131	2.126	2.326	0.724	TRUE
Glyma.03G030400	923.105	2.8055	0.487923	5.74988	8.93085e-09	2.42938e-06	cytochrome P450, family 83, subfamily B, polypeptide 1	20.284	9.294	3.279	2.08	TRUE
Glyma.14G095300	881.702	1.09849	0.191166	5.74625	9.12437e-09	2.46502e-06	0	10.658	2.616	5.004	0.526	TRUE
Glyma.08G038200	1076.01	3.0165	0.525098	5.74464	9.21169e-09	2.47168e-06	protein kinase family protein	16.116	9.73	2.082	0.256	TRUE
Glyma.04G223800	400.834	-1.03502	0.180855	-5.72295	1.04688e-08	2.79002e-06	Leucine-rich repeat protein kinase family protein	1.26	0.22	2.734	0.856	TRUE
Glyma.19G242800	7365.56	0.655407	0.114586	5.71976	1.06672e-08	2.82379e-06	0	97.452	7.488	63.573	6.765	TRUE
Glyma.12G108900	922.318	1.21145	0.212227	5.70827	1.14131e-08	3.00111e-06	Auxin-responsive GH3 family protein	10.423	2.241	4.32	0.283	TRUE
Glyma.17G075750	1241.55	1.35239	0.237273	5.69973	1.19996e-08	3.13443e-06	SHV3-like 4	38.93	14.612	14.901	4.33	TRUE
Glyma.18G146600	1555.39	1.20418	0.211467	5.69441	1.23801e-08	3.21256e-06	kinesin like protein for actin based chloroplast movement 1	8.656	2.353	3.793	1.09	TRUE
Glyma.20G135400	483.228	3.24575	0.57076	5.68671	1.2951e-08	3.31704e-06	CYCLIN D1;1	10.131	5.165	1.086	0.379	TRUE
Glyma.14G174200	2358.48	0.732218	0.128758	5.68677	1.29467e-08	3.31704e-06	cryptochrome 1	15.693	2.138	9.8	0.654	TRUE
Glyma.20G162600	356.822	2.61805	0.461211	5.67648	1.37491e-08	3.49876e-06	beta-hydroxylase 1	9.327	4.762	1.607	0.104	TRUE
Glyma.04G241000	1086.65	1.43683	0.253371	5.67085	1.4209e-08	3.5737e-06	Mog1/PsbP/DUF1795-like photosystem II reaction center PsbP family protein	27.456	7.158	9.959	4.627	TRUE
Glyma.10G109400	1574.78	0.775351	0.13673	5.67066	1.42249e-08	3.5737e-06	0	43.149	6.946	25.233	3.154	TRUE
Glyma.08G160900	3907.73	1.13491	0.200231	5.66799	1.44485e-08	3.60692e-06	ABC transporter family protein	40.531	9.222	18.93	3.227	TRUE
Glyma.02G292800	9096	1.87586	0.331675	5.65573	1.55186e-08	3.84969e-06	mannose-1-phosphate guanylyltransferase (GDP)s;GDP-galactose:mannose-1-phosphate guanylyltransferases;GDP-galactose:glucose-1-phosphate guanylyltransferases;GDP-galactose:myoinositol-1-phosphate guanylyltransferases;glucose-1-phosphate guanylyltransferase	131.287	59.898	36.054	4.004	TRUE
Glyma.04G094232	696.273	1.48278	0.262261	5.65383	1.56909e-08	3.8681e-06	MSCS-like 2	9.119	2.684	3.025	0.408	TRUE
Glyma.03G098900	1641.32	1.90701	0.337434	5.65152	1.59039e-08	3.89626e-06	alkenal reductase	42.244	18.421	12.675	5.232	TRUE
Glyma.08G103300	4642.41	1.01169	0.179048	5.65037	1.60105e-08	3.89817e-06	Zn-dependent exopeptidases superfamily protein	55.68	8.474	23.29	2.137	TRUE
Glyma.14G094700	33034.4	1.62432	0.288365	5.63287	1.77234e-08	4.27062e-06	glycine decarboxylase P-protein 2	257.213	81.702	86.935	19.708	TRUE
Glyma.13G099002	608.691	1.17582	0.208755	5.63255	1.77568e-08	4.27062e-06	BTB/POZ domain-containing protein	3.854	1.281	1.865	0.543	TRUE
Glyma.17G108300	1160.23	1.17336	0.208423	5.62969	1.80529e-08	4.31551e-06	phosphate transporter 4;5	13.644	3.089	5.934	1.331	TRUE
Glyma.01G021700	1506.9	1.30927	0.232813	5.6237	1.86909e-08	4.44111e-06	UDP-glucosyl transferase 85A3	21.576	4.286	8.884	1.78	TRUE
Glyma.08G236000	5591.49	1.21284	0.216303	5.60711	2.05736e-08	4.83026e-06	methionine sulfoxide reductase B 1	176.999	50.634	78.23	2.584	TRUE
Glyma.09G186800	125.096	1.08138	0.193194	5.59737	2.17622e-08	5.07908e-06	C-8,7 sterol isomerase	2.848	0.528	1.669	0.649	TRUE
Glyma.08G238400	6832.26	0.620117	0.110869	5.59325	2.22856e-08	5.17066e-06	SNARE associated Golgi protein family	88.983	9.978	59.81	1.392	TRUE
Glyma.03G011200	917.435	-1.00871	0.180512	-5.58807	2.29607e-08	5.29614e-06	AT hook motif DNA-binding family protein	3.673	0.858	7.477	0.449	TRUE
Glyma.09G050800	4653.85	0.895875	0.160626	5.57739	2.44149e-08	5.59881e-06	allantoate amidohydrolase	60.716	13.407	32.628	3.072	TRUE
Glyma.06G295000	160.953	2.20722	0.395859	5.57576	2.46456e-08	5.61906e-06	alpha/beta-Hydrolases superfamily protein	2.931	1.262	0.636	0.339	TRUE
Glyma.16G138000	7332.77	1.42496	0.255668	5.57347	2.49708e-08	5.66047e-06	alpha/beta-Hydrolases superfamily protein	89.993	23.851	35.206	4.234	TRUE
Glyma.17G088500	1877.78	1.35995	0.244839	5.55447	2.78449e-08	6.27591e-06	Glucose-6-phosphate/phosphate translocator-related	31.544	8.758	13.333	1.892	TRUE
Glyma.08G238600	1997.97	1.34538	0.242545	5.54692	2.90745e-08	6.51583e-06	Chaperone DnaJ-domain superfamily protein	66.266	20.02	27.83	4.507	TRUE
Glyma.06G185200	1466.49	2.01128	0.363193	5.53777	3.06349e-08	6.82673e-06	Putative thiol-disulphide oxidoreductase DCC	43.126	21.039	11.09	2.597	TRUE
Glyma.11G176000	1080.7	1.9528	0.35327	5.52778	3.24311e-08	7.1864e-06	0	52.668	29.93	13.401	3.82	TRUE
Glyma.07G135300	2510.03	1.19176	0.215635	5.52675	3.2621e-08	7.1881e-06	one helix protein	101.504	31.944	45.566	4.499	TRUE
Glyma.13G127200	929.49	1.6453	0.297775	5.52533	3.28874e-08	7.20654e-06	photosystem II reaction center PSB28 protein	26.612	9.924	9.019	1.839	TRUE
Glyma.09G276600	1654.02	1.64892	0.298506	5.52391	3.31543e-08	7.22489e-06	SOS3-interacting protein 4	22.498	5.835	7.86	1.988	TRUE
Glyma.08G304000	6798.61	1.04763	0.18995	5.51529	3.482e-08	7.54619e-06	NAD(P)-linked oxidoreductase superfamily protein	113.379	23.183	56.052	14.355	TRUE
Glyma.06G158400	4108.83	2.0112	0.36528	5.5059	3.67284e-08	7.91628e-06	0	47.855	10.088	13.402	2.826	TRUE
Glyma.03G248600	10533.6	0.70821	0.128709	5.50242	3.74605e-08	8.03019e-06	NAD(P)-linked oxidoreductase superfamily protein	76.215	8.97	54.585	6.31	TRUE
Glyma.12G197100	2089.06	2.4479	0.445089	5.49981	3.8021e-08	8.10628e-06	beta-amylase 6	30.3	16.106	5.833	1.908	TRUE
Glyma.15G242200	405.054	2.49607	0.454151	5.49614	3.88198e-08	8.23209e-06	RNI-like superfamily protein	9.119	5.319	1.708	0.504	TRUE
Glyma.08G134400	2171.59	0.74486	0.135605	5.49284	3.95511e-08	8.34232e-06	DNAJ heat shock family protein	30.592	4.29	18.06	1.999	TRUE
Glyma.02G267800	555.183	1.7255	0.314369	5.48878	4.0473e-08	8.49137e-06	Transducin/WD40 repeat-like superfamily protein	6.851	2.662	1.985	0.515	TRUE
Glyma.18G212700	1396.2	2.14807	0.391888	5.48134	4.22108e-08	8.80911e-06	SOS3-interacting protein 4	26.565	16.223	5.959	1.999	TRUE
Glyma.14G215400	2746.78	1.58817	0.289913	5.47808	4.29961e-08	8.92576e-06	senescence-associated family protein	30.557	8.493	10.465	1.526	TRUE
Glyma.03G237900	643.22	0.955764	0.174771	5.46865	4.53482e-08	9.36475e-06	Chaperone DnaJ-domain superfamily protein	14.301	2.734	6.919	1.994	TRUE
Glyma.12G204100	1441.9	1.93296	0.353535	5.46754	4.56325e-08	9.37439e-06	0	60.274	19.774	16.227	6.271	TRUE
Glyma.18G113100	3231.13	3.51311	0.643928	5.45575	4.87653e-08	9.96606e-06	spermidine hydroxycinnamoyl transferase	90.449	55.839	8.482	3.896	TRUE
Glyma.13G129300	1486.2	1.10938	0.20359	5.44911	5.06224e-08	1.02923e-05	0	29.172	7.71	13.825	1.355	TRUE
Glyma.18G057900	9889.39	2.04928	0.376236	5.44679	5.12878e-08	1.03211e-05	NAD(P)-binding Rossmann-fold superfamily protein	250.685	103.876	63.979	21.412	TRUE
Glyma.11G133800	1258.76	1.08308	0.198914	5.44498	5.18115e-08	1.03212e-05	dicarboxylate transporter 1	14.746	3.192	7.147	1.636	TRUE
Glyma.03G150700	3618.47	0.780684	0.143371	5.44521	5.17446e-08	1.03212e-05	0	45.988	7.296	27.404	3.358	TRUE
Glyma.14G203700	874.54	0.808337	0.148552	5.44142	5.28561e-08	1.04764e-05	with no lysine (K) kinase 4	6.461	0.45	3.947	0.688	TRUE
Glyma.12G103800	289.614	1.71377	0.315075	5.43926	5.35024e-08	1.05515e-05	B-box type zinc finger family protein	7.729	2.29	2.572	0.496	TRUE
Glyma.12G002200	2792.76	0.680797	0.12521	5.43722	5.41171e-08	1.06196e-05	0	63.408	9.218	40.479	3.568	TRUE
Glyma.18G092500	2342.17	0.672859	0.123859	5.43246	5.55817e-08	1.0853e-05	Predicted pyridoxal phosphate-dependent enzyme, YBL036C type	41.271	4.84	26.939	5.275	TRUE
Glyma.08G213900	2967.22	1.08204	0.199392	5.4267	5.74057e-08	1.1154e-05	alpha/beta-Hydrolases superfamily protein	44.525	6.095	21.887	5.931	TRUE
Glyma.19G194900	381.625	1.58362	0.292075	5.42195	5.89523e-08	1.13983e-05	0	10.813	3.609	3.657	0.68	TRUE
Glyma.17G228800	21468.3	1.43097	0.264134	5.41758	6.04095e-08	1.16231e-05	glycine decarboxylase P-protein 2	162.386	50.24	62.72	10.601	TRUE
Glyma.14G192100	3343.62	0.903281	0.167001	5.40884	6.34351e-08	1.2146e-05	FTSH protease 9	22.079	3.853	12.691	0.79	TRUE
Glyma.08G347300	210.171	2.06284	0.381454	5.40784	6.37907e-08	1.21551e-05	Oxidoreductase, zinc-binding dehydrogenase family protein	5.674	2.539	1.509	0.509	TRUE
Glyma.15G262600	502.97	1.28636	0.238111	5.40236	6.57709e-08	1.24302e-05	Uncharacterized conserved protein (DUF2358)	10.245	3.071	4.083	0.343	TRUE
Glyma.11G136600	1616.91	-1.33236	0.246718	-5.40031	6.65245e-08	1.24949e-05	Homeodomain-like superfamily protein	6.109	2.044	15.034	2.304	TRUE
Glyma.16G031100	3154.03	0.888276	0.164524	5.39906	6.69914e-08	1.25229e-05	Nuclear transport factor 2 (NTF2) family protein	35.644	6.942	19.668	3.474	TRUE
Glyma.12G236700	580.209	2.19086	0.40652	5.3893	7.07336e-08	1.31601e-05	carotenoid cleavage dioxygenase 1	16.804	8.432	3.704	0.882	TRUE
Glyma.17G257400	981.123	1.08753	0.201878	5.38708	7.16114e-08	1.31989e-05	DnaJ/Hsp40 cysteine-rich domain superfamily protein	24.839	4.703	12.163	2.882	TRUE
Glyma.02G168000	2896.29	0.885909	0.164443	5.38734	7.15067e-08	1.31989e-05	homogentisate prenyltransferase	50.142	6.649	27.881	3.863	TRUE
Glyma.18G111900	1133.83	1.40396	0.260657	5.38623	7.195e-08	1.31996e-05	PHYTOENE SYNTHASE	19.963	7.022	7.56	0.68	TRUE
Glyma.16G173500	396.247	1.6908	0.314587	5.37469	7.67163e-08	1.40089e-05	SLAC1 homologue 3	5.451	1.784	1.872	0.565	TRUE
Glyma.12G192700	692.243	-0.599821	0.111719	-5.36902	7.91676e-08	1.43899e-05	Helicase protein with RING/U-box domain	2.807	0.845	4.752	0.318	TRUE
Glyma.18G243200	17559.3	0.899433	0.16769	5.36365	8.1555e-08	1.47559e-05	thioredoxin F2	503.957	27.998	284.633	15.823	TRUE
Glyma.08G209600	1269.07	1.65233	0.308523	5.35561	8.52665e-08	1.52498e-05	DNA photolyase family protein	16.357	7.796	5.003	1.189	TRUE
Glyma.09G247900	9458.59	1.07757	0.201189	5.35603	8.50694e-08	1.52498e-05	2-phosphoglycolate phosphatase 1	174.24	34.39	85.042	16.986	TRUE
Glyma.13G106600	2876.16	1.0411	0.194408	5.35524	8.54447e-08	1.52498e-05	Lactoylglutathione lyase / glyoxalase I family protein	64.183	12.733	32.372	4.638	TRUE
Glyma.02G255000	12146.3	0.817809	0.152803	5.35205	8.69641e-08	1.5451e-05	plasma membrane intrinsic protein 1;4	199.75	22.071	117.021	12.668	TRUE
Glyma.06G107400	1296.04	1.35145	0.252651	5.34908	8.84005e-08	1.56358e-05	Chaperone DnaJ-domain superfamily protein	24.621	8.765	9.46	2.414	TRUE
Glyma.05G129900	2756.36	0.796254	0.148993	5.34423	9.08027e-08	1.5989e-05	NAD(P)-binding Rossmann-fold superfamily protein	34.228	5.193	21.166	2.079	TRUE
Glyma.04G207200	509.342	2.24705	0.42066	5.34173	9.20653e-08	1.61392e-05	0	7.045	3.069	1.409	0.426	TRUE
Glyma.12G198400	167.167	2.15378	0.403598	5.33646	9.47805e-08	1.65417e-05	B-box type zinc finger family protein	5.182	2.885	1.243	0.622	TRUE
Glyma.20G194000	1363.83	1.19547	0.224233	5.33135	9.74856e-08	1.69389e-05	Nuclear transport factor 2 (NTF2) family protein	36.345	11.353	17.345	4.206	TRUE
Glyma.09G238200	266.767	2.54822	0.478115	5.32973	9.83615e-08	1.70161e-05	NOD26-like intrinsic protein 4;2	5.81	2.933	1.113	0.292	TRUE
Glyma.07G136500	3099.92	1.99634	0.375488	5.31665	1.05697e-07	1.82052e-05	Regulator of chromosome condensation (RCC1) family protein	44.097	15.693	11.703	6.747	TRUE
Glyma.04G058600	1730.21	1.20978	0.227659	5.31402	1.07235e-07	1.83899e-05	NAD(P)-binding Rossmann-fold superfamily protein	31.129	9.374	14.355	2.111	TRUE
Glyma.07G213000	181.173	-1.17817	0.221877	-5.30999	1.0963e-07	1.87192e-05	cold regulated gene 27	1.436	0.662	2.977	0.672	TRUE
Glyma.16G219500	13812.9	1.10478	0.208137	5.30796	1.10858e-07	1.88473e-05	NAD(P)-linked oxidoreductase superfamily protein	182.035	38.606	86.415	15.232	TRUE
Glyma.20G205250	279.95	1.50102	0.283024	5.30352	1.13593e-07	1.92293e-05	0	3.688	1.213	1.135	0.934	TRUE
Glyma.19G217700	183.329	2.25411	0.425193	5.30139	1.14923e-07	1.93715e-05	stachyose synthase	2.105	1.13	0.476	0.22	TRUE
Glyma.01G040200	1991.91	2.39477	0.452322	5.29439	1.19416e-07	1.98518e-05	glutathione S-transferase TAU 18	75.775	38.085	14.179	9.451	TRUE
Glyma.07G184800	2637.51	1.52178	0.287349	5.29593	1.18412e-07	1.98518e-05	K+ efflux antiporter 3	23.783	6.547	9.065	0.575	TRUE
Glyma.08G053000	1263.07	0.980955	0.185279	5.29449	1.1935e-07	1.98518e-05	Protein of unknown function (DUF1295)	18.947	3.857	9.722	1.522	TRUE
Glyma.05G016000	2096.89	0.846592	0.159921	5.29382	1.19786e-07	1.98518e-05	calcium sensing receptor	31.164	5.723	18.569	2.12	TRUE
Glyma.08G082900	76049.1	1.37075	0.259034	5.29178	1.2113e-07	1.99904e-05	chlorophyll A/B binding protein 1	1388.31	290.281	556.968	248.703	TRUE
Glyma.04G168300	730.305	1.5698	0.296873	5.28777	1.23814e-07	2.03397e-05	cycling DOF factor 3	11.202	1.438	3.418	0.577	TRUE
Glyma.10G034300	3223.89	0.739225	0.139817	5.28708	1.24287e-07	2.03397e-05	basic helix-loop-helix (bHLH) DNA-binding superfamily protein	27.037	7.283	16.541	1.31	TRUE
Glyma.15G201100	2103.12	1.77021	0.334957	5.28488	1.25788e-07	2.03867e-05	flavin-dependent monooxygenase 1	32.292	13.964	9.452	2.145	TRUE
Glyma.12G046700	499.882	0.953955	0.180523	5.2844	1.26115e-07	2.03867e-05	plastid division2	5.582	0.523	3.209	0.679	TRUE
Glyma.08G038300	85.1288	3.31215	0.627707	5.27658	1.31616e-07	2.11655e-05	Peroxisomal membrane 22 kDa (Mpv17/PMP22) family protein	4.076	2.209	0.528	0.272	TRUE
Glyma.07G235400	1408.34	1.16859	0.22149	5.27604	1.32006e-07	2.11655e-05	Aldolase superfamily protein	17.669	5.078	8.164	1.324	TRUE
Glyma.01G182600	1894.09	0.792523	0.150822	5.25468	1.4828e-07	2.36785e-05	homolog of Synechocystis YCF37	56.325	12.409	32.891	2.783	TRUE
Glyma.07G032900	1001.29	-2.60165	0.495222	-5.25349	1.49241e-07	2.37359e-05	0	7.879	7.447	50.919	21.007	TRUE
Glyma.06G146900	6576.42	1.05041	0.200371	5.24234	1.58552e-07	2.51154e-05	general control non-repressible 5	70.98	9.513	35.784	3.065	TRUE
Glyma.01G229800	4176.67	1.13056	0.215749	5.24018	1.60422e-07	2.53101e-05	rubredoxin family protein	91.32	25.196	43.63	5.861	TRUE
Glyma.19G000900	492.402	1.87	0.357105	5.23656	1.63594e-07	2.55088e-05	actin-11	6.204	2.834	1.609	0.215	TRUE
Glyma.18G115500	8100.43	0.977211	0.186614	5.23653	1.63622e-07	2.55088e-05	NAD(P)-linked oxidoreductase superfamily protein	127.986	21.055	68.79	10.348	TRUE
Glyma.14G025100	947.884	0.61818	0.11802	5.23794	1.62383e-07	2.55088e-05	0	9.639	2.102	6.439	0.55	TRUE
Glyma.08G177400	516.424	1.00922	0.192953	5.2304	1.69143e-07	2.62658e-05	dicarboxylate transport 2.1	5.955	1.452	3.249	0.601	TRUE
Glyma.09G105600	3036.44	0.379607	0.0725952	5.22909	1.70348e-07	2.63492e-05	DNAse I-like superfamily protein	22.092	1.641	17.74	0.838	TRUE
Glyma.17G101300	464.218	1.01752	0.194823	5.22276	1.76277e-07	2.71597e-05	AGAMOUS-like 65	5.561	0.877	3.138	1.097	TRUE
Glyma.18G039800	1027.53	1.12925	0.216349	5.21959	1.79317e-07	2.75206e-05	5\'-AMP-activated protein kinase-related	19.131	3.412	8.508	0.32	TRUE
Glyma.17G220200	1678.12	1.53433	0.29408	5.2174	1.81456e-07	2.7741e-05	Protein of unknown function (DUF1350)	20.229	7.91	7.33	2.082	TRUE
Glyma.10G255200	1620.2	1.45834	0.279696	5.21401	1.84799e-07	2.81429e-05	0	41.033	7.514	15.619	2.24	TRUE
Glyma.15G100100	185.285	2.82237	0.541535	5.2118	1.87017e-07	2.81546e-05	Protein kinase superfamily protein	3.504	2.942	0.52	0.306	TRUE
Glyma.07G049900	15517.3	2.35618	0.45205	5.21221	1.86599e-07	2.81546e-05	UDP-Glycosyltransferase superfamily protein	218.478	109.72	44.688	33.785	TRUE
Glyma.15G161100	1242.92	1.32941	0.255032	5.21273	1.86086e-07	2.81546e-05	0	36.581	6.196	16.169	5.662	TRUE
Glyma.13G316500	675.643	2.02192	0.388076	5.21012	1.88722e-07	2.82618e-05	0	33.993	16.538	8.924	3.329	TRUE
Glyma.07G028900	1146.29	1.62995	0.312869	5.20968	1.89162e-07	2.82618e-05	alpha/beta-Hydrolases superfamily protein	24.052	7.819	8.41	3.888	TRUE
Glyma.06G309100	539.926	0.928785	0.178425	5.20545	1.93526e-07	2.88047e-05	0	12.066	4.35	6.282	0.88	TRUE
Glyma.06G203100	153.196	1.37602	0.264536	5.20164	1.97537e-07	2.92912e-05	Polynucleotidyl transferase, ribonuclease H-like superfamily protein	2.288	0.784	1.003	0.311	TRUE
Glyma.19G139300	4598.55	1.41445	0.272116	5.19798	2.01467e-07	2.9762e-05	magnesium-chelatase subunit chlH, chloroplast, putative / Mg-protoporphyrin IX chelatase, putative (CHLH)	28.983	6.688	11.282	2.556	TRUE
Glyma.06G015900	22838.4	0.999395	0.192408	5.19413	2.05679e-07	3.02708e-05	glyceraldehyde-3-phosphate dehydrogenase B subunit	348.923	88.601	185.186	21.862	TRUE
Glyma.08G081700	1959.94	1.97447	0.380281	5.19214	2.07887e-07	3.04821e-05	0	36.759	21.869	9.701	0.388	TRUE
Glyma.17G033400	1852.29	1.69304	0.326495	5.1855	2.15436e-07	3.1472e-05	high chlorophyll fluorescent 107	25.111	10.308	8.033	1.039	TRUE
Glyma.08G264900	3120.42	1.13559	0.219086	5.18332	2.17971e-07	3.17248e-05	phototropin 2	22.946	7.545	10.274	1.088	TRUE
Glyma.12G224600	840.396	1.66473	0.32137	5.18012	2.21739e-07	3.21521e-05	SPA1-related 3	7.101	2.254	2.471	0.3	TRUE
Glyma.18G244900	10317.1	1.01858	0.196658	5.17945	2.22537e-07	3.21521e-05	2-phosphoglycolate phosphatase 1	180.184	33.575	91.925	19.43	TRUE
Glyma.08G180000	10137.4	0.671137	0.129731	5.17331	2.29986e-07	3.31071e-05	light harvesting complex photosystem II subunit 6	167.569	22.752	109.294	5.364	TRUE
Glyma.13G265000	966.595	1.40875	0.272554	5.16869	2.35742e-07	3.38122e-05	light-regulated zinc finger protein 1	16.132	4.437	6.288	1.044	TRUE
Glyma.10G243800	11577.1	3.92985	0.760708	5.16603	2.39112e-07	3.41714e-05	Chlorophyll A-B binding family protein	584.316	412.574	39.099	27.324	TRUE
Glyma.19G003100	436.028	1.80909	0.350388	5.1631	2.42891e-07	3.45861e-05	beta-1,4-N-acetylglucosaminyltransferase family protein	3.915	1.555	1.175	0.562	TRUE
Glyma.02G223700	2716.02	-1.26042	0.24416	-5.16226	2.43983e-07	3.46166e-05	B-box type zinc finger protein with CCT domain	12.469	4.649	30.04	8.664	TRUE
Glyma.06G214700	1993.88	1.33106	0.25805	5.15815	2.49398e-07	3.5258e-05	SOUL heme-binding family protein	34.617	11.309	14.731	1.684	TRUE
Glyma.20G164100	3659.35	1.12282	0.217983	5.15097	2.59145e-07	3.62482e-05	CAAX amino terminal protease family protein	60.492	18.506	27.965	4.115	TRUE
Glyma.12G151400	1174.63	0.84673	0.164383	5.15096	2.59158e-07	3.62482e-05	thioredoxin M-type 4	13.829	4.122	8.152	0.935	TRUE
Glyma.01G078200	845.637	1.05002	0.203954	5.14829	2.62869e-07	3.65462e-05	SAUR-like auxin-responsive protein family	21.114	4.354	9.434	1.395	TRUE
Glyma.03G128800	2144.12	0.463881	0.0901072	5.1481	2.63142e-07	3.65462e-05	SEC14 cytosolic factor family protein / phosphoglyceride transfer family protein	40.355	4.119	30.561	1.827	TRUE
Glyma.10G061300	144.407	2.75534	0.535748	5.14298	2.70417e-07	3.74248e-05	spermidine hydroxycinnamoyl transferase	5.756	3.322	0.822	0.34	TRUE
Glyma.18G185300	226.624	1.54419	0.300398	5.1405	2.74014e-07	3.779e-05	one helix protein	15.616	6.716	5.167	1.723	TRUE
Glyma.05G207700	6081.7	1.16399	0.226601	5.13672	2.79568e-07	3.82906e-05	Haloacid dehalogenase-like hydrolase (HAD) superfamily protein	92.176	27.931	41.682	3.725	TRUE
Glyma.06G076900	971.578	1.35513	0.263888	5.13524	2.81778e-07	3.84573e-05	Galactose oxidase/kelch repeat superfamily protein	14.484	2.421	6.565	0.982	TRUE
Glyma.10G260200	1090.95	1.28487	0.250429	5.13068	2.88697e-07	3.92657e-05	0	16.884	5.932	7.716	1.08	TRUE
Glyma.10G185100	964.307	1.40628	0.274133	5.12992	2.89865e-07	3.92891e-05	zinc knuckle (CCHC-type) family protein	8.698	2.733	3.582	0.641	TRUE
Glyma.11G104200	311.212	1.90304	0.371438	5.12344	3.00014e-07	4.05255e-05	homolog of X-ray repair cross complementing 2 (XRCC2)	3.515	1.9	0.882	0.272	TRUE
Glyma.02G146900	6330.43	-0.847998	0.165607	-5.12056	3.04626e-07	4.10081e-05	time for coffee	17.43	3.637	32.504	5.163	TRUE
Glyma.02G164300	914.733	0.586867	0.114825	5.11097	3.20512e-07	4.29998e-05	Protein of unknown function (DUF1997)	32.932	3.802	23.515	1.354	TRUE
Glyma.17G134100	2642.03	1.27669	0.249858	5.10968	3.22709e-07	4.31478e-05	cytochrome P450, family 706, subfamily A, polypeptide 4	32.099	8.767	13.582	1.524	TRUE
Glyma.11G226900	9851.28	1.07159	0.20981	5.10742	3.26585e-07	4.35185e-05	sedoheptulose-bisphosphatase	172.216	46.69	82.94	18.848	TRUE
Glyma.08G286800	4164.13	1.12809	0.221125	5.10157	3.36841e-07	4.4584e-05	Oxidoreductase, zinc-binding dehydrogenase family protein	66.952	19.403	31.742	4.384	TRUE
Glyma.11G060900	2233.5	0.727534	0.142608	5.10164	3.36724e-07	4.4584e-05	homolog of Synechocystis YCF37	63.39	12.91	40.339	4.365	TRUE
Glyma.02G242700	306.441	-1.38818	0.272356	-5.09693	3.45205e-07	4.55382e-05	transmembrane kinase 1	0.854	0.224	2.681	0.623	TRUE
Glyma.09G262800	1650.92	2.02054	0.396539	5.09542	3.47961e-07	4.57488e-05	NAD(P)-binding Rossmann-fold superfamily protein	16.666	7.898	4.409	1.367	TRUE
Glyma.12G152500	1233.6	0.832569	0.163497	5.09227	3.53804e-07	4.63624e-05	purine permease 5	19.519	2.186	11.258	1.089	TRUE
Glyma.18G215500	226.431	1.68936	0.332674	5.07813	3.81169e-07	4.97829e-05	Protein kinase superfamily protein	2.967	1.104	1.121	0.406	TRUE
Glyma.02G019600	3361.79	1.42547	0.281022	5.07247	3.92695e-07	5.1119e-05	SOUL heme-binding family protein	77.845	18.448	32.213	8.247	TRUE
Glyma.12G058000	1668.59	0.841841	0.166039	5.07016	3.97492e-07	5.15732e-05	dicarboxylate transporter 1	17.741	4.2	10.891	1.466	TRUE
Glyma.09G167900	1820.83	2.08843	0.411982	5.06922	3.99449e-07	5.16572e-05	Homeodomain-like superfamily protein	23.094	3.895	5.71	1.939	TRUE
Glyma.05G204400	119.169	-1.72632	0.341408	-5.05648	4.27069e-07	5.50486e-05	Protein of unknown function (DUF 3339)	1.849	0.698	5.978	2.2	TRUE
Glyma.05G103600	11661	-0.739792	0.146391	-5.05353	4.33717e-07	5.57235e-05	root hair specific 19	92.229	11.703	159.187	16.059	TRUE
Glyma.04G249500	384.376	0.936737	0.185451	5.05114	4.3918e-07	5.62421e-05	TRAM, LAG1 and CLN8 (TLC) lipid-sensing domain containing protein	7.024	1.557	3.256	0.465	TRUE
Glyma.15G087200	8096.86	0.833376	0.165009	5.05049	4.4067e-07	5.62503e-05	Aldolase-type TIM barrel family protein	127.709	33.534	73.524	5.688	TRUE
Glyma.20G199000	986.778	-1.02089	0.202253	-5.04758	4.47452e-07	5.69318e-05	Peptidase S41 family protein	5.752	0.719	11.507	2.742	TRUE
Glyma.17G116600	1738.63	0.833336	0.165246	5.043	4.58297e-07	5.80544e-05	nudix hydrolase homolog 19	20.7	4.74	12.168	1.231	TRUE
Glyma.08G233500	1552.51	-0.536042	0.10634	-5.04085	4.63468e-07	5.84044e-05	metacaspase 4	12.666	1.515	18.754	1.025	TRUE
Glyma.19G150900	86.4219	1.92646	0.382403	5.03777	4.70975e-07	5.89736e-05	Disease resistance-responsive (dirigent-like protein) family protein	2.714	1.172	0.864	0.278	TRUE
Glyma.15G099800	602.053	1.09975	0.218299	5.03781	4.70884e-07	5.89736e-05	histidine-containing phosphotransmitter 1	15.171	5.144	7.976	1.313	TRUE
Glyma.04G074500	813.409	1.71558	0.341331	5.02616	5.00406e-07	6.24604e-05	cryptochrome 3	12.441	5.741	3.904	0.909	TRUE
Glyma.14G083000	1557.52	-1.25348	0.249428	-5.02541	5.02357e-07	6.25062e-05	cold regulated gene 27	13.55	6.262	32.29	7.774	TRUE
Glyma.08G164800	466.107	1.53374	0.305913	5.01366	5.34049e-07	6.62405e-05	Cation efflux family protein	8.384	2.8	3.27	0.858	TRUE
Glyma.06G113500	241.404	2.55713	0.511294	5.00129	5.69481e-07	7.0414e-05	Pheophorbide a oxygenase family protein with Rieske [2Fe-2S] domain	3.103	1.695	0.616	0.284	TRUE
Glyma.20G205301	459.153	1.52909	0.306337	4.99152	5.99058e-07	7.38395e-05	0	8.211	2.016	2.703	0.779	TRUE
Glyma.03G261300	805.536	2.0885	0.418735	4.98764	6.11209e-07	7.48854e-05	pseudo-response regulator 5	10.585	5.007	2.511	0.792	TRUE
Glyma.02G026300	3676.5	1.65788	0.332404	4.98754	6.1154e-07	7.48854e-05	myb-like transcription factor family protein	54.914	18.903	18.31	3.253	TRUE
Glyma.13G078400	2096.12	1.35803	0.272575	4.98224	6.28534e-07	7.65163e-05	Pheophorbide a oxygenase family protein with Rieske [2Fe-2S] domain	24.605	2.904	10.621	2.731	TRUE
Glyma.04G001500	4543.77	1.02416	0.205613	4.98097	6.3265e-07	7.67803e-05	NAD(P)-binding Rossmann-fold superfamily protein	71.516	21.121	36.165	4.859	TRUE
Glyma.01G025200	920.135	1.6882	0.339105	4.9784	6.41125e-07	7.7333e-05	MATE efflux family protein	15.04	5.402	5.261	1.098	TRUE
Glyma.05G039500	1696.55	0.826297	0.165959	4.97893	6.39356e-07	7.7333e-05	Sec14p-like phosphatidylinositol transfer family protein	19.957	5.2	10.809	2.102	TRUE
Glyma.13G059000	382.198	1.4311	0.288287	4.96414	6.90051e-07	8.29808e-05	0	6.195	2.321	2.435	0.825	TRUE
Glyma.20G162000	1656.85	2.12184	0.428029	4.95724	7.15028e-07	8.5205e-05	detoxifying efflux carrier 35	19.335	9.56	4.54	2.052	TRUE
Glyma.02G301200	2392.75	0.919328	0.18543	4.95782	7.12903e-07	8.5205e-05	cellulose synthase like E1	19.48	2.964	11.13	0.668	TRUE
Glyma.01G038600	3420.25	2.33593	0.471504	4.95421	7.26253e-07	8.54992e-05	myb-like transcription factor family protein	55.275	27.011	11.081	2.345	TRUE
Glyma.12G029100	3079.05	1.08975	0.219925	4.9551	7.22941e-07	8.54992e-05	0	73.752	12.509	37.195	9.839	TRUE
Glyma.04G233900	1328.52	1.06503	0.214999	4.95365	7.28335e-07	8.54992e-05	thylakoid-associated phosphatase 38	24.435	6.875	11.59	1.961	TRUE
Glyma.12G233800	1411.89	0.624108	0.125959	4.95485	7.2387e-07	8.54992e-05	Protein of unknown function DUF92, transmembrane	18.809	2.62	12.418	1.885	TRUE
Glyma.15G012500	2437.68	0.713664	0.144362	4.94359	7.66966e-07	8.97669e-05	P-loop containing nucleoside triphosphate hydrolases superfamily protein	38.756	6.807	23.877	1.432	TRUE
Glyma.05G218400	1142.24	3.00497	0.610162	4.92487	8.44146e-07	9.79424e-05	Glutaredoxin family protein	34.919	22.182	4.761	0.36	TRUE
Glyma.16G221100	3122.1	0.810587	0.164591	4.92485	8.44267e-07	9.79424e-05	Protein of unknown function (DUF3411)	56.654	10.113	32.068	4.705	TRUE
Glyma.04G249400	2075.38	1.0897	0.221343	4.92313	8.51728e-07	9.85182e-05	Pheophorbide a oxygenase family protein with Rieske [2Fe-2S] domain	25.978	3.404	12.871	2.295	TRUE
Glyma.14G150600	352.9	2.18745	0.444572	4.92034	8.63939e-07	9.92736e-05	Pheophorbide a oxygenase family protein with Rieske [2Fe-2S] domain	5.494	1.558	1.079	0.497	TRUE
Glyma.01G023200	788.522	0.805639	0.163717	4.92092	8.61386e-07	9.92736e-05	MSCS-like 2	5.424	1.123	3.047	0.785	TRUE
Glyma.15G034600	1651.84	0.795742	0.161739	4.91992	8.65809e-07	9.92736e-05	MATE efflux family protein	15.176	2.371	8.684	0.862	TRUE
Glyma.09G018600	892.364	1.97408	0.401324	4.91892	8.70247e-07	9.94932e-05	ferric reduction oxidase 7	9.192	3.921	2.578	0.413	TRUE
Glyma.02G271400	1328.08	0.869533	0.177114	4.90946	9.13289e-07	0.000104112	thylakoid lumenal P17.1 protein	42.482	8.615	23.616	3.195	TRUE
Glyma.11G224600	1554.55	-1.072	0.218519	-4.90578	9.30586e-07	0.000105778	subtilase 4.13	5.942	0.756	13.372	4.082	TRUE
Glyma.05G030900	1364.49	0.87488	0.178482	4.90178	9.49734e-07	0.000107645	Pentatricopeptide repeat (PPR) superfamily protein	11.046	2.681	6.519	0.374	TRUE
Glyma.15G011200	2074.92	2.0782	0.424397	4.89684	9.73893e-07	0.000109439	HCO3- transporter family	24.575	11.384	5.715	1.535	TRUE
Glyma.06G235500	512.336	1.51629	0.309625	4.89718	9.72233e-07	0.000109439	Tyrosine transaminase family protein	6.113	2.796	1.974	0.45	TRUE
Glyma.18G253000	1095.4	0.593594	0.121204	4.89748	9.70723e-07	0.000109439	0	12.961	2.272	8.621	0.738	TRUE
Glyma.10G168100	3740.55	2.80664	0.574159	4.88827	1.01728e-06	0.00011399	ammonium transporter 1;2	85.531	39.474	12.375	2.983	TRUE
Glyma.05G177000	1782.61	0.924194	0.189166	4.88563	1.03097e-06	0.000115197	Haloacid dehalogenase-like hydrolase (HAD) superfamily protein	33.692	6.442	17.803	4.784	TRUE
Glyma.12G130000	5600.97	0.827721	0.169482	4.88383	1.04042e-06	0.000115925	DNAJ heat shock N-terminal domain-containing protein	100.882	13.989	60.501	3.813	TRUE
Glyma.17G069202	95.9557	2.91641	0.597475	4.88122	1.05431e-06	0.000116857	nodulin MtN21 /EamA-like transporter family protein	3.288	1.91	0.492	0.294	TRUE
Glyma.03G005600	2819.48	1.94491	0.398453	4.88115	1.05471e-06	0.000116857	MATE efflux family protein	52.154	27.369	14.305	5.45	TRUE
Glyma.05G221500	1499.12	0.356339	0.0730362	4.87894	1.06655e-06	0.000117837	Homeodomain-like transcriptional regulator	8.057	0.635	6.269	0.573	TRUE
Glyma.17G084300	1748.54	0.943346	0.193838	4.86667	1.13492e-06	0.000125041	calcium sensing receptor	26.494	7.663	14.548	1.523	TRUE
Glyma.15G248300	312.619	1.71526	0.353057	4.8583	1.18398e-06	0.000129722	SOUL heme-binding family protein	8.755	3.97	3.386	0.446	TRUE
Glyma.06G047700	1619.32	1.22702	0.252549	4.85854	1.18254e-06	0.000129722	alpha/beta-Hydrolases superfamily protein	29.223	8.702	13.318	2.987	TRUE
Glyma.08G357300	543.018	0.714763	0.147225	4.85491	1.20444e-06	0.000131279	0	13.139	1.549	9.059	1.021	TRUE
Glyma.07G273600	4433.55	1.25232	0.257988	4.85417	1.2089e-06	0.000131357	FAD/NAD(P)-binding oxidoreductase family protein	51.792	15.856	23.096	4.636	TRUE
Glyma.02G290800	8756.11	0.829606	0.171131	4.84779	1.24847e-06	0.000134902	peptide met sulfoxide reductase 4	161.19	28.041	98.044	13.455	TRUE
Glyma.17G099600	3105.51	0.748526	0.154423	4.84726	1.25179e-06	0.000134902	alpha/beta-Hydrolases superfamily protein	44.802	6.256	28.778	3.097	TRUE
Glyma.06G145700	9492.73	0.635719	0.131277	4.84256	1.28174e-06	0.000137754	ABC2 homolog 13	72.867	9.276	48.525	3.948	TRUE
Glyma.02G098700	2565.37	0.873455	0.180481	4.83961	1.30097e-06	0.00013944	Metallo-hydrolase/oxidoreductase superfamily protein	30.511	6.789	18.092	2.194	TRUE
Glyma.16G018500	8566.82	2.30707	0.476923	4.8374	1.31548e-06	0.000140614	UDP-Glycosyltransferase superfamily protein	120.55	69.52	24.238	19.817	TRUE
Glyma.02G100000	1740.09	1.26656	0.262118	4.83204	1.35144e-06	0.000143678	STT7 homolog STN7	23.563	4.146	10.072	0.598	TRUE
Glyma.08G174200	5187.24	1.03853	0.215268	4.82437	1.40449e-06	0.000148918	Translation initiation factor 2, small GTP-binding protein	35.743	9.756	18.153	1.821	TRUE
Glyma.17G158500	1591.96	0.911811	0.189503	4.8116	1.4973e-06	0.000158332	Thioredoxin superfamily protein	31.853	6.765	18.515	3.52	TRUE
Glyma.08G209300	267.782	-2.67164	0.555431	-4.81003	1.50909e-06	0.000159152	0	1.456	1.456	8.088	4.445	TRUE
Glyma.13G320800	1714.8	0.82813	0.172479	4.80133	1.57617e-06	0.000165343	magnesium (Mg) transporter 10	24.639	4.668	14.327	1.114	TRUE
Glyma.13G284900	193.562	-1.58615	0.330843	-4.79426	1.63277e-06	0.000170826	organic cation/carnitine transporter4	1.036	0.372	2.781	1.385	TRUE
Glyma.13G046700	821.885	1.73744	0.362743	4.78973	1.67004e-06	0.000174263	Rhomboid-related intramembrane serine protease family protein	9.313	2.007	2.897	0.414	TRUE
Glyma.18G186800	893.359	1.41974	0.296882	4.78216	1.73421e-06	0.000180007	NAD(P)-binding Rossmann-fold superfamily protein	24.555	7.985	9.534	3.357	TRUE
Glyma.12G073100	34902	0.984449	0.205842	4.78255	1.73089e-06	0.000180007	ascorbate peroxidase 1	698.322	175.61	366.025	34.679	TRUE
Glyma.04G242000	2403.34	1.11593	0.233879	4.77138	1.82965e-06	0.000189414	Thioredoxin superfamily protein	83.615	16.104	35.414	4.793	TRUE
Glyma.10G139300	650.466	1.19389	0.250321	4.76945	1.84732e-06	0.000190245	ABC transporter 1	7.558	2.82	3.443	0.548	TRUE
Glyma.05G205300	337.136	1.10744	0.232892	4.75518	1.98271e-06	0.000203656	Stress responsive alpha-beta barrel domain protein	6.824	3.162	3.282	0.863	TRUE
Glyma.16G016100	21431.6	0.789109	0.166126	4.75006	2.03354e-06	0.000208064	photosystem I light harvesting complex gene 2	402.154	23.892	244.623	24.338	TRUE
Glyma.08G115700	1358.97	0.554454	0.116732	4.7498	2.03618e-06	0.000208064	Hydrolase-like protein family	15.769	1.377	11.691	1.85	TRUE
Glyma.13G142000	386.618	1.32854	0.279803	4.74811	2.0533e-06	0.000208733	0	10.164	3.268	3.736	0.892	TRUE
Glyma.13G289600	1200.66	1.30629	0.275098	4.74844	2.04987e-06	0.000208733	DNAJ heat shock N-terminal domain-containing protein	24.05	4.961	10.16	4.47	TRUE
Glyma.11G238800	3042.9	1.33169	0.280539	4.74689	2.06566e-06	0.000209449	myo-inositol-1-phosphate synthase 2	44.285	14	18.543	3.064	TRUE
Glyma.05G219900	141.377	2.42275	0.510593	4.74497	2.08534e-06	0.000210579	NAD(P)-binding Rossmann-fold superfamily protein	3.34	1.84	0.666	0.441	TRUE
Glyma.15G112500	26663.8	1.38225	0.291322	4.74477	2.08748e-06	0.000210579	fibrillin	545.047	165.95	214.855	59.664	TRUE
Glyma.12G016500	4810.28	0.939848	0.198183	4.74234	2.11268e-06	0.000212094	pfkB-like carbohydrate kinase family protein	71.556	20.283	39.227	4.303	TRUE
Glyma.07G091000	735.531	0.841593	0.177466	4.74228	2.11325e-06	0.000212094	syntaxin of plants 81	10.038	1.592	5.634	0.585	TRUE
Glyma.13G082300	1144.53	2.13862	0.451056	4.74135	2.12296e-06	0.000212528	flavonol synthase 1	29.382	15.214	6.825	3.501	TRUE
Glyma.04G181066	296.091	1.49684	0.316157	4.73448	2.19614e-06	0.000218744	aldehyde dehydrogenase 2B4	6.557	2.056	2.699	0.618	TRUE
Glyma.10G024200	6071.12	0.777181	0.164243	4.73191	2.2242e-06	0.00022098	0	59.1	7.468	35.698	7.987	TRUE
Glyma.06G204200	931.597	0.901949	0.190704	4.72958	2.24979e-06	0.000222961	Protein of unknown function (DUF1118)	26.426	4.089	14.972	1.152	TRUE
Glyma.14G031200	259.158	1.86982	0.396368	4.71737	2.38913e-06	0.000235586	PHYTOENE SYNTHASE	5.111	2.16	1.298	0.408	TRUE
Glyma.15G195700	864.316	0.811418	0.172001	4.71752	2.38739e-06	0.000235586	0	11.485	2.99	8.251	0.677	TRUE
Glyma.14G009300	16207.4	1.2162	0.257861	4.71647	2.39967e-06	0.000236035	ADP glucose pyrophosphorylase 1	215.127	69.805	98.422	34.657	TRUE
Glyma.07G240000	1127.57	1.75829	0.373338	4.70965	2.4814e-06	0.000242262	high chlorophyll fluorescent 107	16.977	7.51	4.925	0.96	TRUE
Glyma.02G065000	828.546	1.66998	0.35452	4.71054	2.4706e-06	0.000242262	0	10.101	2.236	3.284	0.357	TRUE
Glyma.08G100100	2281.62	-1.04533	0.221941	-4.70995	2.47772e-06	0.000242262	auxin response factor 8	6.398	1.436	13.815	1.173	TRUE
Glyma.03G121100	3217.64	0.739514	0.157214	4.70388	2.55265e-06	0.00024799	disproportionating enzyme 2	20.899	5.015	13.114	0.667	TRUE
Glyma.09G230500	2940.34	0.735116	0.156262	4.70437	2.54648e-06	0.00024799	DNA photolyases;DNA photolyases	26.702	2.955	16.406	1.623	TRUE
Glyma.15G003900	632.263	2.28938	0.486773	4.70319	2.56132e-06	0.000248221	NOD26-like intrinsic protein 6;1	21.192	12.234	3.912	1.692	TRUE
Glyma.11G150243	28072.8	1.08974	0.231762	4.702	2.57632e-06	0.000249063	ascorbate peroxidase 1	586.269	162.431	278.955	53.428	TRUE
Glyma.08G272600	484.686	1.17889	0.25075	4.70144	2.58327e-06	0.000249125	Mitochondrial substrate carrier family protein	8.263	2.257	3.717	0.391	TRUE
Glyma.11G164700	25895.4	1.05625	0.224774	4.69917	2.61216e-06	0.000251296	NAD(P)-binding Rossmann-fold superfamily protein	458.389	122.042	225.81	51.285	TRUE
Glyma.17G194300	2437.65	0.849985	0.181065	4.69436	2.67447e-06	0.000256664	Exostosin family protein	24.38	3.518	14.419	2.82	TRUE
Glyma.12G236650	461.889	1.86416	0.397512	4.68956	2.73787e-06	0.000262111	carotenoid cleavage dioxygenase 1	11.298	5.788	2.815	0.979	TRUE
Glyma.04G003500	3937.68	1.08727	0.2323	4.68045	2.86249e-06	0.000272717	high-affinity nickel-transport family protein	73.319	24.566	34.836	5.14	TRUE
Glyma.18G027500	173.764	-2.28663	0.48881	-4.67794	2.89769e-06	0.000275406	Protein of unknown function (DUF1313)	1.158	1.21	7.046	3.942	TRUE
Glyma.01G171800	840.623	0.634695	0.136095	4.6636	3.1072e-06	0.000294609	Phosphatidic acid phosphatase (PAP2) family protein	11.052	2	7.312	1.436	TRUE
Glyma.15G108000	5584.05	1.2582	0.27044	4.65242	3.28055e-06	0.000309557	starch synthase 3	37.718	13.759	16.447	5.019	TRUE
Glyma.01G218600	976.652	1.28005	0.275273	4.6501	3.31769e-06	0.000310094	Transmembrane amino acid transporter family protein	10.009	3.939	2.888	0.74	TRUE
Glyma.08G051100	798.545	1.0729	0.230664	4.65134	3.29783e-06	0.000310094	0	19.115	1.706	9.215	2.76	TRUE
Glyma.03G092500	2077.96	0.84225	0.181122	4.65019	3.31633e-06	0.000310094	NAD(P)-binding Rossmann-fold superfamily protein	21.557	2.375	12.893	2.029	TRUE
Glyma.17G206700	556.379	0.759364	0.163278	4.65074	3.30752e-06	0.000310094	FAD/NAD(P)-binding oxidoreductase family protein	7.109	1.425	4.525	0.424	TRUE
Glyma.10G103000	6888.69	0.917315	0.197474	4.64523	3.3969e-06	0.000316747	elongation factor family protein	66.723	17.721	37.276	3.87	TRUE
Glyma.03G074600	696.027	2.31371	0.498218	4.64397	3.41773e-06	0.000317189	SOUL heme-binding family protein	22.108	17.541	4.685	2.225	TRUE
Glyma.18G051400	1850.76	0.5537	0.11922	4.64436	3.41139e-06	0.000317189	ubiquitin-conjugating enzyme 28	37.012	1.978	26.309	1.876	TRUE
Glyma.07G089200	1459.94	0.700525	0.150941	4.64106	3.46627e-06	0.000320188	ATP binding	17.823	2.727	11.705	1.291	TRUE
Glyma.17G091000	2057.22	-0.977412	0.210761	-4.63754	3.52574e-06	0.00032492	aldehyde dehydrogenase 2B4	12.631	4.087	26.291	5.75	TRUE
Glyma.01G001300	3514.01	0.632757	0.136485	4.63609	3.55064e-06	0.000326452	cycloartenol synthase 1	29.694	5.651	19.041	1.181	TRUE
Glyma.05G118300	397.027	1.97028	0.425051	4.63539	3.56274e-06	0.000326802	dentin sialophosphoprotein-related	4.73	1.941	1.2	0.435	TRUE
Glyma.14G192700	1750.05	0.948987	0.204806	4.63359	3.5938e-06	0.000328887	Quinone reductase family protein	63.733	16.398	31.652	3.849	TRUE
Glyma.18G065900	2720.92	1.3616	0.294102	4.62969	3.66213e-06	0.000332608	0	115.751	60.143	42.609	10.246	TRUE
Glyma.05G128000	81106.1	1.1638	0.251396	4.62935	3.66819e-06	0.000332608	chlorophyll A/B binding protein 1	1914.06	372.057	893.263	334.483	TRUE
Glyma.11G012700	2943.4	1.05083	0.226984	4.62954	3.66485e-06	0.000332608	rubredoxin family protein	51.331	9.461	26.485	4.294	TRUE
Glyma.15G028900	970.178	0.609299	0.131683	4.62701	3.70987e-06	0.000335616	glyoxalase 2-4	13.467	1.865	8.954	1.129	TRUE
Glyma.13G344700	830.895	1.53692	0.33292	4.61648	3.90307e-06	0.000352285	B-box zinc finger family protein	17.158	4.886	5.971	1.033	TRUE
Glyma.07G049500	525.491	1.04474	0.226445	4.61365	3.95666e-06	0.000356307	RNA-binding (RRM/RBD/RNP motifs) family protein	8.881	2.239	4.47	0.633	TRUE
Glyma.01G027500	302.656	1.68622	0.366114	4.60573	4.11025e-06	0.000369295	alpha/beta-Hydrolases superfamily protein	4.51	2.264	1.497	0.467	TRUE
Glyma.18G158100	10630.9	0.578715	0.125678	4.60475	4.1297e-06	0.000370085	rotamase FKBP 1	116.006	17.291	79.502	10.949	TRUE
Glyma.14G061500	18193	0.559491	0.121514	4.60434	4.13781e-06	0.000370085	plasma membrane intrinsic protein 1;4	264.393	28.088	187.059	19.197	TRUE
Glyma.11G095400	623.72	1.05975	0.230214	4.60333	4.15798e-06	0.000371026	Saccharopine dehydrogenase	8.354	2.792	3.89	0.396	TRUE
Glyma.16G028700	1667.04	0.419012	0.0910328	4.60287	4.16714e-06	0.000371026	glyoxylate reductase 1	26.817	3.342	21.717	1.204	TRUE
Glyma.19G045600	5694.14	1.13016	0.245745	4.59893	4.24673e-06	0.000375787	acclimation of photosynthesis to environment	106.034	29.496	49.855	6.145	TRUE
Glyma.19G153300	7380.9	0.873907	0.190029	4.59881	4.2492e-06	0.000375787	0	98.48	19.433	54.445	14.146	TRUE
Glyma.02G304500	9073.24	1.37264	0.298603	4.59689	4.28843e-06	0.000378408	ADP glucose pyrophosphorylase 1	112.602	37.794	46.426	13.901	TRUE
Glyma.13G089200	3582.39	1.14087	0.248365	4.5935	4.35872e-06	0.000382046	cryptochrome 1	27.481	5.568	12.477	2.827	TRUE
Glyma.20G207100	7851.71	0.366593	0.0797946	4.59421	4.34399e-06	0.000382046	Plastid-lipid associated protein PAP / fibrillin family protein	133.013	5.423	106.386	8.912	TRUE
Glyma.07G080400	2191.29	-0.600989	0.130832	-4.59361	4.3565e-06	0.000382046	phospholipase D beta 1	8.451	0.896	13.181	1.261	TRUE
Glyma.04G103100	2939.8	0.877725	0.191215	4.59026	4.42703e-06	0.000387174	S-adenosyl-L-methionine-dependent methyltransferases superfamily protein	45.876	10.33	26.35	5.644	TRUE
Glyma.09G111700	2073.16	0.477697	0.104083	4.58956	4.44179e-06	0.000387605	Plastid-lipid associated protein PAP / fibrillin family protein	24.99	4.272	19.046	2.598	TRUE
Glyma.11G087800	407.247	1.32378	0.288983	4.58083	4.63135e-06	0.000402366	phosphate transporter 3;3	6.014	2.341	2.61	0.341	TRUE
Glyma.07G252900	275.808	1.06134	0.231676	4.58113	4.6248e-06	0.000402366	0	22.944	7.202	11.327	0.934	TRUE
Glyma.01G084700	2280.38	0.607682	0.132944	4.57096	4.85484e-06	0.000420856	Ribosomal protein L12/ ATP-dependent Clp protease adaptor protein ClpS family protein	50.141	7.987	33.649	3.229	TRUE
Glyma.08G235000	901.646	1.08493	0.237487	4.56838	4.91512e-06	0.000425147	Uncharacterized conserved protein (DUF2358)	20.819	6.762	9.548	2.485	TRUE
Glyma.12G221000	1845.23	1.94335	0.425777	4.56424	5.01313e-06	0.000432676	Peroxisomal membrane 22 kDa (Mpv17/PMP22) family protein	35.432	5.491	9.149	4.19	TRUE
Glyma.03G175800	158.151	1.74449	0.382808	4.55708	5.1869e-06	0.000445723	aluminum sensitive 3	3.861	2.381	1.562	0.463	TRUE
Glyma.02G136800	1886.25	-0.487698	0.107014	-4.55732	5.18104e-06	0.000445723	Phox-associated domain;Phox-like;Sorting nexin, C-terminal	7.206	0.801	10.154	1.312	TRUE
Glyma.13G234000	413.737	0.562167	0.123399	4.55568	5.22174e-06	0.000447742	Transcriptional coactivator/pterin dehydratase	4.654	0.665	3.133	0.629	TRUE
Glyma.08G056200	13640.2	0.739711	0.162471	4.55287	5.29198e-06	0.00045278	Protein of unknown function (DUF760)	170.533	21.863	104.794	10.089	TRUE
Glyma.07G069600	2757.07	1.14663	0.252196	4.5466	5.45197e-06	0.000464453	Major facilitator superfamily protein	29.437	10.048	14.442	3.033	TRUE
Glyma.16G219600	298.853	1.13524	0.249723	4.54598	5.46811e-06	0.000464825	NAD(P)-linked oxidoreductase superfamily protein	2.838	0.738	1.262	0.509	TRUE
Glyma.20G122800	1503.35	-0.466992	0.102811	-4.54223	5.56633e-06	0.000472156	phosphatidyl serine synthase family protein	10.111	0.808	14.718	1.783	TRUE
Glyma.12G233700	8620.18	1.03208	0.227261	4.5414	5.58815e-06	0.00047299	receptor like protein 56	60.779	7.945	31.139	4.941	TRUE
Glyma.05G188000	249.096	-0.872311	0.192222	-4.53804	5.67807e-06	0.000479572	0	1.776	0.377	3.192	0.919	TRUE
Glyma.10G094900	6741.94	1.31182	0.289234	4.53549	5.74711e-06	0.000482305	Peptidase S41 family protein	100.806	18.372	43.443	6.667	TRUE
Glyma.13G007200	6645.45	1.13241	0.249665	4.53573	5.74037e-06	0.000482305	Protein kinase superfamily protein	62.648	18.361	29.556	4.543	TRUE
Glyma.06G078600	1740.85	0.666606	0.146969	4.53571	5.74113e-06	0.000482305	AIG2-like (avirulence induced gene) family protein	46.185	7.224	29.471	3.616	TRUE
Glyma.20G136100	2415.91	0.893062	0.197369	4.52484	6.04398e-06	0.000506142	0	48.836	8.419	26.432	2.245	TRUE
Glyma.10G088000	452.194	2.14422	0.474001	4.52366	6.07806e-06	0.000507917	Peptidase M28 family protein	5.68	3.213	1.293	0.437	TRUE
Glyma.16G027700	1789.76	0.461782	0.102106	4.52259	6.10889e-06	0.000509414	serine acetyltransferase 1;1	30.823	3.959	24.145	3.047	TRUE
Glyma.11G022300	986.847	1.19451	0.264183	4.52154	6.13925e-06	0.000510072	Phosphoglycerate mutase family protein	14.409	3.674	6.224	1.058	TRUE
Glyma.15G233400	1113.47	0.562219	0.124346	4.52142	6.14264e-06	0.000510072	LRR and NB-ARC domains-containing disease resistance protein	5.552	1.068	3.758	0.335	TRUE
Glyma.08G279800	770.757	1.31644	0.291279	4.51952	6.19801e-06	0.000513588	kinesin like protein for actin based chloroplast movement 1	4.38	1.789	1.636	0.497	TRUE
Glyma.18G117100	707.809	1.50351	0.332864	4.51688	6.27564e-06	0.000518931	Basic-leucine zipper (bZIP) transcription factor family protein	16.071	7.551	6.393	0.915	TRUE
Glyma.05G197100	348.713	1.76524	0.391049	4.51412	6.35814e-06	0.000524653	0	3.958	1.958	1.257	0.252	TRUE
Glyma.13G276700	1060.3	1.49396	0.331456	4.50725	6.56736e-06	0.000539659	SPA1-related 3	8.204	3.051	3.287	0.383	TRUE
Glyma.19G114100	1007.27	1.29189	0.286614	4.50744	6.56136e-06	0.000539659	LEM3 (ligand-effect modulator 3) family protein / CDC50 family protein	16.024	3.114	7.046	0.932	TRUE
Glyma.08G162200	3025.55	0.875577	0.194373	4.50461	6.64938e-06	0.000543193	evolutionarily conserved C-terminal region 8	22.674	6.41	13.195	1.496	TRUE
Glyma.10G127000	1405.87	0.630082	0.139877	4.50454	6.65168e-06	0.000543193	Uncharacterized protein family (UPF0016)	21.151	2.041	14.095	1.815	TRUE
Glyma.06G106700	346.939	1.45222	0.322609	4.50148	6.74804e-06	0.000549923	Heavy metal transport/detoxification superfamily protein	16.38	2.941	5.423	0.959	TRUE
Glyma.20G149700	948.58	1.2496	0.277857	4.49727	6.88321e-06	0.000558269	RING/U-box superfamily protein	29.983	9.871	12.831	3.305	TRUE
Glyma.07G163600	2300.68	0.77738	0.172867	4.49697	6.89291e-06	0.000558269	cytochrome b6f complex subunit (petM), putative	74.229	13.855	44.982	3.276	TRUE
Glyma.02G165300	990.022	0.48542	0.107942	4.49704	6.89068e-06	0.000558269	Pyruvate kinase family protein	29.475	4.172	22.154	1.176	TRUE
Glyma.05G184700	1175.69	0.496019	0.110326	4.49595	6.92609e-06	0.000559807	chloroplast-localized ISCA-like protein	25.251	3.887	18.827	1.447	TRUE
Glyma.02G149700	2343.52	1.05533	0.234773	4.49512	6.95318e-06	0.000560847	0	21.762	3.512	10.25	2.434	TRUE
Glyma.04G247800	273.555	1.57106	0.349862	4.49052	7.10504e-06	0.000571927	response regulator 9	5.686	2.282	1.786	0.407	TRUE
Glyma.17G075300	4929.55	0.950791	0.211806	4.48897	7.15678e-06	0.000574918	aldehyde dehydrogenase 11A3	58.964	12.116	33.712	9.104	TRUE
Glyma.05G247800	4007.54	1.28628	0.286812	4.48477	7.29926e-06	0.000585172	purple acid phosphatase 3	77.701	18.942	33.934	9.502	TRUE
Glyma.10G067500	12489	1.04506	0.233185	4.48165	7.4067e-06	0.000591382	monodehydroascorbate reductase 1	202.777	65.808	103.428	8.14	TRUE
Glyma.19G261700	1720.44	1.31147	0.292978	4.47635	7.59314e-06	0.000604011	STRUBBELIG-receptor family 6	12.933	5.435	4.603	0.334	TRUE
Glyma.15G047100	1383.12	0.605522	0.135279	4.47609	7.60224e-06	0.000604011	Plant protein of unknown function (DUF639)	10.178	1.808	6.72	0.877	TRUE
Glyma.19G221000	830.77	1.61609	0.361272	4.47334	7.70082e-06	0.000608704	Ca2+ activated outward rectifying K+ channel 5	14.713	7.113	5.036	0.943	TRUE
Glyma.02G078500	15557.6	0.746088	0.166774	4.47364	7.69003e-06	0.000608704	Protein kinase superfamily protein	187.476	36.691	118.299	7.88	TRUE
Glyma.15G004000	374.662	1.52716	0.341634	4.47017	7.81581e-06	0.000616558	0	5.237	1.876	2.511	0.381	TRUE
Glyma.15G032700	1851.21	0.684741	0.153361	4.46489	8.01115e-06	0.000629449	basic helix-loop-helix (bHLH) DNA-binding superfamily protein	17.49	2.839	11.077	0.669	TRUE
Glyma.04G202400	1688.34	1.79189	0.4018	4.45965	8.20926e-06	0.000643733	crumpled leaf	19.533	9.998	7.033	0.741	TRUE
Glyma.09G157600	1608.65	0.900258	0.202119	4.45409	8.425e-06	0.00065934	carboxyesterase 18	19.862	4.605	10.543	1.247	TRUE
Glyma.09G085700	964.738	0.903864	0.203012	4.45227	8.4966e-06	0.000663627	0	11.919	2.806	7.162	0.498	TRUE
Glyma.08G140900	1685.85	0.939083	0.211134	4.4478	8.67531e-06	0.000674912	ABC2 homolog 13	14.061	4.237	7.803	1.061	TRUE
Glyma.17G098000	2260.1	0.392732	0.0882948	4.44797	8.66863e-06	0.000674912	ubiquiting-conjugating enzyme 2	37.936	2.862	29.575	1.111	TRUE
Glyma.09G029700	751.516	1.42704	0.320948	4.44634	8.7344e-06	0.000677395	NAD(P)-binding Rossmann-fold superfamily protein	16.276	7.586	6.634	2.237	TRUE
Glyma.14G023900	4962.41	0.747008	0.168018	4.44599	8.74861e-06	0.000677395	peptide met sulfoxide reductase 4	94.263	22.618	58.898	8.647	TRUE
Glyma.13G062700	1069.93	0.793598	0.178776	4.43907	9.03466e-06	0.000696004	starch synthase 2	8.285	1.367	5.207	0.22	TRUE
Glyma.06G245200	695.113	0.98122	0.221181	4.43627	9.15322e-06	0.000703763	thioredoxin M-type 4	19.309	6.283	9.219	1.125	TRUE
Glyma.18G050700	1395.98	-1.13219	0.255267	-4.43533	9.19321e-06	0.000705463	Leucine-rich repeat protein kinase family protein	4.34	1.975	10.048	1.638	TRUE
Glyma.09G008100	4568.75	0.782623	0.176722	4.42854	9.4871e-06	0.000725193	fibrillin	94.376	22.147	57.177	5.547	TRUE
Glyma.09G274900	515.543	0.572203	0.129295	4.42558	9.61845e-06	0.000733812	SNARE-like superfamily protein	13.206	1.777	11.636	2.243	TRUE
Glyma.10G286400	785.254	0.587914	0.132885	4.42422	9.67894e-06	0.000737001	Nucleotidylyl transferase superfamily protein	13.252	2.327	8.266	0.777	TRUE
Glyma.03G195300	1588.46	0.859037	0.194283	4.42157	9.7985e-06	0.000744667	0	21.767	5.711	10.224	2.421	TRUE
Glyma.16G025500	6081.62	1.13575	0.256904	4.4209	9.82892e-06	0.000744888	Plant protein 1589 of unknown function	55.646	20.727	27.07	0.111	TRUE
Glyma.06G190300	2219.29	0.974591	0.220482	4.42026	9.85806e-06	0.000744888	Protein of unknown function (DUF1118)	53.471	11.324	28.907	8.43	TRUE
Glyma.12G067700	334.093	-0.655636	0.148318	-4.42049	9.84786e-06	0.000744888	PDI-like 1-4	2.255	0.208	3.381	0.902	TRUE
Glyma.10G251900	60647.9	-0.637702	0.144308	-4.41904	9.91386e-06	0.000747672	polyubiquitin 10	744.082	59.3	1148.42	116.788	TRUE
Glyma.13G155200	635.406	1.04803	0.237313	4.41623	1.00438e-05	0.000754584	temperature-induced lipocalin	17.778	6.085	8.588	1.896	TRUE
Glyma.08G014400	2318.08	0.835522	0.189184	4.41645	1.00336e-05	0.000754584	Haloacid dehalogenase-like hydrolase (HAD) superfamily protein	28.161	6.863	16.885	1.33	TRUE
Glyma.02G019900	497.835	0.68396	0.154973	4.41341	1.01757e-05	0.000763043	ssDNA-binding transcriptional regulator	3.632	1.083	2.528	0.241	TRUE
Glyma.14G214800	236.727	2.97029	0.673598	4.40958	1.0357e-05	0.000773697	HSP20-like chaperones superfamily protein	10.945	5.678	1.488	0.711	TRUE
Glyma.06G275800	2663.96	-0.471016	0.10681	-4.40984	1.03447e-05	0.000773697	SHAGGY-related protein kinase dZeta	21.944	3.079	32.43	2.89	TRUE
Glyma.17G242100	3146.71	-1.37123	0.311042	-4.4085	1.04087e-05	0.000776089	cold regulated gene 27	22.792	13.997	60.251	5.983	TRUE
Glyma.10G139400	1591.26	1.14613	0.260114	4.40626	1.05168e-05	0.000782672	Haloacid dehalogenase-like hydrolase (HAD) superfamily protein	27.18	7.063	11.398	2.5	TRUE
Glyma.05G063100	905.024	0.756371	0.171724	4.40456	1.05999e-05	0.000787368	nudix hydrolase homolog 8	12.114	1.941	7.559	1.171	TRUE
Glyma.04G090800	1223.77	0.972984	0.221074	4.40116	1.07674e-05	0.000798309	0	62.345	9.581	31.19	10.672	TRUE
Glyma.04G230100	614.263	-0.966086	0.219556	-4.40018	1.0816e-05	0.000800402	0	10.473	3.539	23.293	5.291	TRUE
Glyma.18G134500	292.293	0.598512	0.136089	4.39796	1.09274e-05	0.000807131	0	17.958	1.381	11.882	3.004	TRUE
Glyma.06G307000	235.068	2.43278	0.553815	4.39278	1.11913e-05	0.000820648	small and basic intrinsic protein 1A	8.871	5.723	1.754	1.107	TRUE
Glyma.20G218100	387.591	2.38448	0.542816	4.39279	1.11905e-05	0.000820648	UDP-Glycosyltransferase superfamily protein	5.914	3.42	1.128	0.475	TRUE
Glyma.06G067400	8414.44	0.668572	0.1522	4.39273	1.11936e-05	0.000820648	ATPase, F0 complex, subunit B/B\', bacterial/chloroplast	139.849	25.172	91.49	15.103	TRUE
Glyma.09G117100	3419.17	0.375644	0.085566	4.39011	1.13296e-05	0.000829078	Calcium-dependent lipid-binding (CaLB domain) family protein	79.882	5.299	64.565	5.584	TRUE
Glyma.08G321200	559.073	-1.24977	0.284821	-4.38792	1.14437e-05	0.00083588	Eukaryotic aspartyl protease family protein	2.958	1.234	7.783	3.835	TRUE
Glyma.06G119500	101.281	1.64894	0.376042	4.38499	1.15993e-05	0.000845679	0	2.72	1.111	0.919	0.207	TRUE
Glyma.19G260400	4798.76	1.62381	0.370409	4.38384	1.16608e-05	0.00084859	pseudo-response regulator 5	53.27	19.156	18.342	8.636	TRUE
Glyma.05G218000	144.68	1.44924	0.330853	4.38029	1.18519e-05	0.000859769	0	3.32	1.414	1.112	0.259	TRUE
Glyma.20G021900	1146.45	0.506393	0.11561	4.38018	1.1858e-05	0.000859769	ZPR1 zinc-finger domain protein	7.371	1.124	5.451	0.353	TRUE
Glyma.15G081600	2834.28	0.837639	0.191291	4.37888	1.19292e-05	0.000863345	TRICHOME BIREFRINGENCE-LIKE 38	41.339	9.906	24.108	1.963	TRUE
Glyma.07G058200	12792.9	0.48389	0.110571	4.37628	1.20722e-05	0.000872095	SPA (suppressor of phyA-105) protein family	65.516	8.153	48.806	2.313	TRUE
Glyma.03G255600	429.817	0.556383	0.127422	4.36647	1.26269e-05	0.000909692	Mitochondrial substrate carrier family protein	5.906	1.105	3.909	0.796	TRUE
Glyma.03G097300	897.213	0.987393	0.226331	4.36261	1.28518e-05	0.000919679	alpha/beta-Hydrolases superfamily protein	11.054	2.852	5.749	2.303	TRUE
Glyma.14G190400	1489.25	-0.878483	0.201381	-4.36229	1.28708e-05	0.000919679	B-box type zinc finger protein with CCT domain	8.469	2.637	17.221	5.02	TRUE
Glyma.14G198700	872.501	1.03048	0.236263	4.36158	1.29125e-05	0.000920989	Calcineurin-like metallo-phosphoesterase superfamily protein	12.976	2.996	6.547	0.842	TRUE
Glyma.19G181700	277.923	2.557	0.586817	4.35741	1.31613e-05	0.000933668	0	16.665	15.074	2.7	1.169	TRUE
Glyma.11G017100	503.685	0.834148	0.191427	4.35752	1.31543e-05	0.000933668	UDP-D-glucose/UDP-D-galactose 4-epimerase 5	7.019	1.28	4.25	0.916	TRUE
Glyma.14G222500	51392.7	0.778309	0.178618	4.35741	1.31612e-05	0.000933668	chloroplastic drought-induced stress protein of 32 kD	298.511	47.216	180.352	41.172	TRUE
Glyma.08G312000	1094.64	3.91028	0.897578	4.35648	1.32169e-05	0.000934946	spermidine hydroxycinnamoyl transferase	29.281	21.417	2.244	2.01	TRUE
Glyma.12G036900	1640.85	1.118	0.256638	4.35632	1.32267e-05	0.000934946	NAD(P)-binding Rossmann-fold superfamily protein	24.511	7.396	11.141	2.625	TRUE
Glyma.04G228100	521.897	0.982604	0.226164	4.34466	1.39494e-05	0.000984268	0	11.059	2.688	5.595	0.573	TRUE
Glyma.09G286200	2528.95	0.569563	0.131187	4.34162	1.41436e-05	0.000994416	0	23.234	4.647	15.892	1.155	TRUE
Glyma.04G209800	230.066	-1.54653	0.356197	-4.34178	1.41334e-05	0.000994416	bidirectional amino acid transporter 1	1.247	0.285	3.678	2.432	TRUE
Glyma.03G186900	379.854	2.37737	0.547898	4.33907	1.43089e-05	0.00100246	UDP-glucosyl transferase 73C2	7.383	3.651	1.62	1.429	TRUE
Glyma.18G112900	768.019	0.699231	0.161228	4.33691	1.44497e-05	0.00101053	Mitochondrial transcription termination factor family protein	4.97	1.084	3.213	0.697	TRUE
Glyma.19G110300	2120.36	0.574642	0.132594	4.33385	1.46527e-05	0.00102291	HNH endonuclease	26.331	2.366	18.801	1.439	TRUE
Glyma.20G094500	864.893	1.79805	0.415067	4.33194	1.47801e-05	0.00102963	galactinol synthase 1	17.873	10.781	5.159	1.151	TRUE
Glyma.18G114900	13036.2	0.799137	0.184489	4.33163	1.48011e-05	0.00102963	photosystem II subunit P-1	261.471	46.743	155.743	22.641	TRUE
Glyma.19G045800	8559.7	0.769527	0.177675	4.33109	1.48371e-05	0.00103031	Rhomboid-related intramembrane serine protease family protein	86.262	6.422	53.089	1.195	TRUE
Glyma.16G107900	167.798	-2.03089	0.468977	-4.33047	1.48792e-05	0.00103142	RHO guanyl-nucleotide exchange factor 14	0.423	0.283	2.159	1.431	TRUE
Glyma.06G134100	198.836	1.14578	0.264681	4.32891	1.49851e-05	0.00103694	conserved peptide upstream open reading frame 50	2.794	2.22	0.911	1.491	TRUE
Glyma.18G067500	34739.4	-1.16674	0.26964	-4.32704	1.5113e-05	0.00104396	maternal effect embryo arrest 59	423.709	225.574	1030.95	186.169	TRUE
Glyma.15G054600	5043.27	-0.572521	0.132413	-4.32374	1.53406e-05	0.00105598	EXORDIUM like 2	12.016	0.915	23.088	5.3	TRUE
Glyma.05G114700	295.927	0.667125	0.154483	4.31844	1.57139e-05	0.0010798	0	7.88	1.835	5.102	1.401	TRUE
Glyma.08G193500	755.636	-1.2422	0.287724	-4.31733	1.57925e-05	0.00108331	beta galactosidase 1	2.117	0.62	5.735	1.144	TRUE
Glyma.05G028800	5889.54	0.46591	0.107965	4.31537	1.59334e-05	0.00108919	ubiquiting-conjugating enzyme 2	93.421	10.736	68.197	9.839	TRUE
Glyma.17G144051	96.9307	-0.831809	0.192755	-4.31538	1.59332e-05	0.00108919	acyl-CoA oxidase 1	1.608	0.245	2.475	0.791	TRUE
Glyma.02G214400	625.884	1.25356	0.290768	4.31121	1.62363e-05	0.00110415	0	9.963	2.892	4.15	0.787	TRUE
Glyma.15G259600	749.127	0.746929	0.17332	4.30953	1.63603e-05	0.00111067	Mitochondrial transcription termination factor family protein	14.244	2.085	8.405	0.586	TRUE
Glyma.01G193300	698.79	1.60636	0.37292	4.30751	1.65104e-05	0.00111893	BTB and TAZ domain protein 4	13.268	4.604	4.595	0.896	TRUE
Glyma.13G088700	205.16	-2.11359	0.490812	-4.30632	1.65991e-05	0.00112252	annexin 1	0.898	0.282	3.479	2.166	TRUE
Glyma.11G235200	587.868	0.946255	0.2198	4.30508	1.66927e-05	0.00112357	Major facilitator superfamily protein	6.029	0.925	3.44	1.043	TRUE
Glyma.18G208202	795.998	-0.858832	0.199486	-4.30522	1.66821e-05	0.00112357	methyltransferases	2.514	0.551	4.672	0.309	TRUE
Glyma.01G230200	9616.33	-0.686675	0.159559	-4.30357	1.68068e-05	0.0011274	0	131.416	37.429	222.818	14.277	TRUE
Glyma.04G089700	1848.21	-0.82024	0.190585	-4.3038	1.67893e-05	0.0011274	phosphoenolpyruvate carboxykinase 1	10.445	2.471	19.534	4.156	TRUE
Glyma.08G306200	583.618	1.45209	0.337842	4.29812	1.72255e-05	0.00115352	PHYTOENE SYNTHASE	10.067	5.108	4.254	1.462	TRUE
Glyma.09G021700	260.968	0.968592	0.225418	4.29688	1.73223e-05	0.00115804	Pyridoxal phosphate (PLP)-dependent transferases superfamily protein	3.603	1.484	1.788	0.468	TRUE
Glyma.06G019400	33034.4	0.858596	0.199851	4.29618	1.73763e-05	0.00115969	FtsH extracellular protease family	269.507	60.505	153.189	17.125	TRUE
Glyma.02G212600	3315.36	0.504058	0.117357	4.29507	1.74636e-05	0.00116354	phosphoglucose isomerase 1	33.91	3.344	25.079	2.853	TRUE
Glyma.06G122800	774.387	1.3964	0.325347	4.29203	1.77044e-05	0.00117581	serine carboxypeptidase-like 42	11.443	3.726	4.658	0.923	TRUE
Glyma.09G004400	3620.24	1.26367	0.294564	4.28996	1.78703e-05	0.00118067	APS reductase 3	52.257	10.806	22.066	9.441	TRUE
Glyma.06G059600	2375.79	0.854589	0.199202	4.29006	1.78629e-05	0.00118067	CONSTANS-like 4	42.205	6.88	25.832	3.775	TRUE
Glyma.09G103500	2072.82	0.460416	0.10732	4.29012	1.78578e-05	0.00118067	homogentisate prenyltransferase	27.976	1.949	21.122	1.39	TRUE
Glyma.07G047600	24336	0.561651	0.130955	4.28889	1.79568e-05	0.00118242	photosystem I light harvesting complex gene 2	238.75	13.809	168.651	13.16	TRUE
Glyma.15G219100	1856.49	-0.440491	0.102696	-4.28926	1.79273e-05	0.00118242	metacaspase 4	15.217	1.283	21.835	2.145	TRUE
Glyma.18G158700	1405.71	1.12872	0.263239	4.28781	1.80444e-05	0.00118621	Oxidoreductase, zinc-binding dehydrogenase family protein	30.772	11.036	14.515	3.47	TRUE
Glyma.05G141300	557.781	0.608175	0.141862	4.2871	1.81023e-05	0.00118804	Aldolase-type TIM barrel family protein	4.694	0.69	3.232	0.642	TRUE
Glyma.12G096900	238.015	2.06233	0.48111	4.28661	1.81417e-05	0.00118864	cellulose synthase-like B3	2.706	1.818	0.618	0.196	TRUE
Glyma.05G237100	609.585	-0.872242	0.203525	-4.28568	1.8218e-05	0.00119166	Protein kinase superfamily protein	3.541	0.362	6.394	1.835	TRUE
Glyma.20G116000	2001.22	0.850881	0.198633	4.28368	1.83825e-05	0.00120043	0	42.354	6.42	24.177	2.845	TRUE
Glyma.16G217700	722.643	1.85369	0.432838	4.28266	1.84676e-05	0.001204	Homeodomain-like superfamily protein	9.207	2.866	2.689	1.202	TRUE
Glyma.08G125200	695.812	0.551648	0.128933	4.27855	1.88117e-05	0.00122441	0	12.378	2.944	7.947	0.85	TRUE
Glyma.03G241900	544.997	0.894016	0.209164	4.27423	1.91801e-05	0.00124446	0	9.659	3.079	5.629	1.197	TRUE
Glyma.16G085300	456.297	0.632731	0.148048	4.27383	1.92145e-05	0.00124446	carboxyl terminus of HSC70-interacting protein	10.203	2.033	6.697	1.358	TRUE
Glyma.07G056000	1164.83	0.399076	0.0933766	4.27383	1.92142e-05	0.00124446	SET domain protein 14	6.423	0.935	4.954	0.322	TRUE
Glyma.03G035200	1323.5	-0.557508	0.130475	-4.27292	1.92929e-05	0.00124549	HSI2-like 1	4.8	0.232	8.213	1.542	TRUE
Glyma.18G286000	2837.17	0.742627	0.173836	4.27201	1.93721e-05	0.00124852	sulfate transporter 4.1	32.574	5.488	20.827	1.928	TRUE
Glyma.09G187800	2165.77	0.791778	0.185481	4.26878	1.96543e-05	0.00126464	ATP binding	27.561	7.027	16.793	3.308	TRUE
Glyma.19G091800	972.202	0.586084	0.137337	4.26749	1.97689e-05	0.00126788	Peroxidase superfamily protein	15.051	2.268	10.837	0.57	TRUE
Glyma.06G235000	190.453	1.71993	0.403173	4.266	1.9901e-05	0.00127221	UDP-Glycosyltransferase superfamily protein	3.356	1.403	1.097	0.62	TRUE
Glyma.14G166900	315.173	0.904784	0.212215	4.26353	2.01223e-05	0.00128428	0	2.28	0.443	1.181	0.397	TRUE
Glyma.02G235700	380.394	1.184	0.277983	4.25924	2.05123e-05	0.00130706	with no lysine (K) kinase 4	2.89	0.873	1.42	0.198	TRUE
Glyma.14G174400	471.154	1.00191	0.23528	4.25837	2.0592e-05	0.00131002	Outer arm dynein light chain 1 protein	3.886	0.867	1.912	0.359	TRUE
Glyma.08G319900	2323.96	0.803544	0.188719	4.25788	2.06371e-05	0.00131077	Predicted pyridoxal phosphate-dependent enzyme, YBL036C type	51.774	7.47	29.635	3.175	TRUE
Glyma.12G046000	10147.8	0.385798	0.090622	4.25723	2.06977e-05	0.00131251	4-hydroxy-3-methylbut-2-enyl diphosphate reductase	116.977	4.46	94.795	5.415	TRUE
Glyma.19G233600	9680.91	0.585508	0.13766	4.25328	2.10661e-05	0.00133372	ATP-dependent caseinolytic (Clp) protease/crotonase family protein	137.889	21.195	97.374	7.19	TRUE
Glyma.09G020900	2539.35	0.74606	0.175555	4.24973	2.14027e-05	0.00135286	0	33.35	6.645	20.877	1.955	TRUE
Glyma.15G020900	880.708	0.947466	0.223064	4.2475	2.1617e-05	0.00136422	phosphofructokinase 3	12.07	3.017	6.753	0.863	TRUE
Glyma.18G078200	140.855	2.16336	0.509548	4.24565	2.17963e-05	0.00137115	0	3.87	1.859	0.966	0.328	TRUE
Glyma.06G156000	740.722	0.919127	0.216469	4.246	2.1762e-05	0.00137115	sirtuin 2	12.215	2.781	6.263	1.424	TRUE
Glyma.15G118900	811.588	1.7043	0.401528	4.24453	2.1905e-05	0.0013758	nudix hydrolase homolog 2	13.756	7.59	4.544	0.892	TRUE
Glyma.04G008300	21604.1	0.781465	0.184133	4.24402	2.19548e-05	0.00137673	fructose-bisphosphate aldolase 1	322.855	71.191	192.398	46.049	TRUE
Glyma.10G244200	2783.36	0.684707	0.161397	4.24239	2.21155e-05	0.00138461	0	40.875	7.863	27.265	2.743	TRUE
Glyma.11G123000	651.078	1.2712	0.299734	4.24108	2.22445e-05	0.00139048	Transducin/WD40 repeat-like superfamily protein	4.447	1.901	1.981	0.53	TRUE
Glyma.08G179400	3385.55	0.996285	0.235073	4.2382	2.25319e-05	0.00140621	dentin sialophosphoprotein-related	31.278	10.192	16.892	3.549	TRUE
Glyma.18G284500	648.704	0.740763	0.174886	4.2357	2.27839e-05	0.00141969	0	8.274	1.92	5.163	1.312	TRUE
Glyma.19G063100	3150.17	-1.23085	0.290891	-4.2313	2.32348e-05	0.0014455	DNAJ heat shock N-terminal domain-containing protein	12.263	4.311	28.319	4.721	TRUE
Glyma.01G115000	272.214	1.13634	0.26873	4.22855	2.35199e-05	0.00146094	Carbohydrate-binding-like fold	3.889	0.601	1.966	0.121	TRUE
Glyma.09G014200	1266.2	1.37635	0.325549	4.2278	2.3599e-05	0.00146354	nudix hydrolase homolog 2	16.768	7.466	6.081	0.762	TRUE
Glyma.18G000300	2253.13	0.798875	0.189004	4.22676	2.37084e-05	0.00146802	alpha/beta-Hydrolases superfamily protein	31.898	8.581	19.008	1.222	TRUE
Glyma.08G141300	4738.36	0.660212	0.156217	4.22624	2.37626e-05	0.00146907	stress enhanced protein 2	44.695	9.617	29.209	1.521	TRUE
Glyma.10G201600	395.961	-1.34683	0.318856	-4.22394	2.40066e-05	0.00148183	Transmembrane amino acid transporter family protein	2.185	0.325	5.988	4.097	TRUE
Glyma.11G029500	597.946	1.6114	0.38153	4.22354	2.405e-05	0.00148219	photolyase 1	10.772	5.503	3.602	1.131	TRUE
Glyma.04G141400	2292.46	1.33609	0.316562	4.22062	2.43634e-05	0.0014955	0	22.742	6.421	9.482	6.696	TRUE
Glyma.10G090500	2939.26	0.73202	0.17346	4.2201	2.44195e-05	0.0014955	sterol methyltransferase 1	48.778	8.453	31.738	5.303	TRUE
Glyma.10G293900	3289.07	0.644673	0.152768	4.21994	2.44366e-05	0.0014955	DnaJ/Hsp40 cysteine-rich domain superfamily protein	66.147	10.98	43.874	2.273	TRUE
Glyma.19G237700	3072.95	0.398727	0.0944902	4.21977	2.44554e-05	0.0014955	glutathione synthetase 2	31.657	3.66	24.261	2.799	TRUE
Glyma.02G283500	17782	-2.01717	0.478152	-4.21868	2.45742e-05	0.00150043	HXXXD-type acyl-transferase family protein	59.925	19.557	247.374	89.403	TRUE
Glyma.01G044000	3610.11	0.510769	0.121143	4.21627	2.48379e-05	0.00151419	SOUL heme-binding family protein	79.394	11.608	58.57	4.496	TRUE
Glyma.04G254300	807.238	1.12932	0.267924	4.21509	2.49675e-05	0.00151904	serine hydroxymethyltransferase 7	10.137	2.482	4.86	1.721	TRUE
Glyma.17G029000	536.82	0.956859	0.227021	4.21485	2.49944e-05	0.00151904	glycine-rich protein	12.58	3.088	6.41	1.311	TRUE
Glyma.20G245400	1398.33	0.371676	0.088233	4.21243	2.52633e-05	0.00153301	TMPIT-like protein	20.481	0.902	17.078	1.669	TRUE
Glyma.20G127500	750.245	0.728479	0.173151	4.20719	2.5857e-05	0.00156451	stress enhanced protein 1	21.977	4.455	13.349	2.364	TRUE
Glyma.03G122300	5283.64	0.511632	0.12161	4.20715	2.58617e-05	0.00156451	cytochrome P450, family 94, subfamily D, polypeptide 2	66.811	5.561	48.79	4.171	TRUE
Glyma.16G070800	338.63	1.12502	0.267474	4.20607	2.5985e-05	0.00156745	0	8.423	3.11	4.327	0.463	TRUE
Glyma.10G010800	939.251	-0.985685	0.234379	-4.20552	2.60477e-05	0.00156745	AMP-dependent synthetase and ligase family protein	3.713	0.677	7.107	2.1	TRUE
Glyma.02G244300	841.353	1.68989	0.402015	4.20356	2.6275e-05	0.00157742	HSP20-like chaperones superfamily protein	36.211	15.637	12.337	2.43	TRUE
Glyma.02G226700	558.401	0.836166	0.199122	4.19927	2.6778e-05	0.00160517	0	5.44	1.635	3.202	0.352	TRUE
Glyma.08G024200	790.154	0.750601	0.178794	4.19812	2.6914e-05	0.00161088	transcriptional coactivator p15 (PC4) family protein (KELP)	12.71	2.639	12.435	1.405	TRUE
Glyma.06G166200	770.169	-0.488195	0.116337	-4.19639	2.71198e-05	0.00162074	Protein kinase superfamily protein	4.878	0.351	7.041	0.731	TRUE
Glyma.16G196000	180.825	-1.62671	0.387727	-4.19551	2.72254e-05	0.00162459	0	1.028	0.745	3.511	1.074	TRUE
Glyma.15G108700	7987.36	1.50313	0.358491	4.19293	2.7537e-05	0.00163823	APS reductase 3	104.374	33.489	36.744	11.411	TRUE
Glyma.09G252100	438.084	0.866687	0.206902	4.18888	2.80339e-05	0.00166527	Haloacid dehalogenase-like hydrolase (HAD) superfamily protein	11.219	2.553	5.515	1.05	TRUE
Glyma.19G207200	281.206	0.45849	0.109598	4.18337	2.87221e-05	0.00170213	membrane-anchored ubiquitin-fold protein 6 precursor	4.198	1.225	3.536	0.103	TRUE
Glyma.07G058100	1477.53	0.457826	0.109443	4.18322	2.87406e-05	0.00170213	adenine nucleotide transporter 1	12.477	1.208	9.757	0.791	TRUE
Glyma.07G271000	797.422	1.0425	0.249713	4.17479	2.98263e-05	0.00175948	0	15.978	5.554	8.518	2.406	TRUE
Glyma.13G361400	5961.82	0.683633	0.163758	4.17466	2.98428e-05	0.00175948	P-loop containing nucleoside triphosphate hydrolases superfamily protein	84.287	9.843	55.578	3.912	TRUE
Glyma.06G275400	4757.39	0.706085	0.169247	4.17192	3.0204e-05	0.00177811	DNAJ heat shock N-terminal domain-containing protein	71.739	8.623	44.36	3.201	TRUE
Glyma.20G060400	2219.96	-1.27833	0.306482	-4.17098	3.03288e-05	0.0017828	CONSTANS-like 9	11.864	5.541	27.317	8.083	TRUE
Glyma.08G359700	1678.29	0.587624	0.140896	4.17062	3.03771e-05	0.00178298	CemA-like proton extrusion protein-related	11.952	1.479	8.716	1.327	TRUE
Glyma.09G232600	2404.12	0.555644	0.133254	4.1698	3.04862e-05	0.00178673	low psii accumulation2	53.676	9.833	39.155	5.184	TRUE
Glyma.14G010900	6445.04	1.36499	0.327418	4.16896	3.05999e-05	0.00178851	Aldolase superfamily protein	103.82	29.907	41.924	12.869	TRUE
Glyma.04G215400	1268.65	0.571518	0.137091	4.1689	3.06074e-05	0.00178851	TLD-domain containing nucleolar protein	9.41	1.131	6.102	0.444	TRUE
Glyma.19G194936	1940.67	0.742922	0.178248	4.16792	3.07398e-05	0.00179359	SOUL heme-binding family protein	15.985	2.829	10.041	1.119	TRUE
Glyma.17G205300	775.071	1.14544	0.274884	4.16701	3.08615e-05	0.00179804	gibberellin 3-oxidase 1	12.712	3.395	6.269	1.026	TRUE
Glyma.13G096500	7996.43	0.995082	0.238976	4.16394	3.12806e-05	0.00181955	P450 reductase 2	67.43	13.026	33.469	8.4	TRUE
Glyma.17G026100	625.432	0.693977	0.166676	4.16363	3.13231e-05	0.00181955	Protein phosphatase 2C family protein	6.989	1.744	3.673	0.624	TRUE
Glyma.19G115400	5425.33	0.567559	0.136347	4.16262	3.14612e-05	0.00182489	peptide deformylase 1B	87.188	8.147	59.607	8.528	TRUE
Glyma.18G268500	1690.01	0.261395	0.0628083	4.16179	3.1576e-05	0.00182886	HXXXD-type acyl-transferase family protein	14.039	0.704	12.473	1.149	TRUE
Glyma.03G181800	866.152	0.898384	0.216167	4.15597	3.23904e-05	0.00187328	chromatin remodeling 4	3.996	1.351	2.088	0.212	TRUE
Glyma.17G232245	228.317	0.658335	0.158604	4.15081	3.313e-05	0.00191325	Chaperone DnaJ-domain superfamily protein	3.766	0.359	2.638	0.673	TRUE
Glyma.05G052900	917.862	0.631997	0.152297	4.14976	3.3283e-05	0.00191927	Class I peptide chain release factor	13.929	3.604	9.404	0.626	TRUE
Glyma.10G283100	2544.63	0.603563	0.145513	4.14782	3.35656e-05	0.00192993	Protein of unknown function (DUF3353)	40.382	5.277	26.747	4.816	TRUE
Glyma.13G225000	2714.7	0.969498	0.233839	4.146	3.38337e-05	0.00194251	Aldolase-type TIM barrel family protein	16.637	5.508	8.787	2.166	TRUE
Glyma.17G209600	479.95	1.46109	0.352622	4.14352	3.42017e-05	0.00195585	AFG1-like ATPase family protein	5.136	1.904	1.785	0.271	TRUE
Glyma.10G241000	8192.8	1.42769	0.344573	4.14335	3.42276e-05	0.00195585	phosphoglucomutase	83.866	35.022	31.689	7.76	TRUE
Glyma.15G257300	6583.37	0.435161	0.105033	4.1431	3.42645e-05	0.00195585	2-oxoglutarate (2OG) and Fe(II)-dependent oxygenase superfamily protein	97.292	2.909	73.475	5.461	TRUE
Glyma.08G003300	649.349	0.511553	0.123538	4.14084	3.46038e-05	0.00196952	CBS / octicosapeptide/Phox/Bemp1 (PB1) domains-containing protein	6.994	0.703	4.943	0.275	TRUE
Glyma.02G009000	760.026	0.498697	0.120469	4.13963	3.4786e-05	0.00197704	Polyketide cyclase/dehydrase and lipid transport superfamily protein	19.838	1.729	15.663	2.342	TRUE
Glyma.15G240700	1412.55	0.721198	0.17424	4.13909	3.48682e-05	0.00197886	MAP kinase 19	12.688	3.449	7.864	1.24	TRUE
Glyma.10G012900	124605	0.550772	0.13316	4.13617	3.53147e-05	0.00199845	CP12 domain-containing protein 2	3301.9	420.76	2337.23	235.416	TRUE
Glyma.20G113300	6392.61	0.973045	0.235472	4.13231	3.59135e-05	0.00202363	P-loop containing nucleoside triphosphate hydrolases superfamily protein	67.771	18.825	35.221	8.357	TRUE
Glyma.11G154700	2207.36	1.48797	0.360407	4.12858	3.65014e-05	0.00205381	0	21.106	5.102	7.786	5.073	TRUE
Glyma.13G150200	1289.19	0.692688	0.167806	4.12792	3.66061e-05	0.00205677	KDO transferase A	33.286	8.098	20.597	1.648	TRUE
Glyma.19G229900	221.469	0.844864	0.204714	4.12705	3.67447e-05	0.00205869	GATA transcription factor 16	4.367	0.87	2.54	0.434	TRUE
Glyma.12G060200	2321.93	-0.800812	0.19415	-4.12471	3.71196e-05	0.00207675	Homeodomain-like superfamily protein	14.418	3.12	27.303	3.373	TRUE
Glyma.10G203500	193.802	-1.91499	0.464317	-4.12432	3.71838e-05	0.00207739	cytochrome P450, family 76, subfamily C, polypeptide 1	0.593	0.278	2.6	0.762	TRUE
Glyma.02G212500	1928.07	0.630906	0.15305	4.12223	3.75228e-05	0.00209337	Chaperone DnaJ-domain superfamily protein	49.826	5.194	32.542	3.857	TRUE
Glyma.15G200800	1048.86	0.812591	0.197309	4.11837	3.81561e-05	0.00212269	S-adenosyl-L-methionine-dependent methyltransferases superfamily protein	17.158	2.647	9.715	2.276	TRUE
Glyma.03G081700	459.456	1.65355	0.401845	4.1149	3.87342e-05	0.00215182	HY5-homolog	13.091	6.3	4.636	1.186	TRUE
Glyma.13G361700	402.086	1.21574	0.295703	4.11134	3.93364e-05	0.0021822	gibberellin 3-oxidase 1	6.434	2.091	3.044	0.668	TRUE
Glyma.09G056800	768.349	0.922254	0.224446	4.10903	3.97325e-05	0.00220108	NFU domain protein 3	13.838	2.232	8.239	0.944	TRUE
Glyma.06G300800	2395.71	0.576418	0.140367	4.1065	4.01705e-05	0.00222223	Outer arm dynein light chain 1 protein	18.55	2.497	12.17	0.897	TRUE
Glyma.16G017600	1159.43	1.14618	0.279197	4.10528	4.03831e-05	0.00223085	photosystem I P subunit	33.454	13.543	14.802	5.905	TRUE
Glyma.01G214600	4742.64	0.755082	0.183979	4.10418	4.05757e-05	0.00223836	non-yellowing 1	82.2	17.703	50.317	9.011	TRUE
Glyma.13G336800	2029.82	0.810141	0.19749	4.10218	4.09267e-05	0.00225142	0	21.054	4.455	12.474	2.284	TRUE
Glyma.09G010600	622.226	1.02034	0.248811	4.10085	4.11628e-05	0.00226126	F-box and associated interaction domains-containing protein	6.28	1.914	3.396	0.622	TRUE
Glyma.07G083900	705.554	-1.98372	0.484009	-4.09851	4.15818e-05	0.0022811	Phosphorylase superfamily protein	3.567	2.006	13.958	9.107	TRUE
Glyma.14G008000	33615.6	0.939242	0.229202	4.09787	4.16963e-05	0.00228117	photosystem II light harvesting complex gene 2.1	507.283	47.226	272.211	75.673	TRUE
Glyma.10G111800	743.573	0.85573	0.208824	4.09786	4.16987e-05	0.00228117	Sodium Bile acid symporter family	8.626	1.29	5.109	1.286	TRUE
Glyma.08G204600	2332.2	0.644298	0.15737	4.09416	4.23702e-05	0.00231469	0	57.149	6.973	37.344	3.225	TRUE
Glyma.12G183100	3309.94	0.825059	0.201646	4.09162	4.28375e-05	0.00233054	NAD(P)-linked oxidoreductase superfamily protein	38.003	8.507	23.329	3.199	TRUE
Glyma.18G006100	2076.73	0.431246	0.105395	4.0917	4.28214e-05	0.00233054	0	52.792	6.414	41.803	3.37	TRUE
Glyma.18G030400	16202.7	0.839048	0.205321	4.08651	4.37908e-05	0.00237859	sedoheptulose-bisphosphatase	252.192	47.261	144.921	45.406	TRUE
Glyma.15G117200	368.192	0.55871	0.136729	4.08624	4.38413e-05	0.00237859	agenet domain-containing protein / bromo-adjacent homology (BAH) domain-containing protein	2.44	0.522	1.489	0.27	TRUE
Glyma.05G230700	522.229	1.62356	0.397618	4.08322	4.44152e-05	0.00240641	protein kinase family protein	6.657	2.433	2.091	0.513	TRUE
Glyma.04G194200	1079.88	0.695845	0.170502	4.08115	4.48139e-05	0.00242468	AMP-dependent synthetase and ligase family protein	11.717	2.691	7.722	1.407	TRUE
Glyma.01G231700	761.114	0.567715	0.139146	4.08	4.50365e-05	0.00243339	light-mediated development protein 1 / deetiolated1 (DET1)	6.154	0.457	4.429	0.689	TRUE
Glyma.02G097900	136.79	1.38539	0.339821	4.07684	4.56526e-05	0.00245794	bZIP transcription factor family protein	2.163	0.406	0.724	0.18	TRUE
Glyma.15G135500	652.567	1.14582	0.281066	4.07671	4.56779e-05	0.00245794	NAD(P)-binding Rossmann-fold superfamily protein	10.561	4.268	5.389	1.503	TRUE
Glyma.02G104900	6752.43	1.01101	0.248115	4.07478	4.60584e-05	0.00247504	UDP-glucosyl transferase 73B3	64.322	11.212	32.932	4.003	TRUE
Glyma.02G124500	19181.6	0.8956	0.219971	4.07144	4.67226e-05	0.00250732	Chaperone protein htpG family protein	176.466	49.125	98.919	10.042	TRUE
Glyma.05G026200	6375.38	0.751124	0.18456	4.06981	4.70521e-05	0.00252157	Pyridine nucleotide-disulphide oxidoreductase family protein	84.075	9.055	53.343	3.704	TRUE
Glyma.20G018500	2253.4	0.901543	0.221587	4.06858	4.73015e-05	0.0025315	SGS domain-containing protein	56.141	14.777	30.371	3.572	TRUE
Glyma.06G134000	603.836	1.10797	0.27241	4.06729	4.75633e-05	0.00254206	SAUR-like auxin-responsive protein family	13.091	3.162	6.627	1.176	TRUE
Glyma.13G295900	1445.49	1.13621	0.279443	4.06599	4.78289e-05	0.0025528	O-acyltransferase (WSD1-like) family protein	19.298	6	8.486	1.445	TRUE
Glyma.10G018700	340.705	-1.71948	0.422952	-4.06542	4.79469e-05	0.00255564	Adenine nucleotide alpha hydrolases-like superfamily protein	3.122	1.437	10.091	7.06	TRUE
Glyma.18G023200	2726.42	1.01873	0.250653	4.06428	4.81808e-05	0.00256464	Protein of unknown function (DUF399 and DUF3411)	25.526	5.168	12.6	1.305	TRUE
Glyma.11G216800	843.751	0.777903	0.191456	4.06309	4.8427e-05	0.0025708	5\'-AMP-activated protein kinase-related	11.453	2.817	7.658	0.804	TRUE
Glyma.15G055500	6357.35	0.496392	0.122163	4.06335	4.83743e-05	0.0025708	pyrimidine 2	70.928	11.731	51.629	3.916	TRUE
Glyma.06G169700	1142.61	2.17012	0.534166	4.06262	4.85243e-05	0.0025725	chlorsulfuron/imidazolinone resistant 1	14.897	7.09	3.524	0.888	TRUE
Glyma.05G038600	1734.35	0.702508	0.172984	4.06112	4.88374e-05	0.00258216	SKP1/ASK-interacting protein 16	29.233	2.288	20.724	1.806	TRUE
Glyma.08G202200	141.162	1.2749	0.314181	4.05785	4.95263e-05	0.00261508	0	9.487	2.453	4.747	1.649	TRUE
Glyma.03G243700	1759.94	1.13168	0.278993	4.05628	4.98599e-05	0.00262918	Esterase/lipase/thioesterase family protein	18.618	5.027	8.444	2.139	TRUE
Glyma.19G022900	1816.59	0.538044	0.132664	4.05569	4.99868e-05	0.00263235	starch synthase 2	14.201	1.93	9.972	1.326	TRUE
Glyma.01G164000	203.797	-1.21796	0.300354	-4.05507	5.01192e-05	0.0026358	PLAC8 family protein	1.24	0.397	2.917	1.3	TRUE
Glyma.06G005700	1942.46	0.609468	0.150375	4.053	5.05644e-05	0.00265215	methylthioadenosine nucleosidase 1	26.624	2.71	17.985	2.296	TRUE
Glyma.17G135800	1110.72	0.619812	0.153066	4.04931	5.13684e-05	0.00268795	sterol-4alpha-methyl oxidase 1-1	14.518	3.871	10.402	1.861	TRUE
Glyma.19G261500	1771.89	0.532372	0.131474	4.04924	5.13833e-05	0.00268795	purple acid phosphatase 29	19.006	1.143	14.098	1.719	TRUE
Glyma.02G122000	363.85	-1.08857	0.268875	-4.04862	5.15208e-05	0.00269157	Malectin/receptor-like protein kinase family protein	1.296	0.236	2.895	0.687	TRUE
Glyma.16G199200	4538.42	0.575663	0.142305	4.04526	5.22648e-05	0.00271963	GroES-like zinc-binding alcohol dehydrogenase family protein	63.486	9.068	44.404	1.728	TRUE
Glyma.15G152600	2342.23	0.365217	0.0902802	4.04538	5.22386e-05	0.00271963	0	36.851	4.824	30.376	1.317	TRUE
Glyma.16G115800	465.811	-1.26316	0.312213	-4.04583	5.21372e-05	0.00271963	diacylglycerol acyltransferase family	2.679	0.93	6.429	1.183	TRUE
Glyma.07G216900	751.358	-0.844755	0.20885	-4.04479	5.23709e-05	0.00272156	hydroxyproline-rich glycoprotein family protein	13.307	2.095	24.939	7.355	TRUE
Glyma.01G234600	1410.73	1.18797	0.293891	4.0422	5.29513e-05	0.00273629	zinc knuckle (CCHC-type) family protein	11.345	4.248	5.397	1.03	TRUE
Glyma.04G058900	1317.12	0.78011	0.193002	4.04198	5.30012e-05	0.00273629	CONSTANS-like 4	19.573	2.973	12.001	1.07	TRUE
Glyma.20G207000	2153.97	0.521106	0.128908	4.04245	5.28959e-05	0.00273629	cytidinediphosphate diacylglycerol synthase 2	22.574	2.955	16.509	1.755	TRUE
Glyma.10G263000	3878.71	0.471974	0.116768	4.04199	5.30004e-05	0.00273629	stress enhanced protein 1	110.945	12.104	82.312	3.228	TRUE
Glyma.10G229000	886.059	0.781358	0.193359	4.04097	5.32305e-05	0.00274244	CAAX amino terminal protease family protein	14.908	2.927	8.734	0.651	TRUE
Glyma.16G221200	991.587	0.595824	0.14745	4.04084	5.32595e-05	0.00274244	RNA-binding KH domain-containing protein	14.188	2.045	8.592	1.826	TRUE
Glyma.18G246900	1134.96	0.512493	0.126956	4.03677	5.41932e-05	0.00278326	Thioesterase/thiol ester dehydrase-isomerase superfamily protein	13.208	0.948	9.35	1.118	TRUE
Glyma.13G000800	1257.8	0.40456	0.100235	4.03613	5.43393e-05	0.00278713	0	10.657	1.274	8.341	0.279	TRUE
Glyma.11G147944	574.92	1.06537	0.264013	4.03528	5.45362e-05	0.0027936	Protein kinase superfamily protein	3.722	0.716	1.973	0.282	TRUE
Glyma.02G136700	7933.8	-1.20918	0.299699	-4.03467	5.46802e-05	0.00279734	maternal effect embryo arrest 14	77.129	40.022	187.432	52.031	TRUE
Glyma.02G057400	2289.1	1.71281	0.424684	4.03315	5.50333e-05	0.00281176	succinate dehydrogenase 1-1	28.185	14.078	9.324	4.425	TRUE
Glyma.10G220900	1771.71	0.803406	0.199322	4.03069	5.5614e-05	0.00283775	Nucleic acid-binding proteins superfamily	19.516	4.379	11.399	1.553	TRUE
Glyma.04G240500	1085.2	0.522889	0.129787	4.02882	5.60582e-05	0.00285304	Uncharacterised protein family UPF0090	18.224	1.436	13.647	1.323	TRUE
Glyma.02G309500	20724.1	0.768728	0.19086	4.02771	5.63237e-05	0.00286285	photosystem I light harvesting complex gene 3	381.917	43.441	235.024	36.648	TRUE
Glyma.05G025300	3232.55	0.928415	0.230542	4.02711	5.64673e-05	0.00286646	D-ribulose-5-phosphate-3-epimerase	49.766	10.663	26.954	8.757	TRUE
Glyma.05G055500	3838.69	1.1506	0.28576	4.02645	5.66254e-05	0.00287079	Translation elongation factor EFG/EF2 protein	41.361	16.697	18.802	2.746	TRUE
Glyma.18G240500	602.392	1.50532	0.374016	4.02475	5.70352e-05	0.00288378	Haloacid dehalogenase-like hydrolase (HAD) superfamily protein	17.265	7.795	6.048	3.127	TRUE
Glyma.14G130600	1067.05	1.24771	0.310076	4.02388	5.72471e-05	0.00288378	0	74.634	22.766	32.5	3.3	TRUE
Glyma.15G233534	1309.45	0.666535	0.165637	4.02407	5.72006e-05	0.00288378	protein kinases;ubiquitin-protein ligases	46.817	2.482	31.19	3.101	TRUE
Glyma.12G122700	1431.13	0.56761	0.141049	4.02421	5.71671e-05	0.00288378	S-adenosyl-L-methionine-dependent methyltransferases superfamily protein	20.933	1.495	15.127	2.941	TRUE
Glyma.10G011700	158.051	-0.797393	0.198121	-4.02477	5.70317e-05	0.00288378	heme binding	0.951	0.066	2.111	0.321	TRUE
Glyma.17G059100	6848.97	0.87699	0.21797	4.02345	5.73527e-05	0.00288541	chloroplast import apparatus 2	78.273	22.541	43.506	7.889	TRUE
Glyma.17G101700	8314.73	0.693845	0.172486	4.02263	5.75528e-05	0.00289179	D-ribulose-5-phosphate-3-epimerase	137.422	18.085	87.164	11.953	TRUE
Glyma.20G077200	2351.42	0.5577	0.138686	4.02133	5.78713e-05	0.00290379	potassium channel beta subunit 1	31.275	2.83	21.876	3.418	TRUE
Glyma.06G196200	1013.76	-0.918944	0.228641	-4.01915	5.84076e-05	0.00292357	CCT motif -containing response regulator protein	4.865	1.382	10.088	2.707	TRUE
Glyma.10G054900	556.003	0.801269	0.19938	4.01881	5.84923e-05	0.00292409	0	13.837	2.201	8.349	0.997	TRUE
Glyma.10G047100	270.695	1.55105	0.386025	4.01801	5.86908e-05	0.00293031	aluminum sensitive 3	7.715	2.732	2.107	0.529	TRUE
Glyma.01G021900	634.149	0.879413	0.218902	4.01739	5.88472e-05	0.0029344	UDP-glucosyl transferase 85A3	13.11	2.84	7.147	2.982	TRUE
Glyma.01G022400	322.665	-1.02755	0.255828	-4.01656	5.90546e-05	0.00294102	Protein kinase superfamily protein	2.048	0.785	4.472	0.432	TRUE
Glyma.18G004100	1975.64	1.0654	0.265365	4.01485	5.94833e-05	0.00295864	Nucleic acid-binding proteins superfamily	35.719	7.307	17.292	3.428	TRUE
Glyma.17G123800	1317.39	-0.498429	0.124179	-4.01381	5.97476e-05	0.00296804	ATPase E1-E2 type family protein / haloacid dehalogenase-like hydrolase family protein	4.236	0.673	6.255	0.821	TRUE
Glyma.10G269700	1119.06	0.738745	0.184094	4.01287	5.99849e-05	0.00297234	bidirectional amino acid transporter 1	12.591	2.3	8.507	1.005	TRUE
Glyma.07G048500	612.815	0.904469	0.225499	4.01096	6.04718e-05	0.00299271	Homeodomain-like superfamily protein	3.589	0.706	1.707	0.085	TRUE
Glyma.14G186700	11136.8	0.88204	0.220143	4.00667	6.15818e-05	0.00304382	Protein kinase superfamily protein	147.168	31.503	81.556	9.41	TRUE
Glyma.06G017900	34942.6	0.839447	0.209531	4.00632	6.16712e-05	0.00304442	catalase 2	466.054	106.948	266.981	49.949	TRUE
Glyma.16G217600	591.454	0.638885	0.159582	4.0035	6.24115e-05	0.00307509	RNA-binding (RRM/RBD/RNP motifs) family protein	13.865	2.231	9.514	1.267	TRUE
Glyma.18G285800	1263.81	-1.22213	0.305276	-4.00336	6.24482e-05	0.00307509	NAD(P)-linked oxidoreductase superfamily protein	12.246	4.745	30.186	14.008	TRUE
Glyma.06G216700	2216.55	0.889451	0.222311	4.00093	6.30945e-05	0.00310304	nudix hydrolase homolog 19	30.839	7.753	17.788	3.563	TRUE
Glyma.10G205500	7861.26	0.513333	0.128357	3.99924	6.35453e-05	0.00311744	phosphoenolpyruvate carboxylase 4	51.17	5.944	36.315	3.56	TRUE
Glyma.07G130400	1384.3	-0.832155	0.208075	-3.99931	6.35275e-05	0.00311744	Transcriptional factor B3 family protein / auxin-responsive factor AUX/IAA-related	4.719	1.302	8.086	0.889	TRUE
Glyma.07G149600	6423.51	1.31687	0.329454	3.99713	6.4114e-05	0.00312203	cation exchanger 3	75.978	16.91	31.844	4.892	TRUE
Glyma.14G193200	907.117	0.960257	0.240203	3.99769	6.39635e-05	0.00312203	damaged DNA binding 2	9.984	2.901	5.025	0.611	TRUE
Glyma.10G267800	235.479	0.802037	0.200593	3.99834	6.37895e-05	0.00312203	MATE efflux family protein	4.587	0.283	2.562	0.305	TRUE
Glyma.12G155900	2824.64	-0.692321	0.173173	-3.99785	6.392e-05	0.00312203	Leucine-rich repeat transmembrane protein kinase	9.861	2.204	15.655	2.976	TRUE
Glyma.20G204000	4448.72	-0.810878	0.202862	-3.9972	6.40975e-05	0.00312203	phosphate transporter 1;7	16.828	4.701	29.295	3.277	TRUE
Glyma.14G045100	1512.08	-0.838033	0.209811	-3.99422	6.49082e-05	0.00315681	aldehyde oxidase 4	4.482	1.398	8.324	1.085	TRUE
Glyma.05G168400	19622.4	0.780842	0.195519	3.99369	6.50533e-05	0.00315997	2Fe-2S ferredoxin-like superfamily protein	334.858	83.841	207.592	37.362	TRUE
Glyma.04G190200	1117.86	0.459486	0.115067	3.99321	6.51861e-05	0.00316253	protein-l-isoaspartate methyltransferase 1	17.171	1.856	12.752	1.995	TRUE
Glyma.13G241000	3884.4	0.596785	0.149487	3.99224	6.54534e-05	0.0031716	chlorsulfuron/imidazolinone resistant 1	40.511	4.749	28.443	1.545	TRUE
Glyma.12G174800	336.481	-0.584119	0.146328	-3.99184	6.55634e-05	0.00317303	Protein of unknown function (DUF707)	2.733	0.957	4.021	0.89	TRUE
Glyma.16G082200	573.517	1.00162	0.251017	3.99026	6.6001e-05	0.00318892	NAD(P)-binding Rossmann-fold superfamily protein	9.295	1.612	5.029	1.317	TRUE
Glyma.04G029100	1004.74	0.555739	0.139291	3.98978	6.61344e-05	0.00318892	BEL1-like homeodomain 10	5.275	0.661	4.005	0.482	TRUE
Glyma.20G204100	270.019	-1.00645	0.252244	-3.98997	6.60814e-05	0.00318892	phosphate transporter 1;4	2.004	0.575	3.485	0.641	TRUE
Glyma.11G201200	459.614	1.1682	0.292852	3.98905	6.63379e-05	0.00319162	oxidoreductases, acting on NADH or NADPH, quinone or similar compound as acceptor	9.032	3.333	4.378	0.869	TRUE
Glyma.02G234200	610.177	-1.37815	0.345488	-3.989	6.63523e-05	0.00319162	Peroxidase superfamily protein	3.867	2.027	11.236	3.142	TRUE
Glyma.17G228400	535.036	0.734298	0.184337	3.98345	6.79213e-05	0.00325952	Fatty acid/sphingolipid desaturase	2.652	0.34	1.754	0.335	TRUE
Glyma.02G225300	2590.48	0.730777	0.183457	3.98337	6.79444e-05	0.00325952	FTSH protease 9	16.98	2.025	10.016	1.305	TRUE
Glyma.19G215800	48.3351	1.25485	0.315481	3.97758	6.96214e-05	0.00333262	Adenine nucleotide alpha hydrolases-like superfamily protein	2.654	0.837	1.138	0.332	TRUE
Glyma.17G076500	189.548	-1.13334	0.284984	-3.97684	6.98384e-05	0.00333895	glucuronidase 2	1.001	0.238	2.218	1.266	TRUE
Glyma.13G276600	587.308	1.44532	0.363713	3.97378	7.07409e-05	0.00337801	Core-2/I-branching beta-1,6-N-acetylglucosaminyltransferase family protein	7.487	3.47	3.343	0.628	TRUE
Glyma.12G054767	1140.43	1.26262	0.318144	3.96871	7.22623e-05	0.00344386	AMP-dependent synthetase and ligase family protein	6.589	2.843	2.818	0.846	TRUE
Glyma.18G290000	2223.05	0.680873	0.171565	3.96861	7.22945e-05	0.00344386	Acyl-CoA N-acyltransferases (NAT) superfamily protein	87.552	17.945	56.389	5.292	TRUE
Glyma.03G157300	1429.7	1.08684	0.273968	3.96703	7.27744e-05	0.00345836	heat shock transcription factor A6B	12.289	1.887	6.067	1.212	TRUE
Glyma.20G183100	179.262	1.0643	0.268357	3.966	7.30901e-05	0.00346918	FAD-dependent oxidoreductase family protein	2.231	0.551	1.16	0.297	TRUE
Glyma.18G184200	419.519	0.539615	0.136071	3.96569	7.3185e-05	0.00346951	RING-H2 finger C2A	2.498	0.516	1.539	0.089	TRUE
Glyma.16G203100	973.996	0.933	0.235351	3.96429	7.36158e-05	0.00348575	2 iron, 2 sulfur cluster binding	21.397	2.531	11.088	2.389	TRUE
Glyma.20G043000	1470.93	0.840138	0.211962	3.96363	7.38183e-05	0.00349115	Aldolase superfamily protein	15.897	4	9.554	1.109	TRUE
Glyma.20G249900	564.499	0.337396	0.0852517	3.95764	7.56924e-05	0.00356601	Homeodomain-like superfamily protein	9.598	0.929	7.249	0.519	TRUE
Glyma.19G011200	869.823	0.549147	0.138776	3.95709	7.58691e-05	0.00356675	RING/U-box superfamily protein	6.709	1.232	4.744	0.707	TRUE
Glyma.19G187000	1577.35	2.59493	0.656144	3.95481	7.65941e-05	0.00359655	UDP-glucosyl transferase 73C2	42.33	24.573	7.459	5.248	TRUE
Glyma.13G297400	1044.05	1.49651	0.378553	3.95324	7.70989e-05	0.00360953	0	47.849	15.329	16.546	3.045	TRUE
Glyma.06G135500	2758.98	0.386987	0.0978935	3.95314	7.7131e-05	0.00360953	SER/ARG-rich protein 34A	41.359	2.284	33.959	1.536	TRUE
Glyma.16G214669	980.879	-0.734853	0.185893	-3.9531	7.7145e-05	0.00360953	disease resistance protein (TIR-NBS-LRR class), putative	3.538	0.724	6.451	1.35	TRUE
Glyma.10G172900	1244.26	0.780368	0.19753	3.95062	7.79477e-05	0.00363509	YELLOW STRIPE like 1	13.322	0.925	8.396	1.132	TRUE
Glyma.02G217400	622.46	-0.792793	0.200679	-3.95056	7.79678e-05	0.00363509	Protein of unknown function (duplicated DUF1399)	3.225	0.932	5.227	1.146	TRUE
Glyma.13G199300	785.384	1.29407	0.327817	3.94752	7.89651e-05	0.00366426	0	6.047	1.652	2.621	1.197	TRUE
Glyma.09G116400	292.618	0.87538	0.221724	3.94806	7.87878e-05	0.00366426	Duplicated homeodomain-like superfamily protein	3.619	0.878	2.045	0.426	TRUE
Glyma.09G085300	1334.85	-0.373949	0.0947299	-3.94753	7.89625e-05	0.00366426	cation-chloride co-transporter 1	5.433	0.909	7.158	0.355	TRUE
Glyma.02G218300	548.276	1.65882	0.420316	3.94659	7.92724e-05	0.00366491	Glutamyl-tRNA reductase family protein	7.202	2.303	2.364	0.728	TRUE
Glyma.03G230000	5029.87	1.19637	0.303161	3.94634	7.93558e-05	0.00366491	chloroplast RNA binding	95.248	29.378	40.692	24.253	TRUE
Glyma.20G120900	1267.88	0.686314	0.17389	3.94684	7.91892e-05	0.00366491	Uncharacterised conserved protein UCP031088, alpha/beta hydrolase	10.197	2.365	6.488	0.251	TRUE
Glyma.12G013400	8457.84	0.610751	0.154739	3.94698	7.91418e-05	0.00366491	root cap 1 (RCP1)	105.274	23.251	71.875	1.403	TRUE
Glyma.04G199300	440.55	-0.67714	0.171598	-3.94607	7.94437e-05	0.00366491	Protein kinase superfamily protein	2.395	0.067	3.874	0.824	TRUE
Glyma.03G130300	772.984	1.11497	0.282574	3.94575	7.95522e-05	0.00366563	Haloacid dehalogenase-like hydrolase (HAD) superfamily protein	15.174	4.384	7.104	1.234	TRUE
Glyma.01G236400	558.603	-0.698804	0.177163	-3.94442	7.99935e-05	0.00368166	Kinase interacting (KIP1-like) family protein	1.167	0.226	2.034	0.51	TRUE
Glyma.17G018200	9403.26	1.02572	0.260106	3.94348	8.03085e-05	0.00369185	alpha/beta-Hydrolases superfamily protein	189.359	71.934	101.683	30.888	TRUE
Glyma.16G067000	331.24	-0.972614	0.246695	-3.94258	8.06106e-05	0.00370142	CCT motif family protein	2.651	0.722	5.427	1.87	TRUE
Glyma.15G006900	773.781	0.68543	0.174018	3.93885	8.18748e-05	0.00374639	Molecular chaperone Hsp40/DnaJ family protein	8.295	2.415	5.615	0.798	TRUE
Glyma.02G143700	3481.45	0.440011	0.111733	3.93807	8.214e-05	0.00375417	S-adenosyl-L-methionine-dependent methyltransferases superfamily protein	50.085	6.82	36.895	0.274	TRUE
Glyma.08G326000	252.851	1.56275	0.396989	3.9365	8.26802e-05	0.00377012	CCCH-type zinc fingerfamily protein with RNA-binding domain	2.816	0.772	0.942	0.166	TRUE
Glyma.12G103900	1802.15	0.704561	0.178971	3.93674	8.25971e-05	0.00377012	Outer arm dynein light chain 1 protein	10.657	2.004	7.146	1.593	TRUE
Glyma.02G149800	2317.79	0.583127	0.148148	3.93612	8.28089e-05	0.00377163	E3 Ubiquitin ligase family protein	7.486	0.343	6.065	0.702	TRUE
Glyma.06G226700	735.244	-1.21777	0.309551	-3.93399	8.35464e-05	0.00380083	Leucine-rich repeat transmembrane protein kinase	2.294	0.968	5.538	1.461	TRUE
Glyma.06G196400	556.288	-0.650355	0.165358	-3.93302	8.38852e-05	0.00381185	ATPase E1-E2 type family protein / haloacid dehalogenase-like hydrolase family protein	1.73	0.042	2.801	0.365	TRUE
Glyma.20G178800	1317.41	-0.85484	0.217493	-3.93043	8.47934e-05	0.00384869	Seven transmembrane MLO family protein	8.392	2.789	15.705	1.297	TRUE
Glyma.04G181132	396.989	1.34248	0.341762	3.92812	8.56139e-05	0.00387971	aldehyde dehydrogenase 2B7	7.571	2.621	3.27	0.947	TRUE
Glyma.04G077500	794.308	0.460402	0.117212	3.92795	8.56736e-05	0.00387971	AIG2-like (avirulence induced gene) family protein	21.438	1.991	16.539	1.699	TRUE
Glyma.20G130300	678.983	1.50381	0.382931	3.9271	8.59753e-05	0.00388336	0	9.2	3.028	3.286	2.157	TRUE
Glyma.02G074000	1635.08	0.463179	0.117951	3.92689	8.60496e-05	0.00388336	Acyl-CoA N-acyltransferases (NAT) superfamily protein	26.891	4.491	20.35	1.568	TRUE
Glyma.05G237000	1470.38	-0.478846	0.121938	-3.92696	8.60248e-05	0.00388336	Phosphoglucomutase/phosphomannomutase family protein	8.301	1.585	12.375	1.966	TRUE
Glyma.13G265800	571.301	-0.680107	0.173223	-3.92618	8.63038e-05	0.00389038	Leucine-rich repeat transmembrane protein kinase	8.352	1.044	15.889	3.041	TRUE
Glyma.03G225300	269.226	1.2516	0.318914	3.92455	8.68917e-05	0.00391241	0	5.576	1.303	2.521	0.783	TRUE
Glyma.02G019200	1609.02	1.01349	0.2583	3.92369	8.72031e-05	0.00392195	NAD(P)-linked oxidoreductase superfamily protein	40.163	6.905	19.948	4.176	TRUE
Glyma.07G016900	183.053	1.23088	0.313765	3.92294	8.74737e-05	0.00392964	0	3.406	1.049	1.173	0.225	TRUE
Glyma.20G158300	3199.04	0.524062	0.133653	3.92105	8.81651e-05	0.0039517	Cytochrome b561/ferric reductase transmembrane protein family	62.292	11.033	43.7	3.441	TRUE
Glyma.20G027200	6464.21	0.779479	0.198866	3.91963	8.86862e-05	0.00397054	nodulin-related protein 1	165.377	35.508	99.512	17.73	TRUE
Glyma.18G049600	1745.37	0.891421	0.227592	3.91675	8.97518e-05	0.00400915	oxidoreductases, acting on NADH or NADPH, quinone or similar compound as acceptor	40.103	13.753	22.943	1.982	TRUE
Glyma.03G094200	305.527	-0.683141	0.174534	-3.91408	9.0748e-05	0.00404907	like heterochromatin protein (LHP1)	1.955	0.331	3.377	0.667	TRUE
Glyma.16G158700	1596.65	0.668632	0.170915	3.91208	9.15034e-05	0.00407815	Protein kinase superfamily protein	12.98	1.859	8.806	0.651	TRUE
Glyma.19G130800	18231.6	0.563614	0.144177	3.90918	9.26112e-05	0.00411822	glutamate synthase 1	74.632	10.732	52.817	6.136	TRUE
Glyma.16G215000	1156.12	-0.592276	0.151661	-3.90527	9.41213e-05	0.00417126	disease resistance protein (TIR-NBS-LRR class), putative	2.902	0.421	4.676	0.51	TRUE
Glyma.08G064600	2158.11	0.931625	0.238598	3.90457	9.43921e-05	0.00417857	K+ efflux antiporter 3	16.935	3.351	8.828	0.956	TRUE
Glyma.09G152100	1243.48	0.723487	0.185328	3.90381	9.46894e-05	0.00418703	2 iron, 2 sulfur cluster binding	53.801	10.345	34.248	7.837	TRUE
Glyma.13G282000	3918.72	0.928502	0.237922	3.90255	9.51845e-05	0.00419951	light-harvesting chlorophyll B-binding protein 3	79.126	13.639	41.701	9.421	TRUE
Glyma.10G130800	2870.42	0.475435	0.121821	3.90272	9.51159e-05	0.00419951	triglyceride lipases;triglyceride lipases	18.549	2.913	13.915	1.415	TRUE
Glyma.10G082800	1531.61	1.25212	0.320934	3.9015	9.55996e-05	0.00420841	nuclear factor Y, subunit A10	24.465	8.638	10.154	2.21	TRUE
Glyma.10G186500	15411.6	-0.905044	0.23197	-3.90155	9.55796e-05	0.00420841	phosphate transporter 1;7	84.758	33.239	162.142	19.694	TRUE
Glyma.12G185600	168.16	1.32067	0.338614	3.90024	9.60987e-05	0.00421463	Protein of unknown function (DUF3049)	2.084	0.71	0.828	0.341	TRUE
Glyma.12G054833	633.14	1.28981	0.330657	3.90076	9.58911e-05	0.00421463	0	5.329	1.83	2.483	0.719	TRUE
Glyma.17G013900	2646.6	1.37622	0.352897	3.89979	9.62769e-05	0.0042147	Protein of unknown function, DUF584	35.096	8.565	14.065	1.048	TRUE
Glyma.01G044500	270.408	1.65822	0.4253	3.89894	9.66132e-05	0.00421661	NAD(P)-linked oxidoreductase superfamily protein	10.178	3.013	3.134	1.355	TRUE
Glyma.14G130700	10094.9	1.18487	0.3039	3.89887	9.66412e-05	0.00421661	CHY-type/CTCHY-type/RING-type Zinc finger protein	75.205	22.167	34.801	5.877	TRUE
Glyma.19G052300	1264.11	0.291721	0.0748216	3.89889	9.66348e-05	0.00421661	GTP-binding 2	22.133	1.735	19.367	1.161	TRUE
Glyma.12G239500	1139.52	0.724135	0.185783	3.89775	9.7092e-05	0.0042316	gametophytic factor 2	14.676	3.206	9.097	0.979	TRUE
Glyma.11G232500	1352.72	0.910681	0.233778	3.8955	9.79979e-05	0.00426637	Eukaryotic translation initiation factor 2 subunit 1	23.841	6.265	13.43	1.019	TRUE
Glyma.17G192200	2163.44	0.604358	0.155171	3.89479	9.82848e-05	0.00427414	RNApolymerase sigma-subunit C	19.116	3.149	12.79	1.731	TRUE
Glyma.15G256300	1133.04	-0.992299	0.254902	-3.89287	9.90664e-05	0.00430339	0	11.824	1.936	25.408	7.228	TRUE
Glyma.19G011300	1216.57	0.91877	0.236047	3.89232	9.92892e-05	0.00430832	nodulin MtN21 /EamA-like transporter family protein	12.548	3.822	6.157	1.024	TRUE
Glyma.16G092700	248.635	1.8582	0.477684	3.89003	0.000100233	0.00434449	HY5-homolog	5.757	3.61	1.817	0.857	TRUE
Glyma.07G049400	6987.81	1.34206	0.345401	3.88549	0.000102122	0.00442152	pseudo-response regulator 5	64.596	21.563	27.348	8.776	TRUE
Glyma.13G246900	237.896	1.18692	0.305508	3.88507	0.000102301	0.00442442	0	6.528	2.185	2.797	0.704	TRUE
Glyma.16G219400	4965.84	0.596578	0.153657	3.88252	0.000103378	0.0044661	NAD(P)-linked oxidoreductase superfamily protein	71.474	4.436	48.629	7.459	TRUE
Glyma.10G017600	2429.5	1.21921	0.314069	3.88198	0.000103609	0.00446629	senescence-associated gene 21	49.089	19.391	21.427	3.996	TRUE
Glyma.09G079000	1188.76	0.731582	0.188452	3.88205	0.000103578	0.00446629	pyruvate dehydrogenase kinase	16.157	3.073	9.031	0.755	TRUE
Glyma.01G231900	4074.79	0.698246	0.179894	3.88143	0.000103844	0.00447152	Rieske (2Fe-2S) domain-containing protein	45.373	8.144	29.593	4.517	TRUE
Glyma.13G101700	1374.88	-0.599084	0.154682	-3.87301	0.000107501	0.00460885	autoinhibited Ca2+ -ATPase, isoform 8	4.439	0.515	6.849	1.011	TRUE
Glyma.08G103500	1422.43	1.32638	0.342597	3.87156	0.000108141	0.00463129	0	37.679	5.231	14.663	2.813	TRUE
Glyma.08G302500	933.862	1.19387	0.308457	3.87047	0.000108625	0.00464695	Basic-leucine zipper (bZIP) transcription factor family protein	17.655	6.774	7.964	0.803	TRUE
Glyma.04G033500	288.407	1.6938	0.437839	3.86855	0.000109483	0.00467858	J-domain protein required for chloroplast accumulation response 1	2.768	1.254	0.924	0.255	TRUE
Glyma.08G334500	14884	-0.973558	0.25173	-3.86747	0.000109971	0.00468927	maternal effect embryo arrest 59	217.779	99.081	442.878	50.557	TRUE
Glyma.08G277000	475.122	-1.39431	0.360518	-3.86753	0.000109945	0.00468927	Deoxyxylulose-5-phosphate synthase	1.992	0.4	4.859	2.225	TRUE
Glyma.01G157100	378.06	1.16231	0.300606	3.86655	0.000110387	0.00470195	phosphate transporter 3;3	5.978	3.186	3.101	0.12	TRUE
Glyma.18G238400	321.801	-0.950319	0.246101	-3.8615	0.000112693	0.00478465	alpha/beta-Hydrolases superfamily protein	1.917	0.637	4.258	1.029	TRUE
Glyma.07G260100	202.55	1.81011	0.468842	3.86082	0.000113007	0.00478769	Protein of unknown function, DUF584	4.409	2.454	1.195	0.875	TRUE
Glyma.01G164900	1210.4	-0.395551	0.102466	-3.86031	0.000113245	0.00479261	Senescence/dehydration-associated protein-related	10.36	0.68	14.205	0.96	TRUE
Glyma.18G127500	1035.81	0.872182	0.225954	3.85999	0.00011339	0.00479286	DNAJ heat shock family protein	13.86	2.952	8.095	1.588	TRUE
Glyma.07G076800	784.293	-0.789517	0.20455	-3.85977	0.000113494	0.00479286	Homeobox-leucine zipper family protein / lipid-binding START domain-containing protein	3.23	0.85	5.682	0.169	TRUE
Glyma.07G222700	764.259	0.573374	0.148579	3.85904	0.000113832	0.00480121	phosphate transporter 1;9	7.246	1.848	5	1	TRUE
Glyma.06G165200	82300.8	0.54789	0.141988	3.85871	0.000113985	0.00480121	CLPC homologue 1	549.092	63.123	388.287	39.219	TRUE
Glyma.10G145200	659.93	0.752889	0.195144	3.85812	0.000114263	0.00480478	non-intrinsic ABC protein 9	11.379	3.021	6.78	0.567	TRUE
Glyma.11G006800	728.9	-0.626709	0.162529	-3.85598	0.000115266	0.00483664	Kinase interacting (KIP1-like) family protein	1.536	0.266	2.448	0.383	TRUE
Glyma.17G202700	15973.9	1.27335	0.330259	3.8556	0.000115444	0.00483898	CHY-type/CTCHY-type/RING-type Zinc finger protein	129.595	48.107	54.795	18.466	TRUE
Glyma.17G256102	3241.22	0.607202	0.157537	3.85434	0.000116042	0.00485886	isopropyl malate isomerase large subunit 1	36.842	6.728	25.569	3.26	TRUE
Glyma.01G002000	8013.63	0.691467	0.17944	3.85346	0.000116458	0.00486595	Protein of unknown function (DUF581)	144.906	20.814	90.477	24.61	TRUE
Glyma.01G161100	536.334	-1.01583	0.263603	-3.85364	0.000116376	0.00486595	Transmembrane amino acid transporter family protein	2.685	0.32	5.82	2.801	TRUE
Glyma.15G215900	1666.31	0.381693	0.0990738	3.85261	0.000116863	0.00487771	NYC1-like	20.064	1.377	16.721	0.691	TRUE
Glyma.19G260200	912.262	0.718983	0.186657	3.8519	0.000117203	0.00488674	RNA-binding (RRM/RBD/RNP motifs) family protein	17.12	2.748	11.266	1.168	TRUE
Glyma.02G034000	1281.42	-1.25751	0.326549	-3.85091	0.000117678	0.00490134	aldehyde dehydrogenase 2B7	6.935	4.446	16.643	5.495	TRUE
Glyma.07G013500	1091.4	0.791576	0.205593	3.8502	0.00011802	0.00491039	0	7.9	1.623	4.762	0.76	TRUE
Glyma.03G127900	224.255	1.56738	0.407217	3.849	0.000118603	0.00492577	Transmembrane amino acid transporter family protein	2.077	0.644	0.8	0.447	TRUE
Glyma.03G007100	265.534	1.13536	0.29498	3.84892	0.000118639	0.00492577	alpha/beta-Hydrolases superfamily protein	3.114	1.017	1.498	0.233	TRUE
Glyma.06G198000	947.303	-0.740977	0.192613	-3.84698	0.000119583	0.00495974	Plant protein of unknown function (DUF863)	3.55	0.679	6.74	1.339	TRUE
Glyma.18G102900	612.113	0.563934	0.146618	3.84628	0.000119926	0.00496876	SMAD/FHA domain-containing protein	7.794	1.349	5.758	0.818	TRUE
Glyma.03G167900	3079.65	0.571599	0.148761	3.84241	0.000121833	0.00504246	Pyridoxal phosphate (PLP)-dependent transferases superfamily protein	28.481	5.373	20.322	1.676	TRUE
Glyma.05G157800	2355.08	0.568303	0.148026	3.83921	0.00012343	0.00509785	Mitochondrial substrate carrier family protein	32.494	6.108	22.456	2.3	TRUE
Glyma.04G200200	125.222	-1.13917	0.296858	-3.83741	0.000124341	0.00513009	serine carboxypeptidase-like 45	0.801	0.322	2.021	0.927	TRUE
Glyma.08G084600	1558.02	0.434852	0.113344	3.83656	0.000124772	0.00514252	NAD(P)-binding Rossmann-fold superfamily protein	30.757	3.522	22.551	4.171	TRUE
Glyma.17G105800	6621.54	1.26572	0.32999	3.83564	0.000125238	0.00515633	DNA-binding protein phosphatase 1	86.454	18.193	38.21	10.591	TRUE
Glyma.14G051000	378.654	1.29566	0.33785	3.83502	0.000125555	0.00516397	GDSL-like Lipase/Acylhydrolase superfamily protein	6.88	3.339	2.782	0.683	TRUE
Glyma.09G186300	851.197	0.897642	0.2342	3.83281	0.00012669	0.00520525	cytochrome P450, family 71, subfamily A, polypeptide 22	6.653	1.268	3.805	1.191	TRUE
Glyma.07G121900	2595.23	1.68351	0.439322	3.83206	0.000127073	0.00521554	multidrug resistance-associated protein 9	14.454	7.199	4.672	3.158	TRUE
Glyma.15G167800	1134.76	1.28968	0.336639	3.83104	0.000127601	0.00523178	plant intracellular ras group-related LRR 6	17.55	7.369	7.388	2.979	TRUE
Glyma.11G246600	421.479	2.04453	0.533844	3.82983	0.000128233	0.00523592	heat shock protein 21	14.24	5.681	3.499	0.853	TRUE
Glyma.11G008300	296.529	1.44019	0.376033	3.82995	0.000128172	0.00523592	zinc knuckle (CCHC-type) family protein	2.427	1.127	0.877	0.305	TRUE
Glyma.04G186300	913.798	0.687704	0.17955	3.83016	0.00012806	0.00523592	NAD(P)-binding Rossmann-fold superfamily protein	12.444	1.386	7.986	0.709	TRUE
Glyma.20G121100	4583.21	-0.494409	0.129072	-3.83049	0.000127886	0.00523592	Octicosapeptide/Phox/Bem1p family protein	14.443	2.077	20.724	2.198	TRUE
Glyma.10G118800	628.024	-0.388493	0.101468	-3.82874	0.0001288	0.00524278	VEFS-Box of polycomb protein	3.007	0.326	4.229	0.54	TRUE
Glyma.07G159300	3634.69	-0.434851	0.113565	-3.82911	0.000128609	0.00524278	squamosa promoter binding protein-like 14	13.367	2.117	18.057	1.203	TRUE
Glyma.13G094500	1395.66	1.07279	0.280483	3.82479	0.000130883	0.00532207	Protein kinase superfamily protein with octicosapeptide/Phox/Bem1p domain	7.974	2.746	3.765	1.188	TRUE
Glyma.07G086600	454.599	-0.595783	0.15583	-3.82329	0.000131684	0.00534912	Regulator of Vps4 activity in the MVB pathway protein	2.326	0.427	3.385	0.51	TRUE
Glyma.11G036100	494.633	-0.865966	0.226601	-3.82155	0.000132613	0.00538133	RING/U-box superfamily protein	3.977	0.952	7.221	2.547	TRUE
Glyma.01G097100	874.059	1.09248	0.286049	3.81919	0.000133889	0.00542196	Mitochondrial substrate carrier family protein	15.122	6.614	7.598	1.518	TRUE
Glyma.11G120900	18928.7	0.313472	0.0820891	3.81868	0.000134168	0.00542767	4-hydroxy-3-methylbut-2-enyl diphosphate reductase	232.391	26.88	193.92	30.068	TRUE
Glyma.07G184400	1464.68	-0.62527	0.163791	-3.81749	0.000134817	0.00544834	Octicosapeptide/Phox/Bem1p family protein	13.071	2.4	20.651	2.492	TRUE
Glyma.06G130900	2039.58	0.828138	0.217039	3.81562	0.00013584	0.00548409	thylakoid-associated phosphatase 38	34.256	8.356	19.97	3.459	TRUE
Glyma.13G333200	1446.17	1.98271	0.519815	3.81426	0.00013659	0.00550307	myb domain protein 48	37.825	14.836	9.908	5.317	TRUE
Glyma.18G070600	1396.7	0.300055	0.0786647	3.81435	0.000136541	0.00550307	RNA-binding (RRM/RBD/RNP motifs) family protein	15.95	3.699	14.77	1.921	TRUE
Glyma.04G159700	158.551	0.97078	0.254581	3.81324	0.000137156	0.00552025	reversibly glycosylated polypeptide 3	2.206	0.626	1.166	0.441	TRUE
Glyma.13G140000	609.304	1.54734	0.40603	3.8109	0.000138463	0.00556149	0	43.701	16.168	15.395	4.749	TRUE
Glyma.16G096600	5992.9	0.808517	0.212339	3.80766	0.000140287	0.00562902	phototropin 2	38.942	11.032	23.245	0.919	TRUE
Glyma.08G020701	83.3877	1.06017	0.278545	3.8061	0.000141178	0.00565347	0	2.731	0.566	1.661	0.493	TRUE
Glyma.06G173500	2164.03	-0.445211	0.116986	-3.80569	0.000141409	0.0056568	glucan synthase-like 8	3.718	0.413	5.19	0.57	TRUE
Glyma.19G261800	2455.65	0.327003	0.0859852	3.80302	0.000142942	0.00570478	regulatory particle triple-A 1A	12.92	0.423	11.198	0.85	TRUE
Glyma.06G141100	1386.64	-0.798859	0.210069	-3.80285	0.000143042	0.00570478	Leucine-rich repeat protein kinase family protein	7.187	1.908	12.181	2.821	TRUE
Glyma.04G035100	296.288	-1.05233	0.276713	-3.80299	0.000142962	0.00570478	Protein kinase superfamily protein	1.184	0.703	2.728	0.731	TRUE
Glyma.08G138200	38510.7	1.56288	0.411034	3.80231	0.000143355	0.00570791	myo-inositol-1-phosphate synthase 3	526.896	290.407	183.289	54.859	TRUE
Glyma.20G125800	703.435	-0.385214	0.101313	-3.80221	0.00014341	0.00570791	Core-2/I-branching beta-1,6-N-acetylglucosaminyltransferase family protein	5.238	0.435	6.489	0.716	TRUE
Glyma.11G071700	390.044	-1.10491	0.290765	-3.80003	0.000144677	0.00574095	P-loop containing nucleoside triphosphate hydrolases superfamily protein	2.421	0.853	5.665	3.254	TRUE
Glyma.01G134600	489.259	-1.87978	0.494652	-3.80021	0.000144576	0.00574095	homogentisate phytyltransferase 1	2.416	2.161	9.146	6.962	TRUE
Glyma.04G165900	1117.8	1.84562	0.485818	3.799	0.00014528	0.00575909	zinc finger (C3HC4-type RING finger) family protein	15.782	8.327	4.408	1.461	TRUE
Glyma.10G160600	470.795	0.704755	0.185536	3.79849	0.00014558	0.00575939	Uncharacterized conserved protein (DUF2358)	10.957	2.724	7.24	1.954	TRUE
Glyma.10G284300	453.011	-0.986879	0.259982	-3.79595	0.000147082	0.00580716	mechanosensitive channel of small conductance-like 6	1.451	0.428	2.959	0.332	TRUE
Glyma.12G138800	6281.26	1.04839	0.276469	3.79209	0.000149386	0.00587523	terpene synthase 21	73.191	17.318	35.528	4.037	TRUE
Glyma.17G232300	1447.6	0.606519	0.159938	3.7922	0.000149318	0.00587523	0	23.979	4.299	18.342	4.429	TRUE
Glyma.10G126700	627.844	-0.573902	0.151343	-3.79206	0.000149402	0.00587523	Leucine-rich repeat receptor-like protein kinase family protein	1.781	0.229	2.812	0.226	TRUE
Glyma.11G108300	1443.75	0.759119	0.200248	3.79089	0.000150111	0.00588274	cytochrome P450, family 76, subfamily C, polypeptide 1	20.539	4.409	11.679	2.145	TRUE
Glyma.05G246900	4312.57	0.527556	0.139161	3.79099	0.00015005	0.00588274	0	80.47	7.014	57.132	7.984	TRUE
Glyma.10G127400	433.241	-0.538602	0.142092	-3.79051	0.000150338	0.00588274	hydroxyethylthiazole kinase family protein	4.487	0.563	6.084	0.767	TRUE
Glyma.07G243651	1774.54	-1.63394	0.431036	-3.79072	0.00015021	0.00588274	MLP-like protein 423	23.22	11.904	75.299	52.054	TRUE
Glyma.02G129200	903.835	1.02082	0.269499	3.78784	0.000151965	0.00593193	Metal-dependent phosphohydrolase	12.168	4.949	5.975	1.123	TRUE
Glyma.05G053800	251.857	0.965822	0.254991	3.78767	0.000152069	0.00593193	AT-hook motif nuclear-localized protein 1	4.151	0.978	2.015	0.482	TRUE
Glyma.06G283600	1090.51	0.566652	0.149611	3.7875	0.000152174	0.00593193	S-adenosyl-L-methionine-dependent methyltransferases superfamily protein	18.342	3.572	12.756	1.458	TRUE
Glyma.14G081300	196.917	-2.31422	0.61135	-3.78543	0.00015344	0.00597448	phospholipase A 2A	0.676	0.43	3.089	2.033	TRUE
Glyma.13G029900	1801.8	1.2376	0.327033	3.78432	0.000154131	0.00599544	UDP-glucosyl transferase 85A3	26.344	9.118	11.376	5.232	TRUE
Glyma.16G204900	1956.32	0.393529	0.104022	3.78313	0.000154866	0.0060181	SPFH/Band 7/PHB domain-containing membrane-associated protein family	36.817	3.958	30.017	1.128	TRUE
Glyma.10G211000	2331.59	1.51151	0.399613	3.78243	0.000155305	0.00602616	plasma membrane intrinsic protein 2	41.74	18.381	15.643	2.777	TRUE
Glyma.13G051000	735.79	1.22398	0.323621	3.78215	0.000155481	0.00602616	Pseudouridine synthase/archaeosine transglycosylase-like family protein	8.845	3.675	3.708	1.233	TRUE
Glyma.20G002000	1518.8	1.19082	0.314901	3.78158	0.000155837	0.00602616	Major facilitator superfamily protein	18.536	6.354	8.78	2.047	TRUE
Glyma.16G147700	1185.6	0.951996	0.251739	3.78168	0.000155775	0.00602616	cofactor assembly of complex C	26.11	7.686	14.517	3.66	TRUE
Glyma.03G249800	356.66	-0.805883	0.213088	-3.78193	0.000155619	0.00602616	SET-domain containing protein lysine methyltransferase family protein	1.626	0.391	3.09	0.321	TRUE
Glyma.18G125800	1441.64	0.558919	0.147885	3.77941	0.0001572	0.00606696	Protein kinase superfamily protein	12.235	2.146	8.962	0.646	TRUE
Glyma.04G231800	2249.17	0.485676	0.128503	3.77949	0.000157153	0.00606696	cytochrome B5 isoform E	55.742	8.171	41.64	4.535	TRUE
Glyma.08G255200	118.962	1.47492	0.390295	3.779	0.00015746	0.00607105	CONSTANS-like 2	2.49	1.422	1.039	0.29	TRUE
Glyma.08G167900	339.591	1.0857	0.287319	3.77871	0.000157641	0.00607208	Mitochondrial transcription termination factor family protein	6.516	1.404	3.268	0.798	TRUE
Glyma.02G132100	356.975	0.985721	0.261099	3.77528	0.000159829	0.00615039	nitrite reductase 1	4.271	1.143	1.958	0.247	TRUE
Glyma.20G130900	2973.08	0.587519	0.155652	3.77456	0.000160289	0.00616206	0	39.468	7.978	26.792	6.002	TRUE
Glyma.09G210900	12346	0.860674	0.228092	3.77336	0.000161064	0.00617698	phosphoribulokinase	167.149	29.301	96.706	16.288	TRUE
Glyma.02G111700	1039.4	0.344351	0.0912616	3.77323	0.000161147	0.00617698	Prefoldin chaperone subunit family protein	11.193	0.611	9.797	1.59	TRUE
Glyma.15G043400	944.48	-0.648673	0.171911	-3.7733	0.000161101	0.00617698	P-loop containing nucleoside triphosphate hydrolases superfamily protein	3.069	0.484	5.541	1.534	TRUE
Glyma.08G114500	607.419	0.457557	0.121299	3.77215	0.000161848	0.00619784	Protein of unknown function (DUF616)	5.548	0.721	4.153	0.713	TRUE
Glyma.06G117800	252.932	1.49114	0.395432	3.77091	0.000162651	0.00622256	Glutathione S-transferase family protein	3.585	1.673	1.899	0.388	TRUE
Glyma.12G184300	215.503	1.29511	0.343512	3.77019	0.000163123	0.00622852	alpha/beta-Hydrolases superfamily protein	4.123	1.766	1.573	0.557	TRUE
Glyma.12G013300	6398.8	0.674468	0.178884	3.77042	0.000162976	0.00622852	sigma factor A	78.127	9.441	49.45	1.965	TRUE
Glyma.11G110000	2688.55	0.690467	0.183218	3.76855	0.000164198	0.00626351	NAD(P)-binding Rossmann-fold superfamily protein	39.307	6.592	25.071	3.834	TRUE
Glyma.13G056000	260.274	0.741612	0.196946	3.76555	0.000166182	0.00633305	0	4.117	0.403	2.014	0.489	TRUE
Glyma.02G174800	639.541	-0.392706	0.104297	-3.76527	0.00016637	0.00633412	basic helix-loop-helix (bHLH) DNA-binding superfamily protein	5.263	0.72	6.864	1.007	TRUE
Glyma.02G269700	623.835	1.08062	0.287243	3.76206	0.000168523	0.0063976	Major facilitator superfamily protein	6.686	2.23	3.158	1.46	TRUE
Glyma.09G241100	1771.48	0.80714	0.214548	3.76205	0.000168524	0.0063976	Phosphoglycerate mutase-like family protein	8.773	2.97	5.211	1.217	TRUE
Glyma.08G192200	448.419	0.432987	0.115091	3.76212	0.00016848	0.0063976	Metallo-hydrolase/oxidoreductase superfamily protein	5.808	0.843	4.908	0.414	TRUE
Glyma.08G356700	943.175	0.610629	0.162338	3.76146	0.000168923	0.00640043	Tetratricopeptide repeat (TPR)-like superfamily protein	17.448	2.993	12.074	1.465	TRUE
Glyma.14G040200	2350.1	1.12217	0.298396	3.76068	0.000169452	0.00640816	CBL-interacting protein kinase 3	22.09	7.999	10.889	2.709	TRUE
Glyma.08G050000	173.937	0.994645	0.264485	3.76068	0.000169451	0.00640816	Protein of unknown function, DUF599	2.968	0.883	1.502	0.475	TRUE
Glyma.10G040600	349.553	1.56049	0.415274	3.75773	0.000171465	0.00647805	photosystem II reaction center PSB28 protein	12.894	7.653	4.234	1.506	TRUE
Glyma.08G247140	152.063	0.761481	0.202669	3.75726	0.000171786	0.00648399	HXXXD-type acyl-transferase family protein	7.196	2.524	4.145	1.102	TRUE
Glyma.13G281300	1311.12	0.673163	0.179185	3.75681	0.000172093	0.00648824	0	21.647	2.618	13.473	3.277	TRUE
Glyma.06G158200	2892.4	0.677815	0.180553	3.75412	0.000173954	0.00654079	CBS / octicosapeptide/Phox/Bemp1 (PB1) domains-containing protein	28.361	3.673	18.183	1.818	TRUE
Glyma.12G227800	1836.68	1.13267	0.301761	3.75353	0.000174364	0.00654993	sodium/calcium exchanger family protein / calcium-binding EF hand family protein	16.071	5.845	7.678	2.17	TRUE
Glyma.07G027000	42.2646	2.31554	0.6173	3.75107	0.000176081	0.00660817	Integrase-type DNA-binding superfamily protein	2.217	1.39	0.448	0.574	TRUE
Glyma.04G202300	1179.46	2.63022	0.701482	3.74953	0.00017717	0.00663638	Rubredoxin-like superfamily protein	69.543	42.843	7.674	7.664	TRUE
Glyma.08G237400	1742.09	0.463954	0.123732	3.74968	0.00017706	0.00663638	short-chain dehydrogenase-reductase B	29.038	3.784	21.492	2.719	TRUE
Glyma.06G067900	212.355	1.61762	0.431809	3.74616	0.000179564	0.0067133	0	3.285	1.395	1.04	0.638	TRUE
Glyma.02G236900	3633.66	0.412901	0.110244	3.74535	0.00018014	0.00672847	ubiquitin conjugating enzyme 8	111.805	6.629	83.087	10.717	TRUE
Glyma.11G233800	1061.38	1.18163	0.315737	3.74245	0.000182234	0.00680026	Protein of unknown function (DUF399 and DUF3411)	12.043	3.173	5.062	0.953	TRUE
Glyma.12G170300	1467.95	0.354464	0.0947376	3.74153	0.000182903	0.00681572	serine hydroxymethyltransferase 6	9.813	1.63	8.614	0.2	TRUE
Glyma.01G163300	904.688	-0.510655	0.136488	-3.74141	0.000182994	0.00681572	winged-helix DNA-binding transcription factor family protein	4.466	1.215	6.108	0.477	TRUE
Glyma.08G304200	5415.53	0.915417	0.244848	3.73871	0.000184963	0.0068728	photosystem II subunit P-1	52.511	13.833	28.393	5.605	TRUE
Glyma.17G202300	2970.07	0.555531	0.148593	3.7386	0.00018505	0.0068728	Protein kinase superfamily protein	27.162	4.151	20.05	2.173	TRUE
Glyma.09G283400	12354.4	-0.567716	0.151849	-3.73869	0.000184978	0.0068728	DNAJ heat shock N-terminal domain-containing protein	115.306	19.884	175.833	16.761	TRUE
Glyma.17G121000	763.458	0.880214	0.23573	3.73399	0.000188472	0.00699333	Duplicated homeodomain-like superfamily protein	15.794	2.692	8.957	1.315	TRUE
Glyma.05G017500	667.287	0.734386	0.196767	3.73226	0.000189767	0.00702815	RING/U-box superfamily protein	11.866	1.344	6.957	0.265	TRUE
Glyma.18G144100	841.446	0.919989	0.246639	3.7301	0.000191401	0.00708203	phosphate transporter 2;1	8.989	1.474	4.648	1.063	TRUE
Glyma.18G285900	987.779	0.669415	0.179534	3.72863	0.000192521	0.00711013	ARABIDOPSIS TRITHORAX-RELATED PROTEIN 6	2.016	0.513	1.286	0.108	TRUE
Glyma.09G007000	3890.54	-0.820346	0.22001	-3.72869	0.000192481	0.00711013	Chaperonin-like RbcX protein	42.368	10.079	78.325	12.328	TRUE
Glyma.02G226100	713.656	0.916096	0.245778	3.72733	0.000193523	0.00713375	RNA recognition motif (RRM)-containing protein	9.675	4.073	5.403	0.217	TRUE
Glyma.20G040600	539.623	-1.44919	0.388899	-3.72638	0.000194251	0.00715391	non-specific phospholipase C2	2.962	1.635	8.401	3.793	TRUE
Glyma.01G221400	389.037	1.0911	0.292863	3.72563	0.000194828	0.00716848	Phosphoglycerate mutase family protein	7.549	2.211	3.625	1.748	TRUE
Glyma.02G299000	3446	0.297622	0.0799225	3.72388	0.000196185	0.00720495	20S proteasome beta subunit PBB2	62.348	3.267	49.851	2.582	TRUE
Glyma.18G018600	6463.85	1.55847	0.418544	3.72355	0.000196441	0.00720638	myo-inositol-1-phosphate synthase 2	96.949	57.013	34.169	12.664	TRUE
Glyma.11G243800	1381	-0.320731	0.0861451	-3.72315	0.000196754	0.00720638	sphere organelles protein-related	6.04	0.838	6.847	0.399	TRUE
Glyma.12G207600	548.607	-1.16965	0.314159	-3.72313	0.000196772	0.00720638	FASCICLIN-like arabinoogalactan 9	5.663	1.357	12.257	3.897	TRUE
Glyma.15G019000	370.183	1.3912	0.373765	3.72213	0.000197548	0.0072244	Protein of unknown function (DUF1677)	9.234	3.142	3.88	1.261	TRUE
Glyma.17G029200	3750.36	0.894979	0.240455	3.72203	0.00019763	0.0072244	Protein phosphatase 2C family protein	44.178	4.894	24.957	11.308	TRUE
Glyma.05G212800	6846.73	0.668392	0.17961	3.72136	0.000198156	0.00723693	VIRB2-interacting protein 2	98.786	17.103	64.61	8.598	TRUE
Glyma.06G258900	2867.48	-0.571206	0.153519	-3.72074	0.000198639	0.00724783	S-locus lectin protein kinase family protein	12.955	2.702	19.083	1.432	TRUE
Glyma.09G281900	341.108	-2.12033	0.569928	-3.72034	0.000198954	0.00725264	O-methyltransferase 1	1.521	1.173	6.762	2.859	TRUE
Glyma.17G052700	4090.31	0.87867	0.236243	3.71934	0.000199743	0.00726794	Lactoylglutathione lyase / glyoxalase I family protein	125.531	9.24	74.319	17.166	TRUE
Glyma.12G017100	1830.21	0.608686	0.163741	3.71738	0.000201298	0.00731106	Polyketide cyclase/dehydrase and lipid transport superfamily protein	43.443	5.272	28.986	3.54	TRUE
Glyma.02G270400	2000.76	0.49006	0.131825	3.71749	0.000201212	0.00731106	plastid transcriptionally active 18	43.94	6.961	32.108	3.204	TRUE
Glyma.06G315600	339.263	1.10003	0.295988	3.71648	0.000202018	0.00733045	Amino acid dehydrogenase family protein	4.112	1.169	1.76	0.404	TRUE
Glyma.11G092900	275.938	0.917003	0.246907	3.71396	0.000204037	0.00739691	Protein of unknown function (DUF1218)	4.465	1.023	2.369	0.542	TRUE
Glyma.08G099000	309.74	1.23477	0.332525	3.71332	0.000204561	0.00739882	0	13.23	5.249	5.773	1.427	TRUE
Glyma.19G194929	208.41	0.859058	0.23134	3.7134	0.000204491	0.00739882	glucose-6-phosphate acetyltransferase 1	6.887	1.784	4.086	1.13	TRUE
Glyma.12G054700	25472.2	0.681862	0.183656	3.71271	0.000205056	0.00739882	lipoxygenase 2	196.343	37.825	127.479	9.158	TRUE
Glyma.13G117900	8273.74	0.618588	0.166605	3.71291	0.000204893	0.00739882	polyubiquitin 10	51.394	11.509	34.193	1.01	TRUE
Glyma.02G134800	885.637	0.591125	0.159225	3.71251	0.000205215	0.00739882	peptidyl-prolyl cis-trans isomerase / cyclophilin-40 (CYP40) / rotamase	11.768	3.039	8.187	1.356	TRUE
Glyma.07G208750	3798.39	-1.51287	0.407449	-3.71304	0.000204784	0.00739882	Tetratricopeptide repeat (TPR)-like superfamily protein	32.514	15.861	100.862	36.913	TRUE
Glyma.10G257800	17001.4	0.433457	0.116779	3.71177	0.000205816	0.00741085	CLP protease proteolytic subunit 1	218.993	9.824	166.325	7.975	TRUE
Glyma.16G119200	987.059	-1.65021	0.444605	-3.71163	0.000205925	0.00741085	basic chitinase	5.746	1.411	19.995	8.963	TRUE
Glyma.09G192800	5535.65	0.574264	0.154768	3.71048	0.00020687	0.00743766	thioredoxin-dependent peroxidase 1	100.021	11.728	68.967	7.053	TRUE
Glyma.20G198100	4658.36	0.332669	0.089662	3.71026	0.000207047	0.00743766	plastid transcriptionally active 5	39.657	3.15	32.011	2.485	TRUE
Glyma.19G160100	61.8841	-1.99055	0.536583	-3.70969	0.000207516	0.00744772	calmodulin 5	0.4	0.256	2.008	1.007	TRUE
Glyma.02G089100	1159.73	0.589284	0.158891	3.70873	0.000208305	0.00746926	lipid phosphate phosphatase 3	7.023	1.346	4.578	0.257	TRUE
Glyma.11G243900	4588.89	-0.614652	0.165781	-3.70762	0.000209218	0.00749517	mitogen-activated protein kinase phosphatase 1	18.764	3.839	31.709	5.398	TRUE
Glyma.15G103700	519.215	0.790596	0.213258	3.70723	0.000209536	0.00749977	CBS domain-containing protein with a domain of unknown function (DUF21)	5.894	1.274	3.598	0.585	TRUE
Glyma.01G235300	431.794	-0.619542	0.167233	-3.70467	0.000211667	0.00756916	CVP2 like 1	1.631	0.356	2.591	0.482	TRUE
Glyma.04G011900	2183.72	0.969597	0.261763	3.7041	0.000212143	0.00757932	Glucose-1-phosphate adenylyltransferase family protein	23.055	4.334	11.876	2.425	TRUE
Glyma.08G185000	494.732	0.71768	0.193916	3.70099	0.00021476	0.00765201	Plastid-lipid associated protein PAP / fibrillin family protein	15.024	3.579	8.414	1.689	TRUE
Glyma.07G155200	5899.15	2.97321	0.803529	3.70019	0.000215435	0.00766914	ferretin 1	214.855	126.325	28.462	8.294	TRUE
Glyma.05G203000	1481.43	-0.913746	0.246978	-3.6997	0.000215852	0.00767704	HXXXD-type acyl-transferase family protein	10.502	2.875	20.515	0.957	TRUE
Glyma.14G067000	674.308	1.16007	0.313606	3.69913	0.000216341	0.00768751	rubisco activase	8.653	2.805	4.051	1.742	TRUE
Glyma.07G069800	390.757	0.604416	0.16341	3.69877	0.000216646	0.00769142	SKP1-like 21	3.343	0.343	2.135	0.397	TRUE
Glyma.17G030300	1106.14	-1.65472	0.447403	-3.6985	0.000216875	0.00769262	0	12.95	8.829	43.387	20.708	TRUE
Glyma.02G021400	198.867	-1.43392	0.38785	-3.6971	0.000218077	0.00772833	SPFH/Band 7/PHB domain-containing membrane-associated protein family	0.912	0.145	2.646	0.967	TRUE
Glyma.18G176600	960.328	-0.591041	0.159929	-3.69565	0.000219327	0.00776563	XB3 ortholog 1 in Arabidopsis thaliana	7.264	1.492	10.094	1.41	TRUE
Glyma.12G217900	1145.75	0.400141	0.108303	3.69466	0.000220183	0.00778896	Met-10+ like family protein	11.379	0.23	8.672	1.258	TRUE
Glyma.09G154400	1093.9	0.372888	0.100943	3.69404	0.000220715	0.00780076	SPFH/Band 7/PHB domain-containing membrane-associated protein family	17.559	2.07	13.751	0.613	TRUE
Glyma.09G230200	347.272	0.636702	0.172441	3.69229	0.000222246	0.00784785	C2H2-like zinc finger protein	4.646	0.745	3.102	0.442	TRUE
Glyma.02G086000	2185.19	0.351267	0.0952336	3.68848	0.000225599	0.007952	Sec14p-like phosphatidylinositol transfer family protein	35.95	4.238	29.442	7.682	TRUE
Glyma.13G309300	1601.96	0.5145	0.13956	3.68657	0.000227294	0.0080046	arogenate dehydratase 1	32.383	3.248	24.136	2.674	TRUE
Glyma.01G079100	4229.74	1.00207	0.271929	3.68502	0.000228681	0.00803909	Protein kinase superfamily protein	44.43	9.527	22.283	6.972	TRUE
Glyma.19G082100	1260.38	-0.344529	0.0935061	-3.68457	0.000229093	0.0080451	hydrolases, acting on ester bonds	4.462	0.622	5.951	0.19	TRUE
Glyma.05G133700	2259.88	-0.804724	0.218428	-3.68415	0.000229464	0.0080451	lysm domain GPI-anchored protein 2 precursor	26.964	7.313	48.591	12.108	TRUE
Glyma.04G015900	29434.9	0.555082	0.150679	3.68387	0.000229717	0.00804682	glyceraldehyde-3-phosphate dehydrogenase B subunit	385.567	32.268	274.248	33.678	TRUE
Glyma.02G145500	798.485	0.462717	0.125618	3.68353	0.000230031	0.00805067	0	14.096	1.555	11.363	1.741	TRUE
Glyma.12G219300	4609.72	0.81444	0.221237	3.6813	0.000232047	0.00810686	light-harvesting chlorophyll B-binding protein 3	88.94	12.738	51.29	9.117	TRUE
Glyma.15G029500	2664.72	1.06832	0.29031	3.67991	0.000233312	0.00813748	B-box zinc finger family protein	43.358	7.75	21.752	1.932	TRUE
Glyma.17G040500	256.813	0.92311	0.250853	3.67989	0.000233337	0.00813748	pyruvate dehydrogenase kinase	2.984	1.157	1.908	0.402	TRUE
Glyma.07G256900	162.878	1.95203	0.531359	3.67365	0.000239113	0.00833156	0	2.204	0.966	0.525	0.346	TRUE
Glyma.06G046300	2926.21	0.739597	0.201373	3.67278	0.000239928	0.0083526	interferon-related developmental regulator family protein / IFRD protein family	30.575	7.686	18.404	0.828	TRUE
Glyma.02G098100	1243.42	0.37378	0.101786	3.67223	0.000240443	0.00836313	Ribosomal protein L12/ ATP-dependent Clp protease adaptor protein ClpS family protein	27.448	3.901	21.623	2.961	TRUE
Glyma.05G217300	1562.16	-0.40803	0.111142	-3.67125	0.000241367	0.00838048	dynamin-like protein	8.898	0.697	12.074	1	TRUE
Glyma.17G101000	553.714	1.3438	0.366208	3.66949	0.000243035	0.008431	cycling DOF factor 3	7.675	1.198	2.733	0.74	TRUE
Glyma.19G180100	246.881	0.636437	0.173563	3.6669	0.000245507	0.00850179	0	11.667	2.21	7.258	1.653	TRUE
Glyma.17G021800	746.269	-0.866705	0.236454	-3.66543	0.000246921	0.00854325	Deoxyxylulose-5-phosphate synthase	3.779	0.782	6.589	0.783	TRUE
Glyma.18G222100	660.494	0.297426	0.0811823	3.66368	0.000248622	0.00859455	zinc finger protein-related	3.446	0.574	2.83	0.262	TRUE
Glyma.13G361200	2305.47	2.40798	0.65745	3.6626	0.000249669	0.00862322	AUX/IAA transcriptional regulator family protein	55.61	31.836	10.591	5.223	TRUE
Glyma.08G292600	1235.13	-1.18821	0.324522	-3.66142	0.000250818	0.00865532	formin 8	3.817	1.205	8.809	0.446	TRUE
Glyma.18G065800	119.238	1.55486	0.424756	3.66059	0.000251632	0.00866822	josephin protein-related	2.672	0.971	0.993	0.227	TRUE
Glyma.12G211700	326.645	0.522579	0.142823	3.65893	0.000253274	0.00871718	Protein of unknown function (DUF1637)	3.899	1.26	2.787	0.611	TRUE
Glyma.03G103600	1850.68	0.696855	0.190562	3.65685	0.000255338	0.00878054	GroES-like family protein	57.661	11.939	35.886	5.387	TRUE
Glyma.01G205700	1810.58	0.719692	0.196957	3.65405	0.000258132	0.00886117	FAD/NAD(P)-binding oxidoreductase family protein	29.586	7.498	18.318	1.785	TRUE
Glyma.16G043500	158.017	-2.66923	0.730588	-3.65353	0.000258657	0.00887149	apyrase 2	0.382	0.186	2.611	1.986	TRUE
Glyma.02G041200	192.153	0.910585	0.249282	3.65282	0.000259371	0.00887825	Chaperone DnaJ-domain superfamily protein	3.718	1.066	2.258	0.536	TRUE
Glyma.13G370200	2090.08	0.7325	0.200538	3.65267	0.000259529	0.00887825	uridylyltransferase-related	39.778	1.862	23.065	2.53	TRUE
Glyma.10G197700	4054.86	0.552941	0.151374	3.6528	0.000259394	0.00887825	lactate/malate dehydrogenase family protein	47.352	6.529	34.682	3.44	TRUE
Glyma.15G163100	304.271	1.13196	0.309977	3.65176	0.000260451	0.00890205	NFU domain protein 3	5.976	2.12	2.436	1.03	TRUE
Glyma.13G104400	771.413	0.756821	0.207268	3.65142	0.000260796	0.00890613	CwfJ-like family protein / zinc finger (CCCH-type) family protein	7.48	1.661	4.609	0.571	TRUE
Glyma.10G061401	40.077	2.72395	0.746177	3.65054	0.000261685	0.00891558	Phosphoinositide phosphatase family protein	2.005	1.862	0.249	0.201	TRUE
Glyma.06G169400	11923.6	0.576973	0.15806	3.65034	0.000261894	0.00891558	Major facilitator superfamily protein	97.807	10.285	67.978	13.553	TRUE
Glyma.07G215900	288.46	-1.4914	0.408826	-3.64802	0.000264274	0.00897826	Leucine-rich repeat (LRR) family protein	1.427	0.213	3.676	1.578	TRUE
Glyma.01G168500	87.3936	1.95179	0.535234	3.64661	0.000265724	0.00901974	B-box type zinc finger family protein	2.007	1.063	0.732	0.361	TRUE
Glyma.11G086000	510.855	-0.719586	0.197426	-3.64484	0.000267555	0.0090741	0	2.048	0.294	3.414	0.335	TRUE
Glyma.10G009700	1225.6	0.454579	0.124793	3.64266	0.000269838	0.00912799	Polyketide cyclase/dehydrase and lipid transport superfamily protein	16.465	2.851	11.606	1.827	TRUE
Glyma.18G187600	894.675	0.896199	0.246058	3.64222	0.000270293	0.00913554	NAD(P)-linked oxidoreductase superfamily protein	13.907	2.22	7.273	1.454	TRUE
Glyma.07G189200	1944.53	0.494335	0.135748	3.64156	0.000270987	0.00915116	Protein kinase superfamily protein	12.873	1.88	9.571	0.962	TRUE
Glyma.01G033400	481.657	0.51181	0.14069	3.63787	0.000274904	0.00927547	0	11.546	1.199	8.13	2.47	TRUE
Glyma.15G047700	1226.39	0.466738	0.128327	3.6371	0.00027573	0.00928747	Plastid-lipid associated protein PAP / fibrillin family protein	23.93	4.25	16.654	3.445	TRUE
Glyma.10G176900	3309.54	0.642344	0.176685	3.63553	0.00027741	0.00932018	pfkB-like carbohydrate kinase family protein	8.235	1.328	3.241	2.37	TRUE
Glyma.15G253000	5603.87	0.574845	0.15811	3.63573	0.000277198	0.00932018	Translation initiation factor 2, small GTP-binding protein	31.574	5.202	21.871	2.335	TRUE
Glyma.15G250500	12441.6	0.835974	0.229979	3.63501	0.000277969	0.00933102	TCP-1/cpn60 chaperonin family protein	102.004	27.826	59.459	8.292	TRUE
Glyma.01G023000	454.348	0.668048	0.183828	3.63408	0.000278971	0.00935667	0	7.004	1.126	3.756	0.892	TRUE
Glyma.10G210800	2328.66	0.587715	0.161751	3.63345	0.000279659	0.00937178	Acyl-CoA N-acyltransferases (NAT) superfamily protein	40.555	2.643	28.527	3.282	TRUE
Glyma.03G239700	308.519	-1.03126	0.283848	-3.63314	0.000279989	0.00937487	Eukaryotic aspartyl protease family protein	2.317	0.543	4.794	1.133	TRUE
Glyma.19G251000	2129.9	0.890729	0.245308	3.63107	0.000282249	0.00944254	non-photochemical quenching 1	27.765	7.169	15.115	2.314	TRUE
Glyma.04G061300	535.794	2.04845	0.564396	3.62945	0.000284025	0.00949391	WRKY DNA-binding protein 40	6.444	2.821	1.413	0.426	TRUE
Glyma.11G196300	1535.5	0.898258	0.247718	3.62613	0.000287702	0.00960865	BEL1-like homeodomain 8	11.377	2.541	6.277	1.802	TRUE
Glyma.12G021500	2689.06	0.720548	0.198929	3.62214	0.000292173	0.00973325	Saccharopine dehydrogenase	42.88	8.555	26.792	4.034	TRUE
Glyma.10G177000	3212.41	0.647932	0.178866	3.62244	0.000291842	0.00973325	RmlC-like cupins superfamily protein	43.972	8.453	32.986	1.993	TRUE
Glyma.15G193400	1208.46	-0.283483	0.0782603	-3.62231	0.000291987	0.00973325	cation-chloride co-transporter 1	4.637	0.303	6.519	0.561	TRUE
Glyma.16G095100	6869.73	0.70332	0.194311	3.61956	0.000295104	0.00982261	membrane protein, putative	85.013	14.534	53.306	11.579	TRUE
Glyma.08G038100	1780.19	0.373905	0.103353	3.61776	0.000297167	0.00988295	plastidic type i signal peptidase 1	29.499	3.67	22.943	2.084	TRUE
Glyma.16G063900	497.917	-0.460591	0.127365	-3.61632	0.000298824	0.00992968	0	2.248	0.397	3.086	0.329	TRUE
Glyma.06G018300	2329.25	0.514084	0.142179	3.61575	0.000299479	0.00993804	Pentatricopeptide repeat (PPR-like) superfamily protein	18.082	3.069	12.516	1.446	TRUE
Glyma.03G018700	592.857	0.325881	0.0901302	3.61566	0.00029958	0.00993804	shrunken seed protein (SSE1)	4.382	0.942	3.312	0.132	TRUE
Glyma.08G362400	2184.81	-0.413775	0.114557	-3.61196	0.000303887	0.010064	ENTH/VHS family protein	8.729	0.459	12.491	0.356	TRUE
Glyma.07G261500	1812.37	1.18935	0.329342	3.61129	0.000304677	0.0100817	APS reductase 3	21.597	10.347	10.262	3.07	TRUE
Glyma.12G109800	17344.1	1.0923	0.302511	3.61078	0.000305279	0.0100852	O-methyltransferase 1	229.807	92.231	108.991	43.707	TRUE
Glyma.02G088200	2469.98	0.459269	0.127194	3.61077	0.000305293	0.0100852	0	31.425	2.296	24.395	2.732	TRUE
Glyma.02G288600	1325.42	-0.860265	0.238367	-3.609	0.000307383	0.0101457	Leucine-rich repeat transmembrane protein kinase	4.645	1.164	8.592	2.776	TRUE
Glyma.12G001000	928.227	0.745862	0.206718	3.60812	0.000308429	0.0101632	Chaperone DnaJ-domain superfamily protein	23.166	5.679	15.583	2.525	TRUE
Glyma.09G087200	1340.83	1.38335	0.383508	3.6071	0.000309638	0.0101945	inositol transporter 2	15.005	4.297	5.502	1.359	TRUE
Glyma.07G054700	201.58	-0.912645	0.253036	-3.60677	0.00031003	0.0101989	Protein of unknown function (DUF688)	1.969	0.445	4.064	1.05	TRUE
Glyma.18G038500	361.373	-0.767607	0.2129	-3.60548	0.000311579	0.0102248	protein kinase 1B	2.478	0.327	4.165	0.6	TRUE
Glyma.04G230500	535.322	-1.68338	0.466897	-3.60546	0.000311595	0.0102248	Leucine-rich repeat protein kinase family protein	1.014	0.481	3.61	1.418	TRUE
Glyma.01G213200	1093.54	-0.296978	0.0823742	-3.60524	0.000311869	0.0102253	armadillo repeat kinesin 3	5.573	0.242	6.558	0.834	TRUE
Glyma.09G181800	112.604	1.05193	0.291943	3.6032	0.000314327	0.0102888	Protein kinase superfamily protein	5.095	2.235	2.418	1.029	TRUE
Glyma.10G235700	120.723	1.15713	0.321206	3.60247	0.000315207	0.010309	Copper transport protein family	3.315	1.22	1.602	0.832	TRUE
Glyma.08G071100	2141.34	1.33332	0.37014	3.60219	0.000315543	0.0103115	white-brown complex homolog protein 11	22.579	9.68	9.104	2.156	TRUE
Glyma.17G204700	718.473	-0.323392	0.089897	-3.59736	0.000321464	0.0104876	Enhancer of polycomb-like transcription factor protein	2.079	0.245	2.743	0.275	TRUE
Glyma.17G159300	912.902	0.460402	0.127999	3.59692	0.000322008	0.0104967	Protein of unknown function (DUF1640)	7.956	1.737	5.327	1.007	TRUE
Glyma.16G062100	3549.25	0.526146	0.146289	3.59663	0.000322361	0.0104995	Cytochrome C1 family	58.193	9.582	41.061	4.212	TRUE
Glyma.20G118000	1766.24	0.371716	0.103391	3.59525	0.000324077	0.010538	Metallo-hydrolase/oxidoreductase superfamily protein	15.738	0.714	12.826	1.197	TRUE
Glyma.15G267900	295.43	1.46836	0.408492	3.59459	0.000324898	0.010556	0	9.441	2.681	3.564	0.809	TRUE
Glyma.13G364600	1558.7	0.534807	0.148805	3.59402	0.000325609	0.0105704	Putative thiol-disulphide oxidoreductase DCC	44.685	7.485	30.631	3.37	TRUE
Glyma.02G030900	688.334	0.784623	0.218428	3.59213	0.000327989	0.0106276	sterol 4-alpha-methyl-oxidase 2-1	14.253	3.292	8.456	2.114	TRUE
Glyma.12G067902	224.57	0.51961	0.144659	3.59197	0.000328182	0.0106276	DHBP synthase RibB-like alpha/beta domain	2.299	0.215	1.627	0.603	TRUE
Glyma.15G124700	1411.57	1.13348	0.315643	3.59102	0.000329387	0.0106492	ferric reduction oxidase 7	12.609	2.826	6.115	1.197	TRUE
Glyma.17G138600	1217.48	0.409243	0.114	3.58986	0.000330857	0.0106765	Aldolase superfamily protein	16.847	1.074	13.552	0.809	TRUE
Glyma.11G079500	229.564	-0.7542	0.2101	-3.58971	0.000331043	0.0106765	PLAC8 family protein	1.534	0.289	2.585	0.265	TRUE
Glyma.10G134200	807.854	0.534535	0.149008	3.58728	0.000334149	0.0107373	succinate dehydrogenase 2-2	8.446	1.167	5.783	0.753	TRUE
Glyma.04G101400	741.335	0.395396	0.110203	3.58788	0.000333381	0.0107373	Protein phosphatase 2C family protein	6.341	0.041	4.874	0.628	TRUE
Glyma.07G107500	291.459	-1.37986	0.384628	-3.58751	0.000333849	0.0107373	indeterminate(ID)-domain 14	1.149	0.346	3.11	0.986	TRUE
Glyma.11G071400	1064.16	0.79228	0.221063	3.58395	0.000338434	0.0108527	Phosphatidic acid phosphatase (PAP2) family protein	21.922	6.007	12.7	2.83	TRUE
Glyma.18G059800	1000.7	0.46244	0.129029	3.584	0.000338378	0.0108527	pentatricopeptide (PPR) repeat-containing protein	8.811	0.885	6.691	1.208	TRUE
Glyma.08G212900	900.033	1.06968	0.298499	3.58352	0.000338996	0.0108619	fatty acid desaturase 5	15.47	2.942	7.694	3.406	TRUE
Glyma.01G068000	10683.4	0.744267	0.207722	3.583	0.000339668	0.0108746	Chaperone protein htpG family protein	70.428	16.109	44.265	3.226	TRUE
Glyma.04G023500	3198.64	1.01509	0.283395	3.58191	0.00034109	0.0109113	0	66.047	27.827	32.974	8.08	TRUE
Glyma.08G124200	890.818	0.498655	0.139272	3.58045	0.000343002	0.0109635	nuclear factor Y, subunit A7	15.246	3.417	10.983	0.983	TRUE
Glyma.16G173000	1862.47	-1.49838	0.418705	-3.5786	0.000345436	0.0110324	chitinase A	14.839	8.457	42.427	23.879	TRUE
Glyma.08G179350	43.1452	1.40454	0.392703	3.57659	0.000348105	0.011104	0	4.514	1.079	2.079	0.725	TRUE
Glyma.07G256600	211.77	0.630436	0.176272	3.57649	0.00034824	0.011104	RNA-binding (RRM/RBD/RNP motifs) family protein	2.392	0.652	1.675	0.462	TRUE
Glyma.11G126900	347.009	0.685106	0.191628	3.57519	0.00034997	0.0111501	RHOMBOID-like protein 13	5.133	0.458	3.585	0.636	TRUE
Glyma.06G323700	551.942	1.00426	0.28093	3.57477	0.00035054	0.0111593	Sucrose-phosphate synthase family protein	3.901	0.89	2.109	0.263	TRUE
Glyma.13G212900	2892.7	-1.01169	0.283168	-3.57276	0.000353245	0.0112363	inosine-uridine preferring nucleoside hydrolase family protein	10.504	4.131	22.267	5.496	TRUE
Glyma.20G119100	411.258	-0.772795	0.216327	-3.57235	0.000353793	0.0112447	Protein phosphatase 2C family protein	1.755	0.317	3.334	1.136	TRUE
Glyma.14G154600	2050.81	0.827154	0.231633	3.57096	0.000355669	0.0112952	NAD kinase 2	14.147	1.259	8.013	0.607	TRUE
Glyma.07G051300	2976.49	0.258342	0.0723653	3.56997	0.000357017	0.0113289	GRF1-interacting factor 3	39.399	2.701	32.937	0.414	TRUE
Glyma.08G220900	6566.1	1.33218	0.373709	3.56475	0.000364197	0.0115363	0	140.173	51.021	58.245	24.043	TRUE
Glyma.01G097500	633.404	0.408114	0.114491	3.56459	0.000364431	0.0115363	Aldolase-type TIM barrel family protein	7.595	1.336	5.902	1.009	TRUE
Glyma.11G084100	902.083	0.547444	0.153643	3.5631	0.000366504	0.0115926	serine acetyltransferase 3;2	11.847	1.61	7.664	1.237	TRUE
Glyma.11G193100	246.901	-0.727366	0.204301	-3.56026	0.000370486	0.0116952	DNA ligase 1	1.27	0.341	2.097	0.538	TRUE
Glyma.14G135400	600.657	-0.753923	0.211767	-3.56016	0.000370635	0.0116952	WRKY DNA-binding protein 11	5.292	0.59	9.711	2.433	TRUE
Glyma.09G111000	746.483	0.473502	0.133093	3.55769	0.000374133	0.0117961	nudix hydrolase homolog 23	10.139	1.856	7.249	0.883	TRUE
Glyma.10G146600	2439.33	0.900665	0.25318	3.5574	0.000374537	0.0117994	iron-regulated protein 3	24.865	7.077	14.631	2.013	TRUE
Glyma.16G205200	20605	0.588005	0.165331	3.55653	0.000375789	0.0118294	light harvesting complex of photosystem II 5	356.637	45.888	244.934	48.656	TRUE
Glyma.02G305600	1927.36	0.947297	0.266436	3.55545	0.000377339	0.0118593	HEAT SHOCK PROTEIN 89.1	16.591	4.109	8.661	1.911	TRUE
Glyma.20G130000	237.994	-1.62751	0.457751	-3.55546	0.000377324	0.0118593	Plant basic secretory protein (BSP) family protein	2.242	1.866	8.893	3.094	TRUE
Glyma.05G172300	11658.4	0.543884	0.153001	3.55478	0.000378291	0.0118703	photosystem II BY	278.14	31.027	199.472	25.765	TRUE
Glyma.15G182600	294.364	-1.64921	0.463939	-3.5548	0.000378266	0.0118703	sucrose synthase 4	0.948	0.436	2.731	1.321	TRUE
Glyma.08G221700	762.214	0.336827	0.0947621	3.55444	0.00037878	0.0118762	RNA-binding KH domain-containing protein	7.757	0.913	6.451	0.511	TRUE
Glyma.11G070500	161.802	-2.30419	0.648334	-3.55402	0.000379391	0.0118859	NmrA-like negative transcriptional regulator family protein	0.925	0.782	4.634	4.253	TRUE
Glyma.17G239900	805.331	0.548701	0.154459	3.55241	0.000381714	0.0119492	C2H2-like zinc finger protein	9.955	2.423	7.1	0.819	TRUE
Glyma.07G256500	1468.14	0.337592	0.0950762	3.55076	0.000384126	0.0120056	CBS domain-containing protein with a domain of unknown function (DUF21)	16.17	1.564	12.927	1.853	TRUE
Glyma.07G156100	2955.4	0.948876	0.267349	3.5492	0.000386399	0.0120671	MATE efflux family protein	25.414	7.528	13.7	4.589	TRUE
Glyma.13G247300	504.841	0.711694	0.200549	3.54873	0.000387101	0.0120794	Protein kinase superfamily protein	5.185	1.755	2.761	0.474	TRUE
Glyma.09G192500	2914.46	0.855419	0.241157	3.54714	0.000389438	0.0121236	Major facilitator superfamily protein	30.825	10.038	17.148	2.191	TRUE
Glyma.11G014600	635.519	0.588991	0.16607	3.54665	0.000390161	0.0121365	light-mediated development protein 1 / deetiolated1 (DET1)	6.226	1.185	4.221	0.866	TRUE
Glyma.18G255300	2054.77	0.683645	0.192801	3.54585	0.000391347	0.0121638	thioredoxin H-type 5	91.081	23.014	60.141	4.943	TRUE
Glyma.05G161000	7788.3	0.503882	0.142132	3.54517	0.000392363	0.0121858	NAD(P)-binding Rossmann-fold superfamily protein	78.102	6.87	56.371	7.037	TRUE
Glyma.04G103000	717.096	0.876431	0.247361	3.54312	0.000395418	0.012271	0	13.636	3.543	8.098	0.582	TRUE
Glyma.05G127900	425.66	0.555801	0.156945	3.54138	0.000398046	0.0123332	Small nuclear ribonucleoprotein family protein	10.736	2.636	7.314	0.802	TRUE
Glyma.19G158700	552.811	-0.737351	0.20825	-3.5407	0.000399072	0.0123553	DNAse I-like superfamily protein	2.562	0.791	4.201	1.047	TRUE
Glyma.03G168700	4110.89	0.404929	0.114379	3.54025	0.000399747	0.0123635	GroES-like zinc-binding dehydrogenase family protein	55.937	2.063	45.03	4.132	TRUE
Glyma.06G038000	1298.45	0.360658	0.101878	3.54011	0.000399965	0.0123635	alpha/beta-Hydrolases superfamily protein	18.726	1.632	15.11	1.099	TRUE
Glyma.10G015900	480.141	1.56981	0.443552	3.53918	0.000401375	0.0123877	galacturonosyltransferase-like 7	3.652	2.198	1.295	0.404	TRUE
Glyma.10G183200	3001.59	0.643224	0.181909	3.53597	0.000406285	0.0125098	cytidinediphosphate diacylglycerol synthase 2	34.531	5.502	21.884	5.149	TRUE
Glyma.07G153200	350.459	-1.22912	0.347593	-3.53609	0.000406101	0.0125098	receptor like protein 23	1.199	0.54	2.588	0.532	TRUE
Glyma.07G037800	212.179	0.602628	0.170497	3.53453	0.000408505	0.0125684	Ubiquitin carboxyl-terminal hydrolase family protein	2.023	0.58	1.278	0.264	TRUE
Glyma.13G116100	3525.1	0.876808	0.248371	3.53023	0.000415198	0.0127346	jasmonate-zim-domain protein 12	78.472	18.564	42.765	5.595	TRUE
Glyma.02G012500	16851.3	0.932127	0.264212	3.52794	0.000418801	0.012812	CP12 domain-containing protein 2	627.835	153.536	330.995	124.333	TRUE
Glyma.11G195900	11291.1	0.623037	0.176588	3.5282	0.0004184	0.012812	chaperonin-60alpha	114.04	19.418	70.926	17.641	TRUE
Glyma.02G185300	1955.63	0.410861	0.116458	3.52798	0.000418743	0.012812	NADPH-dependent thioredoxin reductase C	21.652	2.696	17.331	0.572	TRUE
Glyma.18G293800	1484.53	0.393911	0.111659	3.5278	0.000419021	0.012812	lipid phosphate phosphatase 3	19.67	1.808	14.49	1.391	TRUE
Glyma.02G133600	1439.7	0.517995	0.146866	3.52698	0.000420321	0.0128418	Protein of unknown function DUF829, transmembrane 53	14.198	0.824	10.87	0.735	TRUE
Glyma.01G144200	833.122	-0.431635	0.122394	-3.52659	0.000420946	0.0128509	SEC7-like guanine nucleotide exchange family protein	2.119	0.207	3.052	0.415	TRUE
Glyma.19G230200	469.415	-0.752316	0.213549	-3.52292	0.000426816	0.01301	Protein phosphatase 2C family protein	2.965	0.839	5.642	0.399	TRUE
Glyma.12G135000	2459.92	-0.81693	0.231903	-3.52271	0.000427151	0.0130101	thiazole biosynthetic enzyme, chloroplast (ARA6) (THI1) (THI4)	27.585	7.008	50.685	10.618	TRUE
Glyma.03G111300	466.424	-0.955747	0.271392	-3.52164	0.000428878	0.0130527	Protein of unknown function (DUF630 and DUF632)	1.45	0.381	3.194	0.507	TRUE
Glyma.02G134200	230.567	0.936834	0.2661	3.52061	0.000430557	0.0130917	alpha/beta-Hydrolases superfamily protein	4.323	0.581	2.218	0.076	TRUE
Glyma.15G047800	1867.14	0.266752	0.0757723	3.52044	0.000430826	0.0130917	Acyl transferase/acyl hydrolase/lysophospholipase superfamily protein	23.192	2.325	19.679	1.968	TRUE
Glyma.07G006300	1577.4	0.815579	0.23175	3.51921	0.000432829	0.0131425	Heat shock protein 70 (Hsp 70) family protein	11.189	1.82	6.481	1.877	TRUE
Glyma.19G079600	305.254	-0.732813	0.208272	-3.51853	0.000433945	0.0131645	CCT motif family protein	2.442	0.736	4.238	1.016	TRUE
Glyma.11G213000	5905.73	-0.490309	0.139368	-3.51809	0.000434671	0.013168	glutamate decarboxylase	45.639	4.654	66.784	7.297	TRUE
Glyma.18G193600	3350.5	0.798163	0.226948	3.51695	0.00043654	0.0131942	high cyclic electron flow 1	52.19	12.433	30.89	7.138	TRUE
Glyma.06G131600	408.42	0.714743	0.203206	3.51733	0.000435909	0.0131942	Yippee family putative zinc-binding protein	10.528	2.693	6.171	1.837	TRUE
Glyma.11G056200	293.544	-1.06094	0.301694	-3.5166	0.000437107	0.0132012	heat shock factor 4	1.918	0.597	4.024	0.69	TRUE
Glyma.10G229700	631.373	0.80749	0.229652	3.51614	0.000437866	0.013214	0	10.358	1.998	6.228	1.462	TRUE
Glyma.05G029900	294.032	1.1772	0.335023	3.51378	0.000441774	0.0132892	nitrate transporter 1:2	2.53	1.16	1.281	0.619	TRUE
Glyma.06G123100	533.963	0.536365	0.15265	3.51369	0.00044193	0.0132892	Protein of unknown function (DUF300)	5.546	0.664	3.74	0.689	TRUE
Glyma.18G220500	864.325	-1.08945	0.310019	-3.51415	0.000441163	0.0132892	NAD(P)-binding Rossmann-fold superfamily protein	8.326	4.188	18.935	4.142	TRUE
Glyma.01G010200	9257.16	0.829672	0.236172	3.513	0.00044308	0.0133103	phosphoribulokinase	129.689	22.099	75.61	14.882	TRUE
Glyma.15G105900	19897.8	1.82028	0.518254	3.51233	0.000444194	0.0133336	glucose-6-phosphate/phosphate translocator 2	254.15	105.817	73.979	33.401	TRUE
Glyma.06G097000	643.885	0.548867	0.156342	3.51068	0.000446954	0.0133961	0	17.88	3.842	12.858	2.367	TRUE
Glyma.04G205100	345.585	1.56418	0.446333	3.50451	0.000457452	0.0137003	myb domain protein 4	4.991	2.136	1.869	0.197	TRUE
Glyma.17G258000	1140.94	1.1157	0.318602	3.50186	0.000462018	0.0137847	0	12.122	3.815	6.21	0.48	TRUE
Glyma.05G183400	147.568	0.870741	0.248598	3.50261	0.000460725	0.0137847	0	2.463	0.915	1.334	0.513	TRUE
Glyma.09G098900	1670.55	0.673164	0.192225	3.50197	0.000461837	0.0137847	temperature-induced lipocalin	48.849	12.082	29.659	3.933	TRUE
Glyma.18G021400	1385.37	0.522078	0.149081	3.50198	0.000461806	0.0137847	Haloacid dehalogenase-like hydrolase (HAD) superfamily protein	21.227	5.094	15.466	0.819	TRUE
Glyma.20G106600	4035.77	0.618358	0.176612	3.50122	0.000463137	0.0137992	Protein of unknown function (DUF3353)	66.319	10.156	43.748	10.545	TRUE
Glyma.02G283200	183.14	0.732198	0.209378	3.49701	0.000470499	0.0139848	0	2.751	0.551	1.699	0.217	TRUE
Glyma.03G157800	114.996	-1.76108	0.503594	-3.49702	0.000470481	0.0139848	calmodulin-like 11	1.314	0.354	5.219	2.908	TRUE
Glyma.03G198200	896.161	0.350974	0.100382	3.4964	0.000471575	0.0139957	Cyclophilin-like peptidyl-prolyl cis-trans isomerase family protein	24.513	3.534	18.145	1.225	TRUE
Glyma.06G149120	453.975	-1.79525	0.51343	-3.49659	0.000471249	0.0139957	0	3.952	1.89	14.016	7.885	TRUE
Glyma.18G172600	909.95	0.938446	0.268456	3.49572	0.000472779	0.0140209	Tetratricopeptide repeat (TPR)-like superfamily protein	14.298	2.21	7.927	2.051	TRUE
Glyma.20G102800	674.941	0.592669	0.169581	3.4949	0.000474233	0.0140324	Nucleotidylyl transferase superfamily protein	6.838	1.007	4.475	0.796	TRUE
Glyma.03G090200	617.416	-0.515072	0.147375	-3.49496	0.000474127	0.0140324	receptor-like protein kinase 1	3.272	0.234	4.862	0.868	TRUE
Glyma.07G122500	635.489	0.572399	0.163803	3.49443	0.000475075	0.0140468	copper ion transmembrane transporters	4.281	0.888	2.786	0.468	TRUE
Glyma.17G126500	123.096	-1.5002	0.429375	-3.49391	0.000476001	0.0140636	Pectin lyase-like superfamily protein	0.879	0.641	2.237	0.524	TRUE
Glyma.05G101700	4104.42	0.976321	0.279619	3.49162	0.000480107	0.0141531	natural resistance-associated macrophage protein 3	46.705	12.138	24.83	5.615	TRUE
Glyma.08G115600	3272.81	0.392152	0.112463	3.48694	0.000488587	0.0143923	Mitochondrial substrate carrier family protein	46.883	6.972	35.757	1.828	TRUE
Glyma.11G117400	2719.49	-1.18701	0.340438	-3.48673	0.00048896	0.0143926	cold, circadian rhythm, and rna binding 2	39.001	23.809	98.268	17.918	TRUE
Glyma.09G205000	177.659	1.45553	0.417804	3.48377	0.000494411	0.014509	0	5.437	2.87	2.361	0.422	TRUE
Glyma.15G038700	471.591	0.820961	0.235666	3.48358	0.000494755	0.014509	actin-11	6.336	2.296	3.599	0.242	TRUE
Glyma.19G227700	8881.19	0.659407	0.18927	3.48395	0.000494064	0.014509	chloroplast RNA binding	138.539	30.581	89.8	14.318	TRUE
Glyma.13G341900	496.174	-0.556887	0.159844	-3.48393	0.000494106	0.014509	0	3.661	0.591	5.828	0.695	TRUE
Glyma.03G219400	19028.6	0.363914	0.104529	3.48148	0.000498646	0.0146014	CP12 domain-containing protein 2	476.76	40.914	388.085	28.53	TRUE
Glyma.13G361900	8384.16	-1.04842	0.301238	-3.48038	0.000500706	0.0146508	pleiotropic drug resistance 12	22.52	6.44	47.329	14.441	TRUE
Glyma.02G213400	435.763	-0.538002	0.154635	-3.47916	0.00050298	0.0146956	ubiquitin-specific protease 17	1.767	0.174	2.452	0.362	TRUE
Glyma.15G094700	467.992	-1.34143	0.385561	-3.47917	0.000502964	0.0146956	Protein of unknown function, DUF642	3.698	2.207	8.613	3.55	TRUE
Glyma.03G025600	178.237	1.34936	0.387907	3.47857	0.000504094	0.0146992	0	3.075	1.087	1.279	0.375	TRUE
Glyma.16G096700	1399.84	0.447034	0.128513	3.4785	0.00050422	0.0146992	actin-related protein 8	14.562	2.442	10.947	0.904	TRUE
Glyma.03G175600	6136.49	0.356638	0.102516	3.47883	0.000503599	0.0146992	RNA-binding (RRM/RBD/RNP motifs) family protein with retrovirus zinc finger-like domain	81.395	4.625	69.967	5.777	TRUE
Glyma.15G052300	3464.94	0.631795	0.181641	3.47827	0.000504665	0.0147013	Protein phosphatase 2C family protein	26.364	3.325	18.076	2.279	TRUE
Glyma.11G164037	2070.75	0.511711	0.14714	3.47771	0.000505708	0.0147208	Plastid-lipid associated protein PAP / fibrillin family protein	32.7	7.163	23.107	3.155	TRUE
Glyma.02G219400	613.263	-0.706661	0.203321	-3.4756	0.00050972	0.0148266	Protein of unknown function (DUF3133)	1.622	0.397	2.942	1.26	TRUE
Glyma.13G153600	645.956	0.536844	0.154555	3.47349	0.000513738	0.014926	Iron-sulphur cluster biosynthesis family protein	12.293	2.611	9.099	1.152	TRUE
Glyma.08G234200	4663.79	-0.773959	0.222908	-3.4721	0.000516407	0.0149769	Ca(2)-dependent phospholipid-binding protein (Copine) family	31.69	10.38	57.487	4.28	TRUE
Glyma.04G057800	2325.84	-0.539421	0.155404	-3.47109	0.000518356	0.0150224	3-ketoacyl-CoA synthase 10	14.936	1.731	23.917	1.889	TRUE
Glyma.18G007700	746.791	0.545653	0.157255	3.46986	0.000520726	0.015069	Minichromosome maintenance (MCM2/3/5) family protein	6.41	0.625	4.587	0.314	TRUE
Glyma.10G170200	1454.17	0.296632	0.0855245	3.46839	0.000523585	0.0151406	Eukaryotic release factor 1 (eRF1) family protein	19.537	0.251	17.616	1.611	TRUE
Glyma.05G070200	245.223	1.15802	0.333903	3.46815	0.000524062	0.0151433	CheY-like two-component responsive regulator family protein	2.184	0.918	0.993	0.299	TRUE
Glyma.04G238600	356.824	0.979862	0.282618	3.46709	0.000526129	0.0151808	manganese tracking factor for mitochondrial SOD2	4.98	2.138	2.596	0.413	TRUE
Glyma.02G070100	672.624	0.33224	0.0958351	3.46679	0.000526714	0.0151865	3\'-5\'-exoribonuclease family protein	9.542	0.734	7.958	0.759	TRUE
Glyma.01G009900	749.462	0.632255	0.182418	3.46597	0.000528318	0.0151942	membrane protein, putative	10.628	2.349	6.302	1.424	TRUE
Glyma.06G172600	19147	0.380915	0.109897	3.4661	0.000528069	0.0151942	glyceraldehyde-3-phosphate dehydrogenase C2	165.867	14.725	118.585	15.389	TRUE
Glyma.06G242600	1250.92	0.316272	0.0912585	3.46567	0.000528907	0.0151942	Protein kinase superfamily protein	7.445	0.18	5.994	0.716	TRUE
Glyma.18G150000	24803.7	0.670597	0.193575	3.46428	0.00053165	0.0152287	serine transhydroxymethyltransferase 1	289.792	49.629	188.941	39.429	TRUE
Glyma.19G019900	1769.36	-0.91667	0.264563	-3.46485	0.000530534	0.0152287	Protein kinase superfamily protein	8.994	2.908	18.145	5.073	TRUE
Glyma.17G030100	1995.46	-1.22302	0.353031	-3.46435	0.000531517	0.0152287	MLP-like protein 423	26.549	12.231	66.004	31.43	TRUE
Glyma.11G018700	1963.12	0.475285	0.137235	3.46329	0.000533619	0.0152629	SPA1-related 2	10.172	1.748	7.688	0.994	TRUE
Glyma.19G017200	492.748	0.736899	0.212822	3.46251	0.00053516	0.0152959	Sugar isomerase (SIS) family protein	5.1	1.181	2.962	0.439	TRUE
Glyma.18G048800	435.656	0.677795	0.195935	3.45928	0.000541613	0.0154691	Protein of unknown function (DUF607)	6.087	1.004	3.941	0.685	TRUE
Glyma.17G063000	5450.84	0.562586	0.162694	3.45794	0.000544331	0.0155344	P450 reductase 2	43.681	8.667	30.889	2.633	TRUE
Glyma.20G247850	5769.72	-0.799977	0.231357	-3.45776	0.000544686	0.0155344	0	16.379	6.791	29.63	3.365	TRUE
Glyma.13G075200	1424.9	0.573055	0.165777	3.45678	0.000546671	0.0155797	serine carboxypeptidase-like 17	14.137	1.968	9.956	1.997	TRUE
Glyma.10G062451	1297.98	0.756081	0.218757	3.45626	0.000547724	0.0155985	UDP-D-glucose/UDP-D-galactose 4-epimerase 1	15.655	5.242	9.06	2.132	TRUE
Glyma.10G239200	1511.28	0.565559	0.163726	3.4543	0.000551733	0.0157013	TraB family protein	21.231	4.824	15.711	1.135	TRUE
Glyma.08G035300	1905.24	-0.85698	0.248195	-3.45285	0.000554707	0.0157745	sugar transporter 14	12.966	4.428	24.566	7.259	TRUE
Glyma.11G155677	1813.71	0.495504	0.14355	3.4518	0.000556869	0.0158246	C2H2-like zinc finger protein	14.67	2.419	10.7	1.774	TRUE
Glyma.05G239100	1820.55	-0.353675	0.102545	-3.44897	0.000562738	0.0159684	microtubule-associated proteins 70-2	11.045	1.499	14.546	1.881	TRUE
Glyma.17G216700	356.636	0.541752	0.157089	3.44869	0.000563305	0.015973	Mitochondrial glycoprotein family protein	4.463	1.415	2.957	0.233	TRUE
Glyma.08G060700	261.875	0.820039	0.237867	3.44746	0.000565876	0.0160344	Cellulase (glycosyl hydrolase family 5) protein	3.866	0.818	2.17	0.072	TRUE
Glyma.08G287600	2017.45	0.485766	0.140914	3.44726	0.000566309	0.0160351	Radical SAM superfamily protein	23.149	2.634	16.912	3.516	TRUE
Glyma.08G160700	960.681	0.317635	0.0921553	3.44674	0.0005674	0.0160545	Acid phosphatase/vanadium-dependent haloperoxidase-related protein	15.598	1.412	13.282	1.014	TRUE
Glyma.04G217100	767.743	0.379256	0.11004	3.44652	0.000567847	0.0160556	Alba DNA/RNA-binding protein	13.779	1.279	12.105	1.297	TRUE
Glyma.06G119800	1066.24	0.886013	0.257111	3.44603	0.000568877	0.0160732	0	15.563	1.553	8.592	1.412	TRUE
Glyma.16G175900	1005.26	1.00943	0.29301	3.44504	0.000570969	0.0161208	UDP-glucosyl transferase 88A1	16.404	7.595	8.063	2.607	TRUE
Glyma.18G248600	1120.88	0.321568	0.0933531	3.44464	0.000571828	0.0161335	smr (Small MutS Related) domain-containing protein	10.168	0.536	8.864	0.959	TRUE
Glyma.03G182600	3545.85	0.423801	0.123114	3.44236	0.000576667	0.0162352	RNApolymerase sigma-subunit F	31.155	2.856	23.462	0.939	TRUE
Glyma.06G011700	19662.3	1.39448	0.405151	3.44188	0.000577689	0.0162523	Glucose-1-phosphate adenylyltransferase family protein	239.17	89.129	93.57	54.377	TRUE
Glyma.10G184900	1236.33	0.499702	0.14521	3.44125	0.000579034	0.0162786	ureidoglycolate amidohydrolase	15.833	1.986	11.302	1.107	TRUE
Glyma.10G042400	1263.91	0.465974	0.135431	3.44066	0.00058029	0.0163023	Tetraspanin family protein	19.043	2.548	15.005	3.233	TRUE
Glyma.08G227900	315.918	-0.445294	0.129459	-3.43964	0.000582478	0.0163405	0	2.15	0.397	2.917	0.433	TRUE
Glyma.08G169800	404.161	2.60959	0.75884	3.43892	0.000584044	0.0163649	Galactose oxidase/kelch repeat superfamily protein	9.587	7.478	1.429	0.67	TRUE
Glyma.10G132300	3441.75	0.989509	0.28776	3.43866	0.000584594	0.0163649	ammonium transporter 1;1	38.966	8.895	20.055	8.756	TRUE
Glyma.14G015800	914.333	0.713409	0.207456	3.43885	0.000584184	0.0163649	Mitochondrial transcription termination factor family protein	9.918	2.617	5.834	1.123	TRUE
Glyma.09G272800	220.783	-0.65745	0.191255	-3.43756	0.000586984	0.0164201	0	1.142	0.289	2	0.461	TRUE
Glyma.18G188650	60.5206	1.95549	0.569262	3.43513	0.000592262	0.0165561	0	5.729	2.14	1.342	1.074	TRUE
Glyma.07G041600	112.26	0.621227	0.180894	3.43421	0.000594279	0.0166007	0	2.915	0.615	1.771	0.275	TRUE
Glyma.15G011900	13350.2	-0.733746	0.213681	-3.43383	0.000595114	0.0166122	pleiotropic drug resistance 12	31.775	5.506	55.17	14.01	TRUE
Glyma.10G106600	1525.53	-0.883526	0.257332	-3.43341	0.000596039	0.0166263	Glycosyl hydrolase family protein	7.759	2.193	13.606	2.268	TRUE
Glyma.19G181600	138.131	2.29089	0.667572	3.43167	0.000599879	0.0167216	0	12.337	10.641	2.895	1.722	TRUE
Glyma.09G259200	1524.01	-0.71264	0.207686	-3.43133	0.000600631	0.0167307	Protein of unknown function (DUF3741)	4.357	1.45	7.483	0.688	TRUE
Glyma.20G169600	678.745	0.47431	0.138246	3.43092	0.000601548	0.0167444	0	9.648	1.089	6.145	0.154	TRUE
Glyma.18G011900	1926.38	0.411681	0.120002	3.4306	0.000602245	0.016752	OxaA/YidC-like membrane insertion protein	18.27	1.893	14.636	1.139	TRUE
Glyma.01G033300	3060.48	0.415859	0.121245	3.42991	0.000603772	0.0167827	disease resistance protein (TIR-NBS-LRR class), putative	14.151	1.458	10.833	1.749	TRUE
Glyma.11G023900	1037.03	-0.629251	0.183491	-3.42932	0.000605092	0.0168075	AT hook motif DNA-binding family protein	5.844	0.847	9.626	1.559	TRUE
Glyma.17G262400	3921.11	0.58079	0.169433	3.42785	0.000608378	0.0168869	Chlorophyll A-B binding family protein	66.958	6.94	45.457	14.207	TRUE
Glyma.13G068000	1292.32	0.649219	0.189441	3.42702	0.000610247	0.0169178	0	19.592	5.198	12.084	3.01	TRUE
Glyma.04G209600	1248.73	-0.681734	0.198932	-3.42697	0.000610351	0.0169178	Regulator of chromosome condensation (RCC1) family protein	9.579	3.568	15.151	2.365	TRUE
Glyma.09G187700	210.694	-1.0662	0.311287	-3.42512	0.000614521	0.0170022	alpha/beta-Hydrolases superfamily protein	2.131	0.323	4.261	1.131	TRUE
Glyma.04G100400	513.743	-1.95084	0.569579	-3.42505	0.000614689	0.0170022	Phosphate-responsive 1 family protein	2.094	1.052	7.905	3.42	TRUE
Glyma.07G192500	1602.98	-0.529081	0.154522	-3.42399	0.000617091	0.0170567	SNF2 domain-containing protein / helicase domain-containing protein / zinc finger protein-related	4.769	0.992	6.764	0.527	TRUE
Glyma.16G155100	432.478	1.51578	0.442826	3.42297	0.000619416	0.017109	plasma membrane intrinsic protein 2	8.74	5.026	3.297	0.879	TRUE
Glyma.10G028900	555.629	1.16598	0.340733	3.42198	0.000621663	0.017159	sulfate transporter 3;1	7.046	2.121	3.174	1.395	TRUE
Glyma.08G199800	825.637	1.11086	0.324812	3.42001	0.000626188	0.0172541	phosphofructokinase 3	11.878	5.32	4.892	2.414	TRUE
Glyma.14G207600	2032.46	-0.858267	0.251022	-3.41909	0.000628306	0.017294	Cystathionine beta-synthase (CBS) family protein	27.137	6.345	52.758	5.543	TRUE
Glyma.06G160500	1132.55	0.98157	0.287167	3.41812	0.000630562	0.017344	myb domain protein 4	19.903	2.465	10.049	1.053	TRUE
Glyma.20G116900	390.57	-0.407222	0.119248	-3.41492	0.00063801	0.0175211	MBOAT (membrane bound O-acyl transferase) family protein	1.718	0.137	2.056	0.221	TRUE
Glyma.03G149600	2095.85	0.505164	0.147974	3.41387	0.000640467	0.0175552	resistance to phytophthora 1	36.699	7.568	26.113	3.261	TRUE
Glyma.13G080100	1211.22	0.482826	0.14151	3.41195	0.000644996	0.0176671	Tetratricopeptide repeat (TPR)-like superfamily protein	12.503	2.455	9.749	1.812	TRUE
Glyma.13G075100	396.023	0.610214	0.179044	3.40817	0.000654002	0.0179013	serine carboxypeptidase-like 11	17.276	2.637	11.005	2.702	TRUE
Glyma.01G213700	697.02	1.18092	0.346752	3.40567	0.00066002	0.0180285	ACC synthase 10	8.029	2.804	3.456	1.85	TRUE
Glyma.08G232400	2054.71	0.843804	0.247761	3.40571	0.000659921	0.0180285	Calcium-binding EF-hand family protein	46.551	10.101	27.117	7.047	TRUE
Glyma.09G246100	1073.93	0.382885	0.112424	3.40572	0.000659895	0.0180285	Thioesterase/thiol ester dehydrase-isomerase superfamily protein	12.302	1.644	10.081	0.69	TRUE
Glyma.03G041000	212.23	-1.92289	0.564713	-3.40508	0.000661436	0.0180422	Protein of unknown function (DUF567)	1.012	0.297	3.364	1.41	TRUE
Glyma.13G030300	4418.81	-1.07108	0.314628	-3.40427	0.000663406	0.0180709	lipoxygenase 2	15.216	7.38	33.262	7.222	TRUE
Glyma.04G230400	1205.8	-1.54128	0.452903	-3.40311	0.000666247	0.0181358	0	20.054	11.154	57.983	31.205	TRUE
Glyma.05G213300	2644.37	0.751743	0.22097	3.40201	0.00066891	0.0181832	0	19.596	4.402	11.973	1.85	TRUE
Glyma.10G174200	909.03	0.548777	0.161331	3.40155	0.00067005	0.0182016	0	21.998	4.514	14.883	2.098	TRUE
Glyma.06G125200	245.399	0.740705	0.217909	3.39915	0.000675948	0.018324	manganese tracking factor for mitochondrial SOD2	2.701	0.894	1.632	0.126	TRUE
Glyma.17G046500	2236.66	0.961634	0.283161	3.39607	0.000683603	0.0184934	Thioredoxin superfamily protein	71.809	21.571	37.637	8.945	TRUE
Glyma.10G145100	6196.8	0.338978	0.0998803	3.39384	0.000689192	0.018619	ADP-ribosylation factor A1F	118.682	5.147	97.031	9.342	TRUE
Glyma.13G135100	550.306	0.73214	0.215748	3.39349	0.000690082	0.0186303	RING/U-box superfamily protein	13.994	2.429	8.647	1.967	TRUE
Glyma.20G060500	400.982	-0.798501	0.235334	-3.39305	0.000691186	0.0186474	0	3.206	1.015	4.261	0.377	TRUE
Glyma.15G242900	190.009	1.289	0.380129	3.39096	0.000696485	0.0187341	Chalcone-flavanone isomerase family protein	3.635	1.746	1.571	0.484	TRUE
Glyma.14G208900	973.147	0.487935	0.143912	3.39051	0.000697625	0.0187341	Uncharacterised protein family (UPF0497)	21.735	3.689	17.131	1.789	TRUE
Glyma.15G072500	1286.1	0.413592	0.121981	3.39062	0.000697354	0.0187341	chlorsulfuron/imidazolinone resistant 1	7.436	0.688	5.552	1.182	TRUE
Glyma.08G122000	735.571	0.303743	0.0895873	3.39047	0.000697727	0.0187341	Tetratricopeptide repeat (TPR)-like superfamily protein	3.641	0.36	2.962	0.338	TRUE
Glyma.16G222000	228.367	0.805842	0.23773	3.38974	0.000699596	0.0187715	RNA-directed DNA polymerase (reverse transcriptase)	2.267	0.373	1.025	0.27	TRUE
Glyma.03G232900	63.8891	1.48775	0.438939	3.38941	0.000700425	0.0187806	GATA transcription factor 16	2.183	0.812	0.958	0.692	TRUE
Glyma.07G269900	3154.68	0.76008	0.224265	3.38921	0.000700936	0.0187806	galacturonosyltransferase 4	23.847	6.56	14.666	3.265	TRUE
Glyma.18G045400	165.531	0.544064	0.160536	3.38905	0.000701361	0.0187806	Cytochrome c oxidase biogenesis protein Cmc1-like	3.166	0.492	2.116	0.736	TRUE
Glyma.08G282100	526.383	0.969191	0.286076	3.38788	0.000704359	0.0188481	phosphate transporter 2;1	5.728	0.357	3.051	0.711	TRUE
Glyma.13G240500	188.741	-4.18576	1.23568	-3.38742	0.000705524	0.0188664	allantoinase	0.169	0.122	3.351	3.231	TRUE
Glyma.11G127200	148.695	-1.45734	0.430353	-3.38639	0.000708189	0.0189249	pfkB-like carbohydrate kinase family protein	0.915	0.233	2.984	1.573	TRUE
Glyma.02G221900	1190.68	0.806175	0.238101	3.38586	0.000709564	0.0189488	Concanavalin A-like lectin protein kinase family protein	7.806	1.205	4.656	0.689	TRUE
Glyma.07G273000	3941.99	0.534791	0.158024	3.38424	0.000713746	0.0190476	0	54.808	7.674	37.793	3.693	TRUE
Glyma.20G219100	884.587	0.40939	0.120978	3.384	0.000714371	0.0190513	zinc finger protein 1	9.211	1.044	7.263	1.146	TRUE
Glyma.20G214000	2334.97	0.495777	0.146534	3.38335	0.000716069	0.0190713	alpha/beta-Hydrolases superfamily protein	37.006	4.522	25.449	3.977	TRUE
Glyma.05G177100	2706.41	0.407802	0.120532	3.38334	0.000716087	0.0190713	DNAJ heat shock family protein	17.992	1.838	14.166	1.836	TRUE
Glyma.11G051133	930.389	-0.633734	0.187355	-3.38253	0.000718213	0.019115	Tetratricopeptide repeat (TPR)-like superfamily protein	5.164	0.82	7.948	1.107	TRUE
Glyma.12G239100	2230.99	0.671308	0.198558	3.38092	0.000722429	0.0191884	cytochrome P450, family 712, subfamily A, polypeptide 1	29.275	5.077	19.26	3.353	TRUE
Glyma.06G186800	676.882	-0.449671	0.132998	-3.38103	0.000722151	0.0191884	DP-E2F-like 1	6.24	1.264	8.826	0.708	TRUE
Glyma.08G358300	3612.73	-0.398868	0.117999	-3.38026	0.000724178	0.0192219	XB3 ortholog 1 in Arabidopsis thaliana	29.886	5.996	42.038	2.146	TRUE
Glyma.07G052200	72.0541	1.87747	0.555496	3.37981	0.000725366	0.0192405	0	2.392	1.056	0.786	0.325	TRUE
Glyma.14G141800	1478.43	0.706594	0.209092	3.37935	0.000726564	0.0192593	Tetratricopeptide repeat (TPR)-like superfamily protein	11.488	2.144	7.051	0.955	TRUE
Glyma.09G235400	7812.45	0.710566	0.210321	3.37848	0.000728878	0.0193077	Pyridoxal phosphate (PLP)-dependent transferases superfamily protein	87.698	18.693	54.31	6.573	TRUE
Glyma.18G035100	123.248	-0.854232	0.252889	-3.3779	0.000730428	0.0193357	NAD(P)-binding Rossmann-fold superfamily protein	1.273	0.386	2.078	0.516	TRUE
Glyma.02G200700	1435.41	0.830391	0.245879	3.37724	0.000732173	0.0193602	LETM1-like protein	13.033	3.759	7.563	2.244	TRUE
Glyma.02G024400	423.004	-0.68624	0.203199	-3.37718	0.000732334	0.0193602	Protein kinase superfamily protein	2.495	0.62	3.328	0.525	TRUE
Glyma.12G029900	936.592	0.423336	0.12537	3.3767	0.000733606	0.0193687	Protein of unknown function (DUF3755)	11.727	0.408	9.535	1.713	TRUE
Glyma.11G050500	392.663	1.06396	0.31517	3.37584	0.000735917	0.0194029	Protein of unknown function (DUF1230)	6.894	3.371	2.836	1.178	TRUE
Glyma.01G126600	303.967	-1.98065	0.58692	-3.37464	0.000739113	0.0194612	Disease resistance-responsive (dirigent-like protein) family protein	2.474	2.464	10.823	8.098	TRUE
Glyma.02G026400	425.873	0.955153	0.283064	3.37434	0.000739926	0.0194696	cofactor assembly of complex C	6.424	1.495	4.002	1.326	TRUE
Glyma.06G136800	460.047	1.09826	0.325601	3.37303	0.000743453	0.0194844	0	9.687	3.895	5.343	0.94	TRUE
Glyma.19G135200	1079.81	0.514221	0.152427	3.37355	0.000742063	0.0194844	0	19.551	3.974	15.006	1.873	TRUE
Glyma.03G056300	3182.82	0.327346	0.0970317	3.3736	0.00074193	0.0194844	CAX-interacting protein 2	52.767	6.785	43.529	3.131	TRUE
Glyma.16G032900	1698.16	-0.449324	0.133205	-3.37317	0.000743078	0.0194844	MAP kinase 4	13.165	2.404	18.727	2.976	TRUE
Glyma.19G151300	328.992	-1.30073	0.385604	-3.37321	0.000742969	0.0194844	Disease resistance-responsive (dirigent-like protein) family protein	2.748	0.51	7.233	0.983	TRUE
Glyma.01G233300	16334.7	0.399566	0.118492	3.37209	0.000746009	0.0195384	Insulinase (Peptidase family M16) family protein	73.042	9.696	56.468	3.214	TRUE
Glyma.08G043200	324.367	0.958955	0.284459	3.37116	0.000748529	0.0195784	RNI-like superfamily protein	5.258	1.818	2.434	0.713	TRUE
Glyma.10G086700	861.875	0.326044	0.0967403	3.3703	0.000750855	0.0196132	carotenoid isomerase	7.393	0.957	6.159	0.715	TRUE
Glyma.03G065100	583.33	-0.4596	0.136423	-3.36893	0.000754595	0.0196979	protein kinase 1B	4.65	0.385	6.469	0.309	TRUE
Glyma.06G077400	1206.3	-0.738054	0.219097	-3.36862	0.000755462	0.0197042	WRKY DNA-binding protein 11	8.083	1.359	13.081	2.304	TRUE
Glyma.20G189300	703.087	-0.727709	0.216071	-3.36792	0.000757382	0.0197315	Pyruvate kinase family protein	3.986	1.449	7.383	1.198	TRUE
Glyma.08G118200	1140.78	-0.656423	0.194955	-3.36705	0.000759764	0.0197674	WRKY DNA-binding protein 65	11.769	1.835	20.443	2.655	TRUE
Glyma.09G223600	6327.92	0.634287	0.188418	3.36637	0.000761633	0.019803	sigma factor A	70.583	11.75	48	3.865	TRUE
Glyma.19G125800	16405	0.591001	0.175587	3.36587	0.00076303	0.0198262	disproportionating enzyme 2	97.951	21.107	67.483	10.133	TRUE
Glyma.07G125500	137.665	-1.70453	0.506506	-3.36528	0.000764666	0.0198473	0	1.5	0.641	5.163	3.61	TRUE
Glyma.14G219000	719.313	1.18853	0.353308	3.36402	0.000768173	0.0198943	0	7.673	3.046	3.353	0.406	TRUE
Glyma.12G229000	436.617	-1.21473	0.361093	-3.36404	0.000768105	0.0198943	cytochrome BC1 synthesis	0.927	0.338	2.692	1.014	TRUE
Glyma.18G006700	4209.02	1.10552	0.328794	3.36234	0.000772855	0.0199791	Rubber elongation factor protein (REF)	92.43	19.474	43.47	14.923	TRUE
Glyma.01G229200	3136.81	1.01611	0.302198	3.36239	0.000772703	0.0199791	RELA/SPOT homolog 3	24.062	6.1	12.379	3.174	TRUE
Glyma.04G038100	225.042	-1.36229	0.405167	-3.3623	0.000772966	0.0199791	BRI1 kinase inhibitor 1	0.944	0.147	2.537	0.489	TRUE
Glyma.07G078900	403.125	0.524958	0.15617	3.36146	0.000775322	0.0200007	Protein kinase superfamily protein	3.751	0.533	3.343	0.599	TRUE
Glyma.11G117600	61768.4	-0.760911	0.22636	-3.36151	0.000775188	0.0200007	cold, circadian rhythm, and rna binding 2	732.26	320.609	1352.83	287.255	TRUE
Glyma.20G129900	3550.96	-1.35897	0.404529	-3.35939	0.000781157	0.0201249	Plant basic secretory protein (BSP) family protein	35.011	19.802	94.94	48.854	TRUE
Glyma.17G163200	1511.8	-1.12704	0.335554	-3.35873	0.000783017	0.0201465	root hair specific 19	10.457	4.714	23.385	4.279	TRUE
Glyma.08G012200	129.161	1.30751	0.389457	3.35726	0.000787181	0.0202272	Stress responsive alpha-beta barrel domain protein	2.245	1.086	0.799	0.272	TRUE
Glyma.07G016400	225.238	0.951525	0.283413	3.35738	0.000786836	0.0202272	Protein of unknown function (DUF1677)	5.027	1.241	2.678	0.626	TRUE
Glyma.13G204700	3411.1	0.868504	0.258782	3.35613	0.000790424	0.0202973	starch synthase 3	21.581	7.058	12.358	3.841	TRUE
Glyma.07G057200	2504.84	0.775893	0.231321	3.35419	0.000795987	0.0203902	thylakoid rhodanese-like	29.669	6.702	17.361	2.316	TRUE
Glyma.07G150700	1778.74	0.487651	0.145379	3.35433	0.00079556	0.0203902	DNAJ heat shock family protein	21.43	3.21	15.919	1.61	TRUE
Glyma.01G211800	89.7044	-2.27985	0.679634	-3.35453	0.00079501	0.0203902	NmrA-like negative transcriptional regulator family protein	0.316	0.32	2.322	2.079	TRUE
Glyma.13G257200	743.5	1.14868	0.342799	3.35089	0.000805517	0.0205911	beta carbonic anhydrase 5	10.59	3.378	4.421	1.074	TRUE
Glyma.05G164500	5331.27	0.794255	0.237024	3.35094	0.000805368	0.0205911	16S rRNA processing protein RimM family	54.181	14.796	33.532	10.848	TRUE
Glyma.07G048200	978.594	0.777879	0.232161	3.3506	0.000806357	0.0205992	AP2/B3-like transcriptional factor family protein	9.314	0.973	5.083	0.901	TRUE
Glyma.08G173200	645.576	-0.414717	0.123863	-3.3482	0.000813375	0.0207382	S-adenosyl-L-methionine-dependent methyltransferases superfamily protein	3.5	0.681	5.102	0.59	TRUE
Glyma.19G245400	477.933	-2.03781	0.608832	-3.34709	0.000816657	0.0208084	pathogenesis-related 4	4.045	3.706	16.299	7.596	TRUE
Glyma.13G238100	595.317	-0.625975	0.187061	-3.34637	0.000818776	0.0208489	VQ motif-containing protein	8.542	1.367	13.978	2.933	TRUE
Glyma.11G230000	344.659	-0.578797	0.173053	-3.34462	0.000823968	0.0209541	Phosphoinositide-specific phospholipase C family protein	2.403	0.488	3.67	0.966	TRUE
Glyma.11G190800	520.924	0.349892	0.104622	3.34434	0.000824778	0.0209612	Eukaryotic aspartyl protease family protein	5.171	0.778	4.294	0.533	TRUE
Glyma.10G092500	6891.33	0.479064	0.143258	3.34407	0.000825594	0.0209684	cytochrome P450, family 93, subfamily D, polypeptide 1	86.261	10.383	63.529	6.454	TRUE
Glyma.07G030600	629.084	0.930315	0.278338	3.3424	0.00083058	0.0210722	0	18.951	3.806	9.625	0.419	TRUE
Glyma.08G014800	399.522	-0.779794	0.233308	-3.34234	0.000830752	0.0210722	P-loop nucleoside triphosphate hydrolases superfamily protein with CH (Calponin Homology) domain	1.359	0.271	2.612	0.682	TRUE
Glyma.09G229300	46.6401	-2.06503	0.618067	-3.34111	0.000834453	0.0211525	0	0.583	0.636	2.838	1.315	TRUE
Glyma.18G284100	523.469	-0.720852	0.215815	-3.34014	0.000837371	0.0212129	Leucine-rich receptor-like protein kinase family protein	1.817	0.422	3.118	0.165	TRUE
Glyma.11G013200	9248.76	-0.850175	0.254584	-3.33946	0.000839407	0.0212372	0	152.755	76.009	288.49	15.754	TRUE
Glyma.18G294800	409.808	-0.953491	0.285586	-3.33871	0.000841672	0.0212808	Protein kinase family protein	1.344	0.501	2.849	0.979	TRUE
Glyma.03G086200	1976.13	1.9818	0.593827	3.33734	0.000845848	0.021359	rotamase FKBP 1	28.023	15.408	7.523	2.668	TRUE
Glyma.19G109400	1909.38	0.823351	0.246729	3.33706	0.000846686	0.0213665	atypical CYS HIS rich thioredoxin 4	35.341	4.91	21.496	8.855	TRUE
Glyma.13G324700	401.388	0.678622	0.203457	3.33546	0.000851591	0.0214765	Putative lysine decarboxylase family protein	4.358	0.747	2.675	0.411	TRUE
Glyma.20G219600	1723.45	0.615919	0.184775	3.33334	0.000858086	0.0216265	Protein kinase family protein with ARM repeat domain	10.577	2.229	7.383	0.223	TRUE
Glyma.11G070600	2561.25	-1.48552	0.445852	-3.33186	0.000862674	0.0217282	NmrA-like negative transcriptional regulator family protein	17.138	13.859	51.511	28.853	TRUE
Glyma.17G039200	2563.01	-0.546848	0.164139	-3.33162	0.000863417	0.0217331	pleiotropic drug resistance 9	7.726	2.188	11.572	2.073	TRUE
Glyma.08G246800	420.954	0.413854	0.124235	3.33122	0.000864654	0.0217503	3\'-5\'-exoribonuclease family protein	2.867	0.564	2.198	0.601	TRUE
Glyma.14G000900	260.126	-0.598849	0.179848	-3.32974	0.000869264	0.0218524	tonoplast monosaccharide transporter2	1.446	0.209	2.339	0.571	TRUE
Glyma.01G050100	450.398	-1.28137	0.384855	-3.3295	0.000870016	0.0218574	expansin A1	3.519	1.217	9.295	3.374	TRUE
Glyma.05G051300	13780.2	0.486904	0.146249	3.32927	0.000870739	0.0218616	PGR5-LIKE A	197.341	12.089	146.537	21.215	TRUE
Glyma.04G052000	4033.28	2.46013	0.739022	3.3289	0.000871888	0.0218765	heat shock transcription factor A2	70.746	37.06	12.346	9.798	TRUE
Glyma.06G060200	5195.2	0.509043	0.152959	3.32796	0.000874844	0.0219367	translocon at the inner envelope membrane of chloroplasts 55-II	62.885	7.623	44.886	5.925	TRUE
Glyma.19G253900	882.731	0.413739	0.124379	3.32645	0.000879595	0.0220278	adenine nucleotide transporter 1	10.76	2.271	8.328	0.626	TRUE
Glyma.17G236400	353.777	-0.874587	0.263028	-3.32507	0.000883971	0.0221234	Family of unknown function (DUF566)	1.54	0.409	3.124	1.086	TRUE
Glyma.11G246700	2877.1	0.70344	0.211577	3.32474	0.000885004	0.0221352	0	53.651	7.703	34.499	3.565	TRUE
Glyma.19G257900	984.071	0.813364	0.244657	3.32451	0.00088574	0.0221396	ATPase, F1 complex, OSCP/delta subunit protein	27.702	7.025	16.028	4.454	TRUE
Glyma.09G211200	193.892	0.833619	0.250808	3.32373	0.000888209	0.0221732	membrane protein, putative	2.499	0.257	1.331	0.36	TRUE
Glyma.16G016200	697.811	0.278209	0.0837239	3.32294	0.000890756	0.0222227	Ribosomal RNA processing Brix domain protein	9.938	0.747	6.766	0.723	TRUE
Glyma.08G363400	351.47	0.431091	0.129765	3.32208	0.00089349	0.0222627	SNARE associated Golgi protein family	7.641	1.406	5.509	1.455	TRUE
Glyma.05G172902	141.494	0.946708	0.285028	3.32145	0.000895501	0.0222988	tRNA synthetase beta subunit family protein	2.235	0.913	1.18	0.637	TRUE
Glyma.19G223600	5658.01	0.658264	0.198218	3.32091	0.000897229	0.0223277	DEAD box RNA helicase (RH3)	43.767	7.641	28.728	6.267	TRUE
Glyma.13G372500	264.201	-0.501154	0.150921	-3.32064	0.000898111	0.0223356	Ubiquitin-specific protease family C19-related protein	1.879	0.284	2.583	0.639	TRUE
Glyma.19G118700	4308.17	0.766022	0.230739	3.31986	0.000900624	0.0223839	0	99.534	19.269	59.395	7.026	TRUE
Glyma.20G179800	2942.29	0.451423	0.135995	3.3194	0.000902111	0.0223927	Acyl-CoA N-acyltransferases (NAT) superfamily protein	52.421	2.95	41.507	2.827	TRUE
Glyma.13G042300	467.504	-0.92665	0.279148	-3.31957	0.000901558	0.0223927	RING/U-box superfamily protein	3.364	0.444	6.344	1.342	TRUE
Glyma.11G037100	1698.64	0.641664	0.193362	3.31845	0.000905172	0.0224545	FAD/NAD(P)-binding oxidoreductase family protein	23.214	3.748	15.487	1.497	TRUE
Glyma.08G334700	833.392	-0.872174	0.262852	-3.31812	0.000906261	0.0224674	Plant protein of unknown function (DUF641)	3.918	1.325	7.428	1.124	TRUE
Glyma.11G157140	303.493	0.450611	0.135906	3.31562	0.000914405	0.0226409	0	5.42	0.547	4.787	0.504	TRUE
Glyma.01G180100	864.761	-0.580476	0.175139	-3.31437	0.000918509	0.0227282	nucleic acid binding;sequence-specific DNA binding transcription factors;zinc ion binding	2.168	0.253	3.574	0.802	TRUE
Glyma.20G104000	3883.31	0.600486	0.181199	3.31397	0.000919826	0.0227465	thioredoxin X	97.085	12.707	66.303	14.353	TRUE
Glyma.18G199700	855.31	1.11721	0.33717	3.3135	0.000921371	0.0227562	0	10.138	2.866	5.051	2.656	TRUE
Glyma.20G129600	780.782	0.6254	0.18874	3.31355	0.000921181	0.0227562	stress enhanced protein 1	22.374	7.394	14.863	1.648	TRUE
Glyma.14G205700	5595.42	0.412256	0.12446	3.31235	0.000925153	0.0228165	ubiquitin conjugating enzyme 8	226.158	11.409	175.675	30.278	TRUE
Glyma.10G111700	165.766	0.742723	0.224266	3.3118	0.000926973	0.0228374	alpha/beta-Hydrolases superfamily protein	3.299	1.127	1.835	0.375	TRUE
Glyma.18G234200	1576.85	0.322439	0.0973959	3.3106	0.000930954	0.0229068	0	24.877	2.717	20.143	0.965	TRUE
Glyma.18G102400	412.875	-0.802859	0.242527	-3.31039	0.000931671	0.0229102	Ras-related small GTP-binding family protein	3.226	1.179	5.969	1.577	TRUE
Glyma.06G165700	2840.68	-0.493086	0.14899	-3.30952	0.000934564	0.0229527	basic helix-loop-helix (bHLH) DNA-binding superfamily protein	24.46	2.517	35.165	6.154	TRUE
Glyma.08G044400	3848.92	-1.06978	0.323272	-3.30922	0.000935549	0.0229626	Calmodulin binding protein-like	16.635	4.726	34.887	12.086	TRUE
Glyma.19G210700	1694.77	1.46975	0.444264	3.30827	0.000938734	0.0229978	multidrug resistance-associated protein 4	9.277	3.544	3.509	1.65	TRUE
Glyma.04G092600	2435.55	-0.50257	0.151909	-3.30836	0.000938431	0.0229978	G-box regulating factor 6	28.744	6.281	43.917	6.199	TRUE
Glyma.10G075000	573.927	1.34593	0.40687	3.30802	0.000939584	0.0230044	0	19.2	9.186	7.759	2.02	TRUE
Glyma.09G015700	1823.36	-0.518938	0.156994	-3.30546	0.000948199	0.0231865	C2 calcium/lipid-binding and GRAM domain containing protein	5.738	0.896	8.661	1.414	TRUE
Glyma.09G010700	382.675	1.61722	0.489318	3.30504	0.000949632	0.0232071	tonoplast dicarboxylate transporter	4.036	1.767	1.13	0.693	TRUE
Glyma.13G261200	4955.62	-0.426576	0.129078	-3.30478	0.000950513	0.0232143	Calcium-dependent lipid-binding (CaLB domain) family protein	23.111	2.854	32.67	3.324	TRUE
Glyma.09G016000	112.596	-0.799854	0.242082	-3.30406	0.000952961	0.0232597	calcineurin B-like protein 2	1.826	0.729	2.925	0.599	TRUE
Glyma.19G159500	1211.56	0.858681	0.260165	3.30052	0.000965059	0.023496	heat shock transcription factor A6B	11.913	2.759	6.897	0.905	TRUE
Glyma.02G147300	3255.19	0.617336	0.187086	3.29974	0.000967758	0.023519	chloroplast stem-loop binding protein of 41 kDa	44.031	9.783	27.663	5	TRUE
Glyma.12G064800	318.987	-0.522999	0.158494	-3.2998	0.00096754	0.023519	0	2.647	0.358	3.71	0.711	TRUE
Glyma.08G298500	620.834	-0.429282	0.130123	-3.29904	0.000970155	0.0235627	sucrose transporter 2	3.879	0.375	5.067	0.628	TRUE
Glyma.06G110200	177.64	-1.00897	0.305904	-3.29834	0.000972583	0.0236071	like AUX1 3	1.152	0.292	2.163	0.402	TRUE
Glyma.01G016500	1182.38	-0.726893	0.220435	-3.29754	0.000975372	0.0236457	P-glycoprotein 2	3.23	0.871	5.732	0.531	TRUE
Glyma.17G046600	1021.23	0.926651	0.28106	3.29698	0.000977301	0.0236751	flavin-dependent monooxygenase 1	2.461	0.897	1.839	0.487	TRUE
Glyma.04G039400	769.545	-0.277556	0.0841929	-3.29667	0.000978386	0.0236751	THO complex, subunit 5	3.559	0.448	4.745	0.456	TRUE
Glyma.12G216000	263.693	-0.85928	0.260638	-3.29683	0.000977829	0.0236751	Protein kinase superfamily protein	1.532	0.433	2.451	0.812	TRUE
Glyma.07G243600	213.079	-1.51283	0.458985	-3.29602	0.000980633	0.023715	MLP-like protein 423	2.265	1.985	7.47	3.892	TRUE
Glyma.03G042700	636.08	-1.27851	0.388098	-3.29428	0.000986735	0.0238333	WRKY DNA-binding protein 33	2.829	0.375	7.102	2.6	TRUE
Glyma.11G176800	264.921	-0.827129	0.251259	-3.29193	0.000995011	0.0240185	peptide transporter 1	1.404	0.342	2.456	0.527	TRUE
Glyma.07G010400	402.238	-1.32804	0.403452	-3.2917	0.000995844	0.0240239	beta galactosidase 1	1.143	0.297	3.054	1.454	TRUE
Glyma.11G042500	366.971	0.809588	0.246031	3.2906	0.000999739	0.0241031	aluminum-activated, malate transporter 12	4.403	0.723	2.776	0.802	TRUE
Glyma.04G128700	1167.31	0.349374	0.106214	3.28935	0.0010042	0.0241811	SCP1-like small phosphatase 4	11.566	0.804	10.082	1.282	TRUE
Glyma.20G244500	3935.16	0.585622	0.178174	3.28679	0.00101335	0.0243717	Plastid-lipid associated protein PAP / fibrillin family protein	61.483	8.421	42.975	11.553	TRUE
Glyma.16G199000	865.139	-3.63422	1.10579	-3.28653	0.00101429	0.0243794	C-repeat-binding factor 4	0.532	0.362	6.757	4.342	TRUE
Glyma.02G083702	140.228	-1.33338	0.40585	-3.28539	0.0010184	0.0244632	0	2.126	1.897	7.596	1.539	TRUE
Glyma.19G201900	726.518	0.816575	0.248641	3.28415	0.00102289	0.0245413	0	15.742	3.087	10.096	0.839	TRUE
Glyma.10G073400	173.91	1.00996	0.307573	3.28364	0.00102474	0.0245708	alpha carbonic anhydrase 7	2.827	1.305	1.308	0.357	TRUE
Glyma.13G354900	4316.71	0.93001	0.283369	3.28198	0.00103082	0.0246157	NADP-malic enzyme 4	36.739	10.346	20.28	7.078	TRUE
Glyma.08G179000	1281.11	0.392672	0.119647	3.28193	0.00103098	0.0246157	P-type ATP-ase 1	31.851	2.565	25.971	3.221	TRUE
Glyma.09G207700	2729.39	0.35921	0.109444	3.28214	0.00103022	0.0246157	NAD(P)-binding Rossmann-fold superfamily protein	43.926	4.777	36.232	1.367	TRUE
Glyma.13G152814	320.152	-1.60666	0.489503	-3.28224	0.00102988	0.0246157	homogentisate phytyltransferase 1	1.41	1.115	4.483	2.41	TRUE
Glyma.20G026700	9267.1	0.804325	0.245092	3.28173	0.00103174	0.0246187	Glycosyl transferase, family 35	60.988	14.117	35.135	3.134	TRUE
Glyma.14G025300	1006.52	0.495515	0.151022	3.28109	0.00103408	0.0246596	polymerase gamma 2	5.748	0.973	4.13	0.488	TRUE
Glyma.16G044900	27541.5	0.547486	0.16692	3.27993	0.00103831	0.0247397	glyceraldehyde 3-phosphate dehydrogenase A subunit 2	358.755	78.351	257.185	33.398	TRUE
Glyma.16G062200	1826.18	0.204289	0.0623013	3.27904	0.00104159	0.024794	global transcription factor group E8	11.612	1.685	10.037	0.668	TRUE
Glyma.18G295600	2630.96	0.353283	0.107786	3.27764	0.0010468	0.0248913	Peptidyl-tRNA hydrolase family protein	46.132	7.735	39.312	1.66	TRUE
Glyma.06G020700	3558.59	-0.374438	0.114242	-3.2776	0.00104695	0.0248913	sterol methyltransferase 2	34.048	3.829	47.766	3.733	TRUE
Glyma.18G096300	563.041	-0.32281	0.0985099	-3.27693	0.00104943	0.0249303	0	4.748	0.255	5.536	0.35	TRUE
Glyma.19G103100	221.902	1.13079	0.345208	3.27569	0.00105404	0.025013	Glycosyl hydrolase family 38 protein	4.405	1.921	2.488	1.108	TRUE
Glyma.16G042600	941.338	-0.356553	0.108853	-3.27554	0.0010546	0.025013	transcription regulator NOT2/NOT3/NOT5 family protein	3.907	0.901	4.759	0.596	TRUE
Glyma.06G206200	214.153	1.00118	0.305781	3.27417	0.00105974	0.0251197	18S pre-ribosomal assembly protein gar2-related	2.487	0.581	1.372	0.375	TRUE
Glyma.07G038500	342.781	-1.63314	0.498927	-3.27331	0.00106295	0.0251656	germin-like protein 1	2.655	1.346	8.065	4.894	TRUE
Glyma.19G254600	2771.39	0.879238	0.268703	3.27215	0.00106731	0.0251867	NAD(P)-binding Rossmann-fold superfamily protein	54.151	13.83	28.956	9.85	TRUE
Glyma.02G038100	11634.7	0.769647	0.235204	3.27225	0.00106694	0.0251867	alanine-2-oxoglutarate aminotransferase 2	129.699	13.754	78.737	7.481	TRUE
Glyma.19G064700	270.317	0.638913	0.195238	3.27248	0.00106607	0.0251867	Chaperone DnaJ-domain superfamily protein	4.999	0.869	2.988	0.511	TRUE
Glyma.11G137700	2534.79	0.388291	0.118667	3.2721	0.00106753	0.0251867	FTSH protease 10	17.413	3.444	14.26	0.705	TRUE
Glyma.06G145800	604.136	0.36197	0.110622	3.27214	0.00106737	0.0251867	CPR5 protein, putative	4.844	0.432	4.211	0.651	TRUE
Glyma.02G157200	589.995	0.2794	0.0853896	3.27206	0.00106767	0.0251867	NAD(P)-binding Rossmann-fold superfamily protein	9.184	1.617	8.578	0.605	TRUE
Glyma.16G095000	5159.04	0.851517	0.260287	3.27145	0.00106998	0.0252109	Plant protein of unknown function (DUF827)	58.476	11.283	34.115	14.366	TRUE
Glyma.15G061300	2810.84	0.449776	0.137498	3.27114	0.00107117	0.0252239	pyrophosphorylase 6	49.867	9.962	38.203	2.83	TRUE
Glyma.14G056000	2027.54	0.33891	0.103634	3.27027	0.00107445	0.0252862	sorting nexin 2B	19.441	1.737	16.196	1.221	TRUE
Glyma.11G061000	1475.67	0.442844	0.13547	3.26894	0.00107951	0.0253749	Tetratricopeptide repeat (TPR)-like superfamily protein	18.11	1.689	13.716	0.802	TRUE
Glyma.04G066000	7858.83	0.402394	0.123118	3.26837	0.00108168	0.0254109	ATPase, F0 complex, subunit B/B\', bacterial/chloroplast	153.357	13.657	121.579	17.972	TRUE
Glyma.04G022700	463.308	0.473802	0.145021	3.26713	0.00108642	0.0254711	0	6.254	1.268	4.965	0.752	TRUE
Glyma.04G236200	176.891	-2.51089	0.768555	-3.26703	0.00108683	0.0254711	pectin methylesterase PCR fragment F	0.438	0.295	2.441	1.966	TRUE
Glyma.02G249600	5201.01	0.975307	0.298573	3.26655	0.00108865	0.0254985	rubisco activase	69.515	17.775	36.583	14.347	TRUE
Glyma.10G049900	603.459	0.622958	0.190749	3.26586	0.00109134	0.0255162	Chaperone DnaJ-domain superfamily protein	18.212	3.638	12.763	2.678	TRUE
Glyma.02G240200	1375.02	-0.33918	0.103847	-3.26614	0.00109023	0.0255162	PHYTOENE SYNTHASE	10.683	0.773	14.214	0.942	TRUE
Glyma.14G003400	32394	0.489488	0.149895	3.26554	0.00109257	0.0255298	photosystem I light harvesting complex gene 3	440.142	51.712	327.209	20.688	TRUE
Glyma.08G295500	941.589	1.05344	0.322637	3.26509	0.00109429	0.0255547	DNAJ heat shock family protein	12.56	5.175	6.736	3.023	TRUE
Glyma.08G087500	2654.02	0.292629	0.0896289	3.26489	0.00109506	0.0255576	6,7-dimethyl-8-ribityllumazine synthase / DMRL synthase / lumazine synthase / riboflavin synthase	50.588	0.333	43.109	4.026	TRUE
Glyma.04G239800	524.973	0.760388	0.23294	3.26431	0.0010973	0.0255797	Thioredoxin superfamily protein	10.252	4.159	5.761	0.524	TRUE
Glyma.04G233000	343.675	-0.922579	0.282693	-3.26353	0.00110032	0.0256349	oligopeptide transporter 1	1.983	0.717	3.807	0.903	TRUE
Glyma.07G084400	2520.28	0.566003	0.173539	3.26154	0.0011081	0.0257857	Major facilitator superfamily protein	24.154	3.866	15.563	1.868	TRUE
Glyma.19G114400	826.486	0.4267	0.130888	3.26005	0.00111393	0.0258603	MIF4G domain-containing protein / MA3 domain-containing protein	5	0.219	3.811	0.562	TRUE
Glyma.20G209000	2595.92	-0.367869	0.112841	-3.26006	0.00111389	0.0258603	S-adenosyl-L-methionine-dependent methyltransferases superfamily protein	10.998	1.16	14.08	1.079	TRUE
Glyma.16G208400	1004.69	-0.717677	0.220154	-3.25988	0.00111459	0.0258604	chloride channel C	3.615	1.347	6.352	0.761	TRUE
Glyma.11G062200	1110.77	-0.481612	0.1478	-3.25854	0.00111987	0.0259602	0	6.911	0.412	9.625	1.714	TRUE
Glyma.04G100300	647.355	-1.84224	0.565853	-3.25569	0.00113117	0.026199	Phosphate-responsive 1 family protein	2.009	0.683	8.063	4.849	TRUE
Glyma.04G222500	483.992	-1.63495	0.502346	-3.25463	0.00113541	0.0262663	0	2.93	2.759	11.158	1.968	TRUE
Glyma.20G179100	3915.39	0.418506	0.128637	3.25338	0.00114041	0.0263438	Protein kinase superfamily protein	26.411	3.524	20.332	0.834	TRUE
Glyma.14G144300	429.338	-0.624595	0.191989	-3.25329	0.00114077	0.0263438	Protein kinase family protein with leucine-rich repeat domain	1.753	0.492	2.76	0.619	TRUE
Glyma.17G101100	714.365	0.372516	0.114524	3.25273	0.00114303	0.0263805	HNH endonuclease	14.549	1.968	11.936	1.471	TRUE
Glyma.01G152700	579.971	0.824825	0.253611	3.25232	0.00114467	0.0264031	Uncharacterised protein family (UPF0114)	12.573	4.241	6.92	1.537	TRUE
Glyma.07G009000	751.141	0.60653	0.186681	3.24901	0.00115806	0.0266051	Metallo-hydrolase/oxidoreductase superfamily protein	12.975	1.679	8.904	1.695	TRUE
Glyma.07G065600	4629.52	0.58549	0.180199	3.24913	0.00115757	0.0266051	NB-ARC domain-containing disease resistance protein	10.702	1.022	8.437	1.127	TRUE
Glyma.02G280500	1107.18	0.410833	0.126461	3.24869	0.00115936	0.0266051	GTP-binding protein, HflX	10.932	2.229	8.723	1.402	TRUE
Glyma.05G104400	725.697	-0.320035	0.0985129	-3.24866	0.0011595	0.0266051	2-oxoglutarate (2OG) and Fe(II)-dependent oxygenase superfamily protein	6.996	0.714	8.478	1.458	TRUE
Glyma.18G245500	2845.43	-0.373614	0.114992	-3.24904	0.00115795	0.0266051	0	31.734	3.646	43.236	3.349	TRUE
Glyma.13G263800	324.779	-0.894178	0.275234	-3.2488	0.00115895	0.0266051	senescence-related gene 1	2.352	0.884	4.692	0.684	TRUE
Glyma.15G240132	517.851	0.513038	0.157988	3.24731	0.001165	0.0267158	0	3.282	0.433	2.832	0.525	TRUE
Glyma.15G201300	873.175	0.863181	0.265844	3.24694	0.00116653	0.0267199	DNA-binding protein phosphatase 1	9.941	2.856	5.903	1.08	TRUE
Glyma.06G036400	1395.61	-0.506378	0.155951	-3.24703	0.00116618	0.0267199	mitogen-activated protein kinase kinase kinase 5	7.954	0.965	11.667	1.007	TRUE
Glyma.19G152600	1152.62	0.417438	0.128632	3.2452	0.00117368	0.0268367	resistance to phytophthora 1	19.9	3.498	16.889	0.571	TRUE
Glyma.14G111400	1172.61	-0.954035	0.294064	-3.24431	0.00117737	0.0268901	Plant protein of unknown function (DUF868)	6.801	1.413	14.142	5.941	TRUE
Glyma.13G269900	526.346	0.604304	0.186348	3.24288	0.00118328	0.0270023	Uroporphyrinogen decarboxylase	7.353	0.976	4.497	0.909	TRUE
Glyma.12G014100	1193.99	0.370128	0.114139	3.24279	0.00118366	0.0270023	0	7.467	0.882	6.442	0.855	TRUE
Glyma.19G001900	1472.05	0.791634	0.244205	3.24167	0.00118831	0.0270927	Plant protein of unknown function (DUF827)	15.487	3.045	8.448	1.944	TRUE
Glyma.10G212300	5108.62	-1.04209	0.32166	-3.23974	0.0011964	0.0272301	Seven transmembrane MLO family protein	26.328	8.014	55.085	23.902	TRUE
Glyma.13G334400	330.483	0.425101	0.131231	3.23933	0.0011981	0.0272372	ACT domain-containing protein	2.733	0.296	2.109	0.213	TRUE
Glyma.07G047500	2641.97	-0.713185	0.220163	-3.23935	0.00119801	0.0272372	purple acid phosphatase 29	17.531	1.139	30.959	8.531	TRUE
Glyma.08G197100	1308.59	-0.406165	0.125474	-3.23705	0.00120773	0.0274089	peptidase M20/M25/M40 family protein	8.341	1.245	11.006	0.724	TRUE
Glyma.10G075900	2187.39	0.748674	0.231436	3.23491	0.00121681	0.0275264	LETM1-like protein	17.259	4.066	11.003	2.842	TRUE
Glyma.18G189900	708.37	0.660744	0.204229	3.23532	0.00121508	0.0275264	0	7.024	1.587	4.317	1.719	TRUE
Glyma.09G003500	1307.71	0.405809	0.125448	3.23488	0.00121694	0.0275264	gametophytic factor 2	14.294	2.375	11.332	1.03	TRUE
Glyma.06G085200	710.84	-0.533184	0.16481	-3.23514	0.00121581	0.0275264	Exostosin family protein	3.629	0.88	5.333	0.711	TRUE
Glyma.03G051500	330.493	0.873019	0.269981	3.23363	0.00122227	0.0276274	0	27.122	6.829	13.519	3.858	TRUE
Glyma.14G001300	2309.58	-0.447095	0.138302	-3.23274	0.00122607	0.0276976	Protein kinase superfamily protein	16.329	1.22	21.91	2.447	TRUE
Glyma.16G020400	2374.99	0.379539	0.117429	3.23208	0.00122894	0.0277466	GRF1-interacting factor 3	43.834	3.997	33.768	1.509	TRUE
Glyma.02G039700	3982.41	-0.718524	0.222433	-3.2303	0.00123661	0.0278876	0	41.012	1.151	69.38	9.682	TRUE
Glyma.08G192500	825.223	0.304271	0.0942125	3.22962	0.00123955	0.027938	0	17.74	0.19	15.115	1.392	TRUE
Glyma.08G108500	862.574	0.495849	0.153585	3.2285	0.00124442	0.0280317	G10 family protein	36.763	9.434	23.387	4.086	TRUE
Glyma.11G237000	729.157	0.385224	0.119337	3.22804	0.00124641	0.0280446	NAD(P)-binding Rossmann-fold superfamily protein	11.541	0.963	9.412	0.197	TRUE
Glyma.11G241000	2774.41	0.512865	0.159003	3.22551	0.00125749	0.0282279	DNAJ heat shock family protein	33.277	8.344	24.941	1.911	TRUE
Glyma.08G082400	302.851	-0.649757	0.201452	-3.22536	0.00125813	0.0282279	WRKY DNA-binding protein 28	1.615	0.428	2.855	0.706	TRUE
Glyma.07G043000	328.781	-1.21592	0.376935	-3.22581	0.00125616	0.0282279	Dormancy/auxin associated family protein	3.61	1.869	9.011	1.44	TRUE
Glyma.08G113300	526.488	0.417967	0.129596	3.22516	0.00125904	0.0282321	Lipase/lipooxygenase, PLAT/LH2 family protein	5.906	0.695	5.458	0.767	TRUE
Glyma.20G009300	1137.27	1.01996	0.316449	3.22314	0.00126794	0.0283834	2-oxoglutarate (2OG) and Fe(II)-dependent oxygenase superfamily protein	18.599	4.043	9.12	3.064	TRUE
Glyma.13G084300	619.622	0.558862	0.173424	3.22252	0.0012707	0.028429	0	3.46	0.746	2.583	0.539	TRUE
Glyma.07G136200	1509.31	1.23593	0.383587	3.22203	0.00127286	0.0284523	NAD(P)-binding Rossmann-fold superfamily protein	26.286	4.769	11.647	2.053	TRUE
Glyma.14G178800	809.304	0.268451	0.0833222	3.22184	0.00127371	0.0284523	DNAJ heat shock family protein	5.751	0.641	5.723	0.546	TRUE
Glyma.04G076700	2263.77	0.264608	0.0821307	3.22179	0.00127391	0.0284523	oligouridylate binding protein 1B	25.887	0.925	20.895	2.179	TRUE
Glyma.15G038200	2393.8	0.378298	0.11743	3.22149	0.00127527	0.0284666	outer plastid envelope protein 16-1	53.564	8.561	43.996	4.358	TRUE
Glyma.07G085600	1151.81	-0.434711	0.134987	-3.22038	0.0012802	0.0285309	proline extensin-like receptor kinase 1	6.909	0.271	8.931	0.895	TRUE
Glyma.05G182100	36.1511	-2.16222	0.671423	-3.22035	0.00128032	0.0285309	0	0.456	0.254	2.943	0.934	TRUE
Glyma.11G009500	17771.4	0.432509	0.134336	3.21961	0.00128364	0.0285859	Insulinase (Peptidase family M16) family protein	85.651	9.464	64.317	4.019	TRUE
Glyma.14G051800	69.0897	1.62188	0.503869	3.21885	0.00128706	0.0286326	Calcium-binding EF-hand family protein	2.144	0.926	0.693	0.248	TRUE
Glyma.18G000200	1962.51	0.267153	0.0830097	3.21833	0.0012894	0.0286684	RING/U-box superfamily protein	19.319	1.432	15.53	0.915	TRUE
Glyma.02G275900	2498.02	0.38549	0.119804	3.21767	0.00129237	0.0287166	CBL-interacting protein kinase 3	25.395	1.859	21.559	1.81	TRUE
Glyma.15G160300	3894.09	-0.738419	0.229499	-3.21752	0.00129302	0.0287166	Ankyrin repeat family protein	16.708	4.504	29.572	7.138	TRUE
Glyma.09G213100	6318.15	0.579007	0.179976	3.21713	0.00129478	0.0287394	S-adenosyl-L-methionine-dependent methyltransferases superfamily protein	30.625	7.728	21.363	3.237	TRUE
Glyma.09G183600	1863.25	0.469153	0.145847	3.21675	0.0012965	0.0287613	Plant protein of unknown function (DUF639)	13.747	1.188	10.258	1.436	TRUE
Glyma.06G050700	1802.56	-0.234195	0.0728105	-3.2165	0.00129763	0.0287703	gamma vacuolar processing enzyme	15.003	1.197	19.143	2.445	TRUE
Glyma.19G173600	3692.47	0.972993	0.302689	3.2145	0.00130672	0.0289555	pyrophosphorylase 4	78.912	21.779	42.586	13.335	TRUE
Glyma.13G001100	2105.96	0.487076	0.151586	3.21321	0.00131261	0.0290459	0	29.742	4.549	22.569	2.552	TRUE
Glyma.10G027000	5218.05	-0.724427	0.225459	-3.21312	0.001313	0.0290459	time for coffee	16.15	5.234	27.872	2.22	TRUE
Glyma.13G032750	159.885	0.70121	0.218323	3.21181	0.00131903	0.0291393	0	5.207	0.474	3.579	1.049	TRUE
Glyma.09G075551	92.3151	-1.14461	0.356384	-3.21172	0.00131944	0.0291393	0	1.7	0.473	3.241	1.31	TRUE
Glyma.07G149500	320.087	0.536568	0.167224	3.20867	0.0013335	0.0294004	thylakoid ATP/ADP carrier	4.218	0.726	3.223	0.677	TRUE
Glyma.04G192300	1729.86	-0.330922	0.103133	-3.20868	0.00133348	0.0294004	glucan synthase-like 8	5.455	0.613	7.037	0.806	TRUE
Glyma.10G196200	473.574	1.13089	0.352523	3.20798	0.00133671	0.0294264	Nuclear transport factor 2 (NTF2) family protein	16.09	6.952	7.956	3.227	TRUE
Glyma.08G125600	1022.78	0.661162	0.206102	3.20793	0.00133692	0.0294264	UDP-glycosyltransferase 74 F1	11.127	1.776	7.325	1.423	TRUE
Glyma.09G238900	822.228	-0.694264	0.216406	-3.20816	0.00133587	0.0294264	Protein of unknown function (DUF1666)	3.775	0.513	6.264	1.254	TRUE
Glyma.04G020600	8108.32	0.347479	0.108337	3.20739	0.00133946	0.0294658	sterol methyltransferase 2	114.679	8.211	93.542	8.874	TRUE
Glyma.13G232700	374.713	-0.85731	0.267408	-3.206	0.00134593	0.0295752	IQ-domain 9	2.823	0.948	4.979	0.744	TRUE
Glyma.02G290900	338.361	1.06434	0.332072	3.20516	0.00134986	0.0295951	0	7.268	4.009	3.646	0.577	TRUE
Glyma.05G002000	1108.38	1.00775	0.31443	3.20501	0.00135058	0.0295951	Plant protein of unknown function (DUF827)	8.009	2.193	3.966	0.964	TRUE
Glyma.20G023100	1926.29	0.502119	0.156663	3.20509	0.00135021	0.0295951	Pentatricopeptide repeat (PPR) superfamily protein	13.316	2.932	9.361	1.808	TRUE
Glyma.15G024400	376.957	-0.660467	0.206052	-3.20534	0.00134905	0.0295951	Late embryogenesis abundant (LEA) hydroxyproline-rich glycoprotein family	3.238	0.835	5.154	0.5	TRUE
Glyma.17G003500	193.277	0.594312	0.185455	3.20461	0.00135246	0.0296198	SNARE associated Golgi protein family	4.25	0.709	2.784	0.499	TRUE
Glyma.13G300500	401.912	0.440633	0.137513	3.20431	0.00135385	0.0296338	transferases;folic acid binding	5.492	0.781	5.032	0.368	TRUE
Glyma.10G134100	3623.33	0.556698	0.173757	3.20388	0.00135588	0.0296609	RNA-binding (RRM/RBD/RNP motifs) family protein	63.347	8.764	44.65	3.993	TRUE
Glyma.13G179600	507.434	-0.901079	0.281259	-3.20373	0.0013566	0.0296609	phosphate 2	2.049	0.43	4.047	1.233	TRUE
Glyma.10G232200	2702.58	1.20603	0.376529	3.20302	0.00135996	0.0297127	detoxifying efflux carrier 35	38.173	16.867	17.071	1.635	TRUE
Glyma.10G258800	1922.87	-0.760316	0.237383	-3.20291	0.00136047	0.0297127	Leucine-rich repeat (LRR) family protein	21.01	3.421	35.267	8.12	TRUE
Glyma.12G134200	79.2104	2.37136	0.740431	3.20268	0.00136156	0.02972	Dynein light chain type 1 family protein	3.001	1.469	0.537	0.246	TRUE
Glyma.02G065400	2047.55	-0.281308	0.0878472	-3.20224	0.00136363	0.02973	long chain base2	12.53	0.997	16.407	1.64	TRUE
Glyma.02G247600	1122.42	-0.646272	0.201827	-3.2021	0.00136428	0.02973	Protein kinase superfamily protein	8.373	1.135	12.643	3.217	TRUE
Glyma.06G292400	480.403	-0.806644	0.251901	-3.20222	0.00136371	0.02973	Glycosyl hydrolase superfamily protein	2.958	0.881	5.166	0.738	TRUE
Glyma.20G102900	739.809	0.892885	0.2791	3.19916	0.00137828	0.0299204	myosin 1	4.273	1.162	2.281	0.839	TRUE
Glyma.12G158900	2610.13	-0.548118	0.171317	-3.19944	0.00137695	0.0299204	TEOSINTE BRANCHED 1, cycloidea and PCF transcription factor 3	14.582	3.28	22.326	1.406	TRUE
Glyma.05G098200	1155.01	-0.939961	0.293816	-3.19915	0.00137833	0.0299204	myb domain protein 73	6.87	1.192	13.481	2.875	TRUE
Glyma.13G118300	732.937	-1.19024	0.371976	-3.19977	0.00137538	0.0299204	0	5.771	3.799	15.241	4.597	TRUE
Glyma.20G199900	1318.69	0.514576	0.160896	3.19819	0.00138291	0.0299835	Nuclear transport factor 2 (NTF2) family protein with RNA binding (RRM-RBD-RNP motifs) domain	12.566	1.452	8.687	1.413	TRUE
Glyma.01G132300	664.537	0.462967	0.144774	3.19786	0.00138452	0.0299835	Protein kinase superfamily protein	6.397	1.173	4.985	0.667	TRUE
Glyma.05G000700	3082.8	0.717743	0.224518	3.19682	0.0013895	0.0300308	Pyruvate kinase family protein	29.206	4.851	18.201	2.548	TRUE
Glyma.15G168800	498.955	-0.880651	0.27547	-3.1969	0.00138912	0.0300308	homeobox from Arabidopsis thaliana	3.899	0.918	7.085	2.652	TRUE
Glyma.17G042300	379.92	-1.15107	0.360319	-3.19458	0.00140036	0.0302322	WRKY family transcription factor	2.167	0.701	5.599	3.362	TRUE
Glyma.15G203100	3501.74	0.54239	0.169813	3.19404	0.00140295	0.0302717	adenylate kinase family protein	32.483	5.753	21.486	1.388	TRUE
Glyma.07G067400	1100.15	0.297415	0.0931431	3.19309	0.00140758	0.0303225	Mechanosensitive ion channel protein	11.208	0.957	9.544	1.181	TRUE
Glyma.08G025500	665.497	0.441299	0.13822	3.19273	0.00140936	0.0303434	beta-amylase 1	5.067	0.7	3.916	0.677	TRUE
Glyma.16G154900	496.408	0.461447	0.144562	3.19205	0.00141269	0.0303464	Expressed protein	11.499	1.16	8.355	1.789	TRUE
Glyma.07G124500	805.439	0.393734	0.12334	3.19225	0.00141167	0.0303464	hexokinase 1	5.381	0.682	4.227	0.68	TRUE
Glyma.16G008900	5374.35	0.328961	0.103054	3.19212	0.00141235	0.0303464	Subtilase family protein	32.019	3.026	26.315	1.466	TRUE
Glyma.09G199000	6415.91	-0.403618	0.126428	-3.19248	0.00141058	0.0303464	O-fucosyltransferase family protein	42.539	7.571	58.983	1.059	TRUE
Glyma.15G238600	261.549	-1.7057	0.534546	-3.19093	0.00141813	0.0304328	0	1.081	0.303	3.908	2.014	TRUE
Glyma.06G130800	449.278	0.658003	0.206267	3.19006	0.00142245	0.0304923	plastid transcriptionally active7	9.138	2.273	5.736	0.852	TRUE
Glyma.19G180500	643.598	-0.473982	0.148632	-3.18897	0.0014278	0.0305884	Ribosomal protein L13 family protein	6.812	1.364	9.718	1.968	TRUE
Glyma.13G272900	623.497	0.488793	0.15333	3.18785	0.00143334	0.0306756	GroES-like zinc-binding alcohol dehydrogenase family protein	8.434	1.87	6.153	0.709	TRUE
Glyma.15G019300	5399.81	0.918688	0.288287	3.18672	0.00143897	0.0307461	NADP-malic enzyme 4	55.444	15.914	30.211	3.119	TRUE
Glyma.15G271500	988.39	0.532028	0.166944	3.18687	0.00143822	0.0307461	gametophytic factor 2	11.357	1.987	8.36	0.634	TRUE
Glyma.18G250100	1369.88	-1.35729	0.425901	-3.18687	0.0014382	0.0307461	Subtilisin-like serine endopeptidase family protein	4.62	2.566	12.928	6.407	TRUE
Glyma.07G254700	658.03	-0.640578	0.201052	-3.18613	0.00144191	0.0307922	UDP-glucosyl transferase 73B3	5.832	1.167	9.219	4.079	TRUE
Glyma.09G157700	907.65	0.577658	0.181321	3.18582	0.00144344	0.0308082	carboxyesterase 18	15.118	1.827	9.89	0.735	TRUE
Glyma.04G165800	124.041	-1.13133	0.35523	-3.18479	0.0014486	0.0308942	0	0.974	0.203	2.06	0.573	TRUE
Glyma.04G041200	181.379	-1.15265	0.361933	-3.1847	0.00144904	0.0308942	DREB and EAR motif protein 3	1.669	0.398	4.213	2.941	TRUE
Glyma.03G165800	1651.94	-0.746644	0.234474	-3.18433	0.00145089	0.0309171	Leucine-rich repeat receptor-like protein kinase family protein	4.796	1.75	8.835	2.565	TRUE
Glyma.12G214900	2391.25	0.337158	0.105893	3.18397	0.00145272	0.0309394	basic helix-loop-helix (bHLH) DNA-binding superfamily protein	40.604	3.194	32.132	1.535	TRUE
Glyma.06G016800	177.197	-0.930389	0.292284	-3.18317	0.00145672	0.0309743	WUSCHEL related homeobox 13	2.069	1.004	3.61	0.341	TRUE
Glyma.05G102100	561.296	-1.3238	0.41586	-3.18329	0.00145614	0.0309743	arabinogalactan protein 18	3.415	0.855	9.339	4.598	TRUE
Glyma.13G103900	651.68	1.43095	0.449691	3.18208	0.00146223	0.0310747	GATA type zinc finger transcription factor family protein	13.688	5.177	5.39	1.048	TRUE
Glyma.12G049500	859.526	0.478513	0.150455	3.18045	0.00147048	0.0312122	FKBP-like peptidyl-prolyl cis-trans isomerase family protein	17.6	2.518	12.214	1.414	TRUE
Glyma.20G053400	4194.81	0.3508	0.110305	3.18027	0.00147139	0.0312122	Plant protein of unknown function (DUF247)	36.701	4.277	28.649	1.366	TRUE
Glyma.13G099300	2359.87	-0.355784	0.111876	-3.18017	0.00147186	0.0312122	pumilio 5	11.245	1.425	15.068	0.587	TRUE
Glyma.20G153900	261.643	1.19477	0.376134	3.17645	0.0014909	0.031599	pfkB-like carbohydrate kinase family protein	4.178	2.198	1.736	0.327	TRUE
Glyma.11G050600	637.693	0.64716	0.20376	3.17609	0.00149277	0.0316077	Chaperone DnaJ-domain superfamily protein	3.498	0.796	2.554	0.356	TRUE
Glyma.19G022500	59.5372	-2.84445	0.895592	-3.17606	0.00149292	0.0316077	GAST1 protein homolog 4	0.184	0.265	2.451	2.526	TRUE
Glyma.03G015000	332.886	0.745328	0.234867	3.17341	0.00150661	0.0318805	0	4.229	0.792	2.71	1.074	TRUE
Glyma.12G038800	924.586	0.648125	0.204277	3.17278	0.00150987	0.0319151	0	14.394	3.217	8.989	1.284	TRUE
Glyma.02G000900	3722.46	0.266702	0.0840568	3.17288	0.00150934	0.0319151	BolA-like family protein	87.557	5.703	77.029	3.805	TRUE
Glyma.09G172000	1552.68	-0.262896	0.0828794	-3.17204	0.00151374	0.0319799	extra-large GTP-binding protein 3	8.289	0.841	9.468	0.727	TRUE
Glyma.18G272000	1436.65	-0.59509	0.187638	-3.17147	0.00151668	0.0320248	COBRA-like extracellular glycosyl-phosphatidyl inositol-anchored protein family	10.229	0.435	15.369	3.482	TRUE
Glyma.12G184800	718.483	2.03222	0.64094	3.17069	0.00152078	0.0320699	0	30.354	15.835	7.23	4.724	TRUE
Glyma.08G118400	5110.67	0.50406	0.159025	3.16969	0.00152602	0.0321233	NAD(P)-binding Rossmann-fold superfamily protein	50.261	5.459	37.258	6.509	TRUE
Glyma.12G079500	571.304	-0.962918	0.30378	-3.16979	0.00152552	0.0321233	Heavy metal transport/detoxification superfamily protein	4.029	0.826	9.687	2.514	TRUE
Glyma.13G117600	1061.87	-1.07816	0.34015	-3.16965	0.00152623	0.0321233	WRKY family transcription factor	6.244	2.666	12.974	5.748	TRUE
Glyma.06G196600	387.367	1.68875	0.532997	3.1684	0.00153282	0.0322276	zinc finger (C3HC4-type RING finger) family protein	6.289	3.175	2.413	1.289	TRUE
Glyma.18G174600	1093.82	0.564224	0.178151	3.16711	0.00153963	0.0323364	Tetratricopeptide repeat (TPR)-like superfamily protein	5.275	1.252	4.029	0.368	TRUE
Glyma.17G067600	151.198	-0.742177	0.234466	-3.1654	0.00154871	0.0325098	BNR/Asp-box repeat family protein	1.248	0.346	2.265	0.947	TRUE
Glyma.17G007100	317.254	0.627655	0.198395	3.16366	0.00155797	0.0326347	0	9.053	1.148	6.038	0.596	TRUE
Glyma.09G272400	1677.31	0.550199	0.173966	3.16268	0.00156325	0.0327279	nuclear shuttle interacting	32.685	6.894	22.07	3.936	TRUE
Glyma.17G030200	4891.64	-1.04732	0.331245	-3.16177	0.00156815	0.0328129	0	66.098	26.183	142.801	52.118	TRUE
Glyma.13G303700	561.377	1.37425	0.434856	3.16025	0.00157635	0.0329209	B-box type zinc finger family protein	12.203	3.131	4.765	2.431	TRUE
Glyma.08G303900	2091.75	0.544768	0.172406	3.1598	0.00157875	0.0329209	phytochrome interacting factor 4	15.207	1.458	10.506	0.786	TRUE
Glyma.09G123600	12651.4	0.439569	0.139088	3.16037	0.00157568	0.0329209	jasmonate-zim-domain protein 3	162.762	4.985	125.642	11.603	TRUE
Glyma.04G178400	553.187	-0.693043	0.219327	-3.15987	0.00157842	0.0329209	ADP-glucose pyrophosphorylase family protein	2.278	0.433	3.668	0.791	TRUE
Glyma.19G007400	761.618	-0.785758	0.248679	-3.15973	0.00157915	0.0329209	ATPase E1-E2 type family protein / haloacid dehalogenase-like hydrolase family protein	2.027	0.549	3.93	1.352	TRUE
Glyma.01G108700	1037.66	-1.2697	0.401826	-3.15981	0.00157871	0.0329209	PAR1 protein	8.115	2.615	19.812	8.562	TRUE
Glyma.19G263500	1916.81	0.282236	0.0893352	3.15929	0.00158156	0.0329364	0	11.442	0.539	9.07	0.718	TRUE
Glyma.09G035700	2629.56	-0.511224	0.161824	-3.15913	0.00158242	0.0329368	0	22.117	5.492	34.798	2.265	TRUE
Glyma.05G232800	1302.36	0.531603	0.168327	3.15816	0.0015877	0.0330293	DNAse I-like superfamily protein	13.303	3.071	9.745	1.329	TRUE
Glyma.12G064700	190	-0.539698	0.170944	-3.15717	0.0015931	0.0331242	UDP-XYL synthase 5	2.136	0.903	3.191	0.778	TRUE
Glyma.19G244700	194.292	1.18371	0.375016	3.15642	0.00159718	0.0331566	GDP-D-mannose 3\',5\'-epimerase	3.206	1.505	1.616	0.64	TRUE
Glyma.12G044700	3742.01	1.06122	0.336196	3.15655	0.00159646	0.0331566	polyol/monosaccharide transporter 5	41.796	11.644	21.618	9.372	TRUE
Glyma.14G016700	3244.31	-0.654368	0.207391	-3.15524	0.00160365	0.0332734	Calcium-dependent lipid-binding (CaLB domain) family protein	19.058	4.113	31.796	5.511	TRUE
Glyma.06G184800	1213.14	-0.842458	0.267032	-3.1549	0.00160553	0.0332949	Xanthine/uracil permease family protein	6.141	1.865	11.887	3.628	TRUE
Glyma.09G184900	551.516	0.524547	0.166292	3.15437	0.00160845	0.033338	syntaxin of plants 81	7.509	0.606	5.405	1.282	TRUE
Glyma.19G218400	3827.05	0.34104	0.108126	3.1541	0.00160992	0.0333509	NFU domain protein 1	71.317	6.072	57.382	7.81	TRUE
Glyma.12G022600	379.961	-0.852104	0.270236	-3.15318	0.00161503	0.0334391	GRAS family transcription factor	2.582	0.996	4.481	1.313	TRUE
Glyma.03G105700	209.185	1.19695	0.37973	3.15211	0.00162094	0.0335439	basic helix-loop-helix (bHLH) DNA-binding superfamily protein	3.773	1.646	1.545	0.635	TRUE
Glyma.09G168300	5466.9	1.19194	0.378382	3.1501	0.00163215	0.0336899	beta-amylase 1	61.439	30.901	27.704	3.643	TRUE
Glyma.12G155700	515.736	0.811521	0.257604	3.15026	0.00163124	0.0336899	SPA1-related 3	3.487	0.968	1.894	0.238	TRUE
Glyma.15G142400	142.489	-1.36304	0.432649	-3.15044	0.00163023	0.0336899	Glycosyl hydrolase superfamily protein	1.141	0.675	2.616	0.736	TRUE
Glyma.12G076700	724.873	0.87118	0.276614	3.14944	0.00163583	0.0337106	Putative lysine decarboxylase family protein	11.973	4.462	6.655	1.532	TRUE
Glyma.10G047200	1117.05	0.674114	0.214041	3.14946	0.00163575	0.0337106	RING/U-box superfamily protein	15.515	2.832	10.321	0.892	TRUE
Glyma.20G105600	277.211	0.734454	0.233216	3.14925	0.00163692	0.0337154	pentatricopeptide (PPR) repeat-containing protein	3.909	1.372	2.176	0.067	TRUE
Glyma.01G026000	856.871	0.59275	0.18824	3.1489	0.00163889	0.0337207	transporter associated with antigen processing protein 1	6.365	1.182	4.65	0.899	TRUE
Glyma.11G200300	2258.2	-1.02486	0.325452	-3.14902	0.00163818	0.0337207	Leucine-rich repeat protein kinase family protein	6.369	3.258	13.148	2.138	TRUE
Glyma.01G097900	304.427	1.83302	0.582334	3.14771	0.00164554	0.03384	Zinc finger (C3HC4-type RING finger) family protein	4.234	3.347	1.317	0.247	TRUE
Glyma.05G195400	1966.76	0.545017	0.173322	3.14454	0.00166347	0.0341552	NAD(P)H dehydrogenase C1	22.352	3.059	15.467	1.612	TRUE
Glyma.04G256900	680.648	0.390452	0.124186	3.14408	0.0016661	0.0341914	methyl esterase 12	8.795	0.262	6.921	1.157	TRUE
Glyma.10G159200	1814.09	-0.4072	0.12954	-3.14342	0.00166985	0.0342506	Protein kinase superfamily protein	8.484	0.924	11.71	0.974	TRUE
Glyma.20G179700	1090.02	0.695469	0.221265	3.14314	0.00167144	0.0342549	plasma membrane intrinsic protein 2;5	17.063	3.919	11.018	2.294	TRUE
Glyma.14G005700	1131.06	-0.877992	0.279341	-3.14308	0.0016718	0.0342549	NAD(P)-linked oxidoreductase superfamily protein	3.232	1.171	6.333	2.504	TRUE
Glyma.18G216900	298.02	0.805214	0.256263	3.14214	0.0016772	0.0343355	nuclear shuttle interacting	4.136	1.701	1.969	0.157	TRUE
Glyma.03G253500	1818.82	0.657781	0.209393	3.14137	0.00168157	0.0343837	non-photochemical quenching 1	24.089	5.407	16.504	3.043	TRUE
Glyma.13G248500	479.936	-0.743636	0.236803	-3.14032	0.00168765	0.0344722	S-locus lectin protein kinase family protein	2.234	0.384	3.912	0.731	TRUE
Glyma.20G008600	3555.61	0.542854	0.172914	3.13944	0.00169271	0.0345042	cytochrome b6f complex subunit (petM), putative	113.317	20.407	80.144	7.835	TRUE
Glyma.18G026000	3909.68	-0.268161	0.0854153	-3.1395	0.00169237	0.0345042	Clathrin, heavy chain	11.404	1.59	14.161	0.187	TRUE
Glyma.08G179600	8824.55	-1.00618	0.320466	-3.13973	0.00169104	0.0345042	Peroxidase superfamily protein	68.259	26.605	145.738	33.088	TRUE
Glyma.14G189100	677.167	0.990912	0.315956	3.13623	0.00171134	0.0348136	Concanavalin A-like lectin protein kinase family protein	5.329	0.511	2.716	0.307	TRUE
Glyma.19G083900	670.382	-1.08791	0.346887	-3.13622	0.00171142	0.0348136	lysine histidine transporter 1	4.652	1.577	9.76	4.664	TRUE
Glyma.01G116100	1122.06	0.49016	0.156358	3.13487	0.00171933	0.0349564	pyridoxine biosynthesis 2	14.384	2.3	11.405	1.898	TRUE
Glyma.14G068800	1167.78	0.377507	0.120456	3.13398	0.00172451	0.0350437	AAR2 protein family	12.098	1.317	8.854	1.534	TRUE
Glyma.14G023100	1044.46	0.943968	0.301266	3.13334	0.00172832	0.0350896	Protein of unknown function, DUF584	22.876	6.373	12.34	5.811	TRUE
Glyma.10G192300	1413.17	0.472639	0.150858	3.13299	0.00173033	0.0350896	plastid transcriptionally active 5	17.785	1.554	13.113	1.025	TRUE
Glyma.04G203200	2344.67	-0.35845	0.114402	-3.13325	0.00172885	0.0350896	respiratory burst oxidase homologue D	11.051	0.456	14.359	0.734	TRUE
Glyma.15G007500	1236.79	0.81329	0.259674	3.13197	0.00173638	0.0351604	Protein of unknown function (DUF567)	29.279	9.254	17.504	1.97	TRUE
Glyma.18G169800	388.726	-0.407974	0.130262	-3.13195	0.00173649	0.0351604	Sec14p-like phosphatidylinositol transfer family protein	1.679	0.43	2.48	0.288	TRUE
Glyma.05G127700	1356.04	-0.542527	0.173239	-3.13167	0.00173814	0.0351758	O-acetyltransferase family protein	7.615	0.651	11.253	2.189	TRUE
Glyma.15G057700	548.244	1.10272	0.35225	3.1305	0.0017451	0.0352804	beta carbonic anhydrase 5	10.181	3.285	4.517	1.166	TRUE
Glyma.08G273400	600.651	1.26897	0.405559	3.12894	0.00175437	0.0353671	Zinc finger (C3HC4-type RING finger) family protein	8.95	4.304	3.933	1.845	TRUE
Glyma.13G104500	2526.93	0.903147	0.288629	3.12909	0.00175348	0.0353671	Protein of unknown function (DUF761)	53.03	15.215	29.274	2.602	TRUE
Glyma.19G019600	364.851	0.590056	0.188584	3.12888	0.00175475	0.0353671	Protein of unknown function (DUF3754)	6.784	0.701	5.249	0.481	TRUE
Glyma.18G138300	10129.3	0.511678	0.16352	3.12915	0.00175314	0.0353671	Oxidoreductase, zinc-binding dehydrogenase family protein	58.349	6.726	42.077	4.041	TRUE
Glyma.14G099100	494.71	0.401575	0.128345	3.12887	0.00175477	0.0353671	peroxin 10	6.102	0.994	4.788	0.336	TRUE
Glyma.07G255400	790.102	-1.51571	0.484411	-3.12896	0.00175424	0.0353671	mitogen-activated protein kinase 16	1.949	0.395	5.91	5.786	TRUE
Glyma.10G248000	3845.33	-0.329433	0.105296	-3.12865	0.00175612	0.0353763	FRIGIDA-like protein	21.873	2.735	28.109	1.038	TRUE
Glyma.13G366300	370.559	0.603327	0.192852	3.12844	0.00175735	0.0353791	Molecular chaperone Hsp40/DnaJ family protein	10.344	2.652	7.079	1.231	TRUE
Glyma.05G182700	589.673	0.460377	0.147169	3.12822	0.00175866	0.0353791	Tetratricopeptide repeat (TPR)-like superfamily protein	4.403	1.005	3.802	0.347	TRUE
Glyma.07G133200	3837.15	0.450551	0.14403	3.12818	0.00175895	0.0353791	NAD(P)-binding Rossmann-fold superfamily protein	58.561	9.735	45.596	2.894	TRUE
Glyma.14G046600	1826.08	0.726426	0.232377	3.12606	0.00177165	0.0355951	Lycopene beta/epsilon cyclase protein	18.188	3.373	11.111	1.958	TRUE
Glyma.18G292600	2268.87	0.445511	0.142521	3.12594	0.0017724	0.0355951	FKBP-like peptidyl-prolyl cis-trans isomerase family protein	24.903	4.204	18.062	2.358	TRUE
Glyma.10G046600	1497.17	-0.298705	0.0955549	-3.126	0.00177202	0.0355951	Lung seven transmembrane receptor family protein	12.962	1.571	16.234	2.169	TRUE
Glyma.06G275600	960.355	-0.491219	0.157176	-3.12529	0.00177633	0.0356558	trehalose-phosphatase/synthase 7	4.629	0.842	6.781	0.637	TRUE
Glyma.01G151400	141.946	1.43203	0.458281	3.1248	0.00177928	0.035683	0	4.689	1.989	2.074	0.75	TRUE
Glyma.18G143100	788.099	-0.351421	0.112463	-3.12476	0.00177949	0.035683	Clathrin adaptor complexes medium subunit family protein	5.595	0.505	6.786	1.146	TRUE
Glyma.01G149102	562.051	-0.372581	0.119257	-3.12418	0.001783	0.0357352	conserved peptide upstream open reading frame 25	34.207	4.616	46.423	2.418	TRUE
Glyma.20G239800	1405.26	-0.359711	0.115153	-3.12377	0.00178549	0.0357668	P-glycoprotein 20	4.076	0.493	5.754	0.642	TRUE
Glyma.20G014200	872.701	-0.580534	0.185903	-3.12279	0.00179147	0.0358685	TPX2 (targeting protein for Xklp2) protein family	4.415	0.986	6.481	0.688	TRUE
Glyma.04G104900	3064.05	-0.453379	0.145206	-3.12231	0.00179437	0.0359084	acetyl-CoA carboxylase 1	5.629	0.923	8.308	1.467	TRUE
Glyma.15G012300	1286.58	-0.743266	0.238069	-3.12206	0.00179588	0.0359203	Pyridoxal phosphate (PLP)-dependent transferases superfamily protein	8.032	2.687	16.275	4.131	TRUE
Glyma.06G317800	1586.73	-0.913584	0.292653	-3.12173	0.00179791	0.0359428	DERLIN-1	12.194	1.724	25.752	9.321	TRUE
Glyma.09G131500	3670.01	3.10294	0.994185	3.12109	0.00180185	0.035985	heat shock protein 90.1	27.099	22.205	3.007	2.005	TRUE
Glyma.13G205200	222.978	1.04353	0.334341	3.12116	0.00180143	0.035985	0	6.675	2.497	2.934	0.888	TRUE
Glyma.10G092800	128.948	1.02846	0.329673	3.11962	0.00181082	0.0360547	2-oxoglutarate (2OG) and Fe(II)-dependent oxygenase superfamily protein	2.391	1.012	1.546	0.307	TRUE
Glyma.02G202900	742.548	1.01353	0.324863	3.11987	0.0018093	0.0360547	SOS3-interacting protein 3	8.047	0.97	4.175	0.272	TRUE
Glyma.08G157600	1363.62	0.460705	0.14768	3.11962	0.00181082	0.0360547	0	47.591	5.414	36.562	5.866	TRUE
Glyma.17G023600	519.753	-0.570296	0.182784	-3.12006	0.00180817	0.0360547	chromatin remodeling factor17	2.142	0.307	3.492	0.642	TRUE
Glyma.03G227400	1256.24	-0.867244	0.277977	-3.11984	0.00180951	0.0360547	germin-like protein 5	12.404	2.908	25.105	9.797	TRUE
Glyma.19G186000	2252.06	0.549531	0.176179	3.11916	0.00181365	0.0360745	triosephosphate isomerase	35.275	5.808	26.324	3.205	TRUE
Glyma.11G229800	1321.86	-0.492156	0.157807	-3.11872	0.00181637	0.0361104	Cyclophilin-like peptidyl-prolyl cis-trans isomerase family protein	18.07	4.765	26.109	2.393	TRUE
Glyma.14G058900	1207.97	-0.505968	0.162267	-3.11811	0.00182012	0.0361668	Protein kinase superfamily protein	5.971	0.47	8.922	1.471	TRUE
Glyma.03G194100	357.981	0.758067	0.243161	3.11756	0.00182358	0.0361989	purple acid phosphatase 22	3.907	0.547	2.591	0.784	TRUE
Glyma.11G154400	1708.64	0.240948	0.0772863	3.1176	0.00182331	0.0361989	SKP1/ASK-interacting protein 5	20.111	1.485	18.33	1.366	TRUE
Glyma.06G296200	1642.79	-0.564289	0.181057	-3.11664	0.00182923	0.0362746	Protein phosphatase 2C family protein	10.222	1.892	16.072	2.186	TRUE
Glyma.17G106800	404.39	0.711505	0.228323	3.11622	0.00183183	0.036308	Major facilitator superfamily protein	4.929	1.455	2.797	0.568	TRUE
Glyma.06G142900	1053.71	-1.07164	0.343958	-3.11561	0.00183563	0.0363485	0	8.126	3.515	17.116	4.66	TRUE
Glyma.14G108700	347.702	-0.854153	0.2742	-3.11507	0.00183901	0.0363955	Major facilitator superfamily protein	1.724	0.775	3.647	0.524	TRUE
Glyma.11G027400	4041.64	0.963953	0.30947	3.11485	0.00184036	0.0364039	non-yellowing 1	64.436	17.703	34.353	14.362	TRUE
Glyma.12G239900	280.068	-0.629057	0.202043	-3.11348	0.00184898	0.0365377	O-fucosyltransferase family protein	1.531	0.419	2.921	0.593	TRUE
Glyma.02G216200	85.0424	1.11921	0.359587	3.11249	0.00185519	0.0366226	0	3.729	1.984	1.34	0.379	TRUE
Glyma.15G150000	441.98	0.641985	0.20627	3.11235	0.00185606	0.0366226	Dynein light chain type 1 family protein	15.879	3.928	10.576	3.714	TRUE
Glyma.16G210400	824.28	0.389512	0.125166	3.11197	0.00185845	0.0366514	0	12.096	1.554	9.867	2.028	TRUE
Glyma.03G098800	457.806	0.980327	0.315073	3.11143	0.00186182	0.0366629	alkenal reductase	7.883	2.79	3.536	0.803	TRUE
Glyma.14G134800	359.611	0.529515	0.170178	3.11153	0.0018612	0.0366629	pentatricopeptide (PPR) repeat-containing protein / CBS domain-containing protein	4.393	1.011	3.077	0.72	TRUE
Glyma.08G005900	354.766	-1.09304	0.351279	-3.11159	0.00186085	0.0366629	NADPH/respiratory burst oxidase protein D	1.219	0.039	2.812	0.483	TRUE
Glyma.09G019400	284.726	-0.434688	0.13974	-3.11069	0.0018665	0.0367001	Galactose oxidase/kelch repeat superfamily protein	2.223	0.524	2.668	0.447	TRUE
Glyma.10G274300	1043.18	-2.34216	0.75288	-3.11093	0.00186497	0.0367001	B-box type zinc finger protein with CCT domain	3.644	4.752	19.073	10.036	TRUE
Glyma.09G086100	5610.93	0.331363	0.106531	3.1105	0.00186769	0.0367052	Arabidopsis thaliana protein of unknown function (DUF794)	55.593	7.022	47.353	3.595	TRUE
Glyma.04G025100	2794.02	0.740242	0.238004	3.11021	0.00186952	0.0367229	Putative lysine decarboxylase family protein	50.066	6.693	32.004	9.556	TRUE
Glyma.06G108000	788.05	0.412021	0.132501	3.10956	0.00187365	0.0367674	Co-chaperone GrpE family protein	8.177	1.636	6.752	0.922	TRUE
Glyma.04G232400	5293.91	0.4026	0.129479	3.10937	0.00187484	0.0367725	Rhodanese/Cell cycle control phosphatase superfamily protein	119.563	12.088	96.033	9.366	TRUE
Glyma.10G139600	620.875	0.335104	0.10779	3.10887	0.00187803	0.0368166	Polyketide cyclase / dehydrase and lipid transport protein	12.074	0.7	9.921	1.223	TRUE
Glyma.10G158400	855.866	-0.431013	0.138652	-3.1086	0.00187978	0.0368326	vamp/synaptobrevin-associated protein 27-2	4.797	0.984	6.663	0.882	TRUE
Glyma.04G021000	5934.78	0.750555	0.241632	3.10619	0.00189514	0.037095	DC1 domain-containing protein	66.383	14.322	41.371	5.5	TRUE
Glyma.10G130700	609.125	0.435315	0.14015	3.10606	0.00189599	0.037095	MUTL protein homolog 1	3.457	0.529	2.591	0.402	TRUE
Glyma.18G192450	605.942	0.956773	0.308135	3.10504	0.00190251	0.0371787	0	20.207	3.856	9.891	4.914	TRUE
Glyma.13G111700	501.887	0.783941	0.252493	3.10481	0.00190404	0.0371787	0	9.328	3.902	5.922	1.148	TRUE
Glyma.07G072300	1728.86	-0.459586	0.148019	-3.10492	0.00190332	0.0371787	AT hook motif DNA-binding family protein	12.163	2.256	17.711	2.96	TRUE
Glyma.07G239000	742.853	-0.677431	0.218186	-3.10483	0.0019039	0.0371787	Protein phosphatase 2C family protein	4.32	0.351	7.205	1.606	TRUE
Glyma.18G280050	535.745	0.900259	0.290124	3.10302	0.00191557	0.0373854	0	5.291	1.652	2.708	0.798	TRUE
Glyma.11G199400	1612.78	0.465653	0.150076	3.10278	0.00191714	0.0373976	ubiquitin-conjugating enzyme 28	25.092	2.813	19.338	2.937	TRUE
Glyma.12G019200	812.943	0.673921	0.217247	3.10209	0.00192158	0.0374301	Protein of unknown function (DUF1218)	15.869	3.592	10.429	1.944	TRUE
Glyma.08G228800	751.193	-0.394293	0.127118	-3.10179	0.00192355	0.0374301	aminophospholipid ATPase 1	2.703	0.329	3.432	0.67	TRUE
Glyma.11G234300	2614.21	-0.70237	0.226439	-3.10181	0.00192344	0.0374301	senescence associated gene 20	37.314	4.187	62.136	18.713	TRUE
Glyma.05G021900	196.282	-1.21962	0.393145	-3.10222	0.00192077	0.0374301	Cytochrome P450 superfamily protein	0.997	0.438	2.362	1.891	TRUE
Glyma.08G220400	674.044	0.697629	0.224945	3.10133	0.00192654	0.0374512	0	11.707	3.088	5.149	1.483	TRUE
Glyma.05G142400	173.21	-0.691197	0.222865	-3.10141	0.00192598	0.0374512	inositol transporter 2	1.061	0.354	2.249	0.616	TRUE
Glyma.14G187300	520.42	-0.681135	0.219662	-3.10083	0.00192977	0.0374955	Vacuolar iron transporter (VIT) family protein	2.256	0.399	3.624	0.807	TRUE
Glyma.14G159600	545.266	-0.93755	0.302438	-3.09997	0.00193538	0.0375859	pectin methylesterase PCR fragment F	2.767	0.563	5.454	1.532	TRUE
Glyma.18G205800	6230.37	2.15228	0.694406	3.09946	0.00193873	0.0376137	ferretin 1	190.058	107.61	46.146	9.759	TRUE
Glyma.18G071900	1083.1	0.583827	0.188375	3.09928	0.00193991	0.0376137	amino acid permease 7	11.433	2.256	8.176	0.725	TRUE
Glyma.15G215000	258.42	0.56467	0.182181	3.09951	0.00193843	0.0376137	Homeodomain-like superfamily protein	4.448	0.696	2.892	0.501	TRUE
Glyma.08G004500	726.899	0.453323	0.146307	3.09843	0.00194549	0.0376895	0	4.002	0.959	3.021	0.533	TRUE
Glyma.12G148600	1267.52	0.493641	0.159339	3.09805	0.00194797	0.0377191	Cyclophilin-like peptidyl-prolyl cis-trans isomerase family protein	15.741	2.391	11.127	1.472	TRUE
Glyma.19G261400	112.096	1.60044	0.516748	3.09713	0.00195404	0.0377439	Chlorophyll A-B binding family protein	4.327	0.731	1.208	0.129	TRUE
Glyma.20G192200	2517.98	0.613957	0.198219	3.09737	0.00195243	0.0377439	lactate/malate dehydrogenase family protein	29.563	5.769	20.31	1.994	TRUE
Glyma.05G246500	394.789	0.536432	0.173201	3.09716	0.00195383	0.0377439	S-adenosyl-L-methionine-dependent methyltransferases superfamily protein	4.974	0.582	3.267	0.445	TRUE
Glyma.10G295200	234.315	-1.25844	0.40635	-3.09693	0.00195537	0.0377512	C2H2-like zinc finger protein	2.133	1.098	4.673	2.613	TRUE
Glyma.20G210100	210.979	-0.985892	0.318393	-3.09646	0.00195846	0.0377923	Eukaryotic aspartyl protease family protein	1.333	0.571	3.094	1.102	TRUE
Glyma.06G023400	4985.12	0.920119	0.29727	3.09523	0.00196661	0.037931	0	100.43	45.353	56.427	14.681	TRUE
Glyma.02G007400	673.574	-1.38571	0.447719	-3.09505	0.00196777	0.0379349	Chitinase family protein	3.665	0.748	9.247	2.771	TRUE
Glyma.14G210700	3205.14	0.418837	0.135331	3.0949	0.00196881	0.0379363	UDP-glucose pyrophosphorylase 2	32.715	3.08	25.494	2.853	TRUE
Glyma.18G116900	879.155	1.48946	0.481344	3.09437	0.0019723	0.0379851	alanine:glyoxylate aminotransferase	12.532	3.9	4.804	1.916	TRUE
Glyma.18G096400	6903.42	0.524833	0.169693	3.09284	0.00198253	0.0381268	Translation initiation factor SUI1 family protein	189.654	39.331	130.266	19.9	TRUE
Glyma.01G185700	927.699	0.326726	0.10564	3.09283	0.00198256	0.0381268	0	15.304	1.327	11.779	0.594	TRUE
Glyma.19G219100	831.56	2.19459	0.709835	3.09169	0.00199022	0.0381624	galactinol synthase 1	10.124	4.991	2.407	0.881	TRUE
Glyma.18G264200	1272.59	0.351666	0.113739	3.09187	0.00198903	0.0381624	EID1-like 2	16.772	1.111	12.471	1.028	TRUE
Glyma.02G111300	8191.55	0.280217	0.0906356	3.09169	0.0019902	0.0381624	0	114.354	10.36	98.685	6.257	TRUE
Glyma.18G179500	706.459	-0.319701	0.103386	-3.09229	0.00198621	0.0381624	DIE2/ALG10 family	3.81	0.292	4.95	0.73	TRUE
Glyma.13G279100	160.635	-1.18663	0.383761	-3.09211	0.00198741	0.0381624	Cystathionine beta-synthase (CBS) family protein	1.006	0.494	2.245	0.121	TRUE
Glyma.17G133200	4057.78	0.625999	0.202509	3.09121	0.0019934	0.0381997	PGR5-LIKE A	56.067	4.528	36.575	2.175	TRUE
Glyma.08G134300	5292.74	0.446482	0.144456	3.09078	0.00199628	0.038223	Haloacid dehalogenase-like hydrolase (HAD) superfamily protein	36.549	5.543	26.842	5.098	TRUE
Glyma.10G126900	441.741	0.683782	0.221252	3.09051	0.0019981	0.0382321	GATA transcription factor 1	6.206	2.062	4.596	0.413	TRUE
Glyma.17G229400	551.079	0.302809	0.0980168	3.08936	0.00200588	0.038333	0	7.998	1.25	7.184	0.524	TRUE
Glyma.14G193000	12246.8	0.862434	0.279275	3.08812	0.00201427	0.0384554	Undecaprenyl pyrophosphate synthetase family protein	217.121	44.552	126.427	57.625	TRUE
Glyma.10G254300	1103.48	-0.541768	0.175612	-3.08503	0.00203535	0.0387827	cysteine-rich RLK (RECEPTOR-like protein kinase) 29	7.174	0.614	10.187	0.971	TRUE
Glyma.08G096300	1843.22	0.398823	0.129322	3.08396	0.00204267	0.0389035	Transketolase family protein	20.477	2.086	17.134	1.701	TRUE
Glyma.12G166500	970.306	-0.332882	0.107945	-3.08379	0.00204379	0.0389059	MAC/Perforin domain-containing protein	6.359	0.85	8.32	0.832	TRUE
Glyma.20G001300	1479	-0.287197	0.093141	-3.08346	0.00204605	0.0389303	myosin 1	5.22	0.94	6.461	0.587	TRUE
Glyma.09G026100	6685.87	0.467611	0.151674	3.083	0.00204927	0.0389539	tubulin beta 8	77.475	4.671	59.354	5.183	TRUE
Glyma.18G091000	416.007	0.361972	0.117425	3.08259	0.0020521	0.03898	zinc finger (CCCH-type) family protein / D111/G-patch domain-containing protein	4.203	0.901	3.979	0.788	TRUE
Glyma.07G237700	947.767	-0.515516	0.167239	-3.08251	0.00205262	0.03898	Mevalonate/galactokinase family protein	6.525	1.452	10.021	1.665	TRUE
Glyma.15G007200	2719.83	-0.393174	0.12758	-3.08178	0.00205768	0.0390573	Protein kinase superfamily protein	21.65	3.957	29.231	3.695	TRUE
Glyma.02G012100	2067.36	0.3639	0.118125	3.08063	0.0020656	0.03917	SET domain-containing protein	13.581	2.014	11.089	0.694	TRUE
Glyma.18G005600	614.801	0.679818	0.22069	3.08041	0.00206714	0.0391804	squamosa promoter binding protein-like 2	5.025	1.043	3.386	0.864	TRUE
Glyma.02G061700	964.147	-0.543756	0.176536	-3.08014	0.002069	0.0391899	Protein kinase superfamily protein	5.051	0.808	7.128	1.744	TRUE
Glyma.05G186900	436.324	-0.706439	0.229359	-3.08005	0.00206963	0.0391899	ribonucleotide reductase 1	1.783	0.64	3.21	0.661	TRUE
Glyma.12G063600	230.131	-1.01223	0.328677	-3.07972	0.00207198	0.0392154	XB3 ortholog 1 in Arabidopsis thaliana	1.208	0.277	2.525	1.223	TRUE
Glyma.13G250400	1747.07	1.05861	0.343953	3.07778	0.00208549	0.0393768	terpene synthase 14	19.723	4.903	9.613	3.67	TRUE
Glyma.15G100700	2305	0.45977	0.149381	3.07783	0.00208517	0.0393768	methionine sulfoxide reductase B 2	61.175	4.669	45.233	8.705	TRUE
Glyma.13G313000	1337.36	-0.553307	0.179815	-3.0771	0.00209026	0.0394418	transcription factor-related	4.758	0.453	7.119	0.413	TRUE
Glyma.14G089021	104.976	-1.51283	0.491952	-3.07516	0.00210391	0.0396676	ZCF37	0.915	0.607	2.61	1.606	TRUE
Glyma.01G074500	319.435	-0.650789	0.211712	-3.07394	0.00211255	0.0397733	Phosphoglycerate mutase family protein	1.94	0.683	3.436	0.988	TRUE
Glyma.05G147000	866.214	-1.28311	0.417481	-3.07345	0.002116	0.0398194	caffeoyl-CoA 3-O-methyltransferase	8.926	5.959	22.188	10.012	TRUE
Glyma.07G163300	5666.32	0.770879	0.250899	3.07247	0.00212297	0.0399124	0	196.948	35.298	119.586	23.149	TRUE
Glyma.20G037400	1241.96	0.372606	0.121269	3.07256	0.00212234	0.0399124	RING/U-box superfamily protein	18.273	1.169	14.647	1.075	TRUE
Glyma.06G143100	491.744	0.91288	0.297223	3.07136	0.00213087	0.0400227	RING/U-box superfamily protein	7.036	1.894	4.23	1.048	TRUE
Glyma.14G207800	245.619	-0.845022	0.275118	-3.07149	0.00212996	0.0400227	DUTP-PYROPHOSPHATASE-LIKE 1	2.886	0.563	6.723	1.85	TRUE
Glyma.07G232000	980.423	0.465816	0.151731	3.07002	0.00214045	0.0401646	Phospholipase A2 family protein	8.01	1.032	6.112	0.554	TRUE
Glyma.04G045100	1037.24	-0.223551	0.0728168	-3.07004	0.00214031	0.0401646	Ubiquitin system component Cue protein	5.114	0.595	6.761	0.683	TRUE
Glyma.02G113500	1902.11	0.347025	0.113069	3.06914	0.00214675	0.0402444	uvrB/uvrC motif-containing protein	26.362	3.981	21.355	1.782	TRUE
Glyma.06G112300	916.727	0.319153	0.103998	3.06883	0.00214902	0.0402678	0	9.775	1.4	8.094	0.7	TRUE
Glyma.07G218200	360.07	0.811788	0.264568	3.06836	0.00215239	0.0402927	cytochrome P450, family 706, subfamily A, polypeptide 6	4.35	0.718	2.614	0.225	TRUE
Glyma.17G131400	728.263	0.474805	0.154758	3.06804	0.00215468	0.0403165	phloem protein 2-A12	13.931	2.039	9.646	1.44	TRUE
Glyma.01G179400	209.007	1.40791	0.459	3.06733	0.00215978	0.0403927	cytochrome P450, family 71, subfamily B, polypeptide 34	4.171	2.731	1.655	0.463	TRUE
Glyma.10G280700	1848.58	-0.275074	0.0896991	-3.06663	0.00216485	0.0404683	Sec23/Sec24 protein transport family protein	7.519	1.17	9.523	1.068	TRUE
Glyma.11G231100	3293.69	-0.328148	0.107025	-3.06608	0.00216886	0.0405182	Clathrin, heavy chain	9.593	1.309	11.815	0.957	TRUE
Glyma.14G007700	2708.84	0.726065	0.236889	3.065	0.00217668	0.0406124	HEAT SHOCK PROTEIN 89.1	21.506	4.811	13.513	1.73	TRUE
Glyma.16G029700	37.7403	2.10026	0.685458	3.06402	0.00218382	0.040672	0	5.692	3.833	1.368	0.769	TRUE
Glyma.04G219100	1145.85	0.580614	0.189471	3.06439	0.00218112	0.040672	GTP-binding protein-related	14.356	2.638	9.829	1.509	TRUE
Glyma.03G081500	308.142	0.500486	0.163344	3.064	0.00218399	0.040672	Alcohol dehydrogenase transcription factor Myb/SANT-like family protein	5.994	1.937	4.179	0.565	TRUE
Glyma.03G070700	705.239	0.361604	0.118015	3.06405	0.00218364	0.040672	Mitochondrial substrate carrier family protein	9.416	1.307	8.336	1.339	TRUE
Glyma.08G187800	1284.67	0.30912	0.100903	3.06355	0.00218731	0.0406954	serine hydroxymethyltransferase 7	4.801	0.341	3.765	0.363	TRUE
Glyma.09G030300	2039.03	-0.422278	0.137863	-3.06303	0.00219108	0.0407462	NAD(P)-binding Rossmann-fold superfamily protein	16.404	1.422	22.274	3.286	TRUE
Glyma.03G050100	25029.9	1.51389	0.494402	3.06207	0.00219812	0.0408579	ferretin 1	625.85	252.145	225.162	52.159	TRUE
Glyma.09G075500	857.688	-1.00649	0.328872	-3.06044	0.00221013	0.0410425	disease resistance protein (TIR-NBS-LRR class), putative	2.075	0.54	4.556	1.232	TRUE
Glyma.07G219900	255.799	0.89828	0.293547	3.06008	0.00221275	0.0410524	Calcium-dependent lipid-binding (CaLB domain) family protein	6.043	1.478	3.259	2.064	TRUE
Glyma.13G312500	306.776	0.98121	0.320718	3.05941	0.00221771	0.0411251	Protein of unknown function (DUF3049)	3.711	1.27	2.237	0.308	TRUE
Glyma.03G208300	790.714	0.676401	0.221191	3.05799	0.00222826	0.0412819	Rho GTPase activating protein with PAK-box/P21-Rho-binding domain	9.261	2.645	6.443	1.001	TRUE
Glyma.13G162800	9798.8	0.283828	0.0928453	3.057	0.00223567	0.0413804	Inorganic H pyrophosphatase family protein	63.512	5.618	54.372	2.994	TRUE
Glyma.03G187000	578.728	2.2513	0.736656	3.05611	0.00224227	0.0414636	UDP-glucosyl transferase 73C1	12.051	7.994	2.564	2.299	TRUE
Glyma.13G335300	707.329	-0.7405	0.242342	-3.0556	0.00224612	0.0415154	XB3 ortholog 1 in Arabidopsis thaliana	4.566	1.297	7.633	0.911	TRUE
Glyma.11G141200	1059.12	-0.369489	0.120934	-3.05528	0.00224847	0.0415298	UDP-XYL synthase 6	9.785	0.554	13.475	1.873	TRUE
Glyma.16G212900	5896.99	-0.680742	0.222813	-3.05521	0.00224901	0.0415298	YELLOW STRIPE like 7	33.258	4.281	57.473	13.132	TRUE
Glyma.09G213200	1635.28	0.439277	0.143818	3.0544	0.00225511	0.0415824	0	14.92	1.111	10.95	1.211	TRUE
Glyma.20G188000	254.271	-0.883758	0.289329	-3.05451	0.00225426	0.0415824	cytochrome P450, family 77, subfamily A, polypeptide 4	1.37	0.263	2.879	0.265	TRUE
Glyma.10G066600	400.567	0.830149	0.27184	3.05381	0.00225954	0.0416268	FKBP-like peptidyl-prolyl cis-trans isomerase family protein	10.705	3.606	6.359	1.473	TRUE
Glyma.12G191900	313.03	0.764905	0.250526	3.0532	0.00226415	0.0416923	replication factor C1	10.649	3.541	7.879	2.454	TRUE
Glyma.03G262700	428.901	0.823192	0.269648	3.05284	0.00226688	0.0417036	STRUBBELIG-receptor family 6	3.975	1.162	2.219	0.275	TRUE
Glyma.18G230000	118.721	0.676724	0.221668	3.05287	0.00226663	0.0417036	0	2.157	0.6	1.576	0.594	TRUE
Glyma.12G008400	1282.24	-0.704958	0.230936	-3.05261	0.00226861	0.041716	0	25.261	4.242	39.995	13.274	TRUE
Glyma.14G021600	983.018	0.663321	0.217343	3.05196	0.00227353	0.0417785	RNAse THREE-like protein 2	8.331	1.881	5.639	0.425	TRUE
Glyma.16G111200	1173.24	-0.422834	0.138549	-3.05188	0.00227413	0.0417785	kinesin-like calmodulin-binding protein (ZWICHEL)	3.788	0.177	5.533	0.733	TRUE
Glyma.04G050200	3191.81	-1.11074	0.364026	-3.05128	0.00227871	0.0418432	hydroxyproline-rich glycoprotein family protein	12.04	6.184	26.211	3.681	TRUE
Glyma.04G106500	163.509	1.05193	0.344782	3.05101	0.00228076	0.0418613	Heavy metal transport/detoxification superfamily protein	5.431	1.381	2.452	0.44	TRUE
Glyma.08G175900	22331.7	0.599511	0.196521	3.05062	0.00228366	0.0418951	TCP-1/cpn60 chaperonin family protein	222.941	49.539	151.031	17.383	TRUE
Glyma.17G065600	2833.73	0.426414	0.139821	3.04971	0.00229064	0.0420035	FGGY family of carbohydrate kinase	24.562	2.424	18.482	2.563	TRUE
Glyma.03G041600	2558.23	-0.353687	0.115985	-3.04941	0.00229292	0.0420258	SCAR homolog 2	6.723	1.049	8.229	1.086	TRUE
Glyma.10G183700	869.387	-0.524582	0.172043	-3.04914	0.00229498	0.0420441	no pollen germination related 2	4.309	1.508	6.408	0.644	TRUE
Glyma.20G222700	1435.88	-0.185155	0.0607788	-3.04637	0.00231625	0.0422962	Calcium-binding EF-hand family protein	7.601	0.45	9.232	0.631	TRUE
Glyma.17G240000	1948.08	0.374979	0.123103	3.04606	0.00231863	0.0423201	proteinaceous RNase P 1	15.569	2.262	13.059	0.802	TRUE
Glyma.12G189400	939.155	0.41329	0.13574	3.04471	0.00232902	0.0424901	Chaperone DnaJ-domain superfamily protein	15.826	2.932	12.244	1.747	TRUE
Glyma.06G034700	287.354	-1.0693	0.351227	-3.04447	0.0023309	0.0425047	calmodulin-like 41	3.045	0.488	6.408	4.845	TRUE
Glyma.11G078200	952.262	-0.420373	0.13813	-3.04332	0.00233986	0.0426484	Senescence/dehydration-associated protein-related	6.478	0.915	9.006	0.912	TRUE
Glyma.01G124500	9733.89	1.95995	0.644112	3.04287	0.00234335	0.0426923	ferretin 1	256.322	117.068	69.891	27.495	TRUE
Glyma.18G220800	136.664	0.728305	0.239425	3.04189	0.00235099	0.0428054	Cornichon family protein	2.516	0.952	1.668	0.797	TRUE
Glyma.06G143800	1105.38	-0.968295	0.31833	-3.04179	0.00235173	0.0428054	potassium transporter 2	4.394	1.38	8.916	4.514	TRUE
Glyma.06G081600	1508.44	0.266419	0.0876108	3.04094	0.00235839	0.0428672	adaptin family protein	7.424	0.63	7.231	0.466	TRUE
Glyma.12G199400	17674.4	0.475677	0.156456	3.04032	0.00236329	0.0429366	photosynthetic electron transfer C	414.354	46.897	306.715	35.438	TRUE
Glyma.05G027100	2677.69	0.492084	0.161987	3.0378	0.00238315	0.0432658	alpha/beta-Hydrolases superfamily protein	33.869	7.315	24.939	3.149	TRUE
Glyma.08G344200	1410.47	-0.987059	0.325085	-3.03631	0.0023949	0.0434308	Lactoylglutathione lyase / glyoxalase I family protein	17.847	5.925	37.027	14.405	TRUE
Glyma.15G112600	81.3518	1.38953	0.457731	3.0357	0.00239981	0.0434812	RING/U-box superfamily protein	2.137	0.841	0.583	0.39	TRUE
Glyma.19G030900	793.384	0.722641	0.238048	3.03569	0.00239989	0.0434812	plastid transcription factor 1	3.441	0.911	2.283	0.591	TRUE
Glyma.09G191000	1711.74	0.4902	0.161488	3.03552	0.00240118	0.0434846	0	22.116	2.921	16.31	2.023	TRUE
Glyma.06G088600	813.859	-0.667103	0.219798	-3.03508	0.00240472	0.0435289	phosphofructokinase 3	5.107	1.913	7.994	0.614	TRUE
Glyma.06G109200	3211.55	1.4642	0.482581	3.03411	0.00241245	0.0436287	nitrate reductase 1	23.592	8.449	8.905	5.338	TRUE
Glyma.09G259000	748.039	-0.544868	0.179589	-3.03397	0.00241355	0.0436287	SIGNAL PEPTIDE PEPTIDASE-LIKE 4	5.02	0.99	8.083	1.137	TRUE
Glyma.09G186500	2632.96	0.671071	0.221233	3.03332	0.00241879	0.0437032	ferulic acid 5-hydroxylase 1	32.7	3.609	20.85	4.993	TRUE
Glyma.02G072600	746.457	0.742587	0.244922	3.03193	0.00242992	0.0438443	APR-like 5	11.037	2.299	6.423	0.621	TRUE
Glyma.03G063600	2506.04	-0.711981	0.234827	-3.03193	0.00242993	0.0438443	Transmembrane amino acid transporter family protein	13.364	1.963	22.199	2.497	TRUE
Glyma.09G158300	616.39	0.421994	0.139234	3.03082	0.00243889	0.043974	SWIB/MDM2 domain;Plus-3;GYF	3.832	0.483	3.074	0.333	TRUE
Glyma.18G201600	636.119	0.316095	0.104334	3.02965	0.00244836	0.0441164	DNAJ heat shock family protein	9.055	0.362	7.091	1.122	TRUE
Glyma.20G231200	1135.63	-0.574793	0.189749	-3.02922	0.00245187	0.0441595	Phosphoglycerate mutase family protein	14.279	1.479	20.918	4.809	TRUE
Glyma.08G002300	1370.58	-0.241458	0.0797349	-3.02826	0.00245966	0.0442594	Chaperone DnaJ-domain superfamily protein	5.51	0.441	7.376	0.365	TRUE
Glyma.06G210400	1527.25	-0.284565	0.0939693	-3.02828	0.0024595	0.0442594	Transcription factor TFIIE, alpha subunit	10.732	0.975	13.595	1.24	TRUE
Glyma.04G231700	3085.99	0.392017	0.129472	3.02782	0.00246324	0.0443035	Ypt/Rab-GAP domain of gyp1p superfamily protein	17.784	3.195	13.445	1.366	TRUE
Glyma.02G040700	2132.83	-1.55569	0.514018	-3.02652	0.00247389	0.0444737	uncoupling protein 5	5.188	0.928	15.572	7.549	TRUE
Glyma.15G115300	1074.63	-0.952927	0.315126	-3.02395	0.00249494	0.0447309	Cystatin/monellin superfamily protein	10.547	3.344	21.632	4.684	TRUE
Glyma.09G154100	1002.6	0.818773	0.270822	3.02329	0.00250045	0.0447686	0	4.57	1.095	2.711	0.178	TRUE
Glyma.16G033900	1086.14	-0.607031	0.200802	-3.02304	0.00250253	0.0447855	disease resistance protein (TIR-NBS-LRR class), putative	2.779	0.54	4.633	0.947	TRUE
Glyma.20G205000	3027.24	0.284547	0.094199	3.0207	0.00252194	0.0450715	CRM family member 3A	20.466	1.984	17.088	1.521	TRUE
Glyma.04G071400	987.32	-0.520363	0.172286	-3.02035	0.0025248	0.0451022	TIFY domain protein 8	7.527	1.372	11.303	0.537	TRUE
Glyma.20G148600	316.864	0.980107	0.324533	3.02005	0.0025273	0.0451264	CVP2 like 1	3.705	1.802	1.849	0.185	TRUE
Glyma.19G023000	1451.76	0.3788	0.125446	3.01962	0.00253088	0.0451344	Ribosomal protein L34e superfamily protein	9.523	0.414	7.558	0.861	TRUE
Glyma.19G183100	3585.09	0.348261	0.115334	3.01959	0.00253118	0.0451344	RNApolymerase sigma-subunit F	25.955	2.32	21.438	1.49	TRUE
Glyma.12G012800	906.494	1.06165	0.351694	3.01869	0.00253873	0.0452487	peroxin 11B	31.469	10.419	15.15	6.204	TRUE
Glyma.12G202600	871.206	-0.579866	0.192103	-3.01851	0.00254023	0.0452548	Protein of unknown function (DUF789)	6.122	1.951	9.749	1.368	TRUE
Glyma.20G005200	304.602	0.699127	0.231683	3.0176	0.00254783	0.0453086	Protein of unknown function (DUF3755)	2.905	0.685	1.818	0.825	TRUE
Glyma.12G166200	17178.4	0.46245	0.153251	3.0176	0.00254784	0.0453086	chloroplast heat shock protein 70-2	146.719	20.25	110.549	9.092	TRUE
Glyma.19G228400	1994.16	1.21684	0.403281	3.01736	0.00254986	0.0453241	nicotianamine synthase 2	44.574	16.975	19.359	8.876	TRUE
Glyma.07G024000	977.098	0.818729	0.271395	3.01674	0.0025551	0.0453782	Polynucleotidyl transferase, ribonuclease H-like superfamily protein	21.238	5.81	12.1	1.419	TRUE
Glyma.04G041900	861.037	0.443033	0.146861	3.01667	0.00255564	0.0453782	Protein of unknown function (DUF3223)	19.22	2.109	15.195	2.387	TRUE
Glyma.04G084400	757.657	0.421301	0.139661	3.01659	0.00255636	0.0453782	Regulator of chromosome condensation (RCC1) family protein	8.65	0.832	7.084	0.683	TRUE
Glyma.01G169200	249.93	-0.88545	0.293561	-3.01624	0.00255933	0.0453902	ferulic acid 5-hydroxylase 1	1.427	0.442	2.805	0.937	TRUE
Glyma.18G253200	557.756	0.373001	0.123682	3.0158	0.00256304	0.0454356	alpha/beta-Hydrolases superfamily protein	6.832	1.098	4.839	1.111	TRUE
Glyma.07G090900	1188.41	0.291733	0.0967778	3.01446	0.00257438	0.045616	NagB/RpiA/CoA transferase-like superfamily protein	11.407	0.118	9.671	1.73	TRUE
Glyma.02G245600	651.902	-1.01479	0.336708	-3.01386	0.00257945	0.0456854	Gibberellin-regulated family protein	9.836	3.097	22.94	5.18	TRUE
Glyma.14G030700	290.094	-1.0035	0.332979	-3.01372	0.0025807	0.0456869	NAC domain containing protein 42	1.974	0.517	4.341	1.81	TRUE
Glyma.20G027900	554.249	1.5868	0.526638	3.01308	0.00258611	0.0457416	Uncharacterised protein family (UPF0114)	6.557	2.093	2.618	1.366	TRUE
Glyma.06G087200	668.33	0.527033	0.174911	3.01314	0.00258556	0.0457416	Polyketide cyclase/dehydrase and lipid transport superfamily protein	11.193	1.334	8.194	0.748	TRUE
Glyma.08G199100	255.985	0.775501	0.257515	3.01148	0.00259982	0.0459347	Tetratricopeptide repeat (TPR)-like superfamily protein	2.894	0.579	1.8	0.86	TRUE
Glyma.12G062400	1317.65	-0.218564	0.0725789	-3.01139	0.00260052	0.0459347	OSBP(oxysterol binding protein)-related protein 3C	11.55	0.459	13.847	1.604	TRUE
Glyma.19G216000	475.574	-0.485809	0.161313	-3.01158	0.0025989	0.0459347	MUTS homolog 6	1.668	0.251	2.624	0.586	TRUE
Glyma.15G158200	242.047	-1.23549	0.410404	-3.01042	0.00260889	0.046062	VQ motif-containing protein	1.938	0.771	5.971	3.109	TRUE
Glyma.18G223100	244.871	1.09142	0.362649	3.00957	0.00261618	0.0461495	cytochrome P450, family 76, subfamily C, polypeptide 4	2.852	1.249	1.325	0.474	TRUE
Glyma.06G051400	3589.09	0.401643	0.133469	3.00926	0.00261888	0.0461763	NADH-ubiquinone oxidoreductase 20 kDa subunit, mitochondrial	71.956	13.99	55.498	6.473	TRUE
Glyma.08G016600	2591.38	-0.3145	0.104552	-3.00808	0.002629	0.0463135	PLAC8 family protein	27.932	4.36	38.224	5.478	TRUE
Glyma.20G013400	338.097	-1.08337	0.360178	-3.00786	0.0026309	0.0463262	0	2.87	1.576	6.342	0.699	TRUE
Glyma.12G041100	1945.79	-0.436191	0.145038	-3.00742	0.00263478	0.0463738	cytochrome BC1 synthesis	16.469	3.008	20.969	3.168	TRUE
Glyma.11G112000	6759.38	0.538207	0.179008	3.0066	0.00264184	0.0464773	squalene synthase 1	81.379	15.397	56.544	10.508	TRUE
Glyma.13G111400	408.452	-0.539484	0.179447	-3.00637	0.00264391	0.0464901	TRICHOME BIREFRINGENCE-LIKE 16	2.191	0.566	3.218	0.897	TRUE
Glyma.18G208800	832.011	-0.969967	0.32265	-3.00625	0.00264492	0.0464901	WRKY DNA-binding protein 33	3.529	1.234	6.965	1.823	TRUE
Glyma.05G085400	606.871	0.617618	0.205486	3.00564	0.00265024	0.0465006	P-loop containing nucleoside triphosphate hydrolases superfamily protein	3.047	1.098	2.229	0.179	TRUE
Glyma.16G005800	1766.34	0.292854	0.0974308	3.00577	0.00264913	0.0465006	phospholipid:diacylglycerol acyltransferase	12.267	1.36	10.222	0.792	TRUE
Glyma.02G284800	442.501	-1.53005	0.509053	-3.00568	0.00264987	0.0465006	Eukaryotic aspartyl protease family protein	1.289	0.372	3.559	1.464	TRUE
Glyma.09G217300	437.872	0.854784	0.284483	3.00469	0.00265848	0.0466037	RHO guanyl-nucleotide exchange factor 14	3.956	1.214	2.691	0.727	TRUE
Glyma.06G001500	1140.14	0.492217	0.163813	3.00474	0.00265805	0.0466037	alpha/beta-Hydrolases superfamily protein	20.155	4.693	14.904	2.477	TRUE
Glyma.05G150400	156.792	-3.17162	1.05576	-3.00411	0.00266363	0.0466733	xyloglucan endotransglucosylase/hydrolase 16	0.219	0.181	2.352	1.532	TRUE
Glyma.11G041000	666.269	0.353918	0.117836	3.00347	0.00266916	0.0466757	0	23.128	3.237	18.852	1.649	TRUE
Glyma.09G040500	1940.81	-1.18724	0.395282	-3.00352	0.00266873	0.0466757	0	23.42	11.953	56.254	37.286	TRUE
Glyma.10G200800	193.393	-2.07094	0.689461	-3.0037	0.00266716	0.0466757	cytochrome P450, family 76, subfamily C, polypeptide 4	0.715	0.459	3.23	2.637	TRUE
Glyma.04G255100	2480.05	-0.306679	0.102115	-3.00327	0.00267097	0.0466775	Coatomer, alpha subunit	8.35	1.436	10.773	1.076	TRUE
Glyma.11G166128	413.181	0.569752	0.18975	3.00265	0.00267643	0.0467315	basic helix-loop-helix (bHLH) DNA-binding superfamily protein	4.138	0.864	3.081	0.454	TRUE
Glyma.19G106800	18047.6	0.556223	0.185288	3.00194	0.00268261	0.046736	glyceraldehyde 3-phosphate dehydrogenase A subunit 2	248.072	43.11	174.624	25.09	TRUE
Glyma.16G080800	777.611	-0.960799	0.320014	-3.00236	0.00267892	0.046736	Yippee family putative zinc-binding protein	16.026	7.555	35.904	13.218	TRUE
Glyma.11G041300	1250.73	0.800801	0.266893	3.00046	0.00269571	0.0469227	CheY-like two-component responsive regulator family protein	9.238	3.01	5.414	1.365	TRUE
Glyma.09G032400	1213.13	-0.791977	0.263987	-3.00006	0.0026993	0.0469644	0	12.464	3.203	24.082	4.051	TRUE
Glyma.10G096600	488.811	-0.589368	0.196475	-2.9997	0.00270243	0.0469711	CDPK-related kinase 1	1.486	0.097	2.135	0.383	TRUE
Glyma.19G188600	321.151	-0.631749	0.21061	-2.99961	0.00270325	0.0469711	Eukaryotic aspartyl protease family protein	1.777	0.586	3.379	0.736	TRUE
Glyma.14G132900	72.079	1.37335	0.458099	2.99794	0.00271814	0.0471883	0	2.598	1.941	0.983	0.269	TRUE
Glyma.13G290000	437.748	0.388427	0.1296	2.99713	0.00272537	0.0472513	Protein of unknown function (DUF1637)	5.376	0.859	4.609	0.551	TRUE
Glyma.14G166300	204.976	-0.543824	0.18149	-2.99644	0.00273154	0.0473166	Galactosyltransferase family protein	1.877	0.201	2.826	0.358	TRUE
Glyma.06G115500	492.029	0.412505	0.137672	2.99629	0.0027329	0.0473194	8-oxoguanine-DNA glycosylase 1	6.699	0.323	4.941	0.868	TRUE
Glyma.06G064800	3929.41	-0.263434	0.0879456	-2.99543	0.00274062	0.0474116	Protein kinase superfamily protein	32.471	2.314	41.266	3.967	TRUE
Glyma.14G087300	267.386	-0.736233	0.245776	-2.99555	0.00273953	0.0474116	Protein of unknown function (DUF620)	1.581	0.361	2.701	0.918	TRUE
Glyma.11G175800	3674.55	0.488085	0.162973	2.99489	0.00274545	0.0474743	phosphate transporter 4;1	36.009	2.301	26.771	4.591	TRUE
Glyma.18G204000	422.835	1.09143	0.364619	2.99336	0.00275928	0.0476716	DNAJ heat shock N-terminal domain-containing protein	4.463	1.81	2.258	0.533	TRUE
Glyma.10G113100	1104.47	0.366887	0.122563	2.99345	0.00275843	0.0476716	NADPH-dependent thioredoxin reductase C	10.128	0.33	8.745	1.393	TRUE
Glyma.17G052800	4314.87	0.510368	0.170517	2.99307	0.00276191	0.0476789	U-box domain-containing protein kinase family protein	16.013	3.448	13.137	2.479	TRUE
Glyma.05G183700	938.822	0.328557	0.109778	2.99292	0.00276324	0.0476789	shikimate kinase 1	11.485	0.799	8.59	0.729	TRUE
Glyma.05G158200	371.093	-0.998329	0.333646	-2.99218	0.00276991	0.0477715	Dof-type zinc finger DNA-binding family protein	4.219	1.007	9.992	1.805	TRUE
Glyma.20G245300	1934.18	-0.388526	0.129853	-2.99204	0.00277121	0.0477731	2-isopropylmalate synthase 1	12.036	1.644	16.442	1.915	TRUE
Glyma.13G265700	1994.59	-0.639284	0.21368	-2.99179	0.00277348	0.0477914	Leucine-rich repeat transmembrane protein kinase	9.444	2.923	18.338	4.424	TRUE
Glyma.13G233900	373.486	1.17785	0.393784	2.9911	0.00277974	0.0478274	ethylene responsive element binding factor 1	8.234	3.445	4.309	0.949	TRUE
Glyma.05G216700	2536.14	0.512771	0.171429	2.99115	0.00277929	0.0478274	Nucleoside diphosphate kinase family protein	50.62	9.589	38.692	1.256	TRUE
Glyma.08G101400	621.072	0.459017	0.153465	2.99103	0.00278042	0.0478274	Restriction endonuclease, type II-like superfamily protein	9.98	1.589	7.91	0.667	TRUE
Glyma.17G199600	873.675	0.36607	0.122375	2.99137	0.00277727	0.0478274	RNA 2\'-phosphotransferase, Tpt1 / KptA family	13.081	2.296	10.349	1.727	TRUE
Glyma.01G173050	973.443	0.666753	0.222933	2.99082	0.00278232	0.0478392	4-phosphopantetheine adenylyltransferase	20.66	5.316	12.452	2.77	TRUE
Glyma.03G258300	4461.72	0.506138	0.169244	2.99059	0.0027844	0.0478542	auxin response factor 18	33.149	4.279	24.698	2.353	TRUE
Glyma.09G282900	1223.38	0.979105	0.327607	2.98866	0.00280202	0.048076	cytochrome P450, family 707, subfamily A, polypeptide 2	15.495	1.798	8.212	2.796	TRUE
Glyma.16G017800	1264.94	0.276361	0.0924713	2.98862	0.00280242	0.048076	metal tolerance protein A2	9.475	1.82	8.229	1.873	TRUE
Glyma.04G202600	1081.17	0.267762	0.0895981	2.98848	0.0028037	0.048076	0	21.811	2.214	17.73	1.988	TRUE
Glyma.06G107200	2139.33	-0.264746	0.088592	-2.98838	0.00280463	0.048076	electron carriers;protein disulfide oxidoreductases	11.361	0.937	14.674	1.697	TRUE
Glyma.03G134700	130.586	-0.648683	0.217067	-2.9884	0.00280441	0.048076	0	1.17	0.41	2.184	0.31	TRUE
Glyma.06G081100	5818.21	0.523478	0.175206	2.98778	0.00281015	0.0481426	BURP domain-containing protein	87.823	16.055	62.918	6.997	TRUE
Glyma.14G020200	1820.59	0.393118	0.131579	2.98769	0.00281095	0.0481426	Transketolase family protein	23.436	2.023	16.937	1.053	TRUE
Glyma.04G123800	930.862	0.818141	0.273895	2.98706	0.00281674	0.0481491	alternative oxidase 1A	9.295	1.324	5.083	1.617	TRUE
Glyma.11G231200	1412.25	0.423455	0.141767	2.98698	0.00281744	0.0481491	0	24.808	3.378	20.12	1.737	TRUE
Glyma.04G036200	1946.14	-0.334298	0.111926	-2.98679	0.00281926	0.0481594	Serine protease inhibitor (SERPIN) family protein	18.574	2.838	24.861	2.39	TRUE
Glyma.10G159700	1208.52	1.38469	0.463695	2.9862	0.00282467	0.0482309	cysteine synthase D1	20.462	6.702	8.708	5.303	TRUE
Glyma.12G013100	1846.12	2.59042	0.86764	2.9856	0.00283026	0.0482518	mitochondrion-localized small heat shock protein 23.6	41.686	29.614	6.689	2.948	TRUE
Glyma.13G246800	933.465	0.600372	0.201083	2.98569	0.00282936	0.0482518	PapD-like superfamily protein	15.114	3.97	10.676	2.22	TRUE
Glyma.11G089100	468.754	-0.497127	0.166495	-2.98584	0.00282801	0.0482518	Concanavalin A-like lectin protein kinase family protein	3.002	0.449	3.815	0.597	TRUE
Glyma.04G174400	2275.57	0.438625	0.146947	2.98492	0.00283653	0.0482929	Protein of unknown function (DUF1118)	49.672	2.072	38.057	3.075	TRUE
Glyma.02G186100	2101.92	-0.386554	0.129504	-2.98488	0.00283687	0.0482929	autoinhibited Ca2+-ATPase 11	9.368	1.14	12.975	1.307	TRUE
Glyma.05G235800	179.967	1.03913	0.348199	2.98429	0.0028424	0.0483662	RNI-like superfamily protein	5.771	1.915	2.949	0.954	TRUE
Glyma.18G052600	41334.4	-0.938317	0.314436	-2.98413	0.00284384	0.0483699	Bifunctional inhibitor/lipid-transfer protein/seed storage 2S albumin superfamily protein	677.574	412.128	1343.23	254.932	TRUE
Glyma.01G037700	626.484	-0.36764	0.123216	-2.98371	0.00284779	0.0483953	0	3.872	0.452	5.432	0.555	TRUE
Glyma.11G229500	169.796	-0.831055	0.278548	-2.98353	0.00284948	0.0484032	SGNH hydrolase-type esterase superfamily protein	1.298	0.257	2.091	0.474	TRUE
Glyma.06G102700	2114.65	0.894442	0.299872	2.98275	0.00285672	0.0484843	Outer arm dynein light chain 1 protein	17.829	4.917	10.037	4.323	TRUE
Glyma.06G089800	5030.16	0.493733	0.165553	2.98232	0.0028607	0.0485235	Inositol 1,3,4-trisphosphate 5/6-kinase family protein	45.339	7.826	33.457	5.335	TRUE
Glyma.06G187600	896.404	0.466735	0.156505	2.98224	0.00286149	0.0485235	Homeodomain-like superfamily protein	14.266	0.736	9.936	1.69	TRUE
Glyma.12G237600	65.3289	2.21172	0.741757	2.98173	0.00286629	0.0485423	0	2.018	1.064	0.416	0.341	TRUE
Glyma.09G009800	202.058	0.874544	0.2933	2.98174	0.00286616	0.0485423	uclacyanin 1	4.335	1.786	2.315	1.071	TRUE
Glyma.07G268300	286.207	0.995736	0.33402	2.98107	0.00287241	0.0486209	PDI-like 5-4	8.63	3.399	4.193	0.834	TRUE
Glyma.20G150000	337.802	0.643691	0.215933	2.98097	0.0028734	0.0486209	TIFY domain/Divergent CCT motif family protein	4.123	1.384	2.73	0.661	TRUE
Glyma.20G037351	247.841	1.03183	0.346179	2.98062	0.00287667	0.0486554	ADP-ribosylation factor A1B	4.479	2.39	2.154	0.77	TRUE
Glyma.08G070100	382.923	-0.940939	0.315719	-2.9803	0.00287965	0.0486714	RING/U-box superfamily protein	2.616	1.083	5.114	1.196	TRUE
Glyma.11G188800	711.274	0.51913	0.174199	2.98009	0.00288164	0.048677	phosphoglycerate/bisphosphoglycerate mutase family protein	7.685	1.051	5.582	0.974	TRUE
Glyma.04G158100	3172.49	0.4968	0.16673	2.97967	0.00288555	0.0487221	signal peptide peptidase	27.589	3.392	20.005	2.168	TRUE
Glyma.06G127400	3012.31	-1.08111	0.362928	-2.97885	0.0028933	0.0488321	NADH-dependent glutamate synthase 1	4.704	1.771	10.669	2.14	TRUE
Glyma.13G328600	1670.18	0.447293	0.150179	2.97839	0.00289764	0.0488635	carbamoyl phosphate synthetase B	8.617	1.481	6.535	0.911	TRUE
Glyma.05G007200	916.883	0.497203	0.166979	2.97763	0.00290485	0.0489641	DegP protease 1	13.648	1.924	9.344	1.2	TRUE
Glyma.16G022000	1154.91	-0.354117	0.118942	-2.97723	0.00290867	0.0490075	ARM repeat superfamily protein	4.179	0.578	5.216	0.725	TRUE
Glyma.01G182500	6675.37	0.256286	0.0860919	2.97688	0.00291194	0.0490417	Thioredoxin superfamily protein	97.251	7.108	82.976	2.372	TRUE
Glyma.08G353800	447.689	0.378056	0.12702	2.97635	0.00291704	0.0490833	0	11.909	1.632	9.086	1.137	TRUE
Glyma.09G059300	697.963	0.298593	0.100324	2.97629	0.0029176	0.0490833	0	9.664	1.53	7.587	1.148	TRUE
Glyma.13G296900	2696.18	-0.928694	0.312037	-2.97623	0.00291814	0.0490833	two-pore channel 1	9.922	5.024	20.382	5.807	TRUE
Glyma.04G039200	1568.33	0.307506	0.103327	2.97604	0.00292001	0.0490938	Protein of unknown function (DUF3223)	26.065	0.791	20.177	1.899	TRUE
Glyma.12G062600	1231.66	0.449684	0.151143	2.97523	0.0029277	0.0491887	0	17.656	3.256	13.024	3.871	TRUE
Glyma.03G193000	452.376	-0.796848	0.267832	-2.97518	0.00292815	0.0491887	Protein kinase superfamily protein	1.389	0.415	2.614	0.679	TRUE
Glyma.03G002600	3031.56	0.339073	0.113988	2.97464	0.00293329	0.0492541	Ubiquitin carboxyl-terminal hydrolase family protein	25.077	1.064	21.707	1.298	TRUE
Glyma.13G176300	1294.38	2.36745	0.796011	2.97414	0.00293812	0.0492739	HSP20-like chaperones superfamily protein	40.266	28.647	7.79	4.069	TRUE
Glyma.04G147100	505.113	0.920251	0.309419	2.97413	0.00293822	0.0492739	tetraspanin7	6.944	1.221	4.419	0.582	TRUE
Glyma.02G097000	291.667	0.68141	0.229168	2.97341	0.00294512	0.0493686	0	3.953	0.818	2.387	0.408	TRUE
Glyma.08G188300	1067.39	0.361182	0.121505	2.97258	0.00295308	0.0494601	SNF1-related protein kinase 2.10	11.741	0.332	10.132	1.641	TRUE
Glyma.11G001100	2596.9	0.426062	0.143376	2.97164	0.00296215	0.0495698	Pentatricopeptide repeat (PPR) superfamily protein	13.263	1.774	10.45	1.331	TRUE
Glyma.11G254100	7607.12	0.294251	0.0990267	2.97144	0.0029641	0.0495814	AMP-dependent synthetase and ligase family protein	58.448	3.7	49.177	3.959	TRUE
Glyma.07G217900	1007.05	-0.603554	0.20321	-2.9701	0.00297699	0.0497548	Auxin efflux carrier family protein	3.982	0.814	6.73	1.103	TRUE
Glyma.03G181000	387.292	1.15595	0.389315	2.96918	0.00298591	0.0497977	0	13.642	7.442	7.05	3.944	TRUE
Glyma.01G075800	190.576	1.03396	0.348172	2.96967	0.00298117	0.0497977	squamosa promoter binding protein-like 10	2.141	0.937	1.208	0.149	TRUE
Glyma.18G248900	320.063	0.979456	0.329865	2.96927	0.00298511	0.0497977	0	5.425	1.428	3.039	1.131	TRUE
Glyma.12G015600	926.91	0.433481	0.146	2.96906	0.00298713	0.0497977	Chaperone DnaJ-domain superfamily protein	12.155	1.248	9.382	1.896	TRUE
Glyma.07G118300	2228.37	-0.229372	0.0772459	-2.96937	0.00298411	0.0497977	HOPW1-1-interacting 1	17.72	1.881	21.568	1.406	TRUE
Glyma.18G204400	481.031	-0.691849	0.23308	-2.96829	0.00299466	0.0499021	receptor like protein 7	1.855	0.225	2.777	0.586	TRUE
Glyma.14G216100	1371.44	0.567761	0.191316	2.96766	0.00300076	0.0499438	Protein kinase superfamily protein	14.239	0.797	9.715	0.958	TRUE
Glyma.06G015400	2497.45	-0.262103	0.0883276	-2.96739	0.00300337	0.0499629	Ribophorin I	17.828	1.9	21.535	1.391	TRUE

## Sheet: LowZ vs Full - Exp1-Sampling2
								FPKM
								LowZn		Full
genes	baseMean	log2FoldChange	lfcSE	stat	pvalue	padj	Annotation	Avg	SD	Avg	SD	FPKM>=2
Glyma.16G118000	278.241	-25.8742	4.27571	-6.05145	1.43544e-09	5.6618e-05	Pectin lyase-like superfamily protein	0	0	17.471	20.697	TRUE
Glyma.02G040700	2132.83	-2.91112	0.513833	-5.66549	1.46606e-08	0.00028913	uncoupling protein 5	5.188	0.928	36.359	21.807	TRUE
Glyma.16G199000	865.139	-5.99762	1.10531	-5.42619	5.75697e-08	0.000756908	C-repeat-binding factor 4	0.532	0.362	32.208	50.873	TRUE
Glyma.U027100	962.26	-0.980477	0.187007	-5.24299	1.57997e-07	0.001181	Malectin/receptor-like protein kinase family protein	4.246	0.974	8.282	1.996	TRUE
Glyma.02G039700	3982.41	-1.16036	0.222376	-5.21799	1.80875e-07	0.001181	0	41.012	1.151	87.764	15.349	TRUE
Glyma.13G095200	93.2171	-3.48598	0.66149	-5.26988	1.36509e-07	0.001181	xyloglucan endotransglycosylase 6	0.288	0.187	3.412	3.067	TRUE
Glyma.09G204500	4535.53	-1.23743	0.243879	-5.07398	3.89582e-07	0.00118202	Basic helix-loop-helix (bHLH) DNA-binding family protein	24.122	6.323	54.543	18.591	TRUE
Glyma.19G127800	946.509	-1.28421	0.249934	-5.13819	2.77397e-07	0.00118202	Transcription elongation factor (TFIIS) family protein	4.477	0.797	10.283	4.486	TRUE
Glyma.01G204400	7615.75	-1.72181	0.334028	-5.15468	2.54059e-07	0.00118202	TIFY domain/Divergent CCT motif family protein	58.215	11.406	186.777	113.873	TRUE
Glyma.04G100300	647.355	-2.89644	0.565395	-5.12286	3.00943e-07	0.00118202	Phosphate-responsive 1 family protein	2.009	0.683	15.629	4.23	TRUE
Glyma.20G044500	38.7196	-23.7559	4.67542	-5.08101	3.75426e-07	0.00118202	0	0	0	4.508	3.357	TRUE
Glyma.02G021400	198.867	-1.93868	0.387126	-5.00788	5.50333e-07	0.00127687	SPFH/Band 7/PHB domain-containing membrane-associated protein family	0.912	0.145	3.046	1.748	TRUE
Glyma.14G176300	246.868	-4.3757	0.870504	-5.02663	4.99175e-07	0.00127687	Phosphate-responsive 1 family protein	0.457	0.129	8.822	11.905	TRUE
Glyma.09G147200	1646.13	-5.06643	1.0103	-5.01477	5.3098e-07	0.00127687	C-repeat-binding factor 4	1.964	0.908	61.68	79.656	TRUE
Glyma.15G132400	720.849	-0.805425	0.162679	-4.95101	7.38291e-07	0.00145602	ethylene-responsive nuclear protein / ethylene-regulated nuclear protein (ERT2)	6.12	1.045	10.334	1.879	TRUE
Glyma.04G100400	513.743	-2.80911	0.569222	-4.935	8.01522e-07	0.00150545	Phosphate-responsive 1 family protein	2.094	1.052	12.615	10.987	TRUE
Glyma.09G026200	434.992	-1.11313	0.229661	-4.84682	1.25455e-06	0.00224923	ethylene-responsive nuclear protein / ethylene-regulated nuclear protein (ERT2)	3.254	0.766	6.995	2.644	TRUE
Glyma.06G102100	885.787	-3.51297	0.735876	-4.77386	1.80726e-06	0.00297016	Phosphate-responsive 1 family protein	0.971	0.655	11.409	15.909	TRUE
Glyma.15G272600	1086.28	-2.30116	0.486002	-4.73486	2.19201e-06	0.00317829	0	10.496	5.208	55.612	24.639	TRUE
Glyma.08G281600	267.455	-2.70645	0.570355	-4.74521	2.08289e-06	0.00317829	arabinogalactan protein 3	1.682	0.395	11.008	10.644	TRUE
Glyma.07G035200	396.026	-2.99214	0.63272	-4.72901	2.25622e-06	0.00317829	hydroxyproline-rich glycoprotein family protein	0.515	0.147	3.322	4.894	TRUE
Glyma.01G216600	197.486	-3.00389	0.634637	-4.73325	2.20955e-06	0.00317829	MATE efflux family protein	0.587	0.284	4.373	5.59	TRUE
Glyma.08G118000	204.578	-1.8052	0.38303	-4.71295	2.44151e-06	0.0033207	0	2.389	0.689	6.861	4.54	TRUE
Glyma.12G181800	4173.5	-1.02986	0.21924	-4.69742	2.63468e-06	0.00346399	arogenate dehydratase 6	31.889	3.871	65.54	13.533	TRUE
Glyma.17G131900	130.347	-4.92232	1.05792	-4.65284	3.27387e-06	0.00416552	Integrase-type DNA-binding superfamily protein	0.194	0.181	5.058	6.537	TRUE
Glyma.01G018400	9213.63	-0.76951	0.165637	-4.64576	3.38834e-06	0.00417644	Basic helix-loop-helix (bHLH) DNA-binding family protein	51.296	5.527	82.206	16.591	TRUE
Glyma.11G038600	4624.63	-1.83984	0.398725	-4.6143	3.94428e-06	0.00444498	TIFY domain/Divergent CCT motif family protein	44.797	8.297	155.756	121.259	TRUE
Glyma.07G088350	368.876	-2.53899	0.548998	-4.62476	3.7503e-06	0.00444498	0	1.372	0.469	7.049	5.449	TRUE
Glyma.13G095100	96.714	-3.54197	0.767053	-4.61763	3.88149e-06	0.00444498	xyloglucan endotransglycosylase 6	0.742	0.129	8.359	9.219	TRUE
Glyma.01G024000	8463.66	-1.01048	0.22238	-4.54393	5.52138e-06	0.00581916	uncoupling protein 5	54.272	10.903	108.413	26.239	TRUE
Glyma.02G208200	140.048	-2.96644	0.653298	-4.54072	5.60627e-06	0.00581916	Phosphate-responsive 1 family protein	0.437	0.392	4.111	5.022	TRUE
Glyma.18G026900	1210.22	-1.78459	0.394383	-4.525	6.03953e-06	0.00595543	CRINKLY4 related 3	4.938	0.827	17.482	6.775	TRUE
Glyma.14G176400	380.119	-3.32514	0.734399	-4.5277	5.96287e-06	0.00595543	Phosphate-responsive 1 family protein	0.999	0.64	9.573	9.799	TRUE
Glyma.17G259300	3739.92	-1.16936	0.260264	-4.49299	7.0231e-06	0.0067564	0	16.969	2.026	35.894	14.793	TRUE
Glyma.01G114400	1422.69	-1.02055	0.228228	-4.4716	7.76365e-06	0.00712143	Plant protein of unknown function (DUF247)	5.751	0.309	10.649	2.398	TRUE
Glyma.13G042500	435.858	-1.67447	0.375692	-4.45703	8.31013e-06	0.00716769	0	5.116	1.165	16.58	3.778	TRUE
Glyma.11G096700	1811.54	-3.24821	0.727617	-4.46417	8.03782e-06	0.00716769	expansin-like A1	2.86	1.225	29.712	26.665	TRUE
Glyma.16G178500	1211.6	-2.42332	0.546461	-4.43456	9.22597e-06	0.00774255	Heavy metal transport/detoxification superfamily protein	9.458	5.415	51.957	31.37	TRUE
Glyma.13G352200	4589.42	-0.573524	0.129582	-4.42597	9.60102e-06	0.00788944	vacuolar protein sorting 46.1	27.126	2.524	38.03	7.268	TRUE
Glyma.13G239000	3358.61	-1.29872	0.293895	-4.419	9.91585e-06	0.00791509	lipoxygenase 3	16.515	3.594	37.965	16.154	TRUE
Glyma.06G102000	1622.47	-2.87673	0.651368	-4.41645	1.00336e-05	0.00791509	Phosphate-responsive 1 family protein	3.741	1.569	26.088	15.893	TRUE
Glyma.11G036500	414.764	-1.90566	0.432605	-4.40508	1.05743e-05	0.00817807	ethylene responsive element binding factor 1	3.124	0.911	10.716	5.79	TRUE
Glyma.13G112000	5759.07	-1.88064	0.428336	-4.39057	1.13052e-05	0.00857521	jasmonate-zim-domain protein 1	30.041	6.597	106.647	92.437	TRUE
Glyma.14G220400	2725.35	-1.24926	0.285864	-4.37014	1.24169e-05	0.00924073	0	11.157	0.821	24.802	10.978	TRUE
Glyma.09G019400	284.726	-0.609398	0.13967	-4.36313	1.28213e-05	0.00936503	Galactose oxidase/kelch repeat superfamily protein	2.223	0.524	2.665	0.713	TRUE
Glyma.11G185700	659.893	-3.53324	0.811383	-4.35459	1.33318e-05	0.00956083	cytochrome P450, family 94, subfamily C, polypeptide 1	1.341	0.291	14.894	22.38	TRUE
Glyma.19G236800	510.881	-1.28498	0.297264	-4.32268	1.54143e-05	0.0108569	RING/U-box superfamily protein	3.18	0.427	7.263	2.049	TRUE
Glyma.13G006700	1121.6	-2.21816	0.514222	-4.31362	1.60605e-05	0.0111136	nudix hydrolase homolog 2	4.42	0.581	19.93	17.049	TRUE
Glyma.13G065300	2149.16	-1.59659	0.371336	-4.29957	1.71129e-05	0.0111484	0	25.096	4.695	74.001	32.216	TRUE
Glyma.01G128100	1165.12	-2.01218	0.467359	-4.30543	1.66659e-05	0.0111484	WRKY DNA-binding protein 33	3.451	0.432	11.847	9.66	TRUE
Glyma.07G212400	518.526	-4.88377	1.13466	-4.30417	1.67611e-05	0.0111484	redox responsive transcription factor 1	0.68	0.756	18.975	30.233	TRUE
Glyma.11G121900	778.615	-1.97538	0.460068	-4.29367	1.75747e-05	0.0111807	0	9.436	1.869	32.554	20.997	TRUE
Glyma.01G205800	1078.19	-0.652683	0.153264	-4.25854	2.05763e-05	0.0118299	0	20.02	1.37	30.307	5.903	TRUE
Glyma.12G238400	1516.96	-0.852309	0.200201	-4.25726	2.06948e-05	0.0118299	A20/AN1-like zinc finger family protein	20.476	2.62	36.373	4.808	TRUE
Glyma.08G044400	3848.92	-1.37705	0.323252	-4.25999	2.04435e-05	0.0118299	Calmodulin binding protein-like	16.635	4.726	39.998	23.689	TRUE
Glyma.12G229000	436.617	-1.53702	0.360929	-4.25852	2.05786e-05	0.0118299	cytochrome BC1 synthesis	0.927	0.338	3.032	0.507	TRUE
Glyma.08G153200	3718.46	-0.585968	0.13803	-4.24521	2.18392e-05	0.0121325	A20/AN1-like zinc finger family protein	55.248	9.027	83.393	11.675	TRUE
Glyma.07G248600	6481.16	-1.64513	0.38839	-4.23576	2.27783e-05	0.0123671	soybean gene regulated by cold-2	49.29	16.745	152.959	71.609	TRUE
Glyma.15G256000	147.727	-1.80428	0.426073	-4.23467	2.28886e-05	0.0123671	0	2.02	0.905	6.658	2.213	TRUE
Glyma.11G202900	619.799	0.512374	0.121459	4.2185	2.45929e-05	0.0127303	nodulin MtN21 /EamA-like transporter family protein	8.648	1.394	6.11	0.839	TRUE
Glyma.08G062700	314.494	-1.58497	0.376295	-4.21205	2.53067e-05	0.0127303	BAK1-interacting receptor-like kinase 1	1.028	0.29	3.167	0.847	TRUE
Glyma.04G038100	225.042	-1.7034	0.404837	-4.20761	2.58084e-05	0.0127303	BRI1 kinase inhibitor 1	0.944	0.147	3.499	3.082	TRUE
Glyma.09G071600	8603.42	-1.79922	0.427622	-4.20751	2.58201e-05	0.0127303	jasmonate-zim-domain protein 1	65.576	12.32	219.174	203.372	TRUE
Glyma.11G026300	519.687	-1.86263	0.441132	-4.2224	2.41714e-05	0.0127303	MATE efflux family protein	2.326	0.34	9.4	9.167	TRUE
Glyma.12G132200	267.105	-2.06986	0.491457	-4.21168	2.53483e-05	0.0127303	disease resistance protein (TIR-NBS-LRR class), putative	0.635	0.149	2.208	1.614	TRUE
Glyma.01G153300	937.701	-3.00527	0.713103	-4.21436	2.50491e-05	0.0127303	cytochrome P450, family 707, subfamily A, polypeptide 1	2.296	0.83	19.321	23.023	TRUE
Glyma.08G167200	319.053	0.577531	0.137528	4.19937	2.67654e-05	0.0130335	RNA methyltransferase family protein	2.775	0.604	1.936	0.096	TRUE
Glyma.15G179600	12466.8	-1.42959	0.341025	-4.19203	2.76466e-05	0.0132983	jasmonate-zim-domain protein 1	123.552	19.307	314.204	208.317	TRUE
Glyma.05G096500	1671.38	-0.982441	0.235474	-4.17219	3.01686e-05	0.014236	WRKY DNA-binding protein 15	12.906	1.238	25.081	10.168	TRUE
Glyma.04G194800	173.903	-1.68699	0.405357	-4.16173	3.15845e-05	0.0143194	calmodulin-like 38	1.575	0.747	4.528	2.032	TRUE
Glyma.04G008900	2258.69	-1.73508	0.416655	-4.1643	3.12304e-05	0.0143194	GATA transcription factor 7	14.714	2.371	45.81	32.075	TRUE
Glyma.09G218600	514.069	-3.43206	0.823936	-4.16545	3.10741e-05	0.0143194	cytochrome P450, family 707, subfamily A, polypeptide 1	1.079	0.691	11.492	15.5	TRUE
Glyma.15G015100	2754.43	-2.03025	0.490116	-4.14239	3.43699e-05	0.015232	lectin protein kinase family protein	6.187	1.429	25.92	25.634	TRUE
Glyma.15G073200	2686.93	-0.494681	0.119828	-4.12826	3.65525e-05	0.0155026	Rubber elongation factor protein (REF)	39.747	5.043	53.077	7.849	TRUE
Glyma.03G200500	283.683	-1.2291	0.29759	-4.13018	3.62486e-05	0.0155026	0	3.634	0.624	7.62	3.563	TRUE
Glyma.08G018000	601.002	-1.72711	0.418042	-4.13142	3.60523e-05	0.0155026	1-aminocyclopropane-1-carboxylic acid (acc) synthase 6	2.107	0.23	7.038	3.396	TRUE
Glyma.10G169300	3977.45	-1.92079	0.465083	-4.12999	3.62772e-05	0.0155026	phloem protein 2-B10	30.782	5.376	106.369	74.473	TRUE
Glyma.07G135400	273.165	-2.28218	0.553979	-4.11961	3.79515e-05	0.0157571	receptor lectin kinase	0.547	0.143	2.834	2.807	TRUE
Glyma.06G020900	1049.47	-0.613478	0.149607	-4.10059	4.12093e-05	0.016017	Pentatricopeptide repeat (PPR) superfamily protein	5.241	0.634	7.781	1.872	TRUE
Glyma.18G283166	969.323	-0.922712	0.225064	-4.09978	4.13537e-05	0.016017	Disease resistance protein (CC-NBS-LRR class) family	1.987	0.121	3.216	1.069	TRUE
Glyma.18G283232	969.323	-0.922712	0.225064	-4.09978	4.13537e-05	0.016017	NB-ARC domain-containing disease resistance protein	2.216	0.245	4.086	1.884	TRUE
Glyma.06G186200	177.724	-2.00785	0.489028	-4.1058	4.02915e-05	0.016017	0	1.729	0.965	7.443	5.843	TRUE
Glyma.11G198300	413.671	-2.05446	0.499663	-4.1117	3.92757e-05	0.016017	AMP-dependent synthetase and ligase family protein	1.758	0.911	7.13	3.92	TRUE
Glyma.02G132500	107.152	-3.59204	0.874441	-4.10781	3.99431e-05	0.016017	redox responsive transcription factor 1	0.329	0.208	3.886	5.605	TRUE
Glyma.05G209000	759.047	-1.23537	0.301666	-4.09514	4.21905e-05	0.0161565	BTB/POZ domain with WD40/YVTN repeat-like protein	4.115	1.227	9.055	5.144	TRUE
Glyma.05G102100	561.296	-1.69907	0.415705	-4.0872	4.36615e-05	0.0164013	arabinogalactan protein 18	3.415	0.855	12.577	8.585	TRUE
Glyma.16G178000	4682.88	-2.00317	0.49009	-4.08736	4.36301e-05	0.0164013	Heavy metal transport/detoxification superfamily protein	53.74	9.671	206.703	162.15	TRUE
Glyma.06G036300	1942.9	-1.6162	0.396132	-4.07996	4.50438e-05	0.0166043	Serine protease inhibitor (SERPIN) family protein	8.915	1.032	24.775	13.654	TRUE
Glyma.01G241200	1283.29	-1.85751	0.457401	-4.06101	4.88603e-05	0.0176807	Protein of unknown function (DUF1005)	6.988	0.998	24.349	26.782	TRUE
Glyma.13G102000	1838.6	-0.743908	0.183495	-4.05409	5.0329e-05	0.017884	WRKY DNA-binding protein 11	14.714	1.212	23.84	4.099	TRUE
Glyma.09G188600	572.461	-2.80527	0.691927	-4.05428	5.02883e-05	0.017884	Leucine-rich repeat (LRR) family protein	0.941	0.232	6.83	6.625	TRUE
Glyma.15G202600	338.702	-2.4716	0.610639	-4.04757	5.17514e-05	0.0182253	0	2.119	0.604	9.604	7.012	TRUE
Glyma.10G253100	342.368	-2.10414	0.520323	-4.04391	5.25663e-05	0.0183484	cysteine-rich RLK (RECEPTOR-like protein kinase) 26	0.966	0.328	3.48	3.788	TRUE
Glyma.06G171100	66.2992	-2.64586	0.655614	-4.03569	5.44414e-05	0.0188363	0	0.439	0.146	3.014	1.401	TRUE
Glyma.17G167100	1998.12	-1.3081	0.324483	-4.03134	5.54595e-05	0.0190216	myb domain protein 73	12.55	1.124	28.308	18.42	TRUE
Glyma.04G090900	745.799	0.34706	0.0865338	4.01068	6.05437e-05	0.0197599	Pentatricopeptide repeat (PPR-like) superfamily protein	6.119	1.331	4.4	0.834	TRUE
Glyma.03G042700	636.08	-1.55762	0.38801	-4.0144	5.9598e-05	0.0197599	WRKY DNA-binding protein 33	2.829	0.375	7.127	4.723	TRUE
Glyma.12G142900	1607.04	-1.82122	0.453724	-4.01394	5.97139e-05	0.0197599	Calcium-binding EF-hand family protein	26.732	5.598	87.474	64.724	TRUE
Glyma.13G070300	197.797	-2.52658	0.629846	-4.01142	6.03537e-05	0.0197599	Cellulose-synthase-like C4	0.445	0.239	2.244	1.555	TRUE
Glyma.20G125500	270.089	-3.08959	0.770397	-4.01039	6.06179e-05	0.0197599	0	1.351	0.643	9.079	3.81	TRUE
Glyma.18G236000	7854.52	-0.85233	0.212649	-4.00815	6.11964e-05	0.019785	fringe-related protein	54.805	2.674	94.734	40.012	TRUE
Glyma.14G179200	2886.87	-1.42876	0.357327	-3.99846	6.3756e-05	0.0198009	0	36.611	7.67	90.073	48.319	TRUE
Glyma.12G066500	295.982	-1.55634	0.389176	-3.99907	6.35926e-05	0.0198009	Protein of unknown function (DUF1635)	1.88	0.459	4.839	2.065	TRUE
Glyma.09G179400	757.225	-1.58587	0.396142	-4.0033	6.24658e-05	0.0198009	0	5.024	1.309	13.7	8.352	TRUE
Glyma.06G114200	418.201	-1.71607	0.429528	-3.99525	6.46247e-05	0.0198009	Eukaryotic aspartyl protease family protein	2.04	0.272	6.912	6.311	TRUE
Glyma.15G152900	4964.05	-1.85647	0.463851	-4.00231	6.2727e-05	0.0198009	soybean gene regulated by cold-2	28.103	7.888	98.433	39.99	TRUE
Glyma.11G194600	559.364	-2.13894	0.535682	-3.99293	6.52618e-05	0.0198009	Heavy metal transport/detoxification superfamily protein	2.003	0.806	8.689	7.114	TRUE
Glyma.13G095000	114.471	-4.74963	1.18909	-3.99435	6.48731e-05	0.0198009	Xyloglucan endotransglucosylase/hydrolase family protein	0.109	0.174	4.031	4.121	TRUE
Glyma.20G141600	69751.3	-0.405652	0.101874	-3.98188	6.83724e-05	0.0198295	polyubiquitin 10	666.129	78.561	764.994	61.759	TRUE
Glyma.12G183800	2713.81	-1.30684	0.328105	-3.98299	6.80545e-05	0.0198295	A20/AN1-like zinc finger family protein	29.958	4.73	71.454	26.562	TRUE
Glyma.14G205600	1399.73	-1.35233	0.339579	-3.98237	6.82316e-05	0.0198295	cytokinin response factor 4	9.186	1.93	23.467	15.224	TRUE
Glyma.08G070300	362.352	-1.44829	0.363682	-3.9823	6.8251e-05	0.0198295	arabinogalactan protein 1	4.018	1.027	11.087	5.887	TRUE
Glyma.06G049400	493.1	-2.35096	0.590224	-3.98316	6.80055e-05	0.0198295	Cellulose-synthase-like C12	0.912	0.291	4.566	5.1	TRUE
Glyma.12G186200	385.144	-3.22193	0.808121	-3.98694	6.69316e-05	0.0198295	NAC domain containing protein 90	1.471	0.474	13.492	18.236	TRUE
Glyma.06G036800	189.26	-2.70735	0.682441	-3.96715	7.27359e-05	0.020941	myb domain protein r1	1.231	0.484	5.853	8.854	TRUE
Glyma.14G155500	415.648	0.975085	0.246185	3.96078	7.47051e-05	0.0213405	Protein kinase protein with adenine nucleotide alpha hydrolases-like domain	2.945	0.991	1.176	0.335	TRUE
Glyma.12G097100	1232.33	-0.669452	0.169312	-3.95395	7.68713e-05	0.0213405	WRKY family transcription factor	8.093	0.965	11.876	1.732	TRUE
Glyma.13G053700	518.3	-0.924994	0.234697	-3.94123	8.10654e-05	0.0213405	Malectin/receptor-like protein kinase family protein	2.058	0.817	3.885	0.872	TRUE
Glyma.09G181960	2004.47	-0.956945	0.242919	-3.93936	8.16982e-05	0.0213405	Protein kinase superfamily protein	7.323	0.886	11.227	2.796	TRUE
Glyma.17G185000	1699.11	-1.37974	0.349933	-3.94287	8.05124e-05	0.0213405	NAC domain containing protein 83	15.521	2.003	33.829	20.122	TRUE
Glyma.09G044800	1326.69	-1.53016	0.38751	-3.94871	7.85748e-05	0.0213405	UDP-xylosyltransferase 2	3.448	0.629	8.822	7.139	TRUE
Glyma.09G131100	1903.26	-1.62463	0.412342	-3.94	8.14813e-05	0.0213405	Heavy metal transport/detoxification superfamily protein	29.289	5.991	83.92	59.862	TRUE
Glyma.17G047700	1099.25	-1.7188	0.435405	-3.9476	7.89401e-05	0.0213405	jasmonate-zim-domain protein 1	11.631	2.657	35.109	26.513	TRUE
Glyma.03G253200	2838.99	-1.86153	0.471581	-3.94742	7.89977e-05	0.0213405	senescence-associated gene 21	39.023	12.482	133.423	101.598	TRUE
Glyma.10G014400	810.076	-1.88606	0.478179	-3.94426	8.00463e-05	0.0213405	alpha/beta-Hydrolases superfamily protein	1.93	0.439	7.43	8.199	TRUE
Glyma.11G144600	394.587	-3.35437	0.848274	-3.95435	7.67431e-05	0.0213405	exocyst subunit exo70 family protein H7	0.446	0.131	5.042	4.755	TRUE
Glyma.01G216000	135.652	-5.71141	1.44643	-3.94863	7.85982e-05	0.0213405	Integrase-type DNA-binding superfamily protein	0.152	0.209	6.748	11.219	TRUE
Glyma.17G069600	2797.07	-1.82951	0.465536	-3.9299	8.49815e-05	0.0220521	UDP-D-glucuronate 4-epimerase 1	12.218	4.648	43.405	22.494	TRUE
Glyma.09G182200	729.604	-1.59138	0.405301	-3.92642	8.62198e-05	0.0220957	suppressor of npr1-1 constitutive 4	6.018	1.517	16.85	16.051	TRUE
Glyma.11G215200	577.078	-1.68033	0.42797	-3.92628	8.62696e-05	0.0220957	Eukaryotic aspartyl protease family protein	2.698	1.178	8.937	4.965	TRUE
Glyma.05G175800	828.811	-1.64054	0.418451	-3.9205	8.83646e-05	0.0223421	0	7.524	2.38	24.479	11.274	TRUE
Glyma.13G274100	960.776	-1.14099	0.29124	-3.91768	8.9405e-05	0.0224612	ethylene responsive element binding factor 4	12.523	2.892	25.31	10.055	TRUE
Glyma.20G249600	991.549	-0.952438	0.24321	-3.91611	8.99908e-05	0.0224652	Protein kinase superfamily protein	6.049	0.309	10.777	4.814	TRUE
Glyma.12G104800	1133.81	-1.82888	0.467751	-3.90994	9.23187e-05	0.0229014	myb domain protein 14	9.493	2.404	32.83	27.458	TRUE
Glyma.09G207400	1377.84	-1.65207	0.423139	-3.90432	9.44888e-05	0.0231897	Transcription factor jumonji (jmj) family protein / zinc finger (C5HC2 type) family protein	4.382	0.423	12.31	13.153	TRUE
Glyma.09G182250	808.013	-1.59653	0.409769	-3.89617	9.77246e-05	0.0235356	Protein kinase superfamily protein	1.883	0.449	5.687	5.359	TRUE
Glyma.20G062000	537.923	-2.08577	0.535193	-3.89722	9.73014e-05	0.0235356	nudix hydrolase homolog 2	2.428	0.817	9.948	9.22	TRUE
Glyma.03G041000	212.23	-2.19931	0.564527	-3.89584	9.78588e-05	0.0235356	Protein of unknown function (DUF567)	1.012	0.297	3.603	1.699	TRUE
Glyma.05G156900	2909.04	-0.273717	0.0704016	-3.88793	0.000101101	0.0237366	ARM repeat superfamily protein	12.127	0.814	13.202	1.713	TRUE
Glyma.17G057100	2050.09	-0.662641	0.170302	-3.89097	9.9844e-05	0.0237366	WRKY DNA-binding protein 11	10.641	0.415	16.37	4.113	TRUE
Glyma.15G072600	1062.69	-0.711798	0.183061	-3.8883	0.000100947	0.0237366	CBS domain-containing protein	11.038	1.441	18.322	4.232	TRUE
Glyma.12G087200	1484.65	-2.62178	0.674282	-3.88826	0.000100966	0.0237366	cytochrome P450, family 94, subfamily C, polypeptide 1	5.672	2.466	33.533	44.363	TRUE
Glyma.12G022800	115.194	-3.24667	0.838428	-3.87233	0.000107802	0.0250119	expansin-like A1	0.242	0.13	2.886	2.708	TRUE
Glyma.13G103100	244.308	-1.93442	0.499808	-3.87032	0.000108691	0.0250707	xyloglucan endotransglycosylase 6	0.994	0.282	3.812	3.358	TRUE
Glyma.19G185600	305.942	1.34112	0.347273	3.86186	0.000112527	0.0253978	Major facilitator superfamily protein	4.447	1.823	1.685	0.401	TRUE
Glyma.14G001300	2309.58	-0.53448	0.138346	-3.86335	0.000111843	0.0253978	Protein kinase superfamily protein	16.329	1.22	22.086	4.643	TRUE
Glyma.19G133800	3051.15	-0.858605	0.222136	-3.86522	0.000110988	0.0253978	dehydration-induced protein (ERD15)	33.835	2.332	59.055	15.326	TRUE
Glyma.20G169000	1103.23	-0.888808	0.230254	-3.86013	0.000113328	0.0253978	Protein kinase superfamily protein	6.771	0.624	11.772	3.512	TRUE
Glyma.17G030700	1513.33	-2.63954	0.683624	-3.8611	0.000112877	0.0253978	COBRA-like protein-7 precursor	2.69	0.769	16.397	16.565	TRUE
Glyma.07G066500	10768.2	-0.502768	0.130494	-3.85281	0.000116771	0.0260216	0	101.912	9.377	132.907	14.646	TRUE
Glyma.12G086200	50.5985	-2.70351	0.702301	-3.8495	0.000118359	0.0262271	C-repeat-binding factor 4	0.303	0.239	2.704	3.351	TRUE
Glyma.19G121900	486.437	-0.680948	0.177006	-3.84703	0.000119559	0.0263451	calmodulin 5	4.184	1.137	6.71	0.871	TRUE
Glyma.15G115300	1074.63	-1.20978	0.315079	-3.83963	0.000123222	0.0268523	Cystatin/monellin superfamily protein	10.547	3.344	21.632	6.079	TRUE
Glyma.19G198600	503.443	-1.97351	0.513978	-3.83968	0.000123193	0.0268523	Late embryogenesis abundant (LEA) hydroxyproline-rich glycoprotein family	4.423	2.541	16.144	8.815	TRUE
Glyma.02G035200	1220.37	-1.8352	0.479099	-3.83053	0.000127868	0.0273909	Protein of unknown function (DUF1645)	11.157	2.94	39.088	21.356	TRUE
Glyma.12G226600	1791.22	-2.29089	0.59845	-3.82804	0.000129166	0.0273909	ethylene responsive element binding factor 4	8.516	1.012	41.647	33.111	TRUE
Glyma.06G171150	109.401	-2.43191	0.63524	-3.82833	0.000129015	0.0273909	calmodulin-like 38	0.767	0.201	3.71	1.208	TRUE
Glyma.03G071700	319.258	-2.4853	0.648885	-3.83012	0.000128083	0.0273909	glyoxal oxidase-related protein	1.391	0.952	6.975	8.812	TRUE
Glyma.16G033900	1086.14	-0.767932	0.200805	-3.82427	0.00013116	0.0275177	disease resistance protein (TIR-NBS-LRR class), putative	2.779	0.54	5.324	0.977	TRUE
Glyma.10G015000	74.671	-2.96702	0.777274	-3.81721	0.000134968	0.0280186	0	0.387	0.315	2.756	2.096	TRUE
Glyma.01G069000	293.016	-1.37197	0.359727	-3.81392	0.000136782	0.0282466	0	3.514	1.478	8.619	2.182	TRUE
Glyma.06G125600	732.343	-1.49357	0.391827	-3.81181	0.000137951	0.0283395	WRKY DNA-binding protein 30	3.076	0.768	8.988	4.481	TRUE
Glyma.01G063000	1646.8	-0.700035	0.183777	-3.80915	0.000139447	0.0284975	reversibly glycosylated polypeptide 3	14.386	1.04	22.365	6.917	TRUE
Glyma.11G080500	905.279	-0.736654	0.193648	-3.80408	0.000142332	0.0284975	RING/U-box superfamily protein	10.575	1.499	15.438	2.354	TRUE
Glyma.17G105400	1775.37	-1.30185	0.342169	-3.80471	0.000141969	0.0284975	0	3.092	0.954	6.949	2.104	TRUE
Glyma.U008800	542.175	-1.35082	0.354936	-3.8058	0.000141344	0.0284975	NB-ARC domain-containing disease resistance protein	2.263	0.361	5.141	4.028	TRUE
Glyma.04G075800	1100.07	-1.79106	0.471136	-3.80157	0.00014378	0.0286419	0	14.715	5.964	49.564	26.028	TRUE
Glyma.17G102400	1379.61	-0.978865	0.258176	-3.79146	0.000149767	0.0292438	Galactosyl transferase GMA12/MNN10 family protein	3.16	0.242	6.01	3.057	TRUE
Glyma.06G265500	613.459	-1.40669	0.370796	-3.79372	0.000148408	0.0292438	GRAS family transcription factor	1.857	0.78	4.64	2.972	TRUE
Glyma.01G024500	273.944	-1.69307	0.446434	-3.79243	0.000149177	0.0292438	0	1.251	0.255	3.881	1.437	TRUE
Glyma.08G302400	1703.74	0.241757	0.0638425	3.78678	0.000152613	0.0293151	MIF4G domain-containing protein / MA3 domain-containing protein	10.226	0.746	8.32	1.002	TRUE
Glyma.06G068100	458.319	-0.814468	0.214921	-3.78961	0.000150885	0.0293151	S-domain-2 5	1.81	0.236	2.969	0.854	TRUE
Glyma.18G265100	4435.43	-1.10801	0.292655	-3.78606	0.000153052	0.0293151	UDP-glucose 6-dehydrogenase family protein	20.861	1.206	43.759	15.902	TRUE
Glyma.13G069800	8442.36	-1.08738	0.287707	-3.77948	0.000157154	0.0298294	senescence-associated gene 101	30.138	1.508	60.711	24.381	TRUE
Glyma.13G094900	520.575	-4.09824	1.08441	-3.77925	0.000157303	0.0298294	Xyloglucan endotransglucosylase/hydrolase family protein	1.082	0.917	20.389	20.869	TRUE
Glyma.17G049700	305.599	-0.9597	0.254552	-3.77016	0.000163144	0.0306423	O-fucosyltransferase family protein	1.398	0.329	2.52	1.266	TRUE
Glyma.08G072200	5274.05	-1.0785	0.286337	-3.76654	0.000165528	0.0307228	alternative oxidase 2	41.262	7.256	84.095	43.954	TRUE
Glyma.17G105300	1751.3	-1.30024	0.345142	-3.76726	0.000165047	0.0307228	RING/U-box superfamily protein	5.044	0.833	14.805	9.118	TRUE
Glyma.02G007400	673.574	-1.68485	0.447639	-3.76386	0.000167307	0.0307498	Chitinase family protein	3.665	0.748	9.833	5.028	TRUE
Glyma.16G081600	92.4503	1.18868	0.316504	3.75564	0.0001729	0.0314833	Subtilase family protein	3.823	1.076	1.757	1.202	TRUE
Glyma.04G036200	1946.14	-0.420275	0.111993	-3.7527	0.000174939	0.0314833	Serine protease inhibitor (SERPIN) family protein	18.574	2.838	23.312	3.409	TRUE
Glyma.08G151100	1457.84	-1.61691	0.431018	-3.75136	0.000175876	0.0314833	0	51.091	16.428	152.166	46.825	TRUE
Glyma.06G259800	9606.96	-1.61897	0.431223	-3.75436	0.000173788	0.0314833	Disease resistance protein (TIR-NBS-LRR class) family	22.19	3.843	64.466	52.887	TRUE
Glyma.04G226700	2648.95	-1.8348	0.489153	-3.75098	0.000176148	0.0314833	NAC transcription factor-like 9	8.325	1.559	29.465	21.246	TRUE
Glyma.01G005000	2578.59	0.578645	0.15442	3.74721	0.000178813	0.0316814	CCCH-type zinc finger family protein	30.875	4.814	19.264	3.166	TRUE
Glyma.10G053000	2526.21	-1.20936	0.322774	-3.74678	0.000179118	0.0316814	0	145.755	51.984	327.387	117.755	TRUE
Glyma.10G239900	911.291	-1.08894	0.290721	-3.74565	0.000179928	0.0316825	Pyridoxal phosphate (PLP)-dependent transferases superfamily protein	5.411	0.822	10.215	2.217	TRUE
Glyma.02G023800	1170.69	-1.30538	0.349202	-3.73817	0.000185363	0.0322734	Disease resistance protein (TIR-NBS-LRR class) family	11.042	2.607	25.396	8.441	TRUE
Glyma.03G218600	288.438	-1.38125	0.369638	-3.73676	0.000186408	0.0322734	Heat shock protein DnaJ with tetratricopeptide repeat	1.174	0.186	2.728	1.686	TRUE
Glyma.15G102300	244.733	-1.57299	0.420974	-3.73656	0.000186556	0.0322734	ARM repeat superfamily protein	1.087	0.634	3.42	1.818	TRUE
Glyma.13G319000	2754.05	-0.946683	0.253465	-3.73496	0.000187745	0.0323373	arogenate dehydratase 6	24.124	4.37	45.079	9.755	TRUE
Glyma.07G041100	1601.71	-0.404851	0.108524	-3.73051	0.000191093	0.0324883	exocyst subunit exo70 family protein D1	6.683	0.461	8.366	1.712	TRUE
Glyma.12G011700	1269.81	-1.2245	0.328404	-3.72863	0.000192523	0.0325382	NB-ARC domain-containing disease resistance protein	3.938	1.225	8.647	2.215	TRUE
Glyma.11G150452	7510.47	-1.44622	0.387939	-3.72796	0.000193036	0.0325382	mitogen-activated protein kinase 3	18.328	1.63	47.899	38.035	TRUE
Glyma.08G062900	170.416	-2.11022	0.566734	-3.72348	0.000196499	0.0329809	BAK1-interacting receptor-like kinase 1	0.654	0.27	2.096	1.687	TRUE
Glyma.11G056200	293.544	-1.12211	0.301876	-3.71714	0.000201493	0.0334813	heat shock factor 4	1.918	0.597	3.93	1.744	TRUE
Glyma.02G125900	4081.48	-1.22431	0.329761	-3.71273	0.000205035	0.0334813	0	38.308	3.424	87.642	39.168	TRUE
Glyma.13G370100	1418.61	-1.45185	0.391012	-3.71305	0.00020478	0.0334813	WRKY DNA-binding protein 40	12.319	2.394	29.643	29.473	TRUE
Glyma.04G048100	412.862	-1.47585	0.397563	-3.71225	0.000205422	0.0334813	Cellulose-synthase-like C12	0.931	0.262	2.269	1.471	TRUE
Glyma.13G035800	2632.97	-1.66201	0.447522	-3.7138	0.000204171	0.0334813	wall associated kinase 3	4.925	0.936	14.428	10.214	TRUE
Glyma.07G183900	253.752	-2.37881	0.64141	-3.70871	0.000208314	0.0338129	Concanavalin A-like lectin protein kinase family protein	0.532	0.204	2.459	2.36	TRUE
Glyma.03G131900	6188.23	-0.932104	0.251402	-3.70762	0.000209215	0.03382	dehydration-induced protein (ERD15)	76.701	6.605	140.827	64.672	TRUE
Glyma.04G036300	1358.68	-0.516727	0.139688	-3.69916	0.000216315	0.0346834	mitogen-activated protein kinase kinase kinase 5	7.994	0.567	10.62	1.708	TRUE
Glyma.06G259400	3741.43	-1.25108	0.338495	-3.69602	0.000219004	0.0346914	disease resistance protein (TIR-NBS-LRR class), putative	9.905	1.9	23.082	14.535	TRUE
Glyma.02G008500	1339.39	-1.3202	0.357152	-3.69648	0.000218611	0.0346914	Protein kinase superfamily protein	3.914	0.965	8.801	5.916	TRUE
Glyma.06G138100	3778.83	-1.8099	0.489586	-3.6968	0.000218338	0.0346914	NAC transcription factor-like 9	12.441	2.183	42.213	32.763	TRUE
Glyma.14G006700	734.661	-0.475524	0.128803	-3.69186	0.000222617	0.0351227	DGCR14-related	6.22	0.198	7.797	0.836	TRUE
Glyma.05G025000	4565.89	0.524342	0.142258	3.68584	0.000227949	0.0355501	CCT motif -containing response regulator protein	35.053	2.052	21.142	3.072	TRUE
Glyma.09G256402	3364.95	-0.459726	0.124715	-3.68622	0.000227607	0.0355501	fringe-related protein	15.977	1.162	20.581	4.128	TRUE
Glyma.04G050400	2585.76	-1.17842	0.319898	-3.68374	0.000229832	0.0355501	ferrochelatase 1	14.6	2.147	32.163	20.027	TRUE
Glyma.18G208800	832.011	-1.18894	0.322612	-3.68534	0.000228394	0.0355501	WRKY DNA-binding protein 33	3.529	1.234	7.701	4.495	TRUE
Glyma.18G003000	730.89	-1.44962	0.393741	-3.68166	0.000231723	0.0357025	Leucine-rich repeat protein kinase family protein	2.391	0.258	6.07	5.293	TRUE
Glyma.18G020600	283.882	-1.98273	0.539106	-3.67781	0.000235243	0.0361038	0	3.207	1.161	12.388	9.074	TRUE
Glyma.04G231100	824.494	-1.01548	0.276301	-3.67525	0.000237619	0.0363029	SAUR-like auxin-responsive protein family	7.036	0.786	12.819	2.38	TRUE
Glyma.01G185800	1423.31	-1.18761	0.323213	-3.67439	0.000238415	0.0363029	heat shock factor 4	5.809	0.924	12.805	6.098	TRUE
Glyma.09G181400	2159.5	-1.30519	0.355304	-3.67345	0.000239301	0.0363029	Protein kinase superfamily protein	7.427	1.282	17.967	12.621	TRUE
Glyma.03G002900	820.256	-0.780838	0.212997	-3.66596	0.000246414	0.036402	S-locus lectin protein kinase family protein	3.089	0.311	4.855	1.603	TRUE
Glyma.08G303700	1091.92	-0.928683	0.253097	-3.66927	0.000243242	0.036402	disease resistance protein (TIR-NBS-LRR class), putative	3.938	0.543	7.605	3.761	TRUE
Glyma.12G214100	794.81	-1.39281	0.379758	-3.66763	0.000244813	0.036402	Late embryogenesis abundant (LEA) hydroxyproline-rich glycoprotein family	8.808	2.38	21.199	9.071	TRUE
Glyma.11G022800	374.261	-1.45392	0.396264	-3.66906	0.000243444	0.036402	hydroxyproline-rich glycoprotein family protein	2.077	0.293	5.221	5.383	TRUE
Glyma.01G202200	241.024	-1.46993	0.400939	-3.66623	0.000246157	0.036402	BON association protein 2	2.374	1.1	7.475	4.248	TRUE
Glyma.08G260500	793.224	-1.99312	0.543551	-3.66685	0.000245557	0.036402	Regulator of Vps4 activity in the MVB pathway protein	1.383	0.573	6.063	4.663	TRUE
Glyma.16G166800	1126.75	-0.896361	0.244626	-3.66421	0.000248106	0.0365151	Protein of unknown function (DUF793)	5.874	0.412	10.327	3.094	TRUE
Glyma.13G053800	739.19	-1.66724	0.455258	-3.66218	0.000250074	0.0366679	Malectin/receptor-like protein kinase family protein	3.111	0.811	9.175	4.139	TRUE
Glyma.13G123300	441.022	0.334392	0.0914698	3.65577	0.000256416	0.0373204	0	6.746	0.59	6.448	0.732	TRUE
Glyma.16G213700	6686.27	-0.702096	0.192169	-3.65353	0.000258656	0.0373706	Disease resistance protein (TIR-NBS-LRR class) family	25.1	2.8	38.919	11.141	TRUE
Glyma.18G041400	452.868	-1.51766	0.415643	-3.65134	0.000260871	0.0374165	Eukaryotic aspartyl protease family protein	2.565	1.118	7.708	2.882	TRUE
Glyma.12G002400	3112.04	-2.84454	0.779001	-3.65152	0.000260693	0.0374165	CRINKLY4 related 4	2.711	0.857	18.304	17.03	TRUE
Glyma.09G045700	4615.38	-1.2627	0.346493	-3.64423	0.000268193	0.0377054	soybean gene regulated by cold-2	17.763	4.031	40.686	18.651	TRUE
Glyma.15G093100	722.631	-1.78363	0.489495	-3.64382	0.000268621	0.0377054	jasmonate-zim-domain protein 8	7.025	3.101	20.567	11.015	TRUE
Glyma.07G266500	2049.24	-1.89931	0.520596	-3.64833	0.00026395	0.0377054	SCARECROW-like 13	5.937	0.697	18.646	12.61	TRUE
Glyma.17G065300	224.252	-2.94364	0.807822	-3.64392	0.000268515	0.0377054	xyloglucan endotransglycosylase 6	0.677	0.468	5.298	5.066	TRUE
Glyma.02G125600	1262.72	-1.36104	0.373822	-3.64087	0.000271719	0.0378708	Auxin-responsive GH3 family protein	5.715	1.285	13.996	5.421	TRUE
Glyma.06G300200	2059.56	-1.6797	0.461331	-3.64098	0.000271606	0.0378708	myb domain protein 14	16.771	6.373	52.441	13.533	TRUE
Glyma.17G089500	600.493	-1.60659	0.441706	-3.63724	0.000275573	0.0382727	Protein of unknown function (DUF1645)	3.086	0.357	8.934	4.941	TRUE
Glyma.17G073300	4767.09	-0.521963	0.143677	-3.63288	0.00028027	0.0385181	signal recognition particle receptor alpha subunit family protein	30.49	2.503	40.73	9.24	TRUE
Glyma.16G010000	5565.18	-1.00284	0.276007	-3.63338	0.000279733	0.0385181	jasmonate-zim-domain protein 6	70.712	11.033	133.219	66.534	TRUE
Glyma.06G142000	4494.75	-1.16119	0.319784	-3.63116	0.000282146	0.0386412	WRKY DNA-binding protein 70	30.148	8.849	64.985	27.37	TRUE
Glyma.18G014100	1312.06	-1.62924	0.449193	-3.62705	0.000286683	0.0391268	beta-1,4-N-acetylglucosaminyltransferase family protein	3.422	0.408	10.15	5.837	TRUE
Glyma.17G237900	2267.56	-1.42116	0.392308	-3.62256	0.000291702	0.0395382	myb domain protein r1	7.85	2.228	19.688	15.878	TRUE
Glyma.14G086500	467.893	-1.63891	0.452341	-3.62316	0.00029102	0.0395382	myb domain protein 73	3.357	0.653	10.337	10.577	TRUE
Glyma.10G230600	823.561	-1.86293	0.514502	-3.62084	0.000293649	0.0396657	Heavy metal transport/detoxification superfamily protein	6.24	2.516	22.989	22.132	TRUE
Glyma.04G082900	1401.36	-1.46121	0.403719	-3.61939	0.000295304	0.0397531	casein kinase I-like 3	10.126	1.42	25.304	22.656	TRUE
Glyma.09G279000	824.345	-1.11921	0.309508	-3.61607	0.000299104	0.0401278	Protein of unknown function (DUF567)	9.925	1.881	19.46	8.416	TRUE
Glyma.13G242000	3174.78	0.252365	0.0699975	3.60534	0.000311741	0.0409209	0	65.183	1.708	52.138	3.186	TRUE
Glyma.06G300600	2005.54	-0.465259	0.129142	-3.60271	0.000314922	0.0409209	S-locus lectin protein kinase family protein	11.03	1.221	14.242	1.859	TRUE
Glyma.09G181600	4085.64	-0.840551	0.233201	-3.60441	0.000312866	0.0409209	Protein kinase superfamily protein	16.522	3.262	27.773	12.795	TRUE
Glyma.16G137000	2329.23	-1.16118	0.322192	-3.60401	0.000313344	0.0409209	Disease resistance protein (TIR-NBS-LRR class) family	8.325	1.286	17.088	7.752	TRUE
Glyma.01G166100	2020.01	-1.24278	0.344896	-3.60335	0.000314139	0.0409209	calcium-dependent protein kinase 16	9.885	0.481	21.94	17.915	TRUE
Glyma.16G210600	7002.97	-1.43755	0.399156	-3.60147	0.000316428	0.0409209	Disease resistance protein (TIR-NBS-LRR class) family	13.093	2.354	33.257	26.033	TRUE
Glyma.02G257700	221.301	-1.78597	0.494982	-3.60815	0.000308386	0.0409209	2-oxoglutarate (2OG) and Fe(II)-dependent oxygenase superfamily protein	1.944	0.241	6.767	5.34	TRUE
Glyma.04G020700	385.613	-2.26327	0.628317	-3.60211	0.000315647	0.0409209	0	1.648	0.676	7.93	5.792	TRUE
Glyma.03G202600	1156.22	-2.32932	0.645869	-3.60648	0.000310377	0.0409209	plant U-box 22	4.837	2.847	23.458	19.123	TRUE
Glyma.04G036000	3651.96	-0.414562	0.115397	-3.59249	0.000327531	0.0422184	Peptidase S24/S26A/S26B/S26C family protein	27.954	1.602	35.64	6.21	TRUE
Glyma.12G236500	2550.32	-0.929583	0.258899	-3.59053	0.000330012	0.0423588	NB-ARC domain-containing disease resistance protein	7.709	1.611	13.937	5.723	TRUE
Glyma.13G047300	2841.86	-1.74871	0.487116	-3.58993	0.000330769	0.0423588	allene oxide cyclase 3	20.432	4.413	68.162	77.894	TRUE
Glyma.11G010400	1246.21	-0.993213	0.276894	-3.58698	0.000334531	0.0427019	cellulose synthase-like D3	3.969	0.333	7.821	4.042	TRUE
Glyma.16G135200	2194.04	-1.26605	0.35307	-3.58583	0.000336004	0.0427458	disease resistance protein (TIR-NBS-LRR class), putative	6.039	0.782	14.07	9.497	TRUE
Glyma.13G266600	1721.91	-1.29236	0.360487	-3.58503	0.000337042	0.0427458	BES1/BZR1 homolog 4	10.965	2.132	26.159	19.06	TRUE
Glyma.17G093302	70.6522	0.797413	0.222617	3.58199	0.000340982	0.043107	S-adenosyl-L-methionine-dependent methyltransferases superfamily protein	2.021	1.058	0.931	0.494	TRUE
Glyma.10G143900	3150.39	-1.1689	0.326413	-3.58105	0.00034222	0.043107	Putative endonuclease or glycosyl hydrolase	9.114	0.765	19.722	11.987	TRUE
Glyma.08G307600	374.556	-1.27406	0.3559	-3.57983	0.000343824	0.043107	Eukaryotic aspartyl protease family protein	1.385	0.276	2.764	0.714	TRUE
Glyma.13G032700	884.949	-1.70745	0.47701	-3.57949	0.000344261	0.043107	Protein kinase superfamily protein	3.205	0.568	9.78	7.148	TRUE
Glyma.03G166300	598.88	-0.955262	0.267115	-3.57622	0.000348598	0.04333	Leucine-rich repeat receptor-like protein kinase family protein	1.812	0.43	3.499	1.245	TRUE
Glyma.05G082200	8077.93	-0.96238	0.269147	-3.57567	0.000349338	0.04333	Disease resistance protein (CC-NBS-LRR class) family	27.84	4.484	48.52	24.879	TRUE
Glyma.06G136200	4331.63	-0.766133	0.214863	-3.56568	0.000362917	0.0438269	Polyketide cyclase/dehydrase and lipid transport superfamily protein	35.854	6.211	57.79	21.912	TRUE
Glyma.19G113400	1419.46	-1.40949	0.39473	-3.57077	0.000355938	0.0438269	0	9.447	3.713	22.061	6.798	TRUE
Glyma.03G138000	5271.77	-1.52511	0.427101	-3.57084	0.000355834	0.0438269	calcium-dependent protein kinase 19	23.099	2.187	65.308	67.434	TRUE
Glyma.20G030600	152.132	-1.55245	0.435405	-3.56554	0.000363108	0.0438269	0	0.893	0.206	2.207	1.059	TRUE
Glyma.06G259100	430.696	-1.6485	0.461878	-3.56912	0.000358177	0.0438269	Disease resistance protein (TIR-NBS-LRR class) family	1.449	0.285	4.336	3.458	TRUE
Glyma.U035800	71.097	-2.27024	0.636201	-3.56843	0.000359129	0.0438269	basic helix-loop-helix (bHLH) DNA-binding superfamily protein	0.493	0.249	2.158	1.945	TRUE
Glyma.10G013300	2555.31	-0.69878	0.196076	-3.56383	0.000365486	0.0438498	basic region/leucine zipper motif 53	24.784	5.227	36.477	9.885	TRUE
Glyma.13G219100	307.134	-2.09573	0.588089	-3.56363	0.000365758	0.0438498	jasmonate-zim-domain protein 8	3.209	0.739	9.521	8.454	TRUE
Glyma.17G133000	370.083	-0.405341	0.113889	-3.55908	0.000372149	0.0440941	FIZZY-related 2	2.843	0.57	3.355	0.419	TRUE
Glyma.08G223400	3885.08	-0.699497	0.196627	-3.55749	0.000374422	0.0440941	mitogen-activated protein kinase kinase 4	30.513	4.411	45.7	15.103	TRUE
Glyma.15G115600	7162.87	-1.33262	0.374361	-3.55971	0.000371268	0.0440941	Auxin-responsive family protein	42.182	2.634	102.034	39.737	TRUE
Glyma.20G012600	1862.35	-1.40319	0.394613	-3.55586	0.000376739	0.0440941	Protein of unknown function (DUF1423)	6.045	0.557	15.466	13.68	TRUE
Glyma.10G178400	844.941	-1.41119	0.39646	-3.55948	0.000371592	0.0440941	calmodulin-like 11	4.955	1.272	12.355	8.546	TRUE
Glyma.11G228100	1053.94	-1.42376	0.400105	-3.55847	0.000373016	0.0440941	ortholog of sugar beet HS1 PRO-1 2	6.128	1.274	14.601	7.356	TRUE
Glyma.17G048900	3049.51	-1.62727	0.457596	-3.55613	0.000376361	0.0440941	Protein kinase superfamily protein	15.8	3.063	46.61	38.317	TRUE
Glyma.03G029600	237.281	-1.65398	0.465661	-3.55189	0.000382469	0.0446324	SAUR-like auxin-responsive protein family	1.43	0.292	4.684	2.815	TRUE
Glyma.04G036700	251.604	-1.89421	0.533415	-3.55109	0.000383635	0.0446364	myb domain protein 77	1.808	0.439	7.103	5.259	TRUE
Glyma.05G024700	222.227	0.577238	0.162606	3.54992	0.000385342	0.0447031	0	3.885	0.726	2.383	0.828	TRUE
Glyma.03G200000	395.209	-0.483132	0.136164	-3.54817	0.000387916	0.0447385	Polynucleotidyl transferase, ribonuclease H-like superfamily protein	2.108	0.287	2.882	0.648	TRUE
Glyma.12G079500	571.304	-1.07822	0.303828	-3.5488	0.000386997	0.0447385	Heavy metal transport/detoxification superfamily protein	4.029	0.826	9.868	4.411	TRUE
Glyma.11G230300	2528.15	-1.59906	0.451994	-3.53779	0.000403495	0.0459973	CRINKLY4 related 3	13.589	3.847	39.015	20.955	TRUE
Glyma.10G274600	581.345	-0.500751	0.141687	-3.5342	0.000409006	0.0462558	Integrase-type DNA-binding superfamily protein	5.964	0.523	8.409	0.101	TRUE
Glyma.11G184200	152.921	-0.874556	0.24752	-3.53327	0.000410453	0.0462558	Glycosyltransferase family 29 (sialyltransferase) family protein	1.18	0.509	2.232	0.368	TRUE
Glyma.17G047300	256.817	-3.3605	0.950786	-3.53444	0.000408637	0.0462558	Integrase-type DNA-binding superfamily protein	0.866	0.502	9.391	13.09	TRUE
Glyma.17G007600	729.884	-1.56307	0.442933	-3.5289	0.000417291	0.0466539	SCARECROW-like 13	2.094	0.816	6.591	3.988	TRUE
Glyma.18G039500	625.694	-1.76173	0.499251	-3.52875	0.000417535	0.0466539	Calcium-binding EF-hand family protein	9.159	2.383	29.323	17.559	TRUE
Glyma.15G030100	194.053	-1.99131	0.564464	-3.5278	0.000419036	0.0466893	Calcium-binding EF-hand family protein	1.036	0.679	3.903	3.592	TRUE
Glyma.11G156100	84.1152	-1.4249	0.404313	-3.52425	0.000424684	0.0471854	0	1.16	0.442	2.773	0.962	TRUE
Glyma.07G095900	2299.4	-1.26243	0.358507	-3.52136	0.000429334	0.0474348	Protein kinase superfamily protein	9.572	1.707	18.74	13.955	TRUE
Glyma.07G087200	1505.5	-1.77068	0.502812	-3.52155	0.000429031	0.0474348	arabinogalactan protein 22	20.54	6.274	64.764	31.36	TRUE
Glyma.15G087601	636.25	-1.01665	0.288808	-3.52015	0.000431306	0.0475195	0	6.432	1.417	11.976	4.312	TRUE
Glyma.20G154700	1175.8	-1.05193	0.298985	-3.51834	0.000434254	0.0475786	Pyridoxal phosphate (PLP)-dependent transferases superfamily protein	4.083	1.19	7.118	3.56	TRUE
Glyma.12G187400	374.89	-1.04499	0.297097	-3.51732	0.000435923	0.0476291	Polynucleotidyl transferase, ribonuclease H-like superfamily protein	4.379	1.202	8.279	2.781	TRUE
Glyma.12G073000	3090.51	-1.23776	0.352165	-3.5147	0.000440249	0.0479689	mitogen-activated protein kinase 3	19.211	2.841	42.197	25.535	TRUE
Glyma.11G132200	364.388	-0.85755	0.244073	-3.5135	0.000442239	0.048053	transmembrane protein G1P-related 1	3.816	0.238	7.53	1.379	TRUE
Glyma.01G003400	774.281	0.388614	0.110668	3.51154	0.000445512	0.0482756	Tetratricopeptide repeat (TPR)-like superfamily protein	9.374	0.611	6.98	1.001	TRUE
Glyma.12G212300	1318.92	-0.484047	0.137895	-3.51027	0.00044765	0.0483745	WRKY DNA-binding protein 69	16.557	1.309	21.482	2.823	TRUE
Glyma.19G109400	1909.38	0.865439	0.246827	3.50626	0.00045445	0.0484456	atypical CYS HIS rich thioredoxin 4	35.341	4.91	19.09	3.152	TRUE
Glyma.07G066000	352.654	-0.509622	0.145232	-3.50903	0.000449751	0.0484456	Erythronate-4-phosphate dehydrogenase family protein	2.773	0.556	3.657	0.526	TRUE
Glyma.13G253400	492.847	-0.723874	0.206383	-3.50743	0.000452462	0.0484456	0	4.897	0.739	8.736	2.551	TRUE
Glyma.08G135200	1594.37	-1.44787	0.412924	-3.50638	0.000454239	0.0484456	signal responsive 1	5.293	0.455	13.474	12.544	TRUE
Glyma.01G183300	1501.88	-1.19474	0.340916	-3.5045	0.000457457	0.0486347	Disease resistance protein (CC-NBS-LRR class) family	4.24	0.838	9.093	5.311	TRUE
Glyma.06G111100	270.977	0.622249	0.177973	3.4963	0.000471754	0.0497524	Histone H3 K4-specific methyltransferase SET7/9 family protein	3.83	0.631	2.199	0.737	TRUE
Glyma.08G249900	4779.47	-1.39184	0.398251	-3.49487	0.000474296	0.0498871	reversibly glycosylated polypeptide 2	26.194	7.738	65.072	40.839	TRUE

## Sheet: LowB vs Low Zn - Exp1-Sampling2
								FPKM
								LowB		LowZn
genes	baseMean	log2FoldChange	lfcSE	stat	pvalue	padj	Annotation	Avg	SD	Avg	SD	FPKM>=2
Glyma.15G056900	804.25	1.53785	0.234367	6.56175	5.31802e-11	1.02625e-06	0	12.57	4.618	4.097	0.976	TRUE
Glyma.01G219502	510.545	-2.20815	0.336992	-6.55254	5.65649e-11	1.02625e-06	glutathione peroxidase 8	6.623	2.023	32.014	16.273	TRUE
Glyma.16G118000	278.241	25.0033	4.2758	5.84764	4.98594e-09	3.15583e-05	Pectin lyase-like superfamily protein	9.092	10.498	0	0	TRUE
Glyma.01G191600	856.992	-2.10665	0.361455	-5.82826	5.60069e-09	3.15583e-05	Protein of unknown function (DUF1230)	8.475	1.74	38.87	18.031	TRUE
Glyma.19G181000	526.067	2.08407	0.364481	5.71791	1.07842e-08	5.31701e-05	0	9.245	2.799	2.52	0.798	TRUE
Glyma.11G104100	1431.23	-1.4633	0.260024	-5.62758	1.82758e-08	8.00947e-05	0	13.687	2.945	35.988	14.204	TRUE
Glyma.04G221700	713.682	-3.16322	0.571624	-5.53374	3.13465e-08	0.00012364	0	4.967	1.675	43.581	37.109	TRUE
Glyma.06G125700	346.364	-3.01048	0.545988	-5.51381	3.51149e-08	0.000125913	sigma factor E	0.988	0.227	8.755	5.633	TRUE
Glyma.14G012900	5813.23	-1.31633	0.239416	-5.49807	3.83968e-08	0.000126207	cellulose synthase like E1	27.43	3.157	65.629	22.562	TRUE
Glyma.07G000500	841.462	-2.2222	0.405476	-5.48047	4.24195e-08	0.000128704	high chlorophyll fluorescence phenotype 173	1.748	0.256	7.242	3.411	TRUE
Glyma.17G088400	2832.5	-1.2444	0.228164	-5.45395	4.92617e-08	0.000138788	SKP1/ASK-interacting protein 16	30.287	1.89	68.686	24.427	TRUE
Glyma.11G176000	1080.7	-1.90985	0.353296	-5.40581	6.45156e-08	0.000169646	0	14.682	2.846	52.668	29.93	TRUE
Glyma.06G113200	5630.22	-1.92542	0.35935	-5.35807	8.41141e-08	0.00019516	Chlorophyll A-B binding family protein	58.384	1.175	215.808	126.754	TRUE
Glyma.06G076900	971.578	-1.4033	0.26402	-5.31513	1.06582e-07	0.000233551	Galactose oxidase/kelch repeat superfamily protein	5.696	1.403	14.484	2.421	TRUE
Glyma.14G126700	846.951	-0.88958	0.169885	-5.23637	1.63768e-07	0.000322976	histone H2A protein 9	12.458	3.091	25.507	6.367	TRUE
Glyma.02G143300	1086.3	-2.30019	0.441975	-5.20436	1.94668e-07	0.00032432	0	6.515	2.081	31.724	21.24	TRUE
Glyma.12G169600	1862.78	-2.10309	0.408953	-5.14262	2.70928e-07	0.000395785	2Fe-2S ferredoxin-like superfamily protein	25.224	4.577	104.208	56.393	TRUE
Glyma.03G128900	712.142	-1.31077	0.255341	-5.13341	2.84539e-07	0.000400824	lycopene cyclase	5.273	0.362	12.054	4.585	TRUE
Glyma.19G215800	48.3351	-1.63145	0.324587	-5.02623	5.00216e-07	0.000657667	Adenine nucleotide alpha hydrolases-like superfamily protein	0.782	0.335	2.654	0.837	TRUE
Glyma.20G085900	755.526	-1.89543	0.377727	-5.01799	5.22158e-07	0.00066437	proton gradient regulation 5	9.401	2.567	32.51	16.894	TRUE
Glyma.16G168200	408.845	-1.42357	0.28457	-5.00255	5.65765e-07	0.000697358	Vacuolar iron transporter (VIT) family protein	3.949	1.32	10.496	2.402	TRUE
Glyma.13G258300	1047.66	1.21624	0.244429	4.97582	6.49719e-07	0.000776571	0	20.705	7.153	8.751	2.308	TRUE
Glyma.08G247140	152.063	-1.01677	0.205087	-4.95775	7.13135e-07	0.000827299	HXXXD-type acyl-transferase family protein	2.938	0.409	7.196	2.524	TRUE
Glyma.08G114400	1215.96	-1.41536	0.2886	-4.90423	9.37967e-07	0.000986603	ACD1-like	7.909	2.354	21.126	8.785	TRUE
Glyma.15G243100	3021.67	-1.74037	0.357673	-4.86581	1.1399e-06	0.00112481	solanesyl diphosphate synthase 1	18.61	2.657	57.227	30.639	TRUE
Glyma.11G042500	366.971	-1.20262	0.247473	-4.85962	1.17611e-06	0.00112763	aluminum-activated, malate transporter 12	1.965	0.721	4.403	0.723	TRUE
Glyma.13G262200	4002.07	-2.01422	0.420226	-4.79317	1.6417e-06	0.00143897	solanesyl diphosphate synthase 1	20.614	2.995	76.907	44.237	TRUE
Glyma.13G280600	8413.24	-1.23552	0.258141	-4.7862	1.69966e-06	0.00145738	Peroxisomal membrane 22 kDa (Mpv17/PMP22) family protein	80.063	2.05	179.414	69.287	TRUE
Glyma.07G059600	858.814	-1.30199	0.272716	-4.77417	1.80447e-06	0.00151434	0	11.15	2.622	26.259	10.887	TRUE
Glyma.20G150100	2428.5	-1.12875	0.238027	-4.7421	2.11515e-06	0.00166855	RmlC-like cupins superfamily protein	38.062	3.758	82.868	25.84	TRUE
Glyma.20G247850	5769.72	1.09326	0.231328	4.72601	2.2897e-06	0.00173771	0	36.302	1.99	16.379	6.791	TRUE
Glyma.19G177600	4020.98	-1.16446	0.246398	-4.7259	2.29093e-06	0.00173771	Thioredoxin superfamily protein	46.349	6.279	98.405	37.699	TRUE
Glyma.13G330400	5306.86	-1.16948	0.248282	-4.71031	2.47337e-06	0.00177744	phototropin 1	18.535	4.91	41.464	12.05	TRUE
Glyma.04G249700	19882.3	-1.22089	0.259564	-4.70362	2.55593e-06	0.00177744	Chlorophyll A-B binding family protein	271.112	15.099	626.078	278.943	TRUE
Glyma.15G041100	2737.65	-1.72518	0.365812	-4.71602	2.40504e-06	0.00177744	myb domain protein 48	24.683	13.26	79.292	20.595	TRUE
Glyma.11G111400	6153.44	-1.21185	0.259059	-4.67791	2.89821e-06	0.00193753	fructose-bisphosphate aldolase 2	34.616	7.077	75.605	27.265	TRUE
Glyma.12G037400	14290.9	-1.2269	0.263664	-4.65326	3.26722e-06	0.00207853	fructose-bisphosphate aldolase 2	111.805	24.913	259.843	105.31	TRUE
Glyma.07G262000	2026.29	-1.22064	0.263192	-4.63782	3.52099e-06	0.00216998	0	24.686	6.902	72.972	25.982	TRUE
Glyma.11G229500	169.796	1.28037	0.277263	4.61787	3.87691e-06	0.00223999	SGNH hydrolase-type esterase superfamily protein	3.11	1.35	1.298	0.257	TRUE
Glyma.08G226600	1865.34	-1.36934	0.296495	-4.61843	3.86659e-06	0.00223999	high chlorophyll fluorescence phenotype 173	11.452	2.56	28.625	10.855	TRUE
Glyma.14G021800	54758.6	-1.37396	0.29744	-4.61929	3.85053e-06	0.00223999	mannose-1-phosphate guanylyltransferase (GDP)s;GDP-galactose:mannose-1-phosphate guanylyltransferases;GDP-galactose:glucose-1-phosphate guanylyltransferases;GDP-galactose:myoinositol-1-phosphate guanylyltransferases;glucose-1-phosphate guanylyltransferase	300.928	74.664	756.099	296.887	TRUE
Glyma.06G047700	1619.32	-1.15826	0.252549	-4.58629	4.512e-06	0.00235093	alpha/beta-Hydrolases superfamily protein	13.651	1.636	29.223	8.702	TRUE
Glyma.18G070500	3725.81	-1.20431	0.262518	-4.58751	4.48571e-06	0.00235093	Chaperonin-like RbcX protein	45.487	7.517	101.008	36.918	TRUE
Glyma.02G285100	337.872	-1.489	0.32385	-4.59779	4.26998e-06	0.00235093	0	2.739	0.772	6.75	3.022	TRUE
Glyma.06G143700	949.821	-2.9381	0.63865	-4.60048	4.21519e-06	0.00235093	0	5.934	2.647	45.354	35.877	TRUE
Glyma.04G242000	2403.34	-1.06822	0.23389	-4.56721	4.94247e-06	0.00237739	Thioredoxin superfamily protein	37.882	7.098	83.615	16.104	TRUE
Glyma.06G122400	1044.04	-1.27163	0.278065	-4.57315	4.8044e-06	0.00237739	Mog1/PsbP/DUF1795-like photosystem II reaction center PsbP family protein	12.698	1.277	29.824	12.435	TRUE
Glyma.01G025200	920.135	-1.54864	0.339027	-4.56788	4.92686e-06	0.00237739	MATE efflux family protein	5.709	2.408	15.04	5.402	TRUE
Glyma.08G024100	1344.22	-1.18884	0.26063	-4.56142	5.08093e-06	0.0023858	0	41.232	3.896	89.788	35.604	TRUE
Glyma.10G222100	1369.23	-1.27921	0.280954	-4.5531	5.28612e-06	0.00245294	one-helix protein 2	19.892	2.339	46.534	20.53	TRUE
Glyma.02G292800	9096	-1.50024	0.331639	-4.52372	6.07625e-06	0.00272347	mannose-1-phosphate guanylyltransferase (GDP)s;GDP-galactose:mannose-1-phosphate guanylyltransferases;GDP-galactose:glucose-1-phosphate guanylyltransferases;GDP-galactose:myoinositol-1-phosphate guanylyltransferases;glucose-1-phosphate guanylyltransferase	47.468	11.788	131.287	59.898	TRUE
Glyma.20G183100	179.262	-1.21657	0.269624	-4.51211	6.41868e-06	0.00274098	FAD-dependent oxidoreductase family protein	0.933	0.411	2.231	0.551	TRUE
Glyma.13G162900	1341.43	-1.24845	0.276779	-4.51065	6.46278e-06	0.00274098	phosphate transporter 4;5	8.151	2.173	19.779	7.332	TRUE
Glyma.18G065900	2720.92	-1.32881	0.294116	-4.518	6.24274e-06	0.00274098	0	44.662	10.831	115.751	60.143	TRUE
Glyma.07G257700	30199.8	-1.09767	0.243602	-4.50599	6.60643e-06	0.0027721	Aluminium induced protein with YGL and LRDR motifs	402.881	127.385	831.813	257.968	TRUE
Glyma.17G012100	2144.74	-1.11978	0.249631	-4.48575	7.26577e-06	0.00292432	0	24.833	2.59	52.811	10.688	TRUE
Glyma.11G111100	2828.15	-1.21991	0.271868	-4.48712	7.21928e-06	0.00292432	fructose-bisphosphate aldolase 2	21.615	4.063	48.401	16.412	TRUE
Glyma.12G103800	289.614	-1.41001	0.314185	-4.48784	7.1948e-06	0.00292432	B-box type zinc finger family protein	2.799	0.916	7.729	2.29	TRUE
Glyma.19G194900	381.625	-1.30484	0.291522	-4.47596	7.60691e-06	0.00297069	0	4.212	1.44	10.813	3.609	TRUE
Glyma.01G109500	706.044	-1.46779	0.328243	-4.47167	7.76116e-06	0.00298447	SOUL heme-binding family protein	10.32	1.905	27.474	16.432	TRUE
Glyma.03G180300	6786.11	1.76468	0.395199	4.46529	7.99606e-06	0.0030037	0	106.342	33.604	28.671	10.965	TRUE
Glyma.14G049700	690.278	-1.39082	0.311385	-4.46655	7.94928e-06	0.0030037	Transducin/WD40 repeat-like superfamily protein	2.826	0.626	7.279	3.266	TRUE
Glyma.14G015900	1345.49	-1.17481	0.263943	-4.45098	8.54779e-06	0.00315094	0	14.379	1.215	32.935	10.806	TRUE
Glyma.13G041200	2847.12	-1.12729	0.254248	-4.43383	9.25747e-06	0.00329781	sigma factor E	20.093	2.094	40.19	12.918	TRUE
Glyma.08G020701	83.3877	-1.24706	0.281295	-4.43329	9.28065e-06	0.00329781	0	1.339	0.846	2.731	0.566	TRUE
Glyma.17G075750	1241.55	-1.05024	0.237065	-4.43017	9.41572e-06	0.00331593	SHV3-like 4	17.187	2.355	38.93	14.612	TRUE
Glyma.11G232600	3080.44	-1.47617	0.334172	-4.41739	9.99e-06	0.0034264	ferritin 4	51.186	12.128	141.939	58.004	TRUE
Glyma.19G260900	320.864	-1.67908	0.380094	-4.41755	9.98261e-06	0.0034264	Homeodomain-like superfamily protein	1.14	0.29	3.58	1.919	TRUE
Glyma.16G043500	158.017	3.21299	0.730066	4.40096	1.07775e-05	0.00363332	apyrase 2	3.517	2.596	0.382	0.186	TRUE
Glyma.13G088700	205.16	2.15584	0.490847	4.3921	1.12263e-05	0.00369	annexin 1	3.914	2.085	0.898	0.282	TRUE
Glyma.18G024600	3161.44	-1.27187	0.289533	-4.39281	1.11895e-05	0.00369	ferritin 4	31.384	5.115	71.632	29.231	TRUE
Glyma.14G160600	1364.74	-1.4057	0.320477	-4.38625	1.1532e-05	0.00375913	sigma factor E	8.609	0.433	22.338	9.291	TRUE
Glyma.12G233900	3069.55	-1.27873	0.292671	-4.36915	1.24732e-05	0.00395364	light-regulated zinc finger protein 1	20.228	4.395	50.295	12.936	TRUE
Glyma.11G232634	1481.91	-1.43249	0.328082	-4.36627	1.26388e-05	0.00395646	0	4.645	1.462	10.893	3.336	TRUE
Glyma.11G091400	1734.86	-1.094	0.251283	-4.35365	1.3389e-05	0.00409383	farnesylated protein 6	34.754	8.916	70.576	13.803	TRUE
Glyma.18G185300	226.624	-1.30229	0.29964	-4.34619	1.38521e-05	0.00414132	one helix protein	5.613	1.612	15.616	6.716	TRUE
Glyma.04G019100	28184.4	-1.13963	0.262652	-4.33892	1.43183e-05	0.00418339	FtsH extracellular protease family	144.89	14.737	304.884	102.852	TRUE
Glyma.13G289600	1200.66	-1.19186	0.275058	-4.33313	1.47004e-05	0.00420167	DNAJ heat shock N-terminal domain-containing protein	11.37	2.639	24.05	4.961	TRUE
Glyma.10G136300	883.679	-1.31861	0.304225	-4.33433	1.46207e-05	0.00420167	proton gradient regulation 5	14.97	3.64	34.34	15.247	TRUE
Glyma.10G284300	453.011	1.12511	0.25989	4.32917	1.49673e-05	0.00421528	mechanosensitive channel of small conductance-like 6	3.387	0.835	1.451	0.428	TRUE
Glyma.08G086600	28148.8	-1.25218	0.289464	-4.32585	1.51942e-05	0.00422047	FtsH extracellular protease family	176.022	21.21	405.856	166.413	TRUE
Glyma.08G272600	484.686	-1.08278	0.250687	-4.31925	1.56558e-05	0.00424258	Mitochondrial substrate carrier family protein	3.72	0.586	8.263	2.257	TRUE
Glyma.02G290900	338.361	-1.43914	0.333181	-4.31938	1.56465e-05	0.00424258	0	2.631	0.676	7.268	4.009	TRUE
Glyma.20G017100	723.497	-1.76328	0.408565	-4.3158	1.59029e-05	0.00424258	sulfate transporter 91	2.936	1.198	8.106	4.269	TRUE
Glyma.03G030400	923.105	-2.1019	0.487219	-4.31408	1.60268e-05	0.00424258	cytochrome P450, family 83, subfamily B, polypeptide 1	5.106	1.873	20.284	9.294	TRUE
Glyma.12G198400	167.167	-1.71552	0.401427	-4.27355	1.92389e-05	0.00489575	B-box type zinc finger family protein	1.822	0.411	5.182	2.885	TRUE
Glyma.02G226200	625.782	-1.80638	0.423219	-4.2682	1.97053e-05	0.00491921	Undecaprenyl pyrophosphate synthetase family protein	2.836	0.538	10.909	5.556	TRUE
Glyma.06G122800	774.387	-1.38625	0.32541	-4.26001	2.04418e-05	0.00507099	serine carboxypeptidase-like 42	4.276	1.274	11.443	3.726	TRUE
Glyma.10G167800	2282.95	-2.00576	0.472016	-4.24934	2.14398e-05	0.0052853	ammonium transporter 1;2	13.1	5.412	51.444	26.626	TRUE
Glyma.08G100100	2281.62	0.937686	0.221994	4.22392	2.40085e-05	0.0055704	auxin response factor 8	13.494	3.612	6.398	1.436	TRUE
Glyma.13G345400	235.196	-1.54327	0.365224	-4.22554	2.38364e-05	0.0055704	glyoxalase 2-4	2.334	0.948	5.825	2.163	TRUE
Glyma.10G168200	2090.75	-2.0007	0.473908	-4.2217	2.42465e-05	0.00559202	ammonium transporter 1;2	9.451	2.78	35.952	17.009	TRUE
Glyma.02G082500	101.566	-2.12632	0.504128	-4.21781	2.46688e-05	0.00559202	Vacuolar iron transporter (VIT) family protein	0.761	0.357	2.84	0.881	TRUE
Glyma.19G027400	169.663	-2.13325	0.508576	-4.19455	2.7341e-05	0.00599117	0	1.144	0.67	4.79	2.85	TRUE
Glyma.16G094000	288.576	-2.63743	0.63329	-4.16465	3.11827e-05	0.00661257	0	1.516	0.63	9.78	6.454	TRUE
Glyma.08G164800	466.107	-1.26911	0.305515	-4.15401	3.26701e-05	0.00678213	Cation efflux family protein	3.463	1.034	8.384	2.8	TRUE
Glyma.05G230700	522.229	-1.65073	0.397762	-4.15005	3.32407e-05	0.00682872	protein kinase family protein	2.194	0.668	6.657	2.433	TRUE
Glyma.20G169500	948.435	-1.19521	0.288351	-4.14499	3.39822e-05	0.00687363	one-helix protein 2	14.585	2.809	29.81	14.76	TRUE
Glyma.07G136500	3099.92	-1.55391	0.375377	-4.1396	3.47911e-05	0.00697483	Regulator of chromosome condensation (RCC1) family protein	15.473	3.817	44.097	15.693	TRUE
Glyma.13G153400	415.992	-1.88955	0.456489	-4.1393	3.48361e-05	0.00697483	0	4.578	2.048	15.731	8.597	TRUE
Glyma.17G125900	140.466	-0.916795	0.222099	-4.12786	3.66148e-05	0.007221	0	1.695	0.739	3.406	0.778	TRUE
Glyma.02G039000	1257.03	-1.49222	0.361929	-4.12297	3.74018e-05	0.00723801	Octicosapeptide/Phox/Bem1p family protein	4.898	2.674	12.513	4.137	TRUE
Glyma.16G028500	1166.86	-1.13045	0.275109	-4.10911	3.97188e-05	0.00764209	0	16.333	2.198	36.457	12.049	TRUE
Glyma.03G185100	234.471	-1.37879	0.335781	-4.1062	4.02216e-05	0.00770127	Major facilitator superfamily protein	1.06	0.394	2.663	0.732	TRUE
Glyma.14G075200	755.975	-0.993072	0.243395	-4.08008	4.50197e-05	0.00837599	Erythronate-4-phosphate dehydrogenase family protein	6.087	1.419	13.026	2.1	TRUE
Glyma.13G068400	725.005	-1.1336	0.278185	-4.07497	4.60208e-05	0.00852207	0	8.188	2.46	17.948	6.716	TRUE
Glyma.13G265000	966.595	-1.10795	0.272309	-4.06873	4.72711e-05	0.00871268	light-regulated zinc finger protein 1	8.065	1.247	16.132	4.437	TRUE
Glyma.14G094700	33034.4	-1.17105	0.288352	-4.06118	4.8825e-05	0.00891576	glycine decarboxylase P-protein 2	118.564	22.917	257.213	81.702	TRUE
Glyma.19G109400	1909.38	-0.999398	0.246846	-4.04867	5.151e-05	0.00927721	atypical CYS HIS rich thioredoxin 4	17.262	3.606	35.341	4.91	TRUE
Glyma.08G073300	410.478	-1.297	0.320484	-4.04702	5.18745e-05	0.0093004	dentin sialophosphoprotein-related	1.385	0.178	3.504	0.738	TRUE
Glyma.04G094232	696.273	-1.05406	0.261697	-4.0278	5.63014e-05	0.00969737	MSCS-like 2	4.442	1.235	9.119	2.684	TRUE
Glyma.08G038200	1076.01	-2.11145	0.524373	-4.02663	5.65827e-05	0.00970344	protein kinase family protein	3.706	1.347	16.116	9.73	TRUE
Glyma.20G076300	6081.1	-1.22105	0.303644	-4.02132	5.78735e-05	0.00980753	Protein kinase superfamily protein	32.93	4.546	72.57	29.699	TRUE
Glyma.03G098900	1641.32	-1.35472	0.337158	-4.01805	5.86815e-05	0.00980753	alkenal reductase	16.565	2.107	42.244	18.421	TRUE
Glyma.01G179400	209.007	-1.84763	0.460697	-4.01051	6.05874e-05	0.00991597	cytochrome P450, family 71, subfamily B, polypeptide 34	1.271	0.789	4.171	2.731	TRUE
Glyma.18G111900	1133.83	-1.04161	0.260383	-4.0003	6.32612e-05	0.0101021	PHYTOENE SYNTHASE	9.714	1.246	19.963	7.022	TRUE
Glyma.03G074600	696.027	-1.98967	0.497914	-3.99602	6.44173e-05	0.0102041	SOUL heme-binding family protein	6.261	2.355	22.108	17.541	TRUE
Glyma.04G100300	647.355	2.24398	0.565648	3.96709	7.27552e-05	0.0110372	Phosphate-responsive 1 family protein	10.249	9.405	2.009	0.683	TRUE
Glyma.13G266300	500.658	1.0792	0.272176	3.96509	7.33687e-05	0.0110454	Leucine-rich repeat transmembrane protein kinase	3.271	1.107	1.572	0.687	TRUE
Glyma.05G204400	119.169	1.3566	0.34296	3.95555	7.63576e-05	0.0113561	Protein of unknown function (DUF 3339)	5.457	1.241	1.849	0.698	TRUE
Glyma.18G099500	179.004	-2.26272	0.572139	-3.95484	7.65848e-05	0.0113561	fatty acid desaturase A	0.719	0.601	3.283	2.047	TRUE
Glyma.10G097800	5303.4	-1.2206	0.309051	-3.94951	7.83106e-05	0.0115686	magnesium-chelatase subunit chlH, chloroplast, putative / Mg-protoporphyrin IX chelatase, putative (CHLH)	16.906	2.268	38.822	14.502	TRUE
Glyma.07G209100	2031.6	-1.41357	0.359025	-3.93726	8.24169e-05	0.0119053	2-oxoglutarate (2OG) and Fe(II)-dependent oxygenase superfamily protein	19.977	6.668	50.033	23.59	TRUE
Glyma.10G243800	11577.1	-2.99419	0.760636	-3.93643	8.2703e-05	0.0119053	Chlorophyll A-B binding family protein	75.994	17.634	584.316	412.574	TRUE
Glyma.14G029700	552.444	-1.4501	0.3703	-3.91601	9.00248e-05	0.0125472	0	8.98	0.641	24.474	9.121	TRUE
Glyma.20G150600	21801.2	-2.53441	0.648134	-3.91032	9.21739e-05	0.0126676	Chlorophyll A-B binding family protein	228.299	81.853	1263.67	886.472	TRUE
[truncated: 114 more rows]
