# Supplementary material for: Global transcriptional modulation and nutritional status of soybean plants following foliar application of zinc borate as a suspension concentrate fertilizer
Source: Sci Rep. 2025 Jan 26;15:3309. doi: 10.1038/s41598-025-87771-5 (PMC11770081; doi:10.1038/s41598-025-87771-5)
Supplement: Supplementary file 12 — Supplementary Material 12 [file 41598_2025_87771_MOESM12_ESM.xlsx]

## Sheet: Full vs Foliar
Supplemental Data S2. List of differentially expressed genes in Experiment 1 (Sampling 2).
								FPKM						TPM
								Full		Foliar				Full		Foliar
genes	baseMean	log2FoldChange	lfcSE	stat	pvalue	padj	Annotation	Avg	SD	Avg	SD	FPKM>=2		Avg	SD	Avg	SD	MAX TPM
Glyma.09G131500	3670.01	4.83425	0.994139	4.86275	1.16e-06	0.0001512	heat shock protein 90.1	80.9461	148.417	3.00711	2.00493	TRUE		157.618	289.971	5.7229	3.85439	157.618
Glyma.20G015900	49.8808	4.79199	1.43694	3.33486	0.00085344	0.021816	17.6 kDa class II heat shock protein	3.65217	6.66871	0.0696362	0.0829538	TRUE		7.11143	13.0293	0.133145	0.158548	7.11143
Glyma.07G200200	628.621	4.73237	1.07115	4.41802	9.96e-06	0.00081852	HSP20-like chaperones superfamily protein	27.0039	49.1804	1.04289	0.191199	TRUE		52.5665	96.0973	1.97988	0.384893	52.5665
Glyma.04G054400	102.868	4.59811	1.1253	4.08612	4.39e-05	0.00255208	17.6 kDa class II heat shock protein	9.83498	17.7546	0.399087	0.11002	TRUE		19.1312	34.6987	0.757507	0.215119	19.1312
Glyma.06G054700	49.7511	4.53217	1.10243	4.11107	3.94e-05	0.00236799	17.6 kDa class II heat shock protein	2.54529	4.6361	0.152441	0.0376681	TRUE		4.95478	9.05885	0.288685	0.0707275	4.95478
Glyma.04G221700	713.682	4.5144	0.579114	7.79536	6.42e-15	3.17e-11	0	22.7993	16.7926	0.989264	0.429339	TRUE		43.3578	31.9159	1.86932	0.801752	43.3578
Glyma.16G178800	1853.85	4.28292	0.936254	4.57453	4.77e-06	0.00046663	heat shock protein 90.1	39.9762	70.5569	2.07397	1.39997	TRUE		77.7682	137.905	3.95226	2.69146	77.7682
Glyma.12G013100	1846.12	3.76902	0.867575	4.34432	1.4e-05	0.00104763	mitochondrion-localized small heat shock protein 23.6	88.6282	146.594	6.68929	2.94761	TRUE		172.064	286.751	12.7178	5.71248	172.064
Glyma.19G219100	831.56	3.63829	0.709584	5.12735	2.94e-07	5.67e-05	galactinol synthase 1	26.7464	39.9021	2.40651	0.880756	TRUE		51.8035	78.1576	4.56872	1.71306	51.8035
Glyma.06G143700	949.821	3.48831	0.640623	5.44518	5.18e-08	1.5e-05	0	25.6283	14.5181	2.55581	0.847284	TRUE		48.7275	27.6216	4.83516	1.57845	48.7275
Glyma.14G214800	236.727	3.48487	0.673386	5.17514	2.28e-07	4.77e-05	HSP20-like chaperones superfamily protein	13.1433	20.855	1.48806	0.711354	TRUE		25.5072	40.8071	2.81809	1.35027	25.5072
Glyma.20G135400	483.228	3.27906	0.570816	5.74452	9.22e-09	3.67e-06	CYCLIN D1;1	9.89514	4.01172	1.08587	0.37862	TRUE		18.8359	7.89227	2.06165	0.732993	18.8359
Glyma.18G099500	179.004	3.23065	0.579256	5.57724	2.44e-08	7.77e-06	fatty acid desaturase A	2.71331	2.11816	0.266707	0.302461	TRUE		5.20536	4.18233	0.508594	0.578328	5.20536
Glyma.06G202200	422.604	3.2121	0.881265	3.64487	0.00026752	0.00966291	heat shock protein 101	7.39808	13.2783	0.897555	0.295599	TRUE		14.3961	25.9497	1.70663	0.576957	14.3961
Glyma.19G181700	277.923	3.18448	0.5865	5.42963	5.65e-08	1.58e-05	0	22.546	7.65701	2.6996	1.16873	TRUE		42.5965	14.3075	5.09662	2.14704	42.5965
Glyma.13G176300	1294.38	3.17512	0.795947	3.98911	6.63e-05	0.00346936	HSP20-like chaperones superfamily protein	67.9242	108.521	7.79	4.06932	TRUE		131.718	212.381	14.8007	7.8433	131.718
Glyma.19G011400	83.6586	3.16838	0.876857	3.61333	0.00030229	0.0104694	HSP20-like chaperones superfamily protein	4.00772	6.29244	0.536978	0.163253	TRUE		7.76505	12.3161	1.01718	0.310413	7.76505
Glyma.06G125700	346.364	3.16156	0.54922	5.75646	8.59e-09	3.46e-06	sigma factor E	5.41113	4.8711	0.712306	0.218009	TRUE		10.2511	9.21931	1.35193	0.422061	10.2511
Glyma.04G061300	535.794	3.02918	0.564042	5.37048	7.85e-08	2.12e-05	WRKY DNA-binding protein 40	11.5594	8.00319	1.41334	0.425806	TRUE		21.7656	14.6681	2.68147	0.826883	21.7656
Glyma.02G143300	1086.3	3.02673	0.443809	6.81989	9.11e-12	1.2e-08	0	18.7054	10.4423	2.67753	0.95721	TRUE		35.5188	19.9017	5.06693	1.79988	35.5188
Glyma.15G050300	348.631	2.98537	0.605383	4.93138	8.17e-07	0.0001184	cytochrome P450, family 71, subfamily B, polypeptide 37	6.88979	3.96417	0.795236	0.218415	TRUE		13.1522	7.71255	1.50941	0.428589	13.1522
Glyma.09G238200	266.767	2.90752	0.47796	6.08318	1.18e-09	6.83e-07	NOD26-like intrinsic protein 4;2	6.86531	2.66582	1.11273	0.292407	TRUE		13.0643	5.3533	2.10826	0.556424	13.0643
Glyma.12G063400	83.783	2.90443	0.738085	3.93509	8.32e-05	0.00413652	actin-11	2.09321	1.91547	0.256248	0.185828	TRUE		3.96383	3.62889	0.482359	0.343974	3.96383
Glyma.20G150600	21801.2	2.85833	0.648201	4.40963	1.04e-05	0.00083865	Chlorophyll A-B binding family protein	605.297	376.957	92.5392	56.0193	TRUE		1148.44	717.655	175.531	107.2	1148.44
Glyma.10G243800	11577.1	2.8564	0.760723	3.75485	0.00017344	0.00709335	Chlorophyll A-B binding family protein	262.401	227.885	39.0986	27.324	TRUE		500.406	434.846	74.1716	52.2934	500.406
Glyma.19G181600	138.131	2.85132	0.667098	4.27421	1.92e-05	0.00135106	0	15.9303	8.26283	2.89497	1.72166	TRUE		30.1328	15.6271	5.47203	3.24848	30.1328
Glyma.12G237600	65.3289	2.80125	0.740815	3.78131	0.00015601	0.00660237	0	3.26745	1.82703	0.416395	0.340741	TRUE		6.242	3.57701	0.792204	0.654084	6.242
Glyma.13G153400	415.992	2.79434	0.459992	6.07476	1.24e-09	7e-07	0	12.9914	7.21433	1.97733	0.809563	TRUE		24.7722	13.9527	3.73618	1.49323	24.7722
Glyma.16G094000	288.576	2.78836	0.638065	4.37003	1.24e-05	0.00096079	0	5.00469	2.84248	0.796068	0.530799	TRUE		9.55367	5.523	1.50661	1.00976	9.55367
Glyma.20G162600	356.822	2.6605	0.461297	5.76743	8.05e-09	3.34e-06	beta-hydroxylase 1	8.51463	5.5214	1.60698	0.104233	TRUE		16.1848	10.5221	3.04358	0.17164	16.1848
Glyma.11G232600	3080.44	2.64706	0.33466	7.90971	2.58e-15	1.7e-11	ferritin 4	134.433	40.9211	22.3882	7.80873	TRUE		255.828	84.2391	42.4786	15.1034	255.828
Glyma.17G173000	758.448	2.6369	0.46727	5.6432	1.67e-08	5.78e-06	mitogen-activated protein kinase kinase kinase 21	23.0506	12.2004	4.02518	1.52937	TRUE		44.0045	24.141	7.65167	2.97949	44.0045
Glyma.11G232634	1481.91	2.61954	0.329143	7.95866	1.74e-15	1.44e-11	0	10.7958	3.79862	2.3374	0.411483	TRUE		20.5522	7.76986	4.43691	0.834935	20.5522
Glyma.06G157800	88.1592	2.61921	0.679749	3.8532	0.00011659	0.0053039	HSP20-like chaperones superfamily protein	5.08108	7.72946	0.871251	0.216081	TRUE		9.85441	15.1272	1.64849	0.39954	9.85441
Glyma.19G260900	320.864	2.61015	0.383574	6.80481	1.01e-11	1.22e-08	Homeodomain-like superfamily protein	3.29556	1.32168	0.532995	0.0349406	TRUE		6.20777	2.4507	1.01014	0.0720778	6.20777
Glyma.10G072000	271.815	2.60418	0.460605	5.65382	1.57e-08	5.58e-06	0	8.82084	4.48336	1.6947	0.513813	TRUE		16.8487	8.95868	3.2079	0.960538	16.8487
Glyma.05G094400	895.999	2.60214	0.447985	5.80854	6.3e-09	2.7e-06	mitogen-activated protein kinase kinase kinase 21	27.2601	12.1158	4.80682	2.43357	TRUE		51.9209	23.5467	9.14246	4.71262	51.9209
Glyma.06G113500	241.404	2.60146	0.511405	5.08689	3.64e-07	6.47e-05	Pheophorbide a oxygenase family protein with Rieske [2Fe-2S] domain	3.01159	1.47763	0.616284	0.283633	TRUE		5.72199	2.83975	1.16887	0.544543	5.72199
Glyma.03G030400	923.105	2.53673	0.488024	5.19797	2.01e-07	4.37e-05	cytochrome P450, family 83, subfamily B, polypeptide 1	16.7505	6.37868	3.27892	2.07986	TRUE		31.9067	12.7136	6.23223	3.99819	31.9067
Glyma.05G218400	1142.24	2.53462	0.61026	4.15335	3.28e-05	0.00205132	Glutaredoxin family protein	24.5621	20.1127	4.7606	0.360251	TRUE		47.16	39.658	9.02565	0.772124	47.16
Glyma.10G261000	2930.57	2.52375	0.487658	5.17525	2.28e-07	4.77e-05	0	43.2635	18.5355	8.5317	5.47798	TRUE		82.4264	36.409	16.2253	10.535	82.4264
Glyma.01G216600	197.486	2.4937	0.632791	3.94079	8.12e-05	0.0040526	MATE efflux family protein	4.37252	5.5897	0.882124	0.502341	TRUE		8.28669	10.5957	1.67524	0.966648	8.28669
Glyma.20G027900	554.249	2.48374	0.526322	4.71905	2.37e-06	0.0002678	Uncharacterised protein family (UPF0114)	13.8428	8.43465	2.61776	1.3663	TRUE		26.319	16.164	4.93704	2.50449	26.319
Glyma.11G217100	19.5941	2.48085	0.774342	3.20381	0.00135621	0.0301708	0	2.25283	1.86203	0.682069	1.1177	TRUE		4.28521	3.5449	1.30054	2.1365	4.28521
Glyma.06G169700	1142.61	2.47683	0.534142	4.63703	3.53e-06	0.00036853	chlorsulfuron/imidazolinone resistant 1	16.9975	20.023	3.52403	0.887648	TRUE		32.7718	39.3498	6.69444	1.74971	32.7718
Glyma.13G262200	4002.07	2.47379	0.420516	5.88276	4.03e-09	1.94e-06	solanesyl diphosphate synthase 1	54.8771	35.7308	10.601	1.26051	TRUE		104.214	67.8757	20.1025	2.57778	104.214
Glyma.04G052000	4033.28	2.47144	0.739028	3.34418	0.00082525	0.0213306	heat shock transcription factor A2	65.6243	73.0849	12.3456	9.79779	TRUE		126.139	143.462	23.5458	18.8019	126.139
Glyma.12G086200	50.5985	2.45679	0.699128	3.51408	0.00044128	0.0138139	C-repeat-binding factor 4	2.70379	3.35056	0.711213	0.245497	TRUE		5.1249	6.35139	1.34386	0.450774	5.1249
Glyma.10G056600	49.4282	2.4556	0.601723	4.08095	4.49e-05	0.00258261	SAUR-like auxin-responsive protein family	3.20121	1.2665	0.503548	0.745492	TRUE		6.07512	2.46808	0.940283	1.3816	6.07512
Glyma.20G085900	755.526	2.44275	0.379725	6.43295	1.25e-10	9.77e-08	proton gradient regulation 5	22.659	9.28494	4.128	1.39888	TRUE		43.0374	17.8456	7.80535	2.58776	43.0374
Glyma.19G027400	169.663	2.43529	0.514105	4.73695	2.17e-06	0.00025244	0	2.68536	1.90824	0.568755	0.407145	TRUE		5.09217	3.60205	1.07254	0.762072	5.09217
Glyma.10G168200	2090.75	2.43235	0.474462	5.12654	2.95e-07	5.67e-05	ammonium transporter 1;2	22.7829	11.4714	4.32976	0.926735	TRUE		43.4688	22.4929	8.1971	1.72578	43.4688
Glyma.11G243400	492.55	2.42761	0.533432	4.55092	5.34e-06	0.0005052	RING/U-box superfamily protein	27.6448	14.8312	5.68413	4.54142	TRUE		52.7173	28.8872	10.7775	8.69195	52.7173
Glyma.02G285100	337.872	2.41475	0.32678	7.38952	1.47e-13	4.15e-10	0	6.82928	2.26703	1.3939	0.361037	TRUE		12.998	4.58379	2.63505	0.651467	12.998
Glyma.04G179400	534.363	2.38786	0.502099	4.75576	1.98e-06	0.00023488	Putative thiol-disulphide oxidoreductase DCC	16.6087	14.1109	4.1069	1.83035	TRUE		31.6071	26.8266	7.7898	3.51198	31.6071
Glyma.12G052100	115.473	2.38782	0.7336	3.25494	0.00113418	0.0269653	Calcium-binding EF-hand family protein	5.50752	6.57503	1.11651	1.27198	TRUE		10.3752	12.4739	2.12862	2.43403	10.3752
Glyma.18G113100	3231.13	2.38264	0.644002	3.69975	0.00021581	0.00826445	spermidine hydroxycinnamoyl transferase	40.1987	25.2231	8.48222	3.8959	TRUE		76.3075	47.9757	16.0757	7.45079	76.3075
Glyma.17G048800	63.9515	2.37723	0.571908	4.15667	3.23e-05	0.00202813	0	2.09368	1.2726	0.292316	0.207836	TRUE		3.94974	2.38638	0.552997	0.394128	3.94974
Glyma.08G038300	85.1288	2.37242	0.629993	3.76579	0.00016603	0.00688595	Peroxisomal membrane 22 kDa (Mpv17/PMP22) family protein	2.3305	1.38808	0.527622	0.271902	TRUE		4.44203	2.66622	1.00472	0.524757	4.44203
Glyma.18G289100	1470.89	2.36774	0.685529	3.45389	0.00055256	0.0162525	heat shock cognate protein 70-1	25.3199	29.349	5.21484	3.46944	TRUE		48.7202	57.6336	9.92893	6.67098	48.7202
Glyma.07G049900	15517.3	2.36299	0.452053	5.22724	1.72e-07	3.9e-05	UDP-Glycosyltransferase superfamily protein	209.636	61.1915	44.6875	33.7846	TRUE		396.158	113.926	85.009	64.8486	396.158
Glyma.14G029700	552.444	2.35328	0.371893	6.32783	2.49e-10	1.72e-07	0	23.5878	7.53332	4.32138	1.29642	TRUE		44.8697	15.1117	8.19716	2.51235	44.8697
Glyma.10G167800	2282.95	2.33217	0.472552	4.93526	8e-07	0.00011737	ammonium transporter 1;2	29.7957	14.0656	6.5907	1.07382	TRUE		56.8364	27.7607	12.4868	2.04883	56.8364
Glyma.08G038200	1076.01	2.32631	0.525264	4.42883	9.47e-06	0.00078697	protein kinase family protein	9.38079	5.13151	2.08248	0.256266	TRUE		17.9021	9.94721	3.94667	0.500792	17.9021
Glyma.04G205100	345.585	2.32371	0.445768	5.21281	1.86e-07	4.12e-05	myb domain protein 4	8.10913	6.60098	1.86921	0.197291	TRUE		15.5592	13.0658	3.53851	0.330066	15.5592
Glyma.11G246600	421.479	2.31631	0.533798	4.33931	1.43e-05	0.00106571	heat shock protein 21	15.9967	17.3684	3.49894	0.853462	TRUE		30.8317	34.145	6.64722	1.69632	30.8317
Glyma.16G018500	8566.82	2.30298	0.476928	4.82878	1.37e-06	0.00017479	UDP-Glycosyltransferase superfamily protein	113.937	45.9309	24.2383	19.8168	TRUE		214.999	85.5396	46.1318	38.0084	214.999
Glyma.13G095100	96.714	2.29268	0.756359	3.0312	0.0024358	0.0441402	xyloglucan endotransglycosylase 6	8.35921	9.21881	2.56503	1.66599	TRUE		15.8161	17.4814	4.84153	3.10158	15.8161
Glyma.12G197100	2089.06	2.28651	0.44513	5.13672	2.8e-07	5.53e-05	beta-amylase 6	24.7852	8.45717	5.83303	1.90813	TRUE		47.0661	16.4203	11.0805	3.72345	47.0661
Glyma.12G169600	1862.78	2.28495	0.409438	5.58072	2.4e-08	7.68e-06	2Fe-2S ferredoxin-like superfamily protein	73.8167	44.0731	16.183	3.57361	TRUE		140.064	83.6352	30.6818	6.92292	140.064
Glyma.07G000500	841.462	2.28159	0.406585	5.61159	2e-08	6.7e-06	high chlorophyll fluorescence phenotype 173	5.14555	2.94051	0.93744	0.292642	TRUE		9.75016	5.55091	1.77876	0.568238	9.75016
Glyma.06G113200	5630.22	2.27902	0.359602	6.3376	2.33e-10	1.64e-07	Chlorophyll A-B binding family protein	134.547	53.1967	29.4369	6.29545	TRUE		255.045	101.372	55.8958	12.5016	255.045
Glyma.07G209100	2031.6	2.24106	0.359806	6.22852	4.71e-10	3.1e-07	2-oxoglutarate (2OG) and Fe(II)-dependent oxygenase superfamily protein	36.4747	5.13515	8.55908	1.83816	TRUE		69.003	9.24137	16.2553	3.67851	69.003
Glyma.18G078200	140.855	2.23028	0.509706	4.37562	1.21e-05	0.00094018	0	4.34983	2.87786	0.966497	0.328313	TRUE		8.32019	5.70499	1.82507	0.59022	8.32019
Glyma.01G048700	135.328	2.22217	0.67131	3.3102	0.0009323	0.0232004	RING/U-box superfamily protein	5.03859	6.33651	1.09961	0.579055	TRUE		9.72748	12.4291	2.08996	1.11126	9.72748
Glyma.20G065500	101.565	2.213	0.489241	4.52333	6.09e-06	0.00056496	0	4.40728	3.01015	0.942829	0.0948286	TRUE		8.37628	5.73821	1.78515	0.161912	8.37628
Glyma.03G128900	712.142	2.20894	0.257656	8.57323	1.01e-17	1.98e-13	lycopene cyclase	10.5184	2.58548	2.6788	0.169138	TRUE		19.992	5.29842	5.07545	0.322977	19.992
Glyma.13G304500	137.634	2.20767	0.365938	6.03289	1.61e-09	8.58e-07	terpene synthase 02	2.04421	0.912834	0.645817	0.407798	TRUE		3.88159	1.7554	1.22373	0.779579	3.88159
Glyma.13G140000	609.304	2.20639	0.405781	5.43739	5.41e-08	1.52e-05	0	69.5687	37.477	15.3955	4.74869	TRUE		132.007	71.665	29.2227	9.26294	132.007
Glyma.17G113100	75.7033	2.20598	0.59428	3.71202	0.00020561	0.00802168	uclacyanin 1	3.25162	2.06554	1.04819	0.61186	TRUE		6.22098	4.11703	1.98062	1.15237	6.22098
Glyma.10G136300	883.679	2.20028	0.305549	7.20105	5.98e-13	1.47e-09	proton gradient regulation 5	34.0542	10.2788	8.13078	0.958367	TRUE		64.6549	20.0527	15.4201	1.96313	64.6549
Glyma.02G257700	221.301	2.19343	0.496055	4.42174	9.79e-06	0.00080961	2-oxoglutarate (2OG) and Fe(II)-dependent oxygenase superfamily protein	6.76743	5.33977	1.51177	0.726601	TRUE		12.9753	10.5703	2.87095	1.39788	12.9753
Glyma.10G066100	493.261	2.18429	0.715815	3.05147	0.00227724	0.0421695	heat shock transcription factor A3	7.47716	7.89192	1.89746	1.73159	TRUE		14.2212	14.9673	3.60774	3.3179	14.2212
Glyma.04G033500	288.407	2.18402	0.437542	4.99158	5.99e-07	9.26e-05	J-domain protein required for chloroplast accumulation response 1	4.11999	2.86266	0.924025	0.254813	TRUE		7.79907	5.36864	1.75307	0.496053	7.79907
Glyma.12G221000	1845.23	2.17944	0.425768	5.11884	3.07e-07	5.83e-05	Peroxisomal membrane 22 kDa (Mpv17/PMP22) family protein	38.6474	23.2554	9.14859	4.19012	TRUE		73.1871	43.6556	17.318	7.93095	73.1871
Glyma.15G011200	2074.92	2.13668	0.424413	5.03444	4.79e-07	7.94e-05	HCO3- transporter family	24.9603	12.6499	5.71461	1.53516	TRUE		47.4794	24.2104	10.8113	2.81422	47.4794
Glyma.08G114400	1215.96	2.10959	0.289511	7.28675	3.18e-13	8.35e-10	ACD1-like	18.9414	1.73249	4.79931	0.808538	TRUE		35.8892	3.72978	9.0779	1.38409	35.8892
Glyma.04G207200	509.342	2.10778	0.420828	5.00865	5.48e-07	8.74e-05	0	5.90162	3.38131	1.40878	0.425727	TRUE		11.2057	6.40734	2.6642	0.788458	11.2057
Glyma.05G219900	141.377	2.09926	0.511425	4.10472	4.05e-05	0.00241194	NAD(P)-binding Rossmann-fold superfamily protein	2.37031	1.09156	0.666314	0.440979	TRUE		4.50169	2.09434	1.26451	0.84576	4.50169
Glyma.12G096900	238.015	2.09601	0.481258	4.35528	1.33e-05	0.00100227	cellulose synthase-like B3	2.81335	1.03363	0.617748	0.196485	TRUE		5.34506	2.00476	1.17308	0.382064	5.34506
Glyma.16G094600	133.908	2.0938	0.703787	2.97505	0.00292937	0.0496319	Uncharacterised protein family SERF	4.12476	5.12067	1.12149	0.569424	TRUE		7.95237	10.0529	2.1327	1.09969	7.95237
Glyma.14G156300	530.203	2.09267	0.434326	4.8182	1.45e-06	0.00018081	Calcium-binding EF-hand family protein	16.2359	7.88452	4.09783	1.58046	TRUE		30.9474	15.3304	7.77127	3.0374	30.9474
Glyma.11G121900	778.615	2.09014	0.460186	4.54195	5.57e-06	0.00052468	0	32.5543	20.9972	8.15444	3.93866	TRUE		61.7613	39.8746	15.4152	7.37265	61.7613
Glyma.20G218100	387.591	2.08887	0.543069	3.84642	0.00011986	0.00540292	UDP-Glycosyltransferase superfamily protein	4.45184	3.29896	1.12779	0.475276	TRUE		8.41402	6.24069	2.14379	0.921114	8.41402
Glyma.15G243100	3021.67	2.08102	0.358	5.8129	6.14e-09	2.69e-06	solanesyl diphosphate synthase 1	41.9063	20.0036	10.7636	0.379301	TRUE		79.517	38.0788	20.3893	0.531818	79.517
Glyma.02G226200	625.782	2.0709	0.424624	4.87704	1.08e-06	0.0001435	Undecaprenyl pyrophosphate synthetase family protein	6.96061	4.38257	1.93587	0.712904	TRUE		13.2774	8.46188	3.66477	1.34664	13.2774
Glyma.10G000200	1899.87	2.06887	0.33761	6.12799	8.9e-10	5.4e-07	P-loop containing nucleoside triphosphate hydrolases superfamily protein	14.7082	7.51573	3.87014	0.361278	TRUE		27.8454	14.2349	7.3316	0.67433	27.8454
Glyma.09G010700	382.675	2.06824	0.489117	4.22852	2.35e-05	0.00157478	tonoplast dicarboxylate transporter	4.90581	2.71232	1.1296	0.69348	TRUE		9.37537	5.41881	2.13205	1.29304	9.37537
Glyma.11G151000	104.973	2.05384	0.546717	3.75668	0.00017218	0.00707444	Serine protease inhibitor, potato inhibitor I-type family protein	4.18468	3.80471	1.2911	0.869039	TRUE		7.90339	7.21528	2.43033	1.60267	7.90339
Glyma.08G197500	966.746	2.05036	0.402872	5.08935	3.59e-07	6.41e-05	hydroxyproline-rich glycoprotein family protein	10.7512	6.63144	3.10018	1.76435	TRUE		20.5455	12.9924	5.88578	3.39126	20.5455
Glyma.20G008300	832.055	2.04508	0.451149	4.53305	5.81e-06	0.00054339	0	44.658	20.1967	11.7789	4.21746	TRUE		85.1059	39.4475	22.2969	7.92599	85.1059
Glyma.12G198400	167.167	2.03056	0.404088	5.02506	5.03e-07	8.14e-05	B-box type zinc finger family protein	5.48403	2.93694	1.24291	0.622176	TRUE		10.4375	5.65306	2.34782	1.16501	10.4375
Glyma.18G039500	625.694	2.02361	0.499526	4.05106	5.1e-05	0.00283877	Calcium-binding EF-hand family protein	29.3226	17.5592	7.62866	3.8875	TRUE		55.7639	33.5125	14.5046	7.51759	55.7639
Glyma.17G047700	1099.25	2.01362	0.435598	4.62266	3.79e-06	0.00038849	jasmonate-zim-domain protein 1	35.1093	26.5132	9.22318	1.29321	TRUE		66.5763	50.3392	17.473	2.44896	66.5763
Glyma.10G053000	2526.21	2.0129	0.323051	6.23091	4.64e-10	3.1e-07	0	327.387	117.755	86.0746	18.7498	TRUE		621.551	229.413	163.1	35.8407	621.551
Glyma.03G086200	1976.13	2.01269	0.593841	3.38928	0.00070077	0.0191186	rotamase FKBP 1	26.3971	29.1812	7.52293	2.66794	TRUE		50.8522	57.3973	14.3028	5.20966	50.8522
Glyma.01G030300	692.303	2.01228	0.650945	3.09133	0.00199263	0.0389279	Protein of unknown function (DUF1645)	23.4468	17.6114	6.19021	4.57031	TRUE		44.444	33.047	11.7352	8.74624	44.444
Glyma.01G040200	1991.91	2.01119	0.452392	4.44569	8.76e-06	0.00074904	glutathione S-transferase TAU 18	55.5656	21.188	14.1791	9.45136	TRUE		105.543	41.0329	26.9598	18.1617	105.543
Glyma.16G217700	722.643	2.00484	0.432847	4.63176	3.63e-06	0.00037634	Homeodomain-like superfamily protein	9.50638	6.1341	2.68868	1.20249	TRUE		18.1942	12.1919	5.10534	2.32448	18.1942
Glyma.11G221000	3602.28	2.00177	0.61841	3.23696	0.0012081	0.028063	rubisco activase	72.02	38.2653	19.7418	25.8059	TRUE		135.933	71.5259	37.6014	49.3659	135.933
Glyma.04G134150	29.1686	-2.05748	0.620053	-3.31823	0.0009059	0.022701	0	0.333771	0.388262	3.32085	2.09094	TRUE		0.635235	0.742995	6.31277	4.01862	6.31277
Glyma.04G255800	181.181	-2.08483	0.639438	-3.26041	0.0011125	0.0265298	Protein of unknown function (DUF579)	1.0371	0.477244	3.93112	2.62317	TRUE		1.95254	0.877319	7.45828	5.0331	7.45828
Glyma.13G357500	1137.37	-2.08971	0.682564	-3.06156	0.00220184	0.0413211	RHO guanyl-nucleotide exchange factor 11	18.3703	15.3829	91.7139	10.9191	TRUE		34.4557	28.7855	173.749	20.6407	173.749
Glyma.01G126600	303.967	-2.11064	0.587781	-3.59086	0.00032959	0.0111196	Disease resistance-responsive (dirigent-like protein) family protein	2.17842	0.763127	10.8226	8.09832	TRUE		4.11387	1.40437	20.3729	14.9284	20.3729
Glyma.19G102400	22955.7	-2.1961	0.665702	-3.29893	0.00097055	0.0239409	CCR-like	209.61	134.333	1057.82	260.517	TRUE		394.774	250.928	2003.68	494.965	2003.68
Glyma.07G125500	137.665	-2.24406	0.510976	-4.39172	1.12e-05	0.00089249	0	0.88341	0.585469	5.16301	3.61036	TRUE		1.65594	1.08525	9.71105	6.61054	9.71105
Glyma.05G182100	36.1511	-2.31477	0.677592	-3.41617	0.00063509	0.0178291	0	0.466264	0.219257	2.94308	0.933904	TRUE		0.885665	0.416529	5.57321	1.76598	5.57321
Glyma.10G264100	119.408	-2.33418	0.610166	-3.82549	0.00013051	0.00575183	Heavy metal transport/detoxification superfamily protein	0.917889	0.800976	4.12125	1.73656	TRUE		1.73784	1.51178	7.79294	3.25545	7.79294
Glyma.18G027400	401.374	-2.4257	0.271502	-8.93439	4.09e-19	1.61e-14	Cyclophilin-like peptidyl-prolyl cis-trans isomerase family protein	0.880454	0.31407	5.95998	1.64997	TRUE		1.65698	0.568854	11.2906	3.13678	11.2906
Glyma.01G243400	147.944	-2.43181	0.735475	-3.30645	0.00094487	0.0234245	0	0.614123	0.346004	4.16418	3.06772	TRUE		1.16252	0.656167	7.90757	5.88712	7.90757
Glyma.10G245100	236.399	-2.44362	0.621831	-3.92971	8.5e-05	0.00418338	Leucine-rich repeat (LRR) family protein	0.774155	0.70552	4.58074	2.68923	TRUE		1.44887	1.31965	8.68517	5.14256	8.68517
Glyma.09G038500	615.414	-2.48829	0.738704	-3.36846	0.0007559	0.0200766	chitinase-like protein 2	1.79874	0.810588	11.7899	9.00729	TRUE		3.3816	1.46186	22.3796	17.263	22.3796
Glyma.01G211800	89.7044	-2.48929	0.683155	-3.64382	0.00026862	0.00968272	NmrA-like negative transcriptional regulator family protein	0.220357	0.152076	2.32179	2.07917	TRUE		0.413175	0.286186	4.36323	3.83621	4.36323
Glyma.13G324900	213.933	-2.56112	0.713317	-3.59044	0.00033012	0.0111196	Nucleotide/sugar transporter family protein	0.631845	0.66623	3.80705	2.65691	TRUE		1.18838	1.26363	7.22333	5.09523	7.22333
Glyma.19G008200	321.331	-2.6529	0.62691	-4.23172	2.32e-05	0.00156098	Tetratricopeptide repeat (TPR)-like superfamily protein	0.502707	0.275681	3.67696	2.5563	TRUE		0.946752	0.508673	6.98284	4.91197	6.98284
Glyma.11G229700	2000.05	-2.72789	0.364827	-7.47722	7.59e-14	2.5e-10	Protein of unknown function (DUF1313)	9.39288	3.66941	64.8167	24.6364	TRUE		17.7267	6.64896	122.896	47.0597	122.896
Glyma.11G148100	283.409	-2.74455	0.891521	-3.0785	0.00208044	0.0399897	FASCICLIN-like arabinogalactan-protein 11	1.10508	0.890895	7.51866	6.21629	TRUE		2.06811	1.64813	14.281	11.9325	14.281
Glyma.20G115600	587.767	-2.76598	0.782873	-3.53311	0.0004107	0.0131486	B-box type zinc finger protein with CCT domain	2.15558	1.7069	15.1646	7.48938	TRUE		4.06055	3.21107	28.7264	14.2316	28.7264
Glyma.06G158800	216.814	-2.82	0.668307	-4.21962	2.45e-05	0.00162676	Eukaryotic aspartyl protease family protein	0.440327	0.346964	3.58314	2.53878	TRUE		0.833172	0.657754	6.80573	4.87115	6.80573
Glyma.04G063800	433.853	-2.84958	0.861217	-3.30879	0.00093701	0.0232812	cellulose synthase family protein	0.43952	0.411913	3.32139	2.534	TRUE		0.829736	0.781126	6.30361	4.85862	6.30361
Glyma.15G157100	282.997	-2.86408	0.821732	-3.48542	0.00049137	0.0149662	cellulose synthase A4	0.269359	0.111975	2.58624	2.17167	TRUE		0.508734	0.210534	4.91132	4.16717	4.91132
Glyma.19G255800	161.576	-2.92318	0.762754	-3.8324	0.0001269	0.00563483	Cytochrome b561/ferric reductase transmembrane with DOMON related domain	0.251093	0.127768	2.41458	2.13156	TRUE		0.473753	0.240125	4.58314	4.08887	4.58314
Glyma.13G334500	357.562	-2.9757	0.947149	-3.14174	0.00167945	0.0348095	UDP-XYL synthase 5	0.546126	0.356374	4.23081	3.20921	TRUE		1.0281	0.673729	8.02998	6.14875	8.02998
Glyma.06G065000	514.085	-2.98464	0.812317	-3.67423	0.00023857	0.00891918	cellulose synthase family protein	0.528195	0.242557	4.54454	3.4915	TRUE		0.997594	0.447797	8.62725	6.68616	8.62725
Glyma.08G249800	257.086	-3.04122	0.831753	-3.6564	0.00025578	0.00938497	COBRA-like extracellular glycosyl-phosphatidyl inositol-anchored protein family	0.58089	0.543002	4.59212	3.52109	TRUE		1.09993	1.02791	8.71634	6.74839	8.71634
Glyma.07G133900	185.102	-3.07757	0.921294	-3.34048	0.00083633	0.0215041	laccase 17	0.232464	0.165407	2.26295	2.13033	TRUE		0.43549	0.3048	4.30461	4.09134	4.30461
Glyma.12G173800	264.986	-3.07773	0.912107	-3.37431	0.00074002	0.0198125	FASCICLIN-like arabinogalactan-protein 11	0.452168	0.437498	5.24727	3.92145	TRUE		0.843615	0.808974	9.96102	7.50807	9.96102
Glyma.18G272100	273.455	-3.10549	0.679443	-4.57065	4.86e-06	0.00047353	COBRA-like extracellular glycosyl-phosphatidyl inositol-anchored protein family	0.546431	0.0360141	4.71397	3.82931	TRUE		1.03459	0.0746584	8.95367	7.34857	8.95367
Glyma.09G051100	1022.56	-3.12686	0.810137	-3.85967	0.00011354	0.00518331	cellulose synthase A4	0.781058	0.647725	8.04059	6.37525	TRUE		1.47425	1.22746	15.2747	12.2273	15.2747
Glyma.10G139800	211.329	-3.13079	0.738228	-4.24096	2.23e-05	0.00151619	germin-like protein 10	0.560869	0.293115	5.37718	3.91559	TRUE		1.05678	0.54533	10.2082	7.51995	10.2082
Glyma.05G085700	145.293	-3.18005	0.921674	-3.4503	0.00055997	0.0163971	Protein of unknown function (DUF579)	0.339324	0.374666	3.25668	2.56636	TRUE		0.644104	0.709946	6.18151	4.9119	6.18151
Glyma.11G044200	221.344	-3.23799	0.948976	-3.41209	0.00064468	0.0180213	tubulin alpha-2 chain	0.291157	0.160057	3.55273	2.75694	TRUE		0.546801	0.29783	6.74378	5.28157	6.74378
Glyma.11G000900	98.4206	-3.29616	0.883199	-3.73207	0.00018991	0.00756646	0	0.246752	0.244481	2.37563	1.91104	TRUE		0.463583	0.460431	4.51387	3.66924	4.51387
Glyma.12G069301	176.386	-3.32423	0.75788	-4.38622	1.15e-05	0.00091168	0	0.12268	0.0887095	2.79959	2.78254	TRUE		0.233501	0.167231	5.32585	5.34147	5.32585
Glyma.07G032900	1001.29	-3.39482	0.496838	-6.83286	8.32e-12	1.13e-08	0	4.88332	2.31976	50.9188	21.0069	TRUE		9.17638	4.15689	96.3717	39.6913	96.3717
Glyma.10G274300	1043.18	-3.47394	0.754029	-4.60717	4.08e-06	0.00041086	B-box type zinc finger protein with CCT domain	1.76559	1.0765	19.0727	10.0363	TRUE		3.31378	2.01509	36.1848	19.1537	36.1848
Glyma.19G142700	300.231	-3.49027	0.869955	-4.01201	6.02e-05	0.00323752	0	1.04854	0.678367	12.6535	10.5283	TRUE		1.96298	1.23954	24.0407	20.2105	24.0407
Glyma.08G207900	150.834	-3.49132	1.16963	-2.98499	0.00283591	0.048565	indole-3-acetic acid inducible 19	0.400435	0.429642	4.38872	4.31761	TRUE		0.751846	0.808542	8.27629	8.12588	8.27629
Glyma.18G027500	173.764	-3.53743	0.500598	-7.0664	1.59e-12	3.18e-09	Protein of unknown function (DUF1313)	0.505444	0.358838	7.0457	3.94168	TRUE		0.950674	0.657251	13.3516	7.50442	13.3516
Glyma.06G225500	421.14	-3.59579	0.918129	-3.91643	8.99e-05	0.00437598	Cellulose synthase family protein	0.31554	0.134599	3.53802	2.91815	TRUE		0.593994	0.247012	6.72023	5.59459	6.72023
Glyma.10G139700	175.107	-3.67002	0.90873	-4.03862	5.38e-05	0.00297014	germin-like protein 10	0.320747	0.264474	5.0659	4.44751	TRUE		0.605151	0.490026	9.63338	8.52774	9.63338
Glyma.03G139900	220.88	-3.81791	0.960865	-3.97341	7.08e-05	0.00366736	0	0.472002	0.427066	6.68916	5.79376	TRUE		0.884898	0.804037	12.7099	11.1139	12.7099
Glyma.02G262100	265.671	-3.84562	0.866486	-4.43817	9.07e-06	0.00076627	TRICHOME BIREFRINGENCE-LIKE 33	0.258923	0.284117	4.74834	4.11384	TRUE		0.481789	0.522986	9.02162	7.90082	9.02162
Glyma.14G062300	303.361	-3.90679	0.888913	-4.39502	1.11e-05	0.0008808	Laccase/Diphenol oxidase family protein	0.285862	0.241373	4.96627	4.36622	TRUE		0.536416	0.440989	9.43992	8.37669	9.43992
Glyma.08G209300	267.782	-3.94262	0.564763	-6.98101	2.93e-12	4.82e-09	0	0.438833	0.342563	8.08766	4.44536	TRUE		0.827268	0.641614	15.3379	8.47563	15.3379
Glyma.11G053200	102.368	-3.97572	1.05216	-3.77864	0.00015769	0.00663782	Protein of unknown function (DUF579)	0.127157	0.100368	2.27166	1.88272	TRUE		0.238489	0.188806	4.30812	3.59088	4.30812
Glyma.15G143600	541.952	-3.97672	0.87763	-4.53121	5.86e-06	0.00054558	chitinase-like protein 2	0.730142	0.306459	13.2237	10.0865	TRUE		1.37639	0.569011	25.0928	19.3287	25.0928
Glyma.03G145600	191.641	-4.23571	0.960858	-4.40825	1.04e-05	0.00083955	peroxidase 2	0.18441	0.280677	4.32909	3.66057	TRUE		0.347695	0.53232	8.22121	6.99904	8.22121
Glyma.13G240500	188.741	-4.96483	1.24606	-3.98443	6.76e-05	0.00353379	allantoinase	0.109051	0.0420545	3.35121	3.23053	TRUE		0.20782	0.0852048	6.31034	6.03936	6.31034
Glyma.02G028400	100.335	-5.13845	1.51774	-3.3856	0.00071022	0.0192871	0	0.20259	0.301323	4.86731	5.06194	TRUE		0.384005	0.566164	9.16806	9.49578	9.16806
Glyma.04G105900	1634.12	-5.69038	1.87638	-3.03264	0.00242428	0.0439839	lipoxygenase 1	1.36984	0.324859	80.7749	100.725	TRUE		2.59607	0.631544	152.236	190.922	152.236
Glyma.15G021600	161.217	-6.80107	2.19055	-3.10473	0.00190452	0.0375788	Leucine-rich repeat transmembrane protein kinase protein	0.0383998	0.0767995	4.4592	5.52959	TRUE		0.072779	0.145558	8.3427	10.2899	8.3427

## Sheet: Full vs lowB_lowZn
								FPKM						TPM
								LowZnB		Full				LowZnB		Full
genes	baseMean	log2FoldChange	lfcSE	stat	pvalue	padj	Annotation	Avg	SD	Avg	SD	FPKM>=2		Avg	SD	Avg	SD	MAX TPM	fold change
Glyma.03G145600	191.641	4.69348	0.960426	4.88687	1.02e-06	0.00019665	peroxidase 2	6.35861	5.55449	0.18441	0.280677	TRUE		12.0462	10.5938	0.347695	0.53232	12.0462	0.0288636
Glyma.10G251000	88.3321	4.3923	0.906628	4.84465	1.27e-06	0.00022941	Glycoprotein membrane precursor GPI-anchored	3.76691	3.40621	0.212865	0.153799	TRUE		7.13575	6.48513	0.398871	0.28115	7.13575	0.0558977
Glyma.02G262100	265.671	4.36101	0.866087	5.0353	4.77e-07	0.00011073	TRICHOME BIREFRINGENCE-LIKE 33	6.76808	6.46629	0.258923	0.284117	TRUE		12.8269	12.3205	0.481789	0.522986	12.8269	0.0375609
Glyma.11G053200	102.368	4.26011	1.0515	4.05145	5.09e-05	0.00338698	Protein of unknown function (DUF579)	2.84503	2.36386	0.127157	0.100368	TRUE		5.38566	4.4964	0.238489	0.188806	5.38566	0.0442822
Glyma.11G000900	98.4206	4.23503	0.881444	4.80465	1.55e-06	0.00026427	0	4.01233	3.94829	0.246752	0.244481	TRUE		7.60458	7.51061	0.463583	0.460431	7.60458	0.060961
Glyma.15G143600	541.952	4.16296	0.877509	4.74407	2.09e-06	0.00032939	chitinase-like protein 2	14.2015	9.64585	0.730142	0.306459	TRUE		26.8535	18.2997	1.37639	0.569011	26.8535	0.0512553
Glyma.12G173800	264.986	4.09988	0.911439	4.49825	6.85e-06	0.00075567	FASCICLIN-like arabinogalactan-protein 11	9.97344	10.1916	0.452168	0.437498	TRUE		18.901	19.3804	0.843615	0.808974	18.901	0.0446333
Glyma.03G139900	220.88	4.09093	0.960546	4.25897	2.05e-05	0.00171815	0	8.3219	6.90563	0.472002	0.427066	TRUE		15.7445	13.1048	0.884898	0.804037	15.7445	0.0562037
Glyma.11G044200	221.344	3.92274	0.948436	4.13601	3.53e-05	0.00257377	tubulin alpha-2 chain	5.15062	5.56432	0.291157	0.160057	TRUE		9.77204	10.6167	0.546801	0.29783	9.77204	0.0559556
Glyma.13G334500	357.562	3.8468	0.946745	4.06319	4.84e-05	0.00323433	UDP-XYL synthase 5	7.35637	7.20576	0.546126	0.356374	TRUE		13.9408	13.7211	1.0281	0.673729	13.9408	0.0737473
Glyma.14G177600	50.9661	3.83681	0.920963	4.16609	3.1e-05	0.0023317	Cupredoxin superfamily protein	2.14823	1.24924	0.168982	0.196086	TRUE		4.06535	2.38536	0.318903	0.369854	4.06535	0.0784441
Glyma.14G062300	303.361	3.81297	0.888788	4.29008	1.79e-05	0.00154636	Laccase/Diphenol oxidase family protein	4.79445	4.09357	0.285862	0.241373	TRUE		9.0817	7.80602	0.536416	0.440989	9.0817	0.0590655
Glyma.01G197500	93.784	3.80812	0.741386	5.13648	2.8e-07	7.14e-05	tubulin alpha-2 chain	2.24067	1.95142	0.131909	0.136296	TRUE		4.24353	3.71275	0.248699	0.258657	4.24353	0.0586066
Glyma.07G133900	185.102	3.75279	0.920639	4.07629	4.58e-05	0.00312038	laccase 17	3.52156	3.13145	0.232464	0.165407	TRUE		6.66506	5.9258	0.43549	0.3048	6.66506	0.0653393
Glyma.08G209300	267.782	3.7521	0.564624	6.6453	3.03e-11	5.3e-08	0	7.39824	3.83501	0.438833	0.342563	TRUE		13.9919	7.33096	0.827268	0.641614	13.9919	0.0591248
Glyma.06G225500	421.14	3.73685	0.917989	4.07069	4.69e-05	0.00316832	Cellulose synthase family protein	3.94902	3.36291	0.31554	0.134599	TRUE		7.47631	6.39166	0.593994	0.247012	7.47631	0.0794502
Glyma.19G142700	300.231	3.68501	0.869732	4.23695	2.27e-05	0.00186127	0	14.9039	11.0029	1.04854	0.678367	TRUE		28.187	20.8738	1.96298	1.23954	28.187	0.0696414
Glyma.03G257500	101.948	3.61931	0.85473	4.23445	2.29e-05	0.00187481	Cytochrome b561/ferric reductase transmembrane with DOMON related domain	2.20822	1.96495	0.127553	0.0874238	TRUE		4.18083	3.73255	0.238705	0.162887	4.18083	0.0570951
Glyma.03G077900	172.564	3.60997	0.759345	4.75406	1.99e-06	0.0003174	Laccase/Diphenol oxidase family protein	3.60864	2.07036	0.250938	0.128162	TRUE		6.82488	3.94378	0.471154	0.23295	6.82488	0.0690348
Glyma.10G139700	175.107	3.56617	0.908512	3.92529	8.66e-05	0.00488606	germin-like protein 10	4.87524	3.93318	0.320747	0.264474	TRUE		9.2198	7.43787	0.605151	0.490026	9.2198	0.065636
Glyma.12G069301	176.386	3.52757	0.757391	4.65753	3.2e-06	0.0004451	0	3.17653	2.57382	0.12268	0.0887095	TRUE		6.00754	4.8694	0.233501	0.167231	6.00754	0.038868
Glyma.13G327100	173.721	3.45042	1.03919	3.3203	0.00089921	0.0251589	FASCICLIN-like arabinogalactan-protein 11	7.21639	7.30457	0.49227	0.375297	TRUE		13.6819	13.9208	0.925149	0.710569	13.6819	0.0676184
Glyma.06G065000	514.085	3.43455	0.81211	4.22917	2.35e-05	0.00191055	cellulose synthase family protein	5.83526	4.44275	0.528195	0.242557	TRUE		11.0445	8.44636	0.997594	0.447797	11.0445	0.0903246
Glyma.10G139800	211.329	3.42747	0.737742	4.6459	3.39e-06	0.00046105	germin-like protein 10	6.81555	5.53895	0.560869	0.293115	TRUE		12.8986	10.4925	1.05678	0.54533	12.8986	0.0819292
Glyma.19G255800	161.576	3.41536	0.761999	4.4821	7.39e-06	0.00079542	Cytochrome b561/ferric reductase transmembrane with DOMON related domain	3.77503	3.53782	0.251093	0.127768	TRUE		7.15081	6.72646	0.473753	0.240125	7.15081	0.0662517
Glyma.03G179900	274.833	3.3935	0.87565	3.8754	0.00010645	0.00562611	FASCICLIN-like arabinogalactan-protein 11	9.7325	10.0614	1.00223	0.639905	TRUE		18.4559	19.1685	1.88931	1.18376	18.4559	0.102369
Glyma.05G085700	145.293	3.37452	0.921202	3.66317	0.00024911	0.0104513	Protein of unknown function (DUF579)	3.35153	2.64818	0.339324	0.374666	TRUE		6.3416	5.02982	0.644104	0.709946	6.3416	0.101568
Glyma.09G051100	1022.56	3.36584	0.810055	4.15507	3.25e-05	0.00240929	cellulose synthase A4	9.76393	7.90987	0.781058	0.647725	TRUE		18.4832	15.0319	1.47425	1.22746	18.4832	0.0797617
Glyma.15G157100	282.997	3.34705	0.821338	4.07512	4.6e-05	0.00313051	cellulose synthase A4	3.99633	3.05862	0.269359	0.111975	TRUE		7.56716	5.8217	0.508734	0.210534	7.56716	0.0672293
Glyma.18G272100	273.455	3.3345	0.679085	4.91029	9.09e-07	0.00017968	COBRA-like extracellular glycosyl-phosphatidyl inositol-anchored protein family	5.24731	4.34288	0.546431	0.0360141	TRUE		9.9329	8.23787	1.03459	0.0746584	9.9329	0.104158
Glyma.04G063800	433.853	3.25192	0.860987	3.77697	0.00015875	0.00765457	cellulose synthase family protein	4.58889	4.12651	0.43952	0.411913	TRUE		8.69618	7.85968	0.829736	0.781126	8.69618	0.0954138
Glyma.07G032900	1001.29	3.23476	0.496787	6.51136	7.45e-11	1.04e-07	0	45.9951	23.0264	4.88332	2.31976	TRUE		86.9976	44.0982	9.17638	4.15689	86.9976	0.105479
Glyma.08G180600	244.237	3.20508	1.06389	3.01261	0.00259014	0.0494991	AGD2-like defense response protein 1	5.37152	4.79865	0.541038	0.382133	TRUE		10.1072	8.94719	1.02362	0.723997	10.1072	0.101276
Glyma.19G179100	113.957	3.11356	0.67941	4.58274	4.59e-06	0.00057782	Nucleotide-diphospho-sugar transferases superfamily protein	2.29862	2.13072	0.27932	0.225932	TRUE		4.35488	4.06068	0.521317	0.417004	4.35488	0.119709
Glyma.03G222000	172.961	3.1013	0.924039	3.35625	0.00079008	0.0228559	galactinol synthase 1	3.96418	3.16858	0.469892	0.264658	TRUE		7.50192	6.02495	0.889886	0.499856	7.50192	0.118621
Glyma.01G243400	147.944	3.06873	0.734394	4.17859	2.93e-05	0.0022568	0	6.2643	6.37753	0.614123	0.346004	TRUE		11.8756	12.1414	1.16252	0.656167	11.8756	0.0978916
Glyma.08G249800	257.086	3.06569	0.831542	3.68675	0.00022714	0.00978845	COBRA-like extracellular glycosyl-phosphatidyl inositol-anchored protein family	4.34782	3.33718	0.58089	0.543002	TRUE		8.22714	6.32996	1.09993	1.02791	8.22714	0.133696
Glyma.18G027500	173.764	3.03125	0.500656	6.05455	1.41e-09	1.15e-06	Protein of unknown function (DUF1313)	3.99345	1.76292	0.505444	0.358838	TRUE		7.55249	3.37122	0.950674	0.657251	7.55249	0.125876
Glyma.10G274300	1043.18	2.97186	0.754036	3.94127	8.1e-05	0.00464673	B-box type zinc finger protein with CCT domain	13.7009	7.2694	1.76559	1.0765	TRUE		25.9062	13.8877	3.31378	2.01509	25.9062	0.127914
Glyma.13G324900	213.933	2.94014	0.712773	4.12493	3.71e-05	0.00266068	Nucleotide/sugar transporter family protein	5.0338	4.05094	0.631845	0.66623	TRUE		9.52954	7.70302	1.18838	1.26363	9.52954	0.124705
Glyma.11G148100	283.409	2.92422	0.891275	3.28094	0.00103461	0.0274214	FASCICLIN-like arabinogalactan-protein 11	8.01742	6.55463	1.10508	0.890895	TRUE		15.1768	12.4662	2.06811	1.64813	15.1768	0.136268
Glyma.06G158800	216.814	2.90964	0.667949	4.35608	1.32e-05	0.00124215	Eukaryotic aspartyl protease family protein	3.90459	2.83246	0.440327	0.346964	TRUE		7.38373	5.36889	0.833172	0.657754	7.38373	0.112839
Glyma.10G253700	255.791	2.89934	0.945434	3.06668	0.00216452	0.0444276	cysteine-rich RLK (RECEPTOR-like protein kinase) 29	7.95877	4.4553	1.03031	0.484802	TRUE		14.992	8.31006	1.94987	0.914457	14.992	0.130061
Glyma.19G180700	235.986	2.8697	0.889004	3.228	0.0012466	0.0309458	FASCICLIN-like arabinogalactan-protein 11	7.55843	7.9767	1.13691	0.831763	TRUE		14.3385	15.2016	2.14624	1.57278	14.3385	0.149683
Glyma.09G038500	615.414	2.77378	0.738541	3.75576	0.00017281	0.00805083	chitinase-like protein 2	14.8595	11.1505	1.79874	0.810588	TRUE		28.123	21.2002	3.3816	1.46186	28.123	0.120243
Glyma.08G085600	29.1478	2.65774	0.880124	3.01974	0.00252995	0.0490575	0	3.26265	2.00701	0.423007	0.366547	TRUE		6.15896	3.79769	0.794715	0.691154	6.15896	0.129034
Glyma.15G203500	269.486	2.65304	0.790218	3.35735	0.00078693	0.0228128	cytochrome P450, family 82, subfamily C, polypeptide 4	6.13908	3.10758	1.01476	0.778131	TRUE		11.5909	5.84832	1.90437	1.41789	11.5909	0.164299
Glyma.03G249100	72.1688	2.60426	0.746257	3.48976	0.00048346	0.0163102	0	3.71512	2.29818	0.573209	0.267814	TRUE		6.99929	4.27926	1.09366	0.532463	6.99929	0.156252
Glyma.19G008200	321.331	2.59879	0.626718	4.14666	3.37e-05	0.00248042	Tetratricopeptide repeat (TPR)-like superfamily protein	3.72624	2.54816	0.502707	0.275681	TRUE		7.04922	4.84078	0.946752	0.508673	7.04922	0.134306
Glyma.11G229700	2000.05	2.5622	0.364791	7.02375	2.16e-12	7.57e-09	Protein of unknown function (DUF1313)	57.0807	11.4233	9.39288	3.66941	TRUE		107.88	21.7918	17.7267	6.64896	107.88	0.164318
Glyma.10G245100	236.399	2.54666	0.621449	4.09794	4.17e-05	0.00290934	Leucine-rich repeat (LRR) family protein	5.10177	2.95966	0.774155	0.70552	TRUE		9.65785	5.63993	1.44887	1.31965	9.65785	0.15002
Glyma.06G100300	154.32	2.47247	0.688282	3.59223	0.00032786	0.0124968	Cupredoxin superfamily protein	6.60525	4.1995	1.02407	0.98761	TRUE		12.4887	7.95333	1.91386	1.80951	12.4887	0.153248
Glyma.07G023000	229.822	2.44272	0.522075	4.67888	2.88e-06	0.00040708	NDH-dependent cyclic electron flow 1	5.61122	4.27556	1.01186	0.779409	TRUE		10.6298	8.18016	1.9289	1.52334	10.6298	0.181461
Glyma.01G112600	304.362	2.38291	0.570091	4.17987	2.92e-05	0.00225647	Laccase/Diphenol oxidase family protein	5.66731	3.546	0.932845	0.349104	TRUE		10.722	6.75582	1.76455	0.655318	10.722	0.164572
Glyma.01G092300	118.993	2.37338	0.715814	3.31564	0.00091433	0.0253794	0	3.27029	2.90195	0.793698	0.34323	TRUE		6.199	5.5347	1.50517	0.656653	6.199	0.242809
Glyma.18G033400	75.266	2.33056	0.711691	3.27468	0.00105782	0.0278	0	4.19108	3.80028	0.689936	0.499963	TRUE		7.87328	7.09684	1.29048	0.931219	7.87328	0.163906
Glyma.10G070200	116.273	2.30794	0.666047	3.46513	0.00052998	0.0172747	homogentisate phytyltransferase 1	3.00688	1.74455	0.50699	0.0722458	TRUE		5.67962	3.3041	0.959793	0.138001	5.67962	0.168989
Glyma.01G126600	303.967	2.29699	0.587448	3.91012	9.22e-05	0.00509182	Disease resistance-responsive (dirigent-like protein) family protein	11.809	6.98857	2.17842	0.763127	TRUE		22.2628	13.0043	4.11387	1.40437	22.2628	0.184787
Glyma.04G255800	181.181	2.27417	0.638854	3.55977	0.00037118	0.0135166	Protein of unknown function (DUF579)	4.64523	4.02124	1.0371	0.477244	TRUE		8.80221	7.68196	1.95254	0.877319	8.80221	0.221824
Glyma.09G281900	341.108	2.25587	0.569544	3.96083	7.47e-05	0.00436654	O-methyltransferase 1	8.51008	6.08613	1.45695	0.600891	TRUE		16.0269	11.3387	2.7687	1.18473	16.0269	0.172754
Glyma.08G039200	105.804	2.18987	0.547577	3.9992	6.36e-05	0.00393042	aldehyde dehydrogenase 2C4	2.56382	1.93844	0.502002	0.25001	TRUE		4.83579	3.6317	0.943685	0.452799	4.83579	0.195146
Glyma.13G152814	320.152	2.18062	0.489801	4.45207	8.5e-06	0.0008904	homogentisate phytyltransferase 1	6.43097	3.64133	0.963689	0.309082	TRUE		12.1232	6.77684	1.81642	0.559329	12.1232	0.14983
Glyma.03G180300	6786.11	2.16062	0.395248	5.46648	4.59e-08	1.67e-05	0	113.33	86.9369	22.7317	6.50791	TRUE		215.055	166.555	43.1228	12.8737	215.055	0.20052
Glyma.18G027400	401.374	2.14022	0.271355	7.88717	3.09e-15	5.95e-11	Cyclophilin-like peptidyl-prolyl cis-trans isomerase family protein	4.86327	0.919038	0.880454	0.31407	TRUE		9.18806	1.74384	1.65698	0.568854	9.18806	0.180341
Glyma.05G131000	32.8392	2.1054	0.644919	3.2646	0.0010962	0.0284782	0	2.08283	0.969741	0.362973	0.195938	TRUE		3.93033	1.82314	0.684376	0.364972	3.93033	0.174127
Glyma.07G083900	705.554	2.09976	0.484086	4.33758	1.44e-05	0.00133098	Phosphorylase superfamily protein	15.0705	10.5056	3.24161	0.930772	TRUE		28.3786	19.5449	6.14271	1.79746	28.3786	0.216456
Glyma.06G052400	86.1918	2.09409	0.695459	3.01109	0.00260313	0.0496243	0	2.17793	2.07657	0.349398	0.149866	TRUE		4.12921	3.95499	0.658454	0.273162	4.12921	0.159462
Glyma.07G243500	761.301	2.08536	0.527919	3.95014	7.81e-05	0.00451146	MLP-like protein 423	29.4591	18.8397	6.85667	4.35035	TRUE		55.5865	35.2237	12.879	7.88142	55.5865	0.231693
Glyma.10G192900	618.105	2.08523	0.524723	3.97396	7.07e-05	0.0042092	glutathione S-transferase TAU 15	14.597	9.38916	2.88664	0.425404	TRUE		27.5119	17.4856	5.46733	0.835863	27.5119	0.198726
Glyma.19G245400	477.933	2.05002	0.608293	3.37012	0.00075137	0.0222505	pathogenesis-related 4	21.5247	19.6768	5.07591	3.70933	TRUE		40.5478	36.7335	9.52531	6.93158	40.5478	0.234916
Glyma.14G081300	196.917	2.04037	0.607984	3.35597	0.00079088	0.0228584	phospholipase A 2A	4.73024	3.68044	0.951657	0.506343	TRUE		8.9068	6.8555	1.79975	0.951053	8.9068	0.202064
Glyma.03G071700	319.258	-2.00181	0.647522	-3.0915	0.0019915	0.042088	glyoxal oxidase-related protein	1.92749	1.88735	6.97535	8.81168	TRUE		3.66047	3.6073	13.1967	16.7029	13.1967	3.6052
Glyma.12G198400	167.167	-2.00319	0.401361	-4.99099	6.01e-07	0.00013128	B-box type zinc finger family protein	1.24536	0.480651	5.48403	2.93694	TRUE		2.35212	0.904407	10.4375	5.65306	10.4375	4.43748
Glyma.13G153400	415.992	-2.02174	0.456636	-4.42747	9.53e-06	0.00097958	0	3.63908	1.0948	12.9914	7.21433	TRUE		6.88046	2.09812	24.7722	13.9527	24.7722	3.60037
Glyma.01G048700	135.328	-2.05392	0.669317	-3.06868	0.00215007	0.0442234	RING/U-box superfamily protein	1.51185	0.695246	5.03859	6.33651	TRUE		2.86343	1.3315	9.72748	12.4291	9.72748	3.39714
Glyma.10G261000	2930.57	-2.05574	0.487332	-4.21836	2.46e-05	0.00198348	0	11.0805	6.00621	43.2635	18.5355	TRUE		20.9165	11.3455	82.4264	36.409	82.4264	3.94074
Glyma.20G131700	178.705	-2.06568	0.504668	-4.09315	4.26e-05	0.00294598	0	1.64426	0.535405	5.35214	6.08082	TRUE		3.10607	1.00792	9.97895	11.149	9.97895	3.21272
Glyma.05G094400	895.999	-2.07073	0.447132	-4.63114	3.64e-06	0.0004848	mitogen-activated protein kinase kinase kinase 21	6.97738	3.1114	27.2601	12.1158	TRUE		13.2013	5.91716	51.9209	23.5467	51.9209	3.93302
Glyma.10G168200	2090.75	-2.07882	0.474046	-4.38527	1.16e-05	0.00114143	ammonium transporter 1;2	6.37427	3.42189	22.7829	11.4714	TRUE		12.0172	6.44756	43.4688	22.4929	43.4688	3.61722
Glyma.15G003900	632.263	-2.08907	0.486494	-4.29413	1.75e-05	0.00152871	NOD26-like intrinsic protein 6;1	3.6597	2.30608	16.0105	7.98682	TRUE		6.90674	4.33027	30.2562	14.7937	30.2562	4.38068
Glyma.12G221000	1845.23	-2.11963	0.425524	-4.98123	6.32e-07	0.00013449	Peroxisomal membrane 22 kDa (Mpv17/PMP22) family protein	9.10566	3.33352	38.6474	23.2554	TRUE		17.1717	6.22343	73.1871	43.6556	73.1871	4.26209
Glyma.20G085900	755.526	-2.12595	0.378334	-5.61924	1.92e-08	8.49e-06	proton gradient regulation 5	4.58511	0.893968	22.659	9.28494	TRUE		8.65648	1.65141	43.0374	17.8456	43.0374	4.9717
Glyma.08G038200	1076.01	-2.14826	0.524684	-4.0944	4.23e-05	0.00294355	protein kinase family protein	2.4091	1.30143	9.38079	5.13151	TRUE		4.55649	2.47712	17.9021	9.94721	17.9021	3.92893
Glyma.04G061300	535.794	-2.15016	0.561968	-3.82612	0.00013018	0.00657326	WRKY DNA-binding protein 40	2.62002	1.2329	11.5594	8.00319	TRUE		4.95939	2.34372	21.7656	14.6681	21.7656	4.38877
Glyma.20G027900	554.249	-2.15308	0.52531	-4.09869	4.15e-05	0.00290522	Uncharacterised protein family (UPF0114)	2.84592	1.64067	13.8428	8.43465	TRUE		5.37522	3.11585	26.319	16.164	26.319	4.89636
Glyma.19G181700	277.923	-2.1671	0.582048	-3.72324	0.00019668	0.00876029	0	5.22436	2.89439	22.546	7.65701	TRUE		9.86181	5.45408	42.5965	14.3075	42.5965	4.31934
Glyma.08G038300	85.1288	-2.16883	0.62278	-3.48249	0.00049677	0.0166426	Peroxisomal membrane 22 kDa (Mpv17/PMP22) family protein	0.406947	0.54391	2.3305	1.38808	TRUE		0.766088	1.02259	4.44203	2.66622	4.44203	5.79833
Glyma.10G056600	49.4282	-2.16981	0.593721	-3.6546	0.00025758	0.0106558	SAUR-like auxin-responsive protein family	0.779739	0.543423	3.20121	1.2665	TRUE		1.4745	1.03366	6.07512	2.46808	6.07512	4.12013
Glyma.11G232600	3080.44	-2.17231	0.334236	-6.49934	8.07e-11	1.04e-07	ferritin 4	32.7519	11.2344	134.433	40.9211	TRUE		61.835	21.1837	255.828	84.2391	255.828	4.13727
Glyma.19G181600	138.131	-2.17986	0.661706	-3.29431	0.00098664	0.0266007	0	3.93073	3.08648	15.9303	8.26283	TRUE		7.41003	5.80483	30.1328	15.6271	30.1328	4.06649
Glyma.20G065500	101.565	-2.18489	0.486182	-4.49398	6.99e-06	0.00075866	0	0.854853	0.429292	4.40728	3.01015	TRUE		1.61884	0.821298	8.37628	5.73821	8.37628	5.17424
Glyma.11G232634	1481.91	-2.18839	0.32828	-6.66621	2.62e-11	4.82e-08	0	2.79104	0.702084	10.7958	3.79862	TRUE		5.26744	1.297	20.5522	7.76986	20.5522	3.90175
Glyma.07G049900	15517.3	-2.20576	0.452014	-4.87985	1.06e-06	0.00020149	UDP-Glycosyltransferase superfamily protein	49.3635	21.0706	209.636	61.1915	TRUE		93.2567	39.7383	396.158	113.926	396.158	4.24803
Glyma.10G072000	271.815	-2.22767	0.457051	-4.87402	1.09e-06	0.00020551	0	2.04392	0.694983	8.82084	4.48336	TRUE		3.86369	1.32286	16.8487	8.95868	16.8487	4.36077
Glyma.07G000500	841.462	-2.23543	0.40585	-5.50801	3.63e-08	1.37e-05	high chlorophyll fluorescence phenotype 173	1.09272	0.648256	5.14555	2.94051	TRUE		2.06142	1.22708	9.75016	5.55091	9.75016	4.72983
Glyma.12G237600	65.3289	-2.24599	0.73194	-3.06854	0.00215108	0.0442234	0	0.708037	0.606676	3.26745	1.82703	TRUE		1.33637	1.1519	6.242	3.57701	6.242	4.67088
Glyma.16G018500	8566.82	-2.25691	0.476874	-4.73272	2.22e-06	0.00033875	UDP-Glycosyltransferase superfamily protein	26.2414	11.2939	113.937	45.9309	TRUE		49.5615	21.2667	214.999	85.5396	214.999	4.33803
Glyma.04G052000	4033.28	-2.26099	0.73893	-3.05981	0.00221474	0.0449565	heat shock transcription factor A2	15.2845	7.82009	65.6243	73.0849	TRUE		28.881	14.7734	126.139	143.462	126.139	4.36755
Glyma.11G236500	46.4877	-2.26668	0.720262	-3.14702	0.00164942	0.0372711	0	0.725827	0.507013	3.58003	4.67849	TRUE		1.37312	0.966452	6.79234	8.86367	6.79234	4.94665
Glyma.14G029700	552.444	-2.2735	0.370764	-6.13195	8.68e-10	7.43e-07	0	5.22131	2.87339	23.5878	7.53332	TRUE		9.85774	5.44397	44.8697	15.1117	44.8697	4.55172
Glyma.04G179400	534.363	-2.2757	0.500996	-4.54235	5.56e-06	0.00065745	Putative thiol-disulphide oxidoreductase DCC	4.04012	1.59509	16.6087	14.1109	TRUE		7.63962	3.04105	31.6071	26.8266	31.6071	4.13725
Glyma.06G170432	65.0407	-2.27808	0.694521	-3.28007	0.00103781	0.0274614	0	0.886543	0.364954	3.10031	4.22022	TRUE		1.67927	0.703651	5.98898	8.27705	5.98898	3.56641
Glyma.11G246600	421.479	-2.28338	0.53296	-4.28434	1.83e-05	0.00156922	heat shock protein 21	3.92135	0.76258	15.9967	17.3684	TRUE		7.39928	1.37666	30.8317	34.145	30.8317	4.16685
Glyma.17G173000	758.448	-2.31478	0.466493	-4.96209	6.97e-07	0.00014446	mitogen-activated protein kinase kinase kinase 21	4.90979	2.09073	23.0506	12.2004	TRUE		9.27969	3.95814	44.0045	24.141	44.0045	4.74202
Glyma.09G216600	62.9441	-2.31891	0.708283	-3.27399	0.00106039	0.0278484	0	0.741889	0.587907	2.58706	2.02691	TRUE		1.40193	1.10831	4.96238	4.00374	4.96238	3.53967
Glyma.02G285100	337.872	-2.32149	0.324578	-7.15234	8.53e-13	4.11e-09	0	1.44699	0.808127	6.82928	2.26703	TRUE		2.72929	1.52726	12.998	4.58379	12.998	4.76242
Glyma.13G262200	4002.07	-2.32438	0.420328	-5.52993	3.2e-08	1.25e-05	solanesyl diphosphate synthase 1	11.2753	1.92599	54.8771	35.7308	TRUE		21.3032	3.64522	104.214	67.8757	104.214	4.89195
Glyma.12G096900	238.015	-2.32683	0.480397	-4.84355	1.28e-06	0.00022961	cellulose synthase-like B3	0.569256	0.405539	2.81335	1.03363	TRUE		1.07795	0.770557	5.34506	2.00476	5.34506	4.95854
Glyma.05G218400	1142.24	-2.36168	0.609769	-3.87306	0.00010748	0.00564903	Glutaredoxin family protein	5.18515	2.43064	24.5621	20.1127	TRUE		9.80269	4.63035	47.16	39.658	47.16	4.81093
Glyma.13G227700	76.2277	-2.36537	0.585311	-4.04122	5.32e-05	0.00347017	receptor like protein 51	0.459404	0.32521	2.32983	1.70888	TRUE		0.870952	0.620078	4.42243	3.24946	4.42243	5.0777
Glyma.18G036400	6691.44	-2.37939	0.6358	-3.74236	0.0001823	0.00830194	rubisco activase	26.8637	8.85343	127.452	72.9459	TRUE		50.6843	16.4989	240.687	136.555	240.687	4.74874
Glyma.17G072400	390.507	-2.38358	0.779374	-3.05832	0.00222581	0.045086	heat shock protein 70B	1.03479	0.328177	5.03375	7.91999	TRUE		1.95591	0.626337	9.76064	15.503	9.76064	4.99033
Glyma.20G218100	387.591	-2.39436	0.542741	-4.41161	1.03e-05	0.00103754	UDP-Glycosyltransferase superfamily protein	0.792611	0.586998	4.45184	3.29896	TRUE		1.49617	1.10544	8.41402	6.24069	8.41402	5.62371
Glyma.05G166900	149.77	-2.41698	0.670805	-3.6031	0.00031444	0.0121754	cytochrome P450, family 716, subfamily A, polypeptide 1	0.487642	0.368204	2.49995	1.58745	TRUE		0.920327	0.698733	4.77518	3.09227	4.77518	5.18857
Glyma.20G162600	356.822	-2.41887	0.459164	-5.26798	1.38e-07	4.06e-05	beta-hydroxylase 1	1.63173	0.788194	8.51463	5.5214	TRUE		3.0822	1.4955	16.1848	10.5221	16.1848	5.25107
Glyma.06G113500	241.404	-2.44473	0.509014	-4.80288	1.56e-06	0.00026429	Pheophorbide a oxygenase family protein with Rieske [2Fe-2S] domain	0.54692	0.327926	3.01159	1.47763	TRUE		1.0333	0.622545	5.72199	2.83975	5.72199	5.53759
Glyma.11G032200	313.32	-2.44592	0.757587	-3.22856	0.00124414	0.0309245	Eukaryotic aspartyl protease family protein	1.32518	1.06147	7.14636	6.7673	TRUE		2.5042	2.0127	13.5739	12.8443	13.5739	5.42044
Glyma.18G289100	1470.89	-2.45071	0.685399	-3.57559	0.00034944	0.0130201	heat shock cognate protein 70-1	5.33305	2.36715	25.3199	29.349	TRUE		10.0923	4.51206	48.7202	57.6336	48.7202	4.82744
Glyma.06G169700	1142.61	-2.48547	0.533809	-4.65609	3.22e-06	0.0004451	chlorsulfuron/imidazolinone resistant 1	3.22332	1.42795	16.9975	20.023	TRUE		6.09344	2.71218	32.7718	39.3498	32.7718	5.37821
Glyma.16G094600	133.908	-2.52752	0.703721	-3.59166	0.00032858	0.0124968	Uncharacterised protein family SERF	1.06597	0.333568	4.12476	5.12067	TRUE		2.01439	0.631138	7.95237	10.0529	7.95237	3.94777
Glyma.06G157800	88.1592	-2.53199	0.676426	-3.7432	0.00018169	0.00830194	HSP20-like chaperones superfamily protein	0.790524	0.152598	5.08108	7.72946	TRUE		1.4921	0.278907	9.85441	15.1272	9.85441	6.60438
Glyma.U035800	71.097	-2.5415	0.63479	-4.00369	6.24e-05	0.00390043	basic helix-loop-helix (bHLH) DNA-binding superfamily protein	0.539454	0.293185	2.15832	1.94498	TRUE		1.02092	0.55808	4.07816	3.68675	4.07816	3.9946
Glyma.11G221000	3602.28	-2.5782	0.618433	-4.16893	3.06e-05	0.0023119	rubisco activase	12.7039	4.07965	72.02	38.2653	TRUE		23.9625	7.51033	135.933	71.5259	135.933	5.67276
Glyma.18G078200	140.855	-2.60506	0.50921	-5.11588	3.12e-07	7.71e-05	0	0.53827	0.341323	4.34983	2.87786	TRUE		1.01686	0.64456	8.32019	5.70499	8.32019	8.18226
Glyma.03G030400	923.105	-2.61958	0.487582	-5.3726	7.76e-08	2.47e-05	cytochrome P450, family 83, subfamily B, polypeptide 1	2.68559	1.7134	16.7505	6.37868	TRUE		5.07202	3.25081	31.9067	12.7136	31.9067	6.29073
Glyma.13G306300	235.966	-2.63598	0.70854	-3.7203	0.00019899	0.00884247	B-box type zinc finger family protein	2.08175	1.38426	10.7626	6.58022	TRUE		3.93071	2.62224	20.506	12.9552	20.506	5.21688
Glyma.19G027400	169.663	-2.64899	0.512457	-5.1692	2.35e-07	6.29e-05	0	0.535896	0.313574	2.68536	1.90824	TRUE		1.01165	0.588756	5.09217	3.60205	5.09217	5.03353
Glyma.19G260900	320.864	-2.68266	0.381911	-7.02431	2.15e-12	7.57e-09	Homeodomain-like superfamily protein	0.488664	0.206574	3.29556	1.32168	TRUE		0.923161	0.390767	6.20777	2.4507	6.20777	6.72447
Glyma.20G150600	21801.2	-2.71328	0.648167	-4.18608	2.84e-05	0.00221793	Chlorophyll A-B binding family protein	103.152	34.0447	605.297	376.957	TRUE		195.075	65.2889	1148.44	717.655	1148.44	5.88719
Glyma.02G143300	1086.3	-2.73545	0.442662	-6.17955	6.43e-10	6.04e-07	0	3.03131	0.803483	18.7054	10.4423	TRUE		5.72744	1.51479	35.5188	19.9017	35.5188	6.20151
Glyma.02G257700	221.301	-2.73642	0.496336	-5.51325	3.52e-08	1.34e-05	2-oxoglutarate (2OG) and Fe(II)-dependent oxygenase superfamily protein	1.24278	0.754742	6.76743	5.33977	TRUE		2.35576	1.44846	12.9753	10.5703	12.9753	5.50792
Glyma.15G050300	348.631	-2.75566	0.602796	-4.57147	4.84e-06	0.00060071	cytochrome P450, family 71, subfamily B, polypeptide 37	1.02351	0.704622	6.88979	3.96417	TRUE		1.93395	1.33717	13.1522	7.71255	13.1522	6.80068
Glyma.09G238200	266.767	-2.7649	0.475395	-5.81602	6.03e-09	3.18e-06	NOD26-like intrinsic protein 4;2	1.18371	0.751688	6.86531	2.66582	TRUE		2.23906	1.43087	13.0643	5.3533	13.0643	5.83472
Glyma.14G056300	130.244	-2.8898	0.731517	-3.95042	7.8e-05	0.00451146	Polyketide cyclase/dehydrase and lipid transport superfamily protein	0.559287	0.358073	4.44022	2.54444	TRUE		1.0563	0.672379	8.4363	4.88015	8.4363	7.98667
Glyma.06G125700	346.364	-2.91397	0.546324	-5.33378	9.62e-08	2.92e-05	sigma factor E	0.687432	0.279573	5.41113	4.8711	TRUE		1.29935	0.526826	10.2511	9.21931	10.2511	7.88938
Glyma.16G094000	288.576	-2.91636	0.63656	-4.58144	4.62e-06	0.00057951	0	0.670236	0.0633244	5.00469	2.84248	TRUE		1.26693	0.129468	9.55367	5.523	9.55367	7.54083
Glyma.18G099500	179.004	-2.9474	0.574116	-5.13381	2.84e-07	7.15e-05	fatty acid desaturase A	0.349289	0.117424	2.71331	2.11816	TRUE		0.661263	0.226837	5.20536	4.18233	5.20536	7.87184
Glyma.13G176300	1294.38	-2.97805	0.795609	-3.7431	0.00018176	0.00830194	HSP20-like chaperones superfamily protein	9.40987	3.1995	67.9242	108.521	TRUE		17.7997	6.12503	131.718	212.381	131.718	7.40003
Glyma.10G243800	11577.1	-3.02334	0.760695	-3.97444	7.05e-05	0.00420723	Chlorophyll A-B binding family protein	35.3623	10.3383	262.401	227.885	TRUE		66.8987	19.9457	500.406	434.846	500.406	7.48005
Glyma.19G219100	831.56	-3.0862	0.708595	-4.35539	1.33e-05	0.00124215	galactinol synthase 1	3.3777	0.867929	26.7464	39.9021	TRUE		6.37839	1.63254	51.8035	78.1576	51.8035	8.12171
Glyma.12G063400	83.783	-3.16359	0.736125	-4.29762	1.73e-05	0.00151005	actin-11	0.243512	0.236287	2.09321	1.91547	TRUE		0.461029	0.449107	3.96383	3.62889	3.96383	8.59779
Glyma.06G202200	422.604	-3.43922	0.880951	-3.90398	9.46e-05	0.00517092	heat shock protein 101	0.911319	0.436739	7.39808	13.2783	TRUE		1.71979	0.824418	14.3961	25.9497	14.3961	8.37084
Glyma.06G143700	949.821	-3.47644	0.639769	-5.43391	5.51e-08	1.91e-05	0	2.43611	1.48611	25.6283	14.5181	TRUE		4.60859	2.82736	48.7275	27.6216	48.7275	10.5732
Glyma.14G214800	236.727	-3.49152	0.671269	-5.20136	1.98e-07	5.44e-05	HSP20-like chaperones superfamily protein	1.08455	0.389982	13.1433	20.855	TRUE		2.04478	0.721737	25.5072	40.8071	25.5072	12.4743
Glyma.12G013100	1846.12	-3.69089	0.867337	-4.25542	2.09e-05	0.00173624	mitochondrion-localized small heat shock protein 23.6	7.83092	3.25695	88.6282	146.594	TRUE		14.8268	6.24315	172.064	286.751	172.064	11.6049
Glyma.04G054400	102.868	-4.12724	1.11844	-3.69016	0.00022411	0.00973436	17.6 kDa class II heat shock protein	0.73262	0.7125	9.83498	17.7546	TRUE		1.38781	1.35346	19.1312	34.6987	19.1312	13.7852
Glyma.16G178800	1853.85	-4.13058	0.935951	-4.41324	1.02e-05	0.00103248	heat shock protein 90.1	2.68996	0.871801	39.9762	70.5569	TRUE		5.08921	1.6745	77.7682	137.905	77.7682	15.281
Glyma.04G221700	713.682	-4.32135	0.575744	-7.50568	6.11e-14	5.89e-10	0	1.33604	0.284177	22.7993	16.7926	TRUE		2.52618	0.550546	43.3578	31.9159	43.3578	17.1634
Glyma.09G131500	3670.01	-4.68058	0.993933	-4.70915	2.49e-06	0.00036456	heat shock protein 90.1	3.60502	1.80005	80.9461	148.417	TRUE		6.83213	3.45635	157.618	289.971	157.618	23.0701
Glyma.07G200200	628.621	-4.72926	1.07034	-4.41847	9.94e-06	0.00101581	HSP20-like chaperones superfamily protein	1.10304	0.601197	27.0039	49.1804	TRUE		2.08998	1.14804	52.5665	96.0973	52.5665	25.1517
Glyma.20G015900	49.8808	-5.02426	1.43286	-3.50645	0.00045413	0.0156355	17.6 kDa class II heat shock protein	0.128368	0.0746924	3.65217	6.66871	TRUE		0.242716	0.140763	7.11143	13.0293	7.11143	29.2994
Glyma.06G054700	49.7511	-5.25134	1.10846	-4.73751	2.16e-06	0.00033478	17.6 kDa class II heat shock protein	0.0625535	0.107894	2.54529	4.6361	TRUE		0.118535	0.204839	4.95478	9.05885	4.95478	41.8002
Glyma.10G216100	20.6876	-5.84856	1.56541	-3.73612	0.00018688	0.00844067	GAST1 protein homolog 3	0.0620568	0.0824449	2.03632	3.47053	TRUE		0.116542	0.155032	3.85147	6.58241	3.85147	33.0479

## Sheet: Full vs lowB
								FPKM						TPM
								LowB		Full				LowB		Full
genes	baseMean	log2FoldChange	lfcSE	stat	pvalue	padj	Annotation	Avg	SD	Avg	SD	FPKM>=2		Avg	SD	Avg	SD	MAX TPM	fold-change
Glyma.02G028400	100.335	5.31076	1.51767	3.49928	0.00046652	0.0386513	0	6.14024	7.54081	0.20259	0.301323	TRUE		11.8497	14.653	0.384005	0.566164	11.8497	0.0324062
Glyma.14G014200	84.0895	5.13249	1.48733	3.4508	0.00055893	0.0422717	0	3.89148	4.26735	0.0908832	0.137152	TRUE		7.49029	8.25603	0.176363	0.267908	7.49029	0.0235455
Glyma.13G240500	188.741	5.12808	1.24602	4.11556	3.86e-05	0.0107943	allantoinase	3.70283	3.95332	0.109051	0.0420545	TRUE		7.12653	7.63011	0.20782	0.0852048	7.12653	0.0291614
Glyma.08G207900	150.834	4.0698	1.1693	3.48055	0.00050038	0.0401363	indole-3-acetic acid inducible 19	5.08821	5.51404	0.400435	0.429642	TRUE		9.80239	10.6851	0.751846	0.808542	9.80239	0.0767003
Glyma.02G262100	265.671	2.99401	0.867219	3.45242	0.00055558	0.0421374	TRICHOME BIREFRINGENCE-LIKE 33	2.48995	0.95509	0.258923	0.284117	TRUE		4.73771	1.7939	0.481789	0.522986	4.73771	0.101692
Glyma.10G139800	211.329	2.59025	0.738863	3.50572	0.00045538	0.0384202	germin-like protein 10	4.059	2.28528	0.560869	0.293115	TRUE		7.7172	4.3243	1.05678	0.54533	7.7172	0.136938
Glyma.18G272100	273.455	2.29439	0.680248	3.37287	0.00074388	0.0492796	COBRA-like extracellular glycosyl-phosphatidyl inositol-anchored protein family	2.49159	0.499721	0.546431	0.0360141	TRUE		4.74545	0.899531	1.03459	0.0746584	4.74545	0.218017
Glyma.07G032900	1001.29	2.10187	0.497277	4.22676	2.37e-05	0.0081134	0	21.1032	5.13429	4.88332	2.31976	TRUE		40.3636	10.4623	9.17638	4.15689	40.3636	0.227343
Glyma.08G209300	267.782	2.06516	0.56719	3.64104	0.00027154	0.0290363	0	2.56021	0.878825	0.438833	0.342563	TRUE		4.868	1.62499	0.827268	0.641614	4.868	0.16994
Glyma.03G180300	6786.11	2.03898	0.395269	5.15846	2.49e-07	0.00046879	0	106.342	33.6037	22.7317	6.50791	TRUE		203.634	66.7402	43.1228	12.8737	203.634	0.211767
Glyma.18G099500	179.004	-2.08354	0.572476	-3.63952	0.00027314	0.0290363	fatty acid desaturase A	0.718956	0.601204	2.71331	2.11816	TRUE		1.35928	1.11335	5.20536	4.18233	5.20536	3.82949
Glyma.02G257700	221.301	-2.13119	0.496075	-4.2961	1.74e-05	0.00698688	2-oxoglutarate (2OG) and Fe(II)-dependent oxygenase superfamily protein	1.45429	0.793991	6.76743	5.33977	TRUE		2.75795	1.45382	12.9753	10.5703	12.9753	4.7047
Glyma.11G243400	492.55	-2.15643	0.533141	-4.04476	5.24e-05	0.0127695	RING/U-box superfamily protein	6.51807	3.96114	27.6448	14.8312	TRUE		12.376	7.45159	52.7173	28.8872	52.7173	4.25966
Glyma.06G143700	949.821	-2.16066	0.638801	-3.38236	0.00071865	0.048005	0	5.93351	2.64678	25.6283	14.5181	TRUE		11.2584	4.81895	48.7275	27.6216	48.7275	4.3281
Glyma.11G246600	421.479	-2.21926	0.53374	-4.15794	3.21e-05	0.00981861	heat shock protein 21	3.53437	2.14788	15.9967	17.3684	TRUE		6.73678	4.07517	30.8317	34.145	30.8317	4.57662
Glyma.14G214800	236.727	-2.24639	0.668942	-3.35812	0.00078474	0.049951	HSP20-like chaperones superfamily protein	3.4368	0.202526	13.1433	20.855	TRUE		6.55888	0.450311	25.5072	40.8071	25.5072	3.88895
Glyma.13G095200	93.2171	-2.25891	0.651053	-3.46963	0.00052117	0.0407964	xyloglucan endotransglycosylase 6	0.942579	0.510842	3.41217	3.06667	TRUE		1.78729	0.955829	6.54008	5.94668	6.54008	3.65922
Glyma.03G071700	319.258	-2.2863	0.648653	-3.52469	0.00042398	0.0370267	glyoxal oxidase-related protein	1.80228	0.690421	6.97535	8.81168	TRUE		3.44427	1.35488	13.1967	16.7029	13.1967	3.83151
Glyma.04G221700	713.682	-2.3077	0.571861	-4.03542	5.45e-05	0.0128276	0	4.96704	1.67526	22.7993	16.7926	TRUE		9.43639	3.01535	43.3578	31.9159	43.3578	4.59474
Glyma.06G125700	346.364	-2.41219	0.546382	-4.41484	1.01e-05	0.00524081	sigma factor E	0.987928	0.227258	5.41113	4.8711	TRUE		1.88131	0.413325	10.2511	9.21931	10.2511	5.4489
Glyma.13G153800	40.5729	-2.5571	0.548949	-4.65818	3.19e-06	0.00268214	0	0.429213	0.169435	2.78266	1.02839	TRUE		0.819347	0.324621	5.25107	1.87324	5.25107	6.40885
Glyma.19G219100	831.56	-2.66587	0.708663	-3.76184	0.00016867	0.0225289	galactinol synthase 1	5.01683	1.66422	26.7464	39.9021	TRUE		9.56368	3.15101	51.8035	78.1576	51.8035	5.41669
Glyma.11G185700	659.893	-2.72273	0.810584	-3.35898	0.00078231	0.0498855	cytochrome P450, family 94, subfamily C, polypeptide 1	2.51269	2.02027	14.8944	22.3803	TRUE		4.77428	3.82886	28.1791	42.4386	28.1791	5.90227
Glyma.06G157800	88.1592	-2.74757	0.681301	-4.03283	5.51e-05	0.012885	HSP20-like chaperones superfamily protein	0.847275	0.614515	5.08108	7.72946	TRUE		1.60235	1.13438	9.85441	15.1272	9.85441	6.14998
Glyma.12G063400	83.783	-2.83065	0.738029	-3.83541	0.00012535	0.0193289	actin-11	0.276291	0.181925	2.09321	1.91547	TRUE		0.522925	0.337994	3.96383	3.62889	3.96383	7.58011
Glyma.06G202200	422.604	-2.96938	0.881014	-3.37041	0.00075057	0.049357	heat shock protein 101	0.897681	0.370234	7.39808	13.2783	TRUE		1.71813	0.725426	14.3961	25.9497	14.3961	8.37893
Glyma.12G013100	1846.12	-3.31145	0.867391	-3.81771	0.0001347	0.0199939	mitochondrion-localized small heat shock protein 23.6	10.5905	2.43446	88.6282	146.594	TRUE		20.22	4.72354	172.064	286.751	172.064	8.50962
Glyma.16G178800	1853.85	-3.64905	0.935965	-3.8987	9.67e-05	0.0173855	heat shock protein 90.1	3.6009	1.22407	39.9762	70.5569	TRUE		6.88803	2.39073	77.7682	137.905	77.7682	11.2903
Glyma.07G200200	628.621	-4.14069	1.07023	-3.86897	0.0001093	0.018277	HSP20-like chaperones superfamily protein	2.00828	0.696167	27.0039	49.1804	TRUE		3.82233	1.30245	52.5665	96.0973	52.5665	13.7525
Glyma.09G131500	3670.01	-4.27258	0.993964	-4.29852	1.72e-05	0.00698688	heat shock protein 90.1	4.99172	2.04277	80.9461	148.417	TRUE		9.55321	3.98005	157.618	289.971	157.618	16.4989
Glyma.06G054700	49.7511	-4.35814	1.10025	-3.96105	7.46e-05	0.0152169	17.6 kDa class II heat shock protein	0.154941	0.139171	2.54529	4.6361	TRUE		0.296822	0.269709	4.95478	9.05885	4.95478	16.6928
Glyma.04G054400	102.868	-5.28044	1.13514	-4.65179	3.29e-06	0.00268214	17.6 kDa class II heat shock protein	0.193254	0.218028	9.83498	17.7546	TRUE		0.368457	0.415223	19.1312	34.6987	19.1312	51.9224

## Sheet: Full vs lowZn
								FPKM						TPM
								LowZn		Full				LowZn		Full
genes	baseMean	log2FoldChange	lfcSE	stat	pvalue	padj	Annotation	Avg	SD	Avg	SD	FPKM>=2		Avg	SD	Avg	SD	MAX TPM
Glyma.16G178000	4682.88	-2.00317	0.49009	-4.08736	4.36e-05	0.0164013	Heavy metal transport/detoxification superfamily protein	53.7403	9.67054	206.703	162.15	TRUE		100.561	18.5378	390.992	306.648	390.992
Glyma.06G186200	177.724	-2.00785	0.489028	-4.1058	4.03e-05	0.016017	0	1.72884	0.965142	7.44262	5.84298	TRUE		3.21609	1.7588	14.2074	11.4435	14.2074
Glyma.01G128100	1165.12	-2.01218	0.467359	-4.30543	1.67e-05	0.0111484	WRKY DNA-binding protein 33	3.45134	0.432118	11.8467	9.66039	TRUE		6.46003	0.893277	22.4008	18.2982	22.4008
Glyma.15G015100	2754.43	-2.03025	0.490116	-4.14239	3.44e-05	0.015232	lectin protein kinase family protein	6.18717	1.42861	25.9201	25.6341	TRUE		11.5513	2.554	49.0256	48.5921	49.0256
Glyma.11G198300	413.671	-2.05446	0.499663	-4.1117	3.93e-05	0.016017	AMP-dependent synthetase and ligase family protein	1.75809	0.91128	7.13008	3.91974	TRUE		3.28673	1.71562	13.6247	7.80096	13.6247
Glyma.12G132200	267.105	-2.06986	0.491457	-4.21168	2.53e-05	0.0127303	disease resistance protein (TIR-NBS-LRR class), putative	0.634618	0.149263	2.20772	1.61351	TRUE		1.18778	0.28952	4.19731	3.07942	4.19731
Glyma.20G062000	537.923	-2.08577	0.535193	-3.89722	9.73e-05	0.0235357	nudix hydrolase homolog 2	2.42784	0.816966	9.94751	9.22011	TRUE		4.52497	1.45985	18.7974	17.4859	18.7974
Glyma.13G219100	307.134	-2.09573	0.588089	-3.56363	0.00036576	0.0438498	jasmonate-zim-domain protein 8	3.20874	0.739457	9.5206	8.45446	TRUE		6.00238	1.41115	18.0743	16.0517	18.0743
Glyma.10G253100	342.368	-2.10414	0.520323	-4.04391	5.26e-05	0.0183484	cysteine-rich RLK (RECEPTOR-like protein kinase) 26	0.96577	0.327978	3.48	3.78814	TRUE		1.79908	0.588538	6.56908	7.18622	6.56908
Glyma.08G062900	170.416	-2.11022	0.566734	-3.72348	0.0001965	0.0329809	BAK1-interacting receptor-like kinase 1	0.654251	0.270123	2.0957	1.68676	TRUE		1.22435	0.511781	3.95732	3.16813	3.95732
Glyma.11G194600	559.364	-2.13894	0.535682	-3.99293	6.53e-05	0.0198009	Heavy metal transport/detoxification superfamily protein	2.00298	0.806477	8.68933	7.11405	TRUE		3.72592	1.44724	16.4627	13.4822	16.4627
Glyma.03G041000	212.23	-2.19931	0.564527	-3.89584	9.79e-05	0.0235357	Protein of unknown function (DUF567)	1.01158	0.296946	3.60302	1.69923	TRUE		1.88426	0.522526	6.80025	3.199	6.80025
Glyma.13G006700	1121.6	-2.21816	0.514222	-4.31362	1.61e-05	0.0111136	nudix hydrolase homolog 2	4.41979	0.581407	19.9302	17.0491	TRUE		8.25658	1.02606	37.6834	32.3248	37.6834
Glyma.04G020700	385.613	-2.26327	0.628317	-3.60211	0.00031565	0.0409209	0	1.64817	0.676229	7.93004	5.79191	TRUE		3.06597	1.21688	15.036	10.8701	15.036
Glyma.U035800	71.097	-2.27024	0.636201	-3.56843	0.00035913	0.0438269	basic helix-loop-helix (bHLH) DNA-binding superfamily protein	0.492757	0.249252	2.15832	1.94498	TRUE		0.924466	0.479888	4.07816	3.68675	4.07816
Glyma.07G135400	273.165	-2.28218	0.553979	-4.11961	3.8e-05	0.0157571	receptor lectin kinase	0.546946	0.143059	2.83441	2.80695	TRUE		1.02453	0.277465	5.36004	5.3232	5.36004
Glyma.12G226600	1791.22	-2.29089	0.59845	-3.82804	0.00012917	0.0273909	ethylene responsive element binding factor 4	8.516	1.01161	41.6469	33.1115	TRUE		15.9267	1.92879	78.9427	62.1552	78.9427
Glyma.15G272600	1086.28	-2.30116	0.486002	-4.73486	2.19e-06	0.00317829	0	10.4965	5.20775	55.6117	24.6389	TRUE		19.634	9.82136	105.249	46.3718	105.249
Glyma.03G202600	1156.22	-2.32932	0.645869	-3.60648	0.00031038	0.0409209	plant U-box 22	4.83735	2.84748	23.4579	19.1231	TRUE		8.99216	5.18917	44.4194	36.2258	44.4194
Glyma.06G049400	493.1	-2.35096	0.590224	-3.98316	6.8e-05	0.0198295	Cellulose-synthase-like C12	0.912374	0.291375	4.56606	5.10043	TRUE		1.71132	0.564668	8.64431	9.6699	8.64431
Glyma.07G183900	253.752	-2.37881	0.64141	-3.70871	0.00020831	0.033813	Concanavalin A-like lectin protein kinase family protein	0.531978	0.204262	2.45935	2.35973	TRUE		0.989765	0.364732	4.64046	4.47767	4.64046
Glyma.16G178500	1211.6	-2.42332	0.546461	-4.43456	9.23e-06	0.00774255	Heavy metal transport/detoxification superfamily protein	9.45831	5.41547	51.9573	31.3703	TRUE		17.61	9.89451	98.228	59.1661	98.228
Glyma.06G171150	109.401	-2.43191	0.63524	-3.82833	0.00012902	0.0273909	calmodulin-like 38	0.767011	0.200996	3.70989	1.20839	TRUE		1.42988	0.355847	7.06016	2.42367	7.06016
Glyma.15G202600	338.702	-2.4716	0.610639	-4.04757	5.18e-05	0.0182253	0	2.11855	0.604206	9.60399	7.01246	TRUE		3.97012	1.18464	18.1834	13.2795	18.1834
Glyma.03G071700	319.258	-2.4853	0.648885	-3.83012	0.00012808	0.0273909	glyoxal oxidase-related protein	1.39069	0.951731	6.97535	8.81168	TRUE		2.62267	1.82181	13.1967	16.7029	13.1967
Glyma.13G070300	197.797	-2.52658	0.629846	-4.01142	6.04e-05	0.0197599	Cellulose-synthase-like C4	0.444923	0.238747	2.244	1.55451	TRUE		0.828125	0.433924	4.2769	2.99194	4.2769
Glyma.07G088350	368.876	-2.53899	0.548998	-4.62476	3.75e-06	0.00444498	0	1.37218	0.468505	7.04856	5.44893	TRUE		2.5737	0.912483	13.3863	10.3653	13.3863
Glyma.12G087200	1484.65	-2.62178	0.674282	-3.88826	0.00010097	0.0237366	cytochrome P450, family 94, subfamily C, polypeptide 1	5.67157	2.46573	33.533	44.3627	TRUE		10.5915	4.62488	63.5237	84.0984	63.5237
Glyma.17G030700	1513.33	-2.63954	0.683624	-3.8611	0.00011288	0.0253978	COBRA-like protein-7 precursor	2.69003	0.769375	16.3971	16.5645	TRUE		5.03528	1.45974	31.0489	31.3857	31.0489
Glyma.06G171100	66.2992	-2.64586	0.655614	-4.03569	5.44e-05	0.0188362	0	0.438582	0.145878	3.01393	1.40085	TRUE		0.823553	0.286736	5.73813	2.70969	5.73813
Glyma.12G086200	50.5985	-2.70351	0.702301	-3.8495	0.00011836	0.0262271	C-repeat-binding factor 4	0.303324	0.238798	2.70379	3.35056	TRUE		0.563103	0.440602	5.1249	6.35139	5.1249
Glyma.08G281600	267.455	-2.70645	0.570355	-4.74521	2.08e-06	0.00317829	arabinogalactan protein 3	1.68169	0.39459	11.0076	10.644	TRUE		3.14811	0.758839	20.8797	20.189	20.8797
Glyma.06G036800	189.26	-2.70735	0.682441	-3.96715	7.27e-05	0.020941	myb domain protein r1	1.23101	0.483663	5.85342	8.85413	TRUE		2.30419	0.924313	11.087	16.7852	11.087
Glyma.09G188600	572.461	-2.80527	0.691927	-4.05428	5.03e-05	0.017884	Leucine-rich repeat (LRR) family protein	0.940584	0.232246	6.83049	6.62475	TRUE		1.76383	0.462271	12.9978	12.5902	12.9978
Glyma.04G100400	513.743	-2.80911	0.569222	-4.935	8.02e-07	0.00150545	Phosphate-responsive 1 family protein	2.09356	1.05227	12.615	10.9865	TRUE		3.91253	1.93396	23.9999	20.9131	23.9999
Glyma.12G002400	3112.04	-2.84454	0.779001	-3.65152	0.00026069	0.0374165	CRINKLY4 related 4	2.71052	0.856808	18.3035	17.0301	TRUE		5.07444	1.65114	34.5696	32.2518	34.5696
Glyma.06G102000	1622.47	-2.87673	0.651368	-4.41645	1e-05	0.00791509	Phosphate-responsive 1 family protein	3.74096	1.56866	26.0877	15.8926	TRUE		6.97171	2.83404	49.5049	30.1341	49.5049
Glyma.04G100300	647.355	-2.89644	0.565395	-5.12286	3.01e-07	0.00118202	Phosphate-responsive 1 family protein	2.00863	0.683498	15.6289	4.23011	TRUE		3.74275	1.22223	29.7073	8.51159	29.7073
Glyma.02G040700	2132.83	-2.91112	0.513833	-5.66549	1.47e-08	0.00028913	uncoupling protein 5	5.18825	0.928395	36.359	21.8065	TRUE		9.70146	1.72353	69.032	41.4703	69.032
Glyma.17G065300	224.252	-2.94364	0.807822	-3.64392	0.00026852	0.0377054	xyloglucan endotransglycosylase 6	0.677082	0.467509	5.29827	5.06598	TRUE		1.25865	0.857116	10.0744	9.61484	10.0744
Glyma.02G208200	140.048	-2.96644	0.653298	-4.54072	5.61e-06	0.00581916	Phosphate-responsive 1 family protein	0.436671	0.392144	4.1114	5.02194	TRUE		0.808877	0.720361	7.80715	9.51586	7.80715
Glyma.10G015000	74.671	-2.96702	0.777274	-3.81721	0.00013497	0.0280186	0	0.387029	0.314572	2.75556	2.09601	TRUE		0.7197	0.57528	5.21501	3.9639	5.21501
Glyma.07G035200	396.026	-2.99214	0.63272	-4.72901	2.26e-06	0.00317829	hydroxyproline-rich glycoprotein family protein	0.514729	0.146951	3.32171	4.89405	TRUE		0.960699	0.265479	6.2956	9.27611	6.2956
Glyma.01G216600	197.486	-3.00389	0.634637	-4.73325	2.21e-06	0.00317829	MATE efflux family protein	0.587127	0.284411	4.37252	5.5897	TRUE		1.1019	0.54394	8.28669	10.5957	8.28669
Glyma.01G153300	937.701	-3.00527	0.713103	-4.21436	2.5e-05	0.0127303	cytochrome P450, family 707, subfamily A, polypeptide 1	2.29629	0.830286	19.3213	23.0227	TRUE		4.30305	1.58268	36.5304	43.6528	36.5304
Glyma.20G125500	270.089	-3.08959	0.770397	-4.01039	6.06e-05	0.0197599	0	1.35063	0.642982	9.07852	3.80958	TRUE		2.51153	1.16505	17.1696	7.17429	17.1696
Glyma.12G186200	385.144	-3.22193	0.808121	-3.98694	6.69e-05	0.0198295	NAC domain containing protein 90	1.47076	0.474359	13.492	18.2361	TRUE		2.75397	0.91658	25.4877	34.5999	25.4877
Glyma.12G022800	115.194	-3.24667	0.838428	-3.87233	0.0001078	0.0250118	expansin-like A1	0.242042	0.129973	2.88569	2.70831	TRUE		0.449422	0.235126	5.53724	5.26947	5.53724
Glyma.11G096700	1811.54	-3.24821	0.727617	-4.46417	8.04e-06	0.00716769	expansin-like A1	2.86026	1.22492	29.7122	26.6651	TRUE		5.33413	2.23278	56.4026	50.6085	56.4026
Glyma.14G176400	380.119	-3.32514	0.734399	-4.5277	5.96e-06	0.00595543	Phosphate-responsive 1 family protein	0.999402	0.63999	9.57269	9.79903	TRUE		1.86058	1.16948	18.217	18.609	18.217
Glyma.11G144600	394.587	-3.35437	0.848274	-3.95435	7.67e-05	0.0213405	exocyst subunit exo70 family protein H7	0.445505	0.131446	5.0422	4.75505	TRUE		0.832108	0.243348	9.53585	8.94858	9.53585
Glyma.17G047300	256.817	-3.3605	0.950786	-3.53444	0.00040864	0.0462557	Integrase-type DNA-binding superfamily protein	0.865507	0.50208	9.39067	13.0897	TRUE		1.60787	0.916844	17.7201	24.5789	17.7201
Glyma.09G218600	514.069	-3.43206	0.823936	-4.16545	3.11e-05	0.0143194	cytochrome P450, family 707, subfamily A, polypeptide 1	1.07878	0.690503	11.4921	15.5001	TRUE		2.03054	1.32833	21.7663	29.3825	21.7663
Glyma.13G095200	93.2171	-3.48598	0.66149	-5.26988	1.37e-07	0.001181	xyloglucan endotransglycosylase 6	0.287603	0.186576	3.41217	3.06667	TRUE		0.536191	0.347176	6.54008	5.94668	6.54008
Glyma.06G102100	885.787	-3.51297	0.735876	-4.77386	1.81e-06	0.00297016	Phosphate-responsive 1 family protein	0.971036	0.654876	11.4085	15.9092	TRUE		1.8051	1.19535	21.6564	30.1475	21.6564
Glyma.11G185700	659.893	-3.53324	0.811383	-4.35459	1.33e-05	0.00956083	cytochrome P450, family 94, subfamily C, polypeptide 1	1.34055	0.291463	14.8944	22.3803	TRUE		2.50073	0.513416	28.1791	42.4386	28.1791
Glyma.13G095100	96.714	-3.54197	0.767053	-4.61763	3.88e-06	0.00444498	xyloglucan endotransglycosylase 6	0.741742	0.128957	8.35921	9.21881	TRUE		1.38656	0.236974	15.8161	17.4814	15.8161
Glyma.02G132500	107.152	-3.59204	0.874441	-4.10781	3.99e-05	0.016017	redox responsive transcription factor 1	0.329159	0.207587	3.88626	5.60492	TRUE		0.614588	0.392332	7.36919	10.6207	7.36919
Glyma.13G094900	520.575	-4.09824	1.08441	-3.77925	0.0001573	0.0298294	Xyloglucan endotransglucosylase/hydrolase family protein	1.08209	0.917353	20.3895	20.8694	TRUE		2.02537	1.70978	38.8288	39.68	38.8288
Glyma.14G176300	246.868	-4.3757	0.870504	-5.02663	4.99e-07	0.00127687	Phosphate-responsive 1 family protein	0.457176	0.128639	8.82155	11.9055	TRUE		0.856385	0.246537	16.7605	22.5602	16.7605
Glyma.13G095000	114.471	-4.74963	1.18909	-3.99435	6.49e-05	0.0198009	Xyloglucan endotransglucosylase/hydrolase family protein	0.109261	0.174024	4.03094	4.12105	TRUE		0.207538	0.330695	7.6873	7.84746	7.6873
Glyma.07G212400	518.526	-4.88377	1.13466	-4.30417	1.68e-05	0.0111484	redox responsive transcription factor 1	0.68022	0.756459	18.9746	30.2326	TRUE		1.27949	1.43932	35.9421	57.3101	35.9421
Glyma.17G131900	130.347	-4.92232	1.05792	-4.65284	3.27e-06	0.00416552	Integrase-type DNA-binding superfamily protein	0.193617	0.181331	5.05793	6.5366	TRUE		0.363439	0.341371	9.54721	12.3941	9.54721
Glyma.09G147200	1646.13	-5.06643	1.0103	-5.01477	5.31e-07	0.00127687	C-repeat-binding factor 4	1.96359	0.908401	61.6799	79.6559	TRUE		3.66919	1.6704	116.637	151.062	116.637
Glyma.01G216000	135.652	-5.71141	1.44643	-3.94863	7.86e-05	0.0213405	Integrase-type DNA-binding superfamily protein	0.15201	0.209384	6.74826	11.2187	TRUE		0.286434	0.397705	12.7837	21.2659	12.7837
Glyma.16G199000	865.139	-5.99762	1.10531	-5.42619	5.76e-08	0.00075691	C-repeat-binding factor 4	0.532102	0.36208	32.2082	50.8726	TRUE		0.988909	0.665117	60.949	96.4697	60.949
Glyma.20G044500	38.7196	-23.7559	4.67542	-5.08101	3.75e-07	0.00118202	0	0	0	4.50789	3.35723	TRUE		0	0	8.50477	6.22831	8.50477
Glyma.16G118000	278.241	-25.8742	4.27571	-6.05145	1.44e-09	5.66e-05	Pectin lyase-like superfamily protein	0	0	17.4712	20.6975	TRUE		0	0	33.322	39.8334	33.322

## Sheet: Foliar vs lowB_lowZn
								FPKM						TPM
								LowZnB		Foliar				LowZnB		Foliar
genes	baseMean	log2FoldChange	lfcSE	stat	pvalue	padj	Annotation	Avg	SD	Avg	SD	FPKM>=2		Avg	SD	Avg	SD	MAX TPM
Glyma.03G180300	6786.11	2.85882	0.395364	7.23087	4.79906e-13	1.14518e-08	0	113.33	86.9369	15.4866	4.01428	TRUE		215.055	166.555	29.316	7.51342	215.055

## Sheet: Foliar vs lowB
								FPKM						TPM
								LowB		Foliar				LowB		Foliar
genes	baseMean	log2FoldChange	lfcSE	stat	pvalue	padj	Annotation	Avg	SD	Avg	SD	FPKM>=2		Avg	SD	Avg	SD	MAX TPM
Glyma.03G180300	6786.11	2.73719	0.395385	6.92284	4.42666e-12	1.05631e-07	0	106.342	33.6037	15.4866	4.01428	TRUE		203.634	66.7402	29.316	7.51342	203.634

## Sheet: Foliar vs lowZn
								FPKM						TPM
								LowZn		Foliar				LowZn		Foliar
genes	baseMean	log2FoldChange	lfcSE	stat	pvalue	padj	Annotation	Avg	SD	Avg	SD	FPKM>=2		Avg	SD	Avg	SD	MAX TPM	fold change
Glyma.04G221700	713.682	5.36993	0.57888	9.27641	1.75e-20	6.49e-16	0	43.5808	37.1091	0.989264	0.429339	TRUE		81.2987	68.1432	1.86932	0.801752	81.2987	0.0229933
Glyma.06G143700	949.821	4.26575	0.640472	6.66032	2.73e-11	1.89e-08	0	45.354	35.8766	2.55581	0.847284	TRUE		84.6518	65.9145	4.83516	1.57845	84.6518	0.0571182
Glyma.10G243800	11577.1	3.92985	0.760708	5.16603	2.39e-07	3.42e-05	Chlorophyll A-B binding family protein	584.316	412.574	39.0986	27.324	TRUE		1093.68	764.371	74.1716	52.2934	1093.68	0.0678183
Glyma.08G312000	1094.64	3.91028	0.897578	4.35648	1.32e-05	0.00093495	spermidine hydroxycinnamoyl transferase	29.2813	21.4175	2.24396	2.01008	TRUE		54.8041	39.6412	4.26741	3.85982	54.8041	0.0778666
Glyma.20G150600	21801.2	3.85725	0.648192	5.95079	2.67e-09	8.77e-07	Chlorophyll A-B binding family protein	1263.67	886.472	92.5392	56.0193	TRUE		2364.37	1640.03	175.531	107.2	2364.37	0.0742401
Glyma.16G094000	288.576	3.83431	0.63737	6.01583	1.79e-09	6.54e-07	0	9.78021	6.45371	0.796068	0.530799	TRUE		18.3541	12.1178	1.50661	1.00976	18.3541	0.0820858
Glyma.06G125700	346.364	3.75985	0.548829	6.85068	7.35e-12	7.43e-09	sigma factor E	8.75526	5.63323	0.712306	0.218009	TRUE		16.4328	10.6186	1.35193	0.422061	16.4328	0.0822698
Glyma.15G050300	348.631	3.74705	0.604918	6.19431	5.85e-10	2.65e-07	cytochrome P450, family 71, subfamily B, polypeptide 37	12.655	7.39938	0.795236	0.218415	TRUE		23.7682	13.9613	1.50941	0.428589	23.7682	0.0635053
Glyma.02G143300	1086.3	3.63398	0.443644	8.1912	2.59e-16	2.55e-12	0	31.7239	21.2405	2.67753	0.95721	TRUE		59.3457	39.1916	5.06693	1.79988	59.3457	0.0853799
Glyma.18G113100	3231.13	3.51311	0.643928	5.45575	4.88e-08	9.97e-06	spermidine hydroxycinnamoyl transferase	90.4495	55.8387	8.48222	3.8959	TRUE		170.005	105.729	16.0757	7.45079	170.005	0.0945599
Glyma.18G099500	179.004	3.40983	0.578922	5.88996	3.86e-09	1.22e-06	fatty acid desaturase A	3.28294	2.04656	0.266707	0.302461	TRUE		6.145	3.78902	0.508594	0.578328	6.145	0.0827655
Glyma.08G038300	85.1288	3.31215	0.627707	5.27658	1.32e-07	2.12e-05	Peroxisomal membrane 22 kDa (Mpv17/PMP22) family protein	4.07572	2.20948	0.527622	0.271902	TRUE		7.63838	4.123	1.00472	0.524757	7.63838	0.131536
Glyma.20G135400	483.228	3.24575	0.57076	5.68671	1.3e-08	3.32e-06	CYCLIN D1;1	10.1305	5.16514	1.08587	0.37862	TRUE		19.0138	9.81206	2.06165	0.732993	19.0138	0.108429
Glyma.13G153400	415.992	3.10964	0.459719	6.76421	1.34e-11	1.15e-08	0	15.7311	8.59723	1.97733	0.809563	TRUE		29.5067	16.1334	3.73618	1.49323	29.5067	0.126621
Glyma.09G131500	3670.01	3.10294	0.994185	3.12109	0.00180185	0.035985	heat shock protein 90.1	27.0988	22.2046	3.00711	2.00493	TRUE		50.8885	42.1519	5.7229	3.85439	50.8885	0.11246
Glyma.10G167800	2282.95	3.05411	0.472459	6.46429	1.02e-10	6.08e-08	ammonium transporter 1;2	51.4438	26.6263	6.5907	1.07382	TRUE		96.3263	49.4588	12.4868	2.04883	96.3263	0.129631
Glyma.10G168200	2090.75	3.01883	0.474379	6.36375	1.97e-10	1e-07	ammonium transporter 1;2	35.9515	17.0092	4.32976	0.926735	TRUE		67.2932	31.5664	8.1971	1.72578	67.2932	0.121812
Glyma.08G038200	1076.01	3.0165	0.525098	5.74464	9.21e-09	2.47e-06	protein kinase family protein	16.1163	9.7297	2.08248	0.256266	TRUE		30.1899	18.1165	3.94667	0.500792	30.1899	0.130728
Glyma.19G027400	169.663	3.01312	0.513203	5.87121	4.33e-09	1.32e-06	0	4.78999	2.85004	0.568755	0.407145	TRUE		8.96913	5.28319	1.07254	0.762072	8.96913	0.119581
Glyma.05G218400	1142.24	3.00497	0.610162	4.92487	8.44e-07	9.79e-05	Glutaredoxin family protein	34.9187	22.182	4.7606	0.360251	TRUE		65.2536	40.8891	9.02565	0.772124	65.2536	0.138317
Glyma.20G085900	755.526	2.99332	0.37945	7.88858	3.06e-15	1.51e-11	proton gradient regulation 5	32.5099	16.8938	4.128	1.39888	TRUE		60.8464	31.3149	7.80535	2.58776	60.8464	0.12828
Glyma.07G155200	5899.15	2.97321	0.803529	3.70019	0.00021544	0.00766914	ferretin 1	214.855	126.325	28.4617	8.29434	TRUE		403.142	236.814	54.0271	16.185	403.142	0.134015
Glyma.14G214800	236.727	2.97029	0.673598	4.40958	1.04e-05	0.0007737	HSP20-like chaperones superfamily protein	10.9452	5.67775	1.48806	0.711354	TRUE		20.5363	10.8306	2.81809	1.35027	20.5363	0.137225
Glyma.10G072000	271.815	2.96656	0.460139	6.44708	1.14e-10	6.61e-08	0	12.4874	8.00028	1.6947	0.513813	TRUE		23.3826	14.8342	3.2079	0.960538	23.3826	0.137191
Glyma.13G262200	4002.07	2.93968	0.420476	6.99131	2.72e-12	3.63e-09	solanesyl diphosphate synthase 1	76.9066	44.2375	10.601	1.26051	TRUE		144.005	82.0675	20.1025	2.57778	144.005	0.139596
Glyma.17G069202	95.9557	2.91641	0.597475	4.88122	1.05e-06	0.00011686	nodulin MtN21 /EamA-like transporter family protein	3.28845	1.90959	0.492354	0.294181	TRUE		6.17946	3.61415	0.933122	0.562939	6.17946	0.151004
Glyma.10G261000	2930.57	2.90922	0.487614	5.96623	2.43e-09	8.15e-07	0	60.2759	25.874	8.5317	5.47798	TRUE		113.136	49.3775	16.2253	10.535	113.136	0.143414
Glyma.06G113200	5630.22	2.89856	0.359559	8.06145	7.54e-16	5.13e-12	Chlorophyll A-B binding family protein	215.808	126.754	29.4369	6.29545	TRUE		403.608	233.794	55.8958	12.5016	403.608	0.13849
Glyma.07G000500	841.462	2.89262	0.40634	7.11871	1.09e-12	1.9e-09	high chlorophyll fluorescence phenotype 173	7.24181	3.41125	0.93744	0.292642	TRUE		13.5635	6.36384	1.77876	0.568238	13.5635	0.131144
Glyma.04G179400	534.363	2.89139	0.501824	5.76177	8.32e-09	2.31e-06	Putative thiol-disulphide oxidoreductase DCC	27.089	14.7794	4.1069	1.83035	TRUE		50.8265	27.7973	7.7898	3.51198	50.8265	0.153263
Glyma.15G100100	185.285	2.82237	0.541535	5.2118	1.87e-07	2.82e-05	Protein kinase superfamily protein	3.50415	2.94151	0.519681	0.306239	TRUE		6.60484	5.61421	0.989537	0.589645	6.60484	0.14982
Glyma.10G168100	3740.55	2.80664	0.574159	4.88827	1.02e-06	0.00011399	ammonium transporter 1;2	85.5306	39.4742	12.3749	2.98302	TRUE		160.124	73.389	23.4351	5.60135	160.124	0.146356
Glyma.03G030400	923.105	2.8055	0.487923	5.74988	8.93e-09	2.43e-06	cytochrome P450, family 83, subfamily B, polypeptide 1	20.2839	9.29395	3.27892	2.07986	TRUE		38.0956	17.8008	6.23223	3.99819	38.0956	0.163594
Glyma.12G169600	1862.78	2.78939	0.409341	6.81434	9.47e-12	9.11e-09	2Fe-2S ferredoxin-like superfamily protein	104.208	56.393	16.183	3.57361	TRUE		194.946	104.197	30.6818	6.92292	194.946	0.157386
Glyma.10G061300	144.407	2.75534	0.535748	5.14298	2.7e-07	3.74e-05	spermidine hydroxycinnamoyl transferase	5.75608	3.32213	0.822389	0.33985	TRUE		10.7575	6.11497	1.55442	0.633676	10.7575	0.144496
Glyma.10G061401	40.077	2.72395	0.746177	3.65054	0.00026168	0.00891558	Phosphoinositide phosphatase family protein	2.00464	1.86247	0.248682	0.200808	TRUE		3.75124	3.5039	0.471797	0.38356	3.75124	0.125771
Glyma.19G260900	320.864	2.63757	0.383402	6.87939	6.01e-12	6.24e-09	Homeodomain-like superfamily protein	3.57951	1.91865	0.532995	0.0349406	TRUE		6.72922	3.68307	1.01014	0.0720778	6.72922	0.150112
Glyma.04G202300	1179.46	2.63022	0.701482	3.74953	0.00017717	0.00663638	Rubredoxin-like superfamily protein	69.5433	42.843	7.67388	7.66408	TRUE		130.769	81.1486	14.5749	14.5998	130.769	0.111456
Glyma.07G209100	2031.6	2.62638	0.359711	7.30137	2.85e-13	6.61e-10	2-oxoglutarate (2OG) and Fe(II)-dependent oxygenase superfamily protein	50.0335	23.5897	8.55908	1.83816	TRUE		93.7698	44.1925	16.2553	3.67851	93.7698	0.173353
Glyma.11G232634	1481.91	2.62186	0.329103	7.96669	1.63e-15	9.18e-12	0	10.8928	3.336	2.3374	0.411483	TRUE		20.3662	6.16009	4.43691	0.834935	20.3662	0.217856
Glyma.11G232600	3080.44	2.6218	0.334644	7.83459	4.7e-15	2.06e-11	ferritin 4	141.939	58.0044	22.3882	7.80873	TRUE		265.888	108.753	42.4786	15.1034	265.888	0.159761
Glyma.20G162600	356.822	2.61805	0.461211	5.67648	1.37e-08	3.5e-06	beta-hydroxylase 1	9.32657	4.76213	1.60698	0.104233	TRUE		17.516	9.0368	3.04358	0.17164	17.516	0.17376
Glyma.08G169800	404.161	2.60959	0.75884	3.43892	0.00058404	0.0163649	Galactose oxidase/kelch repeat superfamily protein	9.58672	7.47767	1.42931	0.670473	TRUE		18.1059	14.2884	2.70938	1.27759	18.1059	0.14964
Glyma.19G187000	1577.35	2.59493	0.656144	3.95481	7.66e-05	0.00359655	UDP-glucosyl transferase 73C2	42.3303	24.5729	7.459	5.24781	TRUE		79.2206	45.9369	14.0623	9.81869	79.2206	0.177509
Glyma.12G013100	1846.12	2.59042	0.86764	2.9856	0.00283026	0.0482518	mitochondrion-localized small heat shock protein 23.6	41.686	29.6144	6.68929	2.94761	TRUE		78.1294	55.93	12.7178	5.71248	78.1294	0.162778
Glyma.02G226200	625.782	2.58454	0.424333	6.09082	1.12e-09	4.43e-07	Undecaprenyl pyrophosphate synthetase family protein	10.9095	5.5556	1.93587	0.712904	TRUE		20.4943	10.5668	3.66477	1.34664	20.4943	0.178819
Glyma.06G113500	241.404	2.55713	0.511294	5.00129	5.69e-07	7.04e-05	Pheophorbide a oxygenase family protein with Rieske [2Fe-2S] domain	3.10324	1.6948	0.616284	0.283633	TRUE		5.8364	3.23775	1.16887	0.544543	5.8364	0.200273
Glyma.19G181700	277.923	2.557	0.586817	4.35741	1.32e-05	0.00093367	0	16.6653	15.0743	2.6996	1.16873	TRUE		31.5246	28.7229	5.09662	2.14704	31.5246	0.161671
Glyma.09G238200	266.767	2.54822	0.478115	5.32973	9.84e-08	1.7e-05	NOD26-like intrinsic protein 4;2	5.81007	2.9328	1.11273	0.292407	TRUE		10.8873	5.48342	2.10826	0.556424	10.8873	0.193645
Glyma.01G191600	856.992	2.52889	0.361952	6.98681	2.81e-12	3.63e-09	Protein of unknown function (DUF1230)	38.8695	18.0312	5.28	0.458928	TRUE		72.8023	33.6444	10.0125	0.987315	72.8023	0.13753
Glyma.15G243100	3021.67	2.507	0.357938	7.004	2.49e-12	3.63e-09	solanesyl diphosphate synthase 1	57.2267	30.6389	10.7636	0.379301	TRUE		107.012	56.4895	20.3893	0.531818	107.012	0.190533
Glyma.15G242200	405.054	2.49607	0.454151	5.49614	3.88e-08	8.23e-06	RNI-like superfamily protein	9.11917	5.31902	1.70781	0.504356	TRUE		17.0707	9.85028	3.23952	0.972743	17.0707	0.189771
Glyma.04G052000	4033.28	2.46013	0.739022	3.3289	0.00087189	0.0218765	heat shock transcription factor A2	70.7465	37.0596	12.3456	9.79779	TRUE		132.894	70.8486	23.5458	18.8019	132.894	0.177177
Glyma.12G197100	2089.06	2.4479	0.445089	5.49981	3.8e-08	8.11e-06	beta-amylase 6	30.2999	16.1061	5.83303	1.90813	TRUE		56.888	30.6281	11.0805	3.72345	56.888	0.194778
Glyma.06G307000	235.068	2.43278	0.553815	4.39278	1.12e-05	0.00082065	small and basic intrinsic protein 1A	8.87142	5.72255	1.75435	1.10702	TRUE		16.6079	10.5886	3.32525	2.11866	16.6079	0.200221
Glyma.05G219900	141.377	2.42275	0.510593	4.74497	2.09e-06	0.00021058	NAD(P)-binding Rossmann-fold superfamily protein	3.34036	1.84021	0.666314	0.440979	TRUE		6.28214	3.54257	1.26451	0.84576	6.28214	0.201286
Glyma.13G361200	2305.47	2.40798	0.65745	3.6626	0.00024967	0.00862322	AUX/IAA transcriptional regulator family protein	55.6097	31.8365	10.5914	5.22326	TRUE		104.55	60.485	20.1171	10.0714	104.55	0.192416
Glyma.01G040200	1991.91	2.39477	0.452322	5.29439	1.19e-07	1.99e-05	glutathione S-transferase TAU 18	75.7752	38.085	14.1791	9.45136	TRUE		142.222	72.1584	26.9598	18.1617	142.222	0.189562
Glyma.20G218100	387.591	2.38448	0.542816	4.39279	1.12e-05	0.00082065	UDP-Glycosyltransferase superfamily protein	5.91427	3.41956	1.12779	0.475276	TRUE		11.1361	6.57072	2.14379	0.921114	11.1361	0.192508
Glyma.03G186900	379.854	2.37737	0.547898	4.33907	1.43e-05	0.00100246	UDP-glucosyl transferase 73C2	7.38338	3.65072	1.62022	1.42855	TRUE		13.7762	6.72412	3.04233	2.64408	13.7762	0.22084
Glyma.12G134200	79.2104	2.37136	0.740431	3.20268	0.00136156	0.0297201	Dynein light chain type 1 family protein	3.00108	1.46906	0.537393	0.245695	TRUE		5.62876	2.76837	1.01825	0.468528	5.62876	0.180902
Glyma.03G128900	712.142	2.37082	0.257443	9.20907	3.29e-20	6.49e-16	lycopene cyclase	12.0539	4.58497	2.6788	0.169138	TRUE		22.571	8.58783	5.07545	0.322977	22.571	0.224866
Glyma.13G176300	1294.38	2.36745	0.796011	2.97414	0.00293812	0.0492739	HSP20-like chaperones superfamily protein	40.266	28.6467	7.79	4.06932	TRUE		75.4852	54.1667	14.8007	7.8433	75.4852	0.196074
Glyma.07G049900	15517.3	2.35618	0.45205	5.21221	1.87e-07	2.82e-05	UDP-Glycosyltransferase superfamily protein	218.478	109.72	44.6875	33.7846	TRUE		410.45	209.615	85.009	64.8486	410.45	0.207112
Glyma.01G219502	510.545	2.34845	0.337164	6.96529	3.28e-12	3.8e-09	glutathione peroxidase 8	32.0143	16.2731	5.87433	1.2725	TRUE		59.8702	30.0197	11.152	2.53367	59.8702	0.186269
Glyma.13G345400	235.196	2.34761	0.368235	6.37529	1.83e-10	9.73e-08	glyoxalase 2-4	5.82496	2.16321	1.02252	0.233062	TRUE		10.9215	4.13023	1.94114	0.462822	10.9215	0.177736
Glyma.02G001000	2431.31	2.34117	0.38138	6.13868	8.32e-10	3.38e-07	P-loop containing nucleoside triphosphate hydrolases superfamily protein	25.4938	12.9255	5.46851	1.90679	TRUE		47.7753	24.201	10.3584	3.62016	47.7753	0.216815
Glyma.01G038600	3420.25	2.33593	0.471504	4.95421	7.26e-07	8.55e-05	myb-like transcription factor family protein	55.2749	27.0107	11.0814	2.34503	TRUE		103.844	51.5438	21.0057	4.52914	103.844	0.202281
Glyma.10G000200	1899.87	2.3273	0.33753	6.89509	5.38e-12	5.74e-09	P-loop containing nucleoside triphosphate hydrolases superfamily protein	18.6718	8.68134	3.87014	0.361278	TRUE		35.0406	16.4948	7.3316	0.67433	35.0406	0.209232
Glyma.02G285100	337.872	2.31558	0.326705	7.08766	1.36e-12	2.15e-09	0	6.74993	3.02208	1.3939	0.361037	TRUE		12.6508	5.67822	2.63505	0.651467	12.6508	0.208291
Glyma.07G027000	42.2646	2.31554	0.6173	3.75107	0.00017608	0.00660817	Integrase-type DNA-binding superfamily protein	2.21684	1.38983	0.447792	0.573763	TRUE		4.14792	2.61039	0.83738	1.06066	4.14792	0.201879
Glyma.03G074600	696.027	2.31371	0.498218	4.64397	3.42e-06	0.00031719	SOUL heme-binding family protein	22.1082	17.5409	4.68512	2.22542	TRUE		41.2388	32.1976	8.87699	4.23314	41.2388	0.215258
Glyma.16G018500	8566.82	2.30707	0.476923	4.8374	1.32e-06	0.00014061	UDP-Glycosyltransferase superfamily protein	120.55	69.52	24.2383	19.8168	TRUE		226.727	132.917	46.1318	38.0084	226.727	0.203468
Glyma.14G029700	552.444	2.29528	0.37183	6.17293	6.7e-10	2.91e-07	0	24.4739	9.1211	4.32138	1.29642	TRUE		45.8664	17.2568	8.19716	2.51235	45.8664	0.178718
Glyma.19G181600	138.131	2.29089	0.667572	3.43167	0.00059988	0.0167216	0	12.3366	10.6409	2.89497	1.72166	TRUE		23.3139	20.2759	5.47203	3.24848	23.3139	0.234711
Glyma.15G003900	632.263	2.28938	0.486773	4.70319	2.56e-06	0.00024822	NOD26-like intrinsic protein 6;1	21.1919	12.2338	3.91235	1.69177	TRUE		39.5795	22.7495	7.44317	3.2813	39.5795	0.188056
Glyma.19G217700	183.329	2.25411	0.425193	5.30139	1.15e-07	1.94e-05	stachyose synthase	2.10505	1.13038	0.475691	0.21986	TRUE		3.95809	2.17226	0.902678	0.420579	3.95809	0.228059
Glyma.10G136300	883.679	2.25301	0.305453	7.37596	1.63e-13	4.29e-10	proton gradient regulation 5	34.3399	15.2474	8.13078	0.958367	TRUE		64.156	27.9787	15.4201	1.96313	64.156	0.240354
Glyma.03G187000	578.728	2.2513	0.736656	3.05611	0.00224227	0.0414636	UDP-glucosyl transferase 73C1	12.0514	7.99418	2.56395	2.29916	TRUE		22.5635	15.0097	4.84648	4.36138	22.5635	0.214793
Glyma.04G207200	509.342	2.24705	0.42066	5.34173	9.21e-08	1.61e-05	0	7.04543	3.06941	1.40878	0.425727	TRUE		13.218	5.82478	2.6642	0.788458	13.218	0.201559
Glyma.08G114400	1215.96	2.23532	0.289413	7.72363	1.13e-14	4.46e-11	ACD1-like	21.1261	8.78523	4.79931	0.808538	TRUE		39.4898	16.1863	9.0779	1.38409	39.4898	0.22988
Glyma.15G041100	2737.65	2.23466	0.36596	6.10628	1.02e-09	4.06e-07	myb domain protein 48	79.2919	20.5949	18.4117	2.62524	TRUE		148.044	37.113	34.9106	5.22119	148.044	0.235812
Glyma.12G237600	65.3289	2.21172	0.741757	2.98173	0.00286629	0.0485423	0	2.01796	1.06391	0.416395	0.340741	TRUE		3.78369	1.99964	0.792204	0.654084	3.78369	0.209374
Glyma.06G295000	160.953	2.20722	0.395859	5.57576	2.46e-08	5.62e-06	alpha/beta-Hydrolases superfamily protein	2.93103	1.26241	0.635558	0.338937	TRUE		5.49112	2.39788	1.20073	0.632162	5.49112	0.218667
Glyma.19G219100	831.56	2.19459	0.709835	3.09169	0.00199022	0.0381624	galactinol synthase 1	10.1244	4.99143	2.40651	0.880756	TRUE		18.9871	9.52868	4.56872	1.71306	18.9871	0.240622
Glyma.12G236700	580.209	2.19086	0.40652	5.3893	7.07e-08	1.32e-05	carotenoid cleavage dioxygenase 1	16.8039	8.43205	3.70358	0.882106	TRUE		31.4255	15.601	7.02081	1.70085	31.4255	0.223411
Glyma.14G150600	352.9	2.18745	0.444572	4.92034	8.64e-07	9.93e-05	Pheophorbide a oxygenase family protein with Rieske [2Fe-2S] domain	5.49425	1.55832	1.07892	0.496771	TRUE		10.3019	3.04756	2.04223	0.937865	10.3019	0.198238
Glyma.06G169700	1142.61	2.17012	0.534166	4.06262	4.85e-05	0.0025725	chlorsulfuron/imidazolinone resistant 1	14.8966	7.08984	3.52403	0.887648	TRUE		27.9241	13.3499	6.69444	1.74971	27.9241	0.239737
Glyma.18G078200	140.855	2.16336	0.509548	4.24565	2.18e-05	0.00137115	0	3.87021	1.85874	0.966497	0.328313	TRUE		7.2572	3.56882	1.82507	0.59022	7.2572	0.251484
Glyma.12G198400	167.167	2.15378	0.403598	5.33646	9.48e-08	1.65e-05	B-box type zinc finger family protein	5.18204	2.88522	1.24291	0.622176	TRUE		9.682	5.29929	2.34782	1.16501	9.682	0.242494
Glyma.18G205800	6230.37	2.15228	0.694406	3.09946	0.00193873	0.0376137	ferretin 1	190.058	107.61	46.1456	9.75886	TRUE		356.181	200.751	87.5603	19.1614	356.181	0.245831
Glyma.18G212700	1396.2	2.14807	0.391888	5.48134	4.22e-08	8.81e-06	SOS3-interacting protein 4	26.5646	16.2225	5.95949	1.99937	TRUE		50.0562	31.2271	11.2845	3.78242	50.0562	0.225436
Glyma.10G088000	452.194	2.14422	0.474001	4.52366	6.08e-06	0.00050792	Peptidase M28 family protein	5.68031	3.21272	1.29327	0.437473	TRUE		10.6946	6.17517	2.45102	0.834524	10.6946	0.229182
Glyma.13G082300	1144.53	2.13862	0.451056	4.74135	2.12e-06	0.00021253	flavonol synthase 1	29.3819	15.2145	6.82539	3.50074	TRUE		55.1681	28.903	12.9172	6.63557	55.1681	0.234142
Glyma.20G162000	1656.85	2.12184	0.428028	4.95724	7.15e-07	8.52e-05	detoxifying efflux carrier 35	19.3346	9.55997	4.53961	2.05173	TRUE		36.2608	17.9731	8.59855	3.9061	36.2608	0.237131
Glyma.16G029700	37.7403	2.10026	0.685458	3.06402	0.00218382	0.040672	0	5.69153	3.83343	1.36829	0.76889	TRUE		10.5553	6.98036	2.59368	1.46602	10.5553	0.245723
Glyma.11G104100	1431.23	2.09941	0.260566	8.05712	7.81e-16	5.13e-12	0	35.9877	14.2036	8.47039	0.804875	TRUE		67.3826	26.5478	16.0431	1.44711	67.3826	0.23809
Glyma.03G261300	805.536	2.0885	0.418735	4.98764	6.11e-07	7.49e-05	pseudo-response regulator 5	10.5854	5.00692	2.51068	0.791658	TRUE		19.8685	9.49643	4.76635	1.53966	19.8685	0.239895
Glyma.09G167900	1820.83	2.08843	0.411982	5.06922	3.99e-07	5.17e-05	Homeodomain-like superfamily protein	23.094	3.89537	5.71009	1.93933	TRUE		43.2487	7.84339	10.808	3.64415	43.2487	0.249903
Glyma.15G011200	2074.92	2.0782	0.424397	4.89684	9.74e-07	0.00010944	HCO3- transporter family	24.5748	11.3838	5.71461	1.53516	TRUE		46.0099	21.2629	10.8113	2.81422	46.0099	0.234977
Glyma.08G347300	210.171	2.06284	0.381454	5.40784	6.38e-08	1.22e-05	Oxidoreductase, zinc-binding dehydrogenase family protein	5.67389	2.53899	1.50902	0.509112	TRUE		10.6454	4.81334	2.85774	0.964594	10.6454	0.268447
Glyma.12G096900	238.015	2.06233	0.48111	4.28661	1.81e-05	0.00118864	cellulose synthase-like B3	2.70636	1.81787	0.617748	0.196485	TRUE		5.09937	3.47539	1.17308	0.382064	5.09937	0.230044
Glyma.06G300900	410.141	2.05052	0.324498	6.31905	2.63e-10	1.26e-07	B-box type zinc finger family protein	12.3911	4.96795	3.4225	0.856965	TRUE		23.2211	9.3667	6.49331	1.66262	23.2211	0.27963
Glyma.18G057900	9889.39	2.04928	0.376236	5.44679	5.13e-08	1.03e-05	NAD(P)-binding Rossmann-fold superfamily protein	250.685	103.876	63.9794	21.4118	TRUE		471.146	201.937	121.532	41.8197	471.146	0.25795
Glyma.04G061300	535.794	2.04845	0.564396	3.62945	0.00028403	0.00949391	WRKY DNA-binding protein 40	6.44418	2.82073	1.41334	0.425806	TRUE		12.105	5.45783	2.68147	0.826883	12.105	0.221517
Glyma.11G246600	421.479	2.04453	0.533844	3.82983	0.00012823	0.00523592	heat shock protein 21	14.2404	5.68124	3.49894	0.853462	TRUE		26.6046	10.5593	6.64722	1.69632	26.6046	0.249852
Glyma.12G184800	718.483	2.03222	0.64094	3.17069	0.00152078	0.0320699	0	30.3536	15.8348	7.23026	4.7243	TRUE		56.9085	29.7187	13.6655	8.9343	56.9085	0.240131
Glyma.20G076300	6081.1	2.02764	0.303777	6.67476	2.48e-11	1.78e-08	Protein kinase superfamily protein	72.5703	29.6985	18.2633	4.03323	TRUE		136.084	56.3425	34.6556	7.95703	136.084	0.254663
Glyma.13G316500	675.643	2.02192	0.388076	5.21012	1.89e-07	2.83e-05	0	33.9927	16.5385	8.92407	3.32899	TRUE		63.6645	30.8364	16.8834	6.25275	63.6645	0.265193
Glyma.09G262800	1650.92	2.02054	0.396539	5.09542	3.48e-07	4.57e-05	NAD(P)-binding Rossmann-fold superfamily protein	16.6661	7.89819	4.40948	1.36659	TRUE		31.2592	14.9079	8.36996	2.66084	31.2592	0.26776
Glyma.20G150100	2428.5	2.01924	0.238507	8.46615	2.54e-17	3.33e-13	RmlC-like cupins superfamily protein	82.8677	25.8396	21.5688	2.78536	TRUE		155.171	48.7865	40.8686	5.34344	155.171	0.263378
Glyma.06G185200	1466.49	2.01128	0.363193	5.53777	3.06e-08	6.83e-06	Putative thiol-disulphide oxidoreductase DCC	43.1256	21.0386	11.0898	2.59668	TRUE		80.8352	39.4479	21.0103	4.94265	80.8352	0.259915
Glyma.06G158400	4108.83	2.0112	0.36528	5.5059	3.67e-08	7.92e-06	0	47.8545	10.0883	13.4024	2.82605	TRUE		89.636	19.7972	25.3679	5.18239	89.636	0.28301
Glyma.02G283500	17782	-2.01717	0.478152	-4.21868	2.46e-05	0.00150043	HXXXD-type acyl-transferase family protein	59.9251	19.5566	247.374	89.4032	TRUE		112.037	36.6536	469.653	173.243	469.653	4.19194
Glyma.16G107900	167.798	-2.03089	0.468977	-4.33047	1.49e-05	0.00103142	RHO guanyl-nucleotide exchange factor 14	0.423324	0.283072	2.15921	1.43121	TRUE		0.787015	0.517675	4.06969	2.64133	4.06969	5.17105
Glyma.19G245400	477.933	-2.03781	0.608832	-3.34709	0.00081666	0.0208084	pathogenesis-related 4	4.04509	3.70645	16.2986	7.59599	TRUE		7.51117	6.79835	30.8299	14.304	30.8299	4.10454
Glyma.09G229300	46.6401	-2.06503	0.618067	-3.34111	0.00083445	0.0211525	0	0.582966	0.636046	2.83787	1.31511	TRUE		1.08616	1.1789	5.37565	2.51136	5.37565	4.94923
Glyma.10G200800	193.393	-2.07094	0.689461	-3.0037	0.00266716	0.0466757	cytochrome P450, family 76, subfamily C, polypeptide 4	0.714566	0.458608	3.22969	2.63737	TRUE		1.34485	0.879438	6.13771	5.0399	6.13771	4.56388
Glyma.13G088700	205.16	-2.11359	0.490812	-4.30632	1.66e-05	0.00112252	annexin 1	0.898141	0.281587	3.47945	2.16558	TRUE		1.68592	0.554173	6.56034	4.01333	6.56034	3.89125
Glyma.09G281900	341.108	-2.12033	0.569928	-3.72034	0.00019895	0.00725264	O-methyltransferase 1	1.52125	1.17261	6.76202	2.85876	TRUE		2.83036	2.1441	12.7994	5.38437	12.7994	4.52219
Glyma.05G182100	36.1511	-2.16222	0.671423	-3.22036	0.00128032	0.0285309	0	0.456334	0.253582	2.94308	0.933904	TRUE		0.853084	0.467009	5.57321	1.76598	5.57321	6.53301
Glyma.11G229700	2000.05	-2.24655	0.364272	-6.16723	6.95e-10	2.95e-07	Protein of unknown function (DUF1313)	12.856	8.26876	64.8167	24.6364	TRUE		23.9587	15.1047	122.896	47.0597	122.896	5.12949
Glyma.01G211800	89.7044	-2.27985	0.679634	-3.35453	0.00079501	0.0203902	NmrA-like negative transcriptional regulator family protein	0.315627	0.320115	2.32179	2.07917	TRUE		0.585808	0.587824	4.36323	3.83621	4.36323	7.44821
Glyma.18G027500	173.764	-2.28663	0.48881	-4.67794	2.9e-06	0.00027541	Protein of unknown function (DUF1313)	1.15772	1.21038	7.0457	3.94168	TRUE		2.15691	2.22154	13.3516	7.50442	13.3516	6.19015
Glyma.11G070500	161.802	-2.30419	0.648334	-3.55402	0.00037939	0.0118859	NmrA-like negative transcriptional regulator family protein	0.925166	0.78168	4.63424	4.2534	TRUE		1.72132	1.43271	8.7024	7.84582	8.7024	5.05565
Glyma.14G081300	196.917	-2.31422	0.61135	-3.78543	0.00015344	0.00597448	phospholipase A 2A	0.675828	0.429725	3.0888	2.03321	TRUE		1.26068	0.791709	5.84437	3.84574	5.84437	4.6359
Glyma.10G274300	1043.18	-2.34216	0.75288	-3.11093	0.00186497	0.0367002	B-box type zinc finger protein with CCT domain	3.64364	4.75239	19.0727	10.0363	TRUE		6.74832	8.72713	36.1848	19.1537	36.1848	5.36205
Glyma.04G236200	176.891	-2.51089	0.768555	-3.26703	0.00108683	0.0254711	pectin methylesterase PCR fragment F	0.437526	0.295267	2.44089	1.96589	TRUE		0.815533	0.547464	4.5913	3.62626	4.5913	5.62982
Glyma.07G032900	1001.29	-2.60165	0.495222	-5.25349	1.49e-07	2.37e-05	0	7.87871	7.44652	50.9188	21.0069	TRUE		14.6482	13.6422	96.3717	39.6913	96.3717	6.5791
Glyma.16G043500	158.017	-2.66923	0.730588	-3.65353	0.00025866	0.00887149	apyrase 2	0.381665	0.186364	2.61079	1.98593	TRUE		0.712318	0.34985	4.9203	3.69721	4.9203	6.90745
Glyma.08G209300	267.782	-2.67164	0.555431	-4.81003	1.51e-06	0.00015915	0	1.4557	1.45621	8.08766	4.44536	TRUE		2.70045	2.66863	15.3379	8.47563	15.3379	5.67974
Glyma.19G022500	59.5372	-2.84445	0.895592	-3.17606	0.00149292	0.0316077	GAST1 protein homolog 4	0.183668	0.265377	2.451	2.52579	TRUE		0.345877	0.503289	4.64751	4.83324	4.64751	13.4369
Glyma.05G150400	156.792	-3.17162	1.05576	-3.00411	0.00266363	0.0466733	xyloglucan endotransglucosylase/hydrolase 16	0.218856	0.181094	2.35181	1.53167	TRUE		0.408269	0.340047	4.45034	2.89444	4.45034	10.9005
Glyma.16G199000	865.139	-3.63422	1.10579	-3.28653	0.00101429	0.0243794	C-repeat-binding factor 4	0.532102	0.36208	6.75654	4.34178	TRUE		0.988909	0.665117	12.8193	8.3055	12.8193	12.963
Glyma.13G240500	188.741	-4.18576	1.23568	-3.38742	0.00070552	0.0188664	allantoinase	0.169443	0.122372	3.35121	3.23053	TRUE		0.318127	0.231956	6.31034	6.03936	6.31034	19.8359
Glyma.16G118000	278.241	-25.0051	4.27568	-5.84821	4.97e-09	1.51e-06	Pectin lyase-like superfamily protein	0	0	9.28385	10.7202	TRUE		0	0	17.7546	20.5017	17.7546	#DIV/0!

## Sheet: lowB vs lowZn
								FPKM						TPM
								LowB		LowZn				LowB		LowZn
genes	baseMean	log2FoldChange	lfcSE	stat	pvalue	padj	Annotation	Avg	SD	Avg	SD	FPKM>=2		Avg	SD	Avg	SD	MAX TPM
Glyma.16G118000	278.241	25.0033	4.2758	5.84764	4.99e-09	3.16e-05	Pectin lyase-like superfamily protein	9.09183	10.4983	0	0	TRUE		17.4851	20.192	0	0	17.4851
Glyma.13G142900	35.694	7.21974	1.93035	3.74011	0.00018394	0.0193989	SAUR-like auxin-responsive protein family	2.82884	2.79111	0.0324178	0.0648355	TRUE		5.39708	5.32108	0.0614608	0.122922	5.39708
Glyma.07G014500	6444.11	5.20434	1.39256	3.73725	0.00018605	0.0195536	HAD superfamily, subfamily IIIB acid phosphatase	293.237	229.747	7.99533	6.68614	TRUE		559.69	439.751	14.9566	12.6247	559.69
Glyma.13G240500	188.741	4.34902	1.23564	3.51964	0.00043213	0.0327658	allantoinase	3.70283	3.95332	0.169443	0.122372	TRUE		7.12653	7.63011	0.318127	0.231956	7.12653
Glyma.08G200100	2041.17	4.28917	1.24159	3.45459	0.00055112	0.0365344	HAD superfamily, subfamily IIIB acid phosphatase	26.3945	24.829	1.27394	1.01434	TRUE		50.4353	47.441	2.36363	1.86392	50.4353
Glyma.05G210900	304.118	4.12242	1.2487	3.30137	0.00096214	0.0497654	Pectin lyase-like superfamily protein	6.6267	7.08731	0.296927	0.192199	TRUE		12.7349	13.6461	0.556803	0.365222	12.7349
Glyma.16G199000	865.139	4.00481	1.10568	3.62205	0.00029228	0.0257902	C-repeat-binding factor 4	8.13861	8.15472	0.532102	0.36208	TRUE		15.3963	15.4256	0.988909	0.665117	15.3963
Glyma.17G131900	130.347	3.66794	1.05918	3.46301	0.00053417	0.0362017	Integrase-type DNA-binding superfamily protein	2.11728	2.61464	0.193617	0.181331	TRUE		4.00722	4.96854	0.363439	0.341371	4.00722
Glyma.09G147200	1646.13	3.64276	1.01043	3.60516	0.00031197	0.0267032	C-repeat-binding factor 4	23.0737	26.5493	1.96359	0.908401	TRUE		43.6579	50.3853	3.66919	1.6704	43.6579
Glyma.16G043500	158.017	3.21299	0.730066	4.40096	1.08e-05	0.00363332	apyrase 2	3.51664	2.59641	0.381665	0.186364	TRUE		6.72709	5.00656	0.712318	0.34985	6.72709
Glyma.14G176300	246.868	2.88452	0.87149	3.30987	0.00093339	0.049031	Phosphate-responsive 1 family protein	2.95486	2.72428	0.457176	0.128639	TRUE		5.60228	5.16067	0.856385	0.246537	5.60228
Glyma.14G176400	380.119	2.76434	0.73464	3.76285	0.00016799	0.018253	Phosphate-responsive 1 family protein	7.31283	6.35514	0.999402	0.63999	TRUE		13.8963	12.062	1.86058	1.16948	13.8963
Glyma.04G236200	176.891	2.54657	0.768583	3.31333	0.00092193	0.0488419	pectin methylesterase PCR fragment F	2.31797	1.2038	0.437526	0.295267	TRUE		4.43342	2.3108	0.815533	0.547464	4.43342
Glyma.11G055200	48.6577	2.52515	0.68314	3.69638	0.00021869	0.0215647	ralf-like 34	2.22612	1.2713	0.332692	0.200317	TRUE		4.25139	2.43194	0.622269	0.371243	4.25139
Glyma.06G102100	885.787	2.46508	0.736089	3.34889	0.00081135	0.0454576	Phosphate-responsive 1 family protein	5.96997	2.84845	0.971036	0.654876	TRUE		11.3738	5.3971	1.8051	1.19535	11.3738
Glyma.04G100300	647.355	2.24398	0.565648	3.96709	7.28e-05	0.0110373	Phosphate-responsive 1 family protein	10.2494	9.40461	2.00863	0.683498	TRUE		19.4148	17.7876	3.74275	1.22223	19.4148
Glyma.15G202600	338.702	2.20479	0.610767	3.60987	0.00030635	0.0264417	0	9.85698	7.59547	2.11855	0.604206	TRUE		18.7335	14.3891	3.97012	1.18464	18.7335
Glyma.06G102000	1622.47	2.16184	0.651461	3.31845	0.00090519	0.048444	Phosphate-responsive 1 family protein	16.9621	13.8195	3.74096	1.56866	TRUE		32.124	26.0057	6.97171	2.83404	32.124
Glyma.13G088700	205.16	2.15584	0.490847	4.3921	1.12e-05	0.00369	annexin 1	3.91419	2.08519	0.898141	0.281587	TRUE		7.47908	4.02129	1.68592	0.554173	7.47908
Glyma.19G181000	526.067	2.08407	0.364481	5.71791	1.08e-08	5.32e-05	0	9.24541	2.79946	2.5204	0.798447	TRUE		17.6898	5.49712	4.72125	1.53972	17.6898
Glyma.15G238600	261.549	2.03508	0.534274	3.80905	0.0001395	0.0162311	0	4.59062	1.50225	1.08056	0.303397	TRUE		8.72799	2.73298	2.01543	0.550382	8.72799
Glyma.10G168200	2090.75	-2.0007	0.473908	-4.2217	2.42e-05	0.00559202	ammonium transporter 1;2	9.45125	2.77984	35.9515	17.0092	TRUE		18.0698	5.53959	67.2932	31.5664	67.2932
Glyma.10G167800	2282.95	-2.00576	0.472016	-4.24934	2.14e-05	0.0052853	ammonium transporter 1;2	13.1005	5.41219	51.4438	26.6263	TRUE		25.0435	10.5626	96.3263	49.4588	96.3263
Glyma.13G262200	4002.07	-2.01422	0.420226	-4.79317	1.64e-06	0.00143897	solanesyl diphosphate synthase 1	20.6138	2.99454	76.9066	44.2375	TRUE		39.2948	5.53151	144.005	82.0675	144.005
Glyma.10G061300	144.407	-2.04149	0.532355	-3.83483	0.00012565	0.0151099	spermidine hydroxycinnamoyl transferase	1.3339	0.738727	5.75608	3.32213	TRUE		2.53717	1.37859	10.7575	6.11497	10.7575
Glyma.15G050300	348.631	-2.08906	0.600311	-3.47997	0.00050148	0.0349911	cytochrome P450, family 71, subfamily B, polypeptide 37	2.77991	1.29839	12.655	7.39938	TRUE		5.31361	2.50733	23.7682	13.9613	23.7682
Glyma.03G030400	923.105	-2.1019	0.487219	-4.31408	1.6e-05	0.00424258	cytochrome P450, family 83, subfamily B, polypeptide 1	5.10626	1.87289	20.2839	9.29395	TRUE		9.78236	3.70765	38.0956	17.8008	38.0956
Glyma.12G169600	1862.78	-2.10309	0.408953	-5.14262	2.71e-07	0.00039579	2Fe-2S ferredoxin-like superfamily protein	25.2244	4.57665	104.208	56.393	TRUE		48.0454	8.09254	194.946	104.197	194.946
Glyma.01G191600	856.992	-2.10665	0.361455	-5.82826	5.6e-09	3.16e-05	Protein of unknown function (DUF1230)	8.47518	1.74026	38.8695	18.0312	TRUE		16.1781	3.42278	72.8023	33.6444	72.8023
Glyma.08G038200	1076.01	-2.11145	0.524373	-4.02663	5.66e-05	0.00970345	protein kinase family protein	3.70565	1.34749	16.1163	9.7297	TRUE		7.0619	2.53019	30.1899	18.1165	30.1899
Glyma.02G082500	101.566	-2.12632	0.504128	-4.21781	2.47e-05	0.00559202	Vacuolar iron transporter (VIT) family protein	0.761495	0.35658	2.84025	0.880861	TRUE		1.45942	0.704647	5.33035	1.73641	5.33035
Glyma.19G027400	169.663	-2.13325	0.508576	-4.19455	2.73e-05	0.00599117	0	1.14379	0.670392	4.78999	2.85004	TRUE		2.18699	1.28902	8.96913	5.28319	8.96913
Glyma.01G219502	510.545	-2.20815	0.336992	-6.55254	5.66e-11	1.03e-06	glutathione peroxidase 8	6.6235	2.02251	32.0143	16.2731	TRUE		12.6106	3.72203	59.8702	30.0197	59.8702
Glyma.07G000500	841.462	-2.2222	0.405476	-5.48047	4.24e-08	0.0001287	high chlorophyll fluorescence phenotype 173	1.74797	0.25567	7.24181	3.41125	TRUE		3.33126	0.455038	13.5635	6.36384	13.5635
Glyma.19G187000	1577.35	-2.24496	0.656029	-3.42204	0.00062154	0.0393751	UDP-glucosyl transferase 73C2	9.10542	2.74768	42.3303	24.5729	TRUE		17.3227	5.03497	79.2206	45.9369	79.2206
Glyma.18G099500	179.004	-2.26272	0.572139	-3.95484	7.66e-05	0.0113561	fatty acid desaturase A	0.718956	0.601204	3.28294	2.04656	TRUE		1.35928	1.11335	6.145	3.78902	6.145
Glyma.08G038300	85.1288	-2.26288	0.617954	-3.66189	0.00025036	0.0234319	Peroxisomal membrane 22 kDa (Mpv17/PMP22) family protein	0.575053	0.509695	4.07572	2.20948	TRUE		1.10089	0.979257	7.63838	4.123	7.63838
Glyma.02G143300	1086.3	-2.30019	0.441975	-5.20436	1.95e-07	0.00032432	0	6.51522	2.08083	31.7239	21.2405	TRUE		12.4091	3.91754	59.3457	39.1916	59.3457
Glyma.20G150600	21801.2	-2.53441	0.648134	-3.91032	9.22e-05	0.0126677	Chlorophyll A-B binding family protein	228.299	81.8531	1263.67	886.472	TRUE		435.079	155.179	2364.37	1640.03	2364.37
Glyma.16G094000	288.576	-2.63743	0.63329	-4.16465	3.12e-05	0.00661257	0	1.51593	0.630458	9.78021	6.45371	TRUE		2.9049	1.24379	18.3541	12.1178	18.3541
Glyma.06G143700	949.821	-2.9381	0.63865	-4.60048	4.22e-06	0.00235093	0	5.93351	2.64678	45.354	35.8766	TRUE		11.2584	4.81895	84.6518	65.9145	84.6518
Glyma.10G243800	11577.1	-2.99419	0.760636	-3.93643	8.27e-05	0.0119053	Chlorophyll A-B binding family protein	75.9941	17.6339	584.316	412.574	TRUE		144.894	33.6032	1093.68	764.371	1093.68
Glyma.06G125700	346.364	-3.01048	0.545988	-5.51381	3.51e-08	0.00012591	sigma factor E	0.987928	0.227258	8.75526	5.63323	TRUE		1.88131	0.413325	16.4328	10.6186	16.4328
Glyma.04G221700	713.682	-3.16322	0.571624	-5.53374	3.13e-08	0.00012364	0	4.96704	1.67526	43.5808	37.1091	TRUE		9.43639	3.01535	81.2987	68.1432	81.2987

## Sheet: lowB vs lowB_lowZn
								FPKM						TPM
								LowZnB		LowB				LowZnB		LowB
genes	baseMean	log2FoldChange	lfcSE	stat	pvalue	padj	Annotation	Avg	SD	Avg	SD	FPKM>=2		Avg	SD	Avg	SD	MAX TPM
Glyma.06G149120	453.975	2.40135	0.513114	4.67995	2.8694e-06	0.0273888	0	20.8549	17.1008	4.17665	0.75612	TRUE		39.2774	31.8803	7.95294	1.35148	39.2774

## Sheet: lowZn vs lowB_lowZn
								FPKM						TPM
								LowZnB		LowZn				LowZnB		LowZn
genes	baseMean	log2FoldChange	lfcSE	stat	pvalue	padj	Annotation	Avg	SD	Avg	SD	FPKM>=2		Avg	SD	Avg	SD	MAX TPM	fold change
Glyma.16G118000	278.241	24.2716	4.27583	5.67646	1.38e-08	4.29e-06	Pectin lyase-like superfamily protein	6.48929	12.8187	0	0	TRUE		12.3735	24.4463	0	0	12.3735	0
Glyma.16G199000	865.139	5.36272	1.10531	4.85177	1.22e-06	0.00015062	C-repeat-binding factor 4	21.4447	4.78726	0.532102	0.36208	TRUE		40.4869	8.91169	0.988909	0.665117	40.4869	0.0244254
Glyma.01G216000	135.652	5.16882	1.4464	3.57358	0.00035213	0.00958086	Integrase-type DNA-binding superfamily protein	4.56251	3.31144	0.15201	0.209384	TRUE		8.64154	6.28027	0.286434	0.397705	8.64154	0.0331462
Glyma.09G147200	1646.13	4.5615	1.0103	4.51501	6.33e-06	0.00049376	C-repeat-binding factor 4	44.9631	9.06524	1.96359	0.908401	TRUE		84.9174	16.8889	3.66919	1.6704	84.9174	0.043209
Glyma.17G131900	130.347	4.42789	1.05784	4.1858	2.84e-05	0.00151651	Integrase-type DNA-binding superfamily protein	3.30445	2.06123	0.193617	0.181331	TRUE		6.26166	3.92046	0.363439	0.341371	6.26166	0.0580419
Glyma.07G212400	518.526	4.05842	1.1347	3.57666	0.00034801	0.00952268	redox responsive transcription factor 1	11.7789	7.38063	0.68022	0.756459	TRUE		22.263	13.9326	1.27949	1.43932	22.263	0.0574715
Glyma.08G085600	29.1478	3.63421	0.89991	4.03842	5.38e-05	0.00248889	0	3.26265	2.00701	0.221519	0.266342	TRUE		6.15896	3.79769	0.415755	0.502811	6.15896	0.0675041
Glyma.14G176300	246.868	3.31288	0.870726	3.80473	0.00014196	0.00498562	Phosphate-responsive 1 family protein	4.25636	4.43088	0.457176	0.128639	TRUE		8.05368	8.41984	0.856385	0.246537	8.05368	0.106335
Glyma.12G002400	3112.04	3.19664	0.778957	4.10374	4.07e-05	0.00199517	CRINKLY4 related 4	25.3149	3.73781	2.71052	0.856808	TRUE		47.7949	6.78926	5.07444	1.65114	47.7949	0.106171
Glyma.11G144600	394.587	3.12679	0.848156	3.68658	0.00022729	0.00702223	exocyst subunit exo70 family protein H7	4.75738	1.83941	0.445505	0.131446	TRUE		8.98784	3.45721	0.832108	0.243348	8.98784	0.0925815
Glyma.03G041000	212.23	3.0984	0.563027	5.50311	3.73e-08	9.67e-06	Protein of unknown function (DUF567)	7.41313	2.98067	1.01158	0.296946	TRUE		14.0006	5.60408	1.88426	0.522526	14.0006	0.134584
Glyma.13G266800	100.061	3.03649	0.722183	4.2046	2.62e-05	0.00143129	0	3.32643	2.0439	0.336721	0.231424	TRUE		6.28551	3.85587	0.624248	0.422697	6.28551	0.0993155
Glyma.05G131000	32.8392	2.90267	0.660693	4.39337	1.12e-05	0.00076919	0	2.08283	0.969741	0.261875	0.218829	TRUE		3.93033	1.82314	0.487346	0.401342	3.93033	0.123996
Glyma.04G100300	647.355	2.86674	0.565216	5.07194	3.94e-07	6.63e-05	Phosphate-responsive 1 family protein	15.6551	3.43568	2.00863	0.683498	TRUE		29.5836	6.56826	3.74275	1.22223	29.5836	0.126514
Glyma.20G125500	270.089	2.8565	0.770194	3.7088	0.00020824	0.00658693	0	8.30713	4.81713	1.35063	0.642982	TRUE		15.7339	9.17765	2.51153	1.16505	15.7339	0.159625
Glyma.14G176400	380.119	2.81802	0.734354	3.83742	0.00012434	0.00452766	Phosphate-responsive 1 family protein	7.69678	5.22705	0.999402	0.63999	TRUE		14.5587	9.94578	1.86058	1.16948	14.5587	0.127799
Glyma.14G081300	196.917	2.81566	0.610603	4.61128	4e-06	0.00035009	phospholipase A 2A	4.73024	3.68044	0.675828	0.429725	TRUE		8.9068	6.8555	1.26068	0.791709	8.9068	0.141541
Glyma.16G043500	158.017	2.74398	0.730022	3.75877	0.00017075	0.00570068	apyrase 2	2.7484	3.6931	0.381665	0.186364	TRUE		5.21306	7.01219	0.712318	0.34985	5.21306	0.136641
Glyma.17G065300	224.252	2.72883	0.807578	3.37903	0.00072741	0.0161249	xyloglucan endotransglycosylase 6	5.0691	4.13044	0.677082	0.467509	TRUE		9.59192	7.84742	1.25865	0.857116	9.59192	0.13122
Glyma.06G102000	1622.47	2.70536	0.651322	4.15364	3.27e-05	0.00168092	Phosphate-responsive 1 family protein	25.2546	9.83191	3.74096	1.56866	TRUE		47.7268	18.7193	6.97171	2.83404	47.7268	0.146075
Glyma.09G210600	412.892	2.66557	0.555616	4.79751	1.61e-06	0.00017785	NB-ARC domain-containing disease resistance protein	4.30555	2.32085	0.777968	0.293233	TRUE		8.13781	4.39038	1.45032	0.530109	8.13781	0.17822
Glyma.10G070200	116.273	2.65721	0.667108	3.98317	6.8e-05	0.00292641	homogentisate phytyltransferase 1	3.00688	1.74455	0.467099	0.321626	TRUE		5.67962	3.3041	0.870288	0.590617	5.67962	0.15323
Glyma.12G186200	385.144	2.64272	0.80811	3.27024	0.00107455	0.0210041	NAC domain containing protein 90	8.37276	1.63087	1.47076	0.474359	TRUE		15.7991	2.94311	2.75397	0.91658	15.7991	0.174311
Glyma.04G136600	72.9866	2.63284	0.813249	3.23743	0.00120611	0.0228342	calmodulin like 37	3.35655	1.8156	0.570598	0.456187	TRUE		6.34	3.41417	1.05686	0.837974	6.34	0.166696
Glyma.13G095100	96.714	2.55611	0.767578	3.33009	0.00086817	0.0181928	xyloglucan endotransglycosylase 6	5.10171	1.66578	0.741742	0.128957	TRUE		9.64378	3.15546	1.38656	0.236974	9.64378	0.143777
Glyma.07G183900	253.752	2.53686	0.640887	3.95835	7.55e-05	0.00316388	Concanavalin A-like lectin protein kinase family protein	3.22389	0.0740831	0.531978	0.204262	TRUE		6.09002	0.109033	0.989765	0.364732	6.09002	0.162522
Glyma.02G208200	140.048	2.5125	0.653111	3.84697	0.00011959	0.00438788	Phosphate-responsive 1 family protein	3.29417	1.29752	0.436671	0.392144	TRUE		6.23377	2.47062	0.808877	0.720361	6.23377	0.129757
Glyma.06G102100	885.787	2.50576	0.735948	3.40481	0.0006621	0.0151027	Phosphate-responsive 1 family protein	6.0441	4.38022	0.971036	0.654876	TRUE		11.4248	8.32192	1.8051	1.19535	11.4248	0.157999
Glyma.08G023200	138.14	2.48244	0.667614	3.71838	0.00020051	0.00640541	0	6.29926	4.70744	1.21131	0.456995	TRUE		11.8597	8.763	2.27169	0.874655	11.8597	0.191547
Glyma.08G209300	267.782	2.48112	0.55529	4.46815	7.89e-06	0.0005868	0	7.39824	3.83501	1.4557	1.45621	TRUE		13.9919	7.33096	2.70045	2.66863	13.9919	0.193001
Glyma.14G068400	332.826	2.47056	0.753377	3.27931	0.0010406	0.0205649	Calcium-dependent lipid-binding (CaLB domain) family protein	12.3188	6.79905	2.01372	0.693123	TRUE		23.2479	12.7193	3.7582	1.25388	23.2479	0.161658
Glyma.01G128100	1165.12	2.45528	0.467136	5.25602	1.47e-07	2.94e-05	WRKY DNA-binding protein 33	17.6386	2.82178	3.45134	0.432118	TRUE		33.3188	5.32201	6.46003	0.893277	33.3188	0.193886
Glyma.07G032900	1001.29	2.44158	0.495172	4.93078	8.19e-07	0.00011033	0	45.9951	23.0264	7.87871	7.44652	TRUE		86.9976	44.0982	14.6482	13.6422	86.9976	0.168374
Glyma.09G281900	341.108	2.43976	0.56957	4.2835	1.84e-05	0.00112507	O-methyltransferase 1	8.51008	6.08613	1.52125	1.17261	TRUE		16.0269	11.3387	2.83036	2.1441	16.0269	0.176601
Glyma.06G149120	453.975	2.41781	0.512986	4.71321	2.44e-06	0.00024338	0	20.8549	17.1008	3.95173	1.88965	TRUE		39.2774	31.8803	7.35148	3.41652	39.2774	0.187168
Glyma.15G203500	269.486	2.41466	0.789139	3.05986	0.00221438	0.0341938	cytochrome P450, family 82, subfamily C, polypeptide 4	6.13908	3.10758	1.09348	1.04377	TRUE		11.5909	5.84832	2.05167	1.97064	11.5909	0.177007
Glyma.19G245400	477.933	2.39533	0.608572	3.93599	8.29e-05	0.00338508	pathogenesis-related 4	21.5247	19.6768	4.04509	3.70645	TRUE		40.5478	36.7335	7.51117	6.79835	40.5478	0.185242
Glyma.05G187200	119.273	2.379	0.719133	3.30815	0.00093914	0.0192253	0	4.39378	2.02813	1.00481	0.768503	TRUE		8.27658	3.75814	1.86993	1.41124	8.27658	0.22593
Glyma.01G172700	266.025	2.36752	0.572067	4.13853	3.5e-05	0.00178128	NmrA-like negative transcriptional regulator family protein	7.97729	3.93026	1.29038	0.82017	TRUE		15.0847	7.51257	2.40034	1.49661	15.0847	0.159124
Glyma.03G249100	72.1688	2.34727	0.74225	3.16238	0.00156487	0.0271698	0	3.71512	2.29818	0.878072	0.727042	TRUE		6.99929	4.27926	1.642	1.35304	6.99929	0.234595
Glyma.01G217600	81.0951	2.34257	0.535144	4.37746	1.2e-05	0.00080557	osmotin 34	2.23998	0.971945	0.341486	0.40441	TRUE		4.23113	1.83337	0.645881	0.770487	4.23113	0.15265
Glyma.16G187100	534.347	2.33845	0.719435	3.2504	0.00115244	0.0221667	receptor like protein 19	5.98189	5.5022	1.25346	0.802664	TRUE		11.2528	10.2577	2.337	1.47313	11.2528	0.207682
Glyma.15G202600	338.702	2.33275	0.610353	3.82197	0.00013239	0.00473968	0	10.8763	6.49101	2.11855	0.604206	TRUE		20.5671	12.3182	3.97012	1.18464	20.5671	0.193033
Glyma.05G175000	654.45	2.314	0.76791	3.01338	0.00258359	0.0378471	beta-1,4-N-acetylglucosaminyltransferase family protein	9.20633	3.72584	1.68938	0.533476	TRUE		17.3718	6.96666	3.15664	1.00296	17.3718	0.181711
Glyma.11G070500	161.802	2.3091	0.647925	3.56384	0.00036547	0.00984159	NmrA-like negative transcriptional regulator family protein	4.42608	2.97768	0.925166	0.78168	TRUE		8.34284	5.54934	1.72132	1.43271	8.34284	0.206324
Glyma.04G230500	535.322	2.28703	0.46644	4.90317	9.43e-07	0.00012316	Leucine-rich repeat protein kinase family protein	5.19201	2.1947	1.0135	0.480857	TRUE		9.78633	4.05451	1.89475	0.894093	9.78633	0.193611
Glyma.10G203500	193.802	2.28024	0.463379	4.9209	8.61e-07	0.00011485	cytochrome P450, family 76, subfamily C, polypeptide 1	3.34595	1.65546	0.593279	0.278251	TRUE		6.31616	3.10666	1.10453	0.50315	6.31616	0.174873
Glyma.15G142200	70.656	2.27954	0.774045	2.94497	0.0032299	0.0443472	0	4.62611	3.04585	0.873552	0.802391	TRUE		8.73762	5.73	1.61608	1.47057	8.73762	0.184956
Glyma.11G096600	3344.39	2.27418	0.660785	3.44163	0.00057822	0.0138204	NAC domain containing protein 36	68.8066	22.9182	14.479	1.4197	TRUE		129.73	42.1322	27.0728	2.74398	129.73	0.208686
Glyma.17G030700	1513.33	2.27403	0.683597	3.32656	0.00087924	0.0183602	COBRA-like protein-7 precursor	13.1103	4.78247	2.69003	0.769375	TRUE		24.7804	9.07869	5.03528	1.45974	24.7804	0.203196
Glyma.08G021900	3858.05	2.26716	0.587372	3.85984	0.00011346	0.00424813	WRKY family transcription factor	35.5034	5.12153	7.1388	2.32597	TRUE		67.0605	9.5509	13.3197	4.26135	67.0605	0.198622
Glyma.01G014000	507.435	2.26211	0.475556	4.75676	1.97e-06	0.00020374	cellulose synthase-like D3	4.36982	0.239966	0.968852	0.279972	TRUE		8.25541	0.454512	1.80653	0.498119	8.25541	0.21883
Glyma.08G087400	75.5211	2.25746	0.618129	3.65208	0.00026012	0.00772087	VQ motif-containing protein	2.14409	1.35922	0.30678	0.0719814	TRUE		4.04015	2.52839	0.573404	0.131819	4.04015	0.141927
Glyma.02G284800	442.501	2.25447	0.508385	4.43457	9.23e-06	0.0006582	Eukaryotic aspartyl protease family protein	5.87202	1.74941	1.28875	0.371925	TRUE		11.0782	3.23679	2.40778	0.690269	11.0782	0.217343
Glyma.09G055700	239.878	2.24929	0.575087	3.91121	9.18e-05	0.0036626	Protein kinase superfamily protein	4.95012	1.83748	0.909237	0.464241	TRUE		9.33265	3.38926	1.69111	0.845983	9.33265	0.181204
Glyma.11G194600	559.364	2.22704	0.535412	4.15948	3.19e-05	0.00165156	Heavy metal transport/detoxification superfamily protein	9.59041	4.04986	2.00298	0.806477	TRUE		18.1354	7.66372	3.72592	1.44724	18.1354	0.20545
Glyma.16G119200	987.059	2.21142	0.444354	4.97672	6.47e-07	9.23e-05	basic chitinase	28.8632	11.1173	5.74643	1.41135	TRUE		54.565	21.1215	10.7128	2.46306	54.565	0.196331
Glyma.03G042700	636.08	2.19872	0.387384	5.67581	1.38e-08	4.29e-06	WRKY DNA-binding protein 33	12.8387	3.64098	2.82878	0.37491	TRUE		24.2448	6.84738	5.29253	0.745632	24.2448	0.218295
Glyma.14G052500	192.743	2.19457	0.634901	3.45655	0.00054713	0.0132657	0	6.58318	5.21831	1.46796	0.664084	TRUE		12.4175	9.76586	2.73435	1.22061	12.4175	0.220201
Glyma.18G254300	389.657	2.19051	0.490741	4.46367	8.06e-06	0.00059238	Leucine-rich repeat receptor-like protein kinase family protein	5.19095	1.98116	1.08438	0.362972	TRUE		9.79113	3.66324	2.02394	0.662135	9.79113	0.206712
Glyma.10G253100	342.368	2.18872	0.519874	4.21009	2.55e-05	0.00140498	cysteine-rich RLK (RECEPTOR-like protein kinase) 26	4.02987	1.12389	0.96577	0.327978	TRUE		7.61868	2.16516	1.79908	0.588538	7.61868	0.236141
Glyma.01G126600	303.967	2.167	0.586587	3.69425	0.00022053	0.00687423	Disease resistance-responsive (dirigent-like protein) family protein	11.809	6.98857	2.47384	2.46433	TRUE		22.2628	13.0043	4.58992	4.5193	22.2628	0.20617
Glyma.13G033300	215.546	2.16529	0.617331	3.50751	0.00045233	0.0115302	suppressor of npr1-1 constitutive 4	2.8685	2.13833	0.595925	0.261213	TRUE		5.39658	3.9805	1.11329	0.481669	5.39658	0.206295
Glyma.13G035800	2632.97	2.14553	0.447406	4.79549	1.62e-06	0.00017844	wall associated kinase 3	21.7659	3.90456	4.92524	0.936388	TRUE		41.0897	7.14879	9.20949	1.78388	41.0897	0.224131
Glyma.15G171000	2460.11	2.14099	0.645272	3.31797	0.00090674	0.018828	calmodulin-binding family protein	32.2977	13.4286	7.14828	0.686449	TRUE		60.8812	24.9779	13.3819	1.514	60.8812	0.219804
Glyma.10G272000	269.163	2.13844	0.53859	3.97043	7.17e-05	0.00305082	Core-2/I-branching beta-1,6-N-acetylglucosaminyltransferase family protein	2.67546	0.643852	0.62277	0.284186	TRUE		5.04742	1.17415	1.15961	0.522668	5.04742	0.229743
Glyma.01G197500	93.784	2.13205	0.717991	2.96946	0.00298321	0.0420542	tubulin alpha-2 chain	2.24067	1.95142	0.403257	0.228231	TRUE		4.24353	3.71275	0.756143	0.436797	4.24353	0.178187
Glyma.04G100400	513.743	2.12144	0.569253	3.72671	0.00019399	0.00624915	Phosphate-responsive 1 family protein	8.60134	6.00043	2.09356	1.05227	TRUE		16.2742	11.4187	3.91253	1.93396	16.2742	0.240414
Glyma.02G040700	2132.83	2.10667	0.513854	4.09974	4.14e-05	0.0020197	uncoupling protein 5	22.7728	8.96463	5.18825	0.928395	TRUE		43.061	17.1119	9.70146	1.72353	43.061	0.225296
Glyma.07G083900	705.554	2.10575	0.483852	4.35206	1.35e-05	0.00088368	Phosphorylase superfamily protein	15.0705	10.5056	3.56659	2.00643	TRUE		28.3786	19.5449	6.65276	3.69506	28.3786	0.234429
Glyma.12G091200	1944.24	2.08911	0.617325	3.38413	0.00071404	0.0159385	NAC domain containing protein 90	37.8873	11.6594	8.49555	0.389306	TRUE		71.468	21.4227	15.888	0.862318	71.468	0.22231
Glyma.11G229700	2000.05	2.08086	0.364236	5.71293	1.11e-08	3.69e-06	Protein of unknown function (DUF1313)	57.0807	11.4233	12.856	8.26876	TRUE		107.88	21.7918	23.9587	15.1047	107.88	0.222086
Glyma.20G030600	152.132	2.07735	0.433213	4.79522	1.62e-06	0.00017844	0	3.54793	0.819351	0.892587	0.205855	TRUE		6.6997	1.53591	1.67006	0.396972	6.6997	0.249274
Glyma.02G007400	673.574	2.07437	0.447231	4.63825	3.51e-06	0.00031777	Chitinase family protein	14.8555	3.9731	3.66522	0.747606	TRUE		28.0677	7.54673	6.84379	1.32502	28.0677	0.243831
Glyma.12G022700	4568.81	2.06121	0.469246	4.39261	1.12e-05	0.00077053	NAC domain containing protein 36	107.757	27.2745	24.9828	6.05451	TRUE		203.352	50.0087	46.6793	11.3037	203.352	0.229549
Glyma.13G152814	320.152	2.05105	0.488944	4.19486	2.73e-05	0.00147535	homogentisate phytyltransferase 1	6.43097	3.64133	1.40998	1.11527	TRUE		12.1232	6.77684	2.62365	2.04143	12.1232	0.216415
Glyma.01G129100	691.949	2.0396	0.46417	4.39407	1.11e-05	0.00076811	Protein of unknown function (DUF567)	20.5141	5.70557	4.43292	1.92008	TRUE		38.7723	10.9123	8.24313	3.45144	38.7723	0.212603
Glyma.02G283500	17782	2.03629	0.478147	4.25871	2.06e-05	0.0011948	HXXXD-type acyl-transferase family protein	253.336	134.01	59.9251	19.5566	TRUE		479.807	257.781	112.037	36.6536	479.807	0.233504
Glyma.13G032700	884.949	2.03562	0.476745	4.26983	1.96e-05	0.00116959	Protein kinase superfamily protein	13.159	3.82579	3.20453	0.568135	TRUE		24.821	7.04902	5.98048	0.973907	24.821	0.240945
Glyma.01G011600	445.208	2.03363	0.54384	3.73939	0.00018447	0.006028	Mono-/di-acylglycerol lipase, N-terminal;Lipase, class 3	8.08318	6.02997	2.1228	1.48278	TRUE		15.2432	11.3016	3.94642	2.70393	15.2432	0.258897
Glyma.19G160100	61.8841	2.01472	0.5351	3.76513	0.00016647	0.00558659	calmodulin 5	2.01061	0.690082	0.40029	0.256306	TRUE		3.79784	1.29819	0.745073	0.472649	3.79784	0.196183
Glyma.13G302500	156.248	2.00521	0.568143	3.52941	0.00041649	0.0108641	HXXXD-type acyl-transferase family protein	2.94958	1.22161	0.697368	0.406506	TRUE		5.57229	2.30084	1.29737	0.739519	5.57229	0.232826
Glyma.04G207200	509.342	-2.00421	0.419402	-4.77874	1.76e-06	0.00018924	0	1.79954	0.759359	7.04543	3.06941	TRUE		3.39275	1.42123	13.218	5.82478	13.218	3.89595
Glyma.03G074600	696.027	-2.00737	0.497455	-4.03528	5.45e-05	0.00250733	SOUL heme-binding family protein	5.76146	2.95584	22.1082	17.5409	TRUE		10.9173	5.67846	41.2388	32.1976	41.2388	3.77737
Glyma.11G246600	421.479	-2.0116	0.533006	-3.77406	0.00016061	0.00544718	heat shock protein 21	3.92135	0.76258	14.2404	5.68124	TRUE		7.39928	1.37666	26.6046	10.5593	26.6046	3.59557
Glyma.08G114400	1215.96	-2.01682	0.288671	-6.98658	2.82e-12	6.78e-09	ACD1-like	5.80702	1.60338	21.1261	8.78523	TRUE		10.9699	3.0375	39.4898	16.1863	39.4898	3.59984
Glyma.05G118300	397.027	-2.02675	0.424163	-4.77824	1.77e-06	0.00018924	dentin sialophosphoprotein-related	1.39881	0.424566	4.72971	1.94094	TRUE		2.64261	0.805754	8.86974	3.70792	8.86974	3.35644
Glyma.02G001000	2431.31	-2.03233	0.381068	-5.33324	9.65e-08	2.12e-05	P-loop containing nucleoside triphosphate hydrolases superfamily protein	6.5696	1.79034	25.4938	12.9255	TRUE		12.4254	3.4728	47.7753	24.201	47.7753	3.84497
Glyma.11G104100	1431.23	-2.05176	0.26008	-7.88894	3.05e-15	5.87e-11	0	8.29241	1.42668	35.9877	14.2036	TRUE		15.6558	2.63175	67.3826	26.5478	67.3826	4.30402
Glyma.08G226600	1865.34	-2.06638	0.296595	-6.96702	3.24e-12	7.34e-09	high chlorophyll fluorescence phenotype 173	7.0499	0.932671	28.6249	10.8546	TRUE		13.3125	1.68967	53.5926	20.2858	53.5926	4.02573
Glyma.12G197100	2089.06	-2.08338	0.444722	-4.68467	2.8e-06	0.00026905	beta-amylase 6	6.99707	3.93696	30.2999	16.1061	TRUE		13.1922	7.41369	56.888	30.6281	56.888	4.31225
Glyma.19G217700	183.329	-2.09001	0.422064	-4.95189	7.35e-07	0.00010149	stachyose synthase	0.41615	0.147493	2.10505	1.13038	TRUE		0.784478	0.272842	3.95809	2.17226	3.95809	5.0455
Glyma.20G162000	1656.85	-2.10354	0.427802	-4.91709	8.78e-07	0.00011634	detoxifying efflux carrier 35	4.72132	1.47813	19.3346	9.55997	TRUE		8.91694	2.80036	36.2608	17.9731	36.2608	4.0665
Glyma.18G205800	6230.37	-2.10379	0.694367	-3.02979	0.0024472	0.0365581	ferretin 1	47.0907	41.8444	190.058	107.61	TRUE		89.409	80.0682	356.181	200.751	356.181	3.98373
Glyma.13G345400	235.196	-2.10846	0.365364	-5.77084	7.89e-09	2.84e-06	glyoxalase 2-4	1.40276	0.65292	5.82496	2.16321	TRUE		2.6462	1.22041	10.9215	4.13023	10.9215	4.12726
Glyma.12G198400	167.167	-2.12641	0.400868	-5.3045	1.13e-07	2.34e-05	B-box type zinc finger family protein	1.24536	0.480651	5.18204	2.88522	TRUE		2.35212	0.904407	9.682	5.29929	9.682	4.11628
Glyma.10G000200	1899.87	-2.12726	0.337112	-6.31024	2.79e-10	1.98e-07	P-loop containing nucleoside triphosphate hydrolases superfamily protein	4.25944	0.873854	18.6718	8.68134	TRUE		8.04866	1.65173	35.0406	16.4948	35.0406	4.35359
Glyma.15G041100	2737.65	-2.1338	0.365782	-5.83352	5.43e-09	2.13e-06	myb domain protein 48	18.2618	9.83659	79.2919	20.5949	TRUE		34.3926	18.3441	148.044	37.113	148.044	4.30454
Glyma.01G133050	711.417	-2.13987	0.642627	-3.32987	0.00086887	0.0181928	0	4.22274	2.61002	17.0488	17.8466	TRUE		7.94746	4.85213	31.6305	32.7117	31.6305	3.97996
Glyma.11G232600	3080.44	-2.14705	0.33422	-6.42406	1.33e-10	1.25e-07	ferritin 4	32.7519	11.2344	141.939	58.0044	TRUE		61.835	21.1837	265.888	108.753	265.888	4.29997
Glyma.11G104200	311.212	-2.17605	0.370925	-5.86655	4.45e-09	1.82e-06	homolog of X-ray repair cross complementing 2 (XRCC2)	0.741036	0.172602	3.51457	1.89967	TRUE		1.39922	0.324083	6.57702	3.51506	6.57702	4.70049
Glyma.06G169700	1142.61	-2.17875	0.533834	-4.08133	4.48e-05	0.00216186	chlorsulfuron/imidazolinone resistant 1	3.22332	1.42795	14.8966	7.08984	TRUE		6.09344	2.71218	27.9241	13.3499	27.9241	4.58265
Glyma.12G184800	718.483	-2.18436	0.640716	-3.40924	0.00065144	0.0149127	0	6.96124	0.946242	30.3536	15.8348	TRUE		13.1538	1.80874	56.9085	29.7187	56.9085	4.32641
Glyma.07G260100	202.55	-2.18961	0.468592	-4.67274	2.97e-06	0.00028065	Protein of unknown function, DUF584	1.00284	0.452586	4.409	2.45389	TRUE		1.89143	0.851868	8.30255	4.72664	8.30255	4.38956
Glyma.11G232634	1481.91	-2.19071	0.32824	-6.67411	2.49e-11	4.36e-08	0	2.79104	0.702084	10.8928	3.336	TRUE		5.26744	1.297	20.3662	6.16009	20.3662	3.86643
Glyma.07G049900	15517.3	-2.19896	0.452011	-4.86483	1.15e-06	0.00014329	UDP-Glycosyltransferase superfamily protein	49.3635	21.0706	218.478	109.72	TRUE		93.2567	39.7383	410.45	209.615	410.45	4.40129
Glyma.14G029700	552.444	-2.21551	0.370701	-5.97655	2.28e-09	1.1e-06	0	5.22131	2.87339	24.4739	9.1211	TRUE		9.85774	5.44397	45.8664	17.2568	45.8664	4.65283
Glyma.02G285100	337.872	-2.22232	0.324504	-6.84838	7.47e-12	1.51e-08	0	1.44699	0.808127	6.74993	3.02208	TRUE		2.72929	1.52726	12.6508	5.67822	12.6508	4.63521
Glyma.04G052000	4033.28	-2.24968	0.738924	-3.04453	0.00233044	0.0352789	heat shock transcription factor A2	15.2845	7.82009	70.7465	37.0596	TRUE		28.881	14.7734	132.894	70.8486	132.894	4.60143
Glyma.03G187000	578.728	-2.25955	0.736269	-3.06892	0.00214834	0.0334691	UDP-glucosyl transferase 73C1	2.69767	1.69078	12.0514	7.99418	TRUE		5.11425	3.24386	22.5635	15.0097	22.5635	4.41188
Glyma.16G018500	8566.82	-2.261	0.476869	-4.74134	2.12e-06	0.00021582	UDP-Glycosyltransferase superfamily protein	26.2414	11.2939	120.55	69.52	TRUE		49.5615	21.2667	226.727	132.917	226.727	4.57466
Glyma.05G219900	141.377	-2.2906	0.506942	-4.51846	6.23e-06	0.00048778	NAD(P)-binding Rossmann-fold superfamily protein	0.52206	0.260255	3.34036	1.84021	TRUE		0.984971	0.489406	6.28214	3.54257	6.28214	6.378
Glyma.12G096900	238.015	-2.29315	0.480249	-4.77492	1.8e-06	0.00019081	cellulose synthase-like B3	0.569256	0.405539	2.70636	1.81787	TRUE		1.07795	0.770557	5.09937	3.47539	5.09937	4.73061
Glyma.01G191600	856.992	-2.30327	0.361096	-6.37855	1.79e-10	1.57e-07	Protein of unknown function (DUF1230)	7.29248	2.83292	38.8695	18.0312	TRUE		13.7547	5.28491	72.8023	33.6444	72.8023	5.29289
Glyma.11G221000	3602.28	-2.30717	0.618438	-3.73064	0.00019099	0.00619384	rubisco activase	12.7039	4.07965	62.1992	30.6861	TRUE		23.9625	7.51033	116.261	56.886	116.261	4.85178
Glyma.06G307000	235.068	-2.3205	0.552146	-4.20269	2.64e-05	0.00143936	small and basic intrinsic protein 1A	1.85059	0.246551	8.87142	5.72255	TRUE		3.49875	0.492875	16.6079	10.5886	16.6079	4.7468
Glyma.01G040200	1991.91	-2.33155	0.452087	-5.15731	2.51e-07	4.49e-05	glutathione S-transferase TAU 18	15.2496	7.61237	75.7752	38.085	TRUE		28.8068	14.4064	142.222	72.1584	142.222	4.93708
Glyma.15G243100	3021.67	-2.33659	0.357697	-6.5323	6.48e-11	8.12e-08	solanesyl diphosphate synthase 1	12.1014	3.26075	57.2267	30.6389	TRUE		22.8543	6.16518	107.012	56.4895	107.012	4.68235
Glyma.13G153400	415.992	-2.33704	0.456362	-5.12103	3.04e-07	5.32e-05	0	3.63908	1.0948	15.7311	8.59723	TRUE		6.88046	2.09812	29.5067	16.1334	29.5067	4.28848
Glyma.13G306300	235.966	-2.35867	0.708612	-3.32858	0.0008729	0.0182475	B-box type zinc finger family protein	2.08175	1.38426	9.52068	6.94456	TRUE		3.93071	2.62224	17.9614	13.2864	17.9614	4.5695
Glyma.01G219502	510.545	-2.3705	0.336248	-7.04986	1.79e-12	4.93e-09	glutathione peroxidase 8	6.06677	2.10192	32.0143	16.2731	TRUE		11.4392	3.88894	59.8702	30.0197	59.8702	5.23379
Glyma.20G162600	356.822	-2.37642	0.459077	-5.17652	2.26e-07	4.11e-05	beta-hydroxylase 1	1.63173	0.788194	9.32657	4.76213	TRUE		3.0822	1.4955	17.516	9.0368	17.516	5.68296
Glyma.19G187000	1577.35	-2.37831	0.655905	-3.62599	0.00028785	0.00835192	UDP-glucosyl transferase 73C2	8.08281	2.09122	42.3303	24.5729	TRUE		15.2874	4.0611	79.2206	45.9369	79.2206	5.18208
Glyma.06G113500	241.404	-2.4004	0.508902	-4.71682	2.4e-06	0.00023973	Pheophorbide a oxygenase family protein with Rieske [2Fe-2S] domain	0.54692	0.327926	3.10324	1.6948	TRUE		1.0333	0.622545	5.8364	3.23775	5.8364	5.64831
Glyma.09G238200	266.767	-2.4056	0.47555	-5.05857	4.22e-07	6.95e-05	NOD26-like intrinsic protein 4;2	1.18371	0.751688	5.81007	2.9328	TRUE		2.23906	1.43087	10.8873	5.48342	10.8873	4.86243
Glyma.15G003900	632.263	-2.40692	0.486306	-4.94939	7.44e-07	0.00010244	NOD26-like intrinsic protein 6;1	3.6597	2.30608	21.1919	12.2338	TRUE		6.90674	4.33027	39.5795	22.7495	39.5795	5.73056
Glyma.10G168100	3740.55	-2.43334	0.573994	-4.23932	2.24e-05	0.00128048	ammonium transporter 1;2	16.6146	9.72007	85.5306	39.4742	TRUE		31.3163	18.317	160.124	73.389	160.124	5.11312
Glyma.06G113200	5630.22	-2.4377	0.35935	-6.78366	1.17e-11	2.15e-08	Chlorophyll A-B binding family protein	41.3572	5.3107	215.808	126.754	TRUE		78.1418	10.2097	403.608	233.794	403.608	5.16507
Glyma.10G261000	2930.57	-2.44121	0.487289	-5.00979	5.45e-07	8.2e-05	0	11.0805	6.00621	60.2759	25.874	TRUE		20.9165	11.3455	113.136	49.3775	113.136	5.40895
Glyma.15G242200	405.054	-2.44449	0.453128	-5.39469	6.86e-08	1.59e-05	RNI-like superfamily protein	1.78375	0.849421	9.11917	5.31902	TRUE		3.37047	1.60842	17.0707	9.85028	17.0707	5.06476
Glyma.05G166900	149.77	-2.44993	0.670576	-3.65348	0.00025871	0.00771476	cytochrome P450, family 716, subfamily A, polypeptide 1	0.487642	0.368204	2.54101	1.48911	TRUE		0.920327	0.698733	4.77809	2.83567	4.77809	5.19173
Glyma.02G226200	625.782	-2.46444	0.423398	-5.82062	5.86e-09	2.25e-06	Undecaprenyl pyrophosphate synthetase family protein	2.21872	0.456756	10.9095	5.5556	TRUE		4.18975	0.851288	20.4943	10.5668	20.4943	4.89152
Glyma.03G186900	379.854	-2.46478	0.547245	-4.50398	6.67e-06	0.00051253	UDP-glucosyl transferase 73C2	1.31308	0.561893	7.38338	3.65072	TRUE		2.48513	1.07539	13.7762	6.72412	13.7762	5.54344
Glyma.12G169600	1862.78	-2.48173	0.408887	-6.06948	1.28e-09	6.96e-07	2Fe-2S ferredoxin-like superfamily protein	20.341	4.78217	104.208	56.393	TRUE		38.3711	8.7012	194.946	104.197	194.946	5.08054
Glyma.12G013100	1846.12	-2.51229	0.867402	-2.89633	0.0037755	0.0492413	mitochondrion-localized small heat shock protein 23.6	7.83092	3.25695	41.686	29.6144	TRUE		14.8268	6.24315	78.1294	55.93	78.1294	5.26947
Glyma.17G069202	95.9557	-2.52082	0.589919	-4.27317	1.93e-05	0.00116192	nodulin MtN21 /EamA-like transporter family protein	0.599471	0.305084	3.28845	1.90959	TRUE		1.13056	0.571977	6.17946	3.61415	6.17946	5.46585
Glyma.18G078200	140.855	-2.53814	0.509053	-4.98601	6.16e-07	8.86e-05	0	0.53827	0.341323	3.87021	1.85874	TRUE		1.01686	0.64456	7.2572	3.56882	7.2572	7.1369
Glyma.10G167800	2282.95	-2.54976	0.472025	-5.40176	6.6e-08	1.55e-05	ammonium transporter 1;2	9.59481	5.1308	51.4438	26.6263	TRUE		18.0877	9.6537	96.3263	49.4588	96.3263	5.3255
Glyma.10G061300	144.407	-2.56386	0.532361	-4.81601	1.46e-06	0.00016843	spermidine hydroxycinnamoyl transferase	1.12611	0.858593	5.75608	3.32213	TRUE		2.12703	1.62937	10.7575	6.11497	10.7575	5.05754
Glyma.10G072000	271.815	-2.59005	0.456582	-5.6727	1.41e-08	4.33e-06	0	2.04392	0.694983	12.4874	8.00028	TRUE		3.86369	1.32286	23.3826	14.8342	23.3826	6.05189
Glyma.10G168200	2090.75	-2.6653	0.473963	-5.62344	1.87e-08	5.42e-06	ammonium transporter 1;2	6.37427	3.42189	35.9515	17.0092	TRUE		12.0172	6.44756	67.2932	31.5664	67.2932	5.59975
Glyma.20G085900	755.526	-2.67652	0.378058	-7.07965	1.45e-12	4.28e-09	proton gradient regulation 5	4.58511	0.893968	32.5099	16.8938	TRUE		8.65648	1.65141	60.8464	31.3149	60.8464	7.02901
Glyma.01G097900	304.427	-2.68335	0.583171	-4.60131	4.2e-06	0.00036267	Zinc finger (C3HC4-type RING finger) family protein	0.666982	0.128431	4.2338	3.34689	TRUE		1.25917	0.236614	7.96806	6.36888	7.96806	6.32804
Glyma.20G218100	387.591	-2.68997	0.542488	-4.95858	7.1e-07	9.95e-05	UDP-Glycosyltransferase superfamily protein	0.792611	0.586998	5.91427	3.41956	TRUE		1.49617	1.10544	11.1361	6.57072	11.1361	7.44308
Glyma.19G260900	320.864	-2.71008	0.381738	-7.09933	1.25e-12	4.02e-09	Homeodomain-like superfamily protein	0.488664	0.206574	3.57951	1.91865	TRUE		0.923161	0.390767	6.72922	3.68307	6.72922	7.28933
Glyma.04G179400	534.363	-2.77923	0.500721	-5.55047	2.85e-08	7.73e-06	Putative thiol-disulphide oxidoreductase DCC	4.04012	1.59509	27.089	14.7794	TRUE		7.63962	3.04105	50.8265	27.7973	50.8265	6.65301
Glyma.13G262200	4002.07	-2.79027	0.420287	-6.63895	3.16e-11	4.52e-08	solanesyl diphosphate synthase 1	11.2753	1.92599	76.9066	44.2375	TRUE		21.3032	3.64522	144.005	82.0675	144.005	6.75981
Glyma.05G218400	1142.24	-2.83203	0.609671	-4.64517	3.4e-06	0.00031077	Glutaredoxin family protein	5.18515	2.43064	34.9187	22.182	TRUE		9.80269	4.63035	65.2536	40.8891	65.2536	6.6567
Glyma.08G038200	1076.01	-2.83846	0.524518	-5.41155	6.25e-08	1.48e-05	protein kinase family protein	2.4091	1.30143	16.1163	9.7297	TRUE		4.55649	2.47712	30.1899	18.1165	30.1899	6.6257
Glyma.07G000500	841.462	-2.84645	0.405604	-7.01781	2.25e-12	5.79e-09	high chlorophyll fluorescence phenotype 173	1.09272	0.648256	7.24181	3.41125	TRUE		2.06142	1.22708	13.5635	6.36384	13.5635	6.57967
Glyma.03G030400	923.105	-2.88834	0.48748	-5.92505	3.12e-09	1.35e-06	cytochrome P450, family 83, subfamily B, polypeptide 1	2.68559	1.7134	20.2839	9.29395	TRUE		5.07202	3.25081	38.0956	17.8008	38.0956	7.51094
Glyma.07G155200	5899.15	-2.94134	0.803473	-3.66078	0.00025145	0.00756839	ferretin 1	29.6684	23.6093	214.855	126.325	TRUE		56.3117	45.1957	403.142	236.814	403.142	7.15911
Glyma.09G131500	3670.01	-2.94927	0.99398	-2.96714	0.00300588	0.0423118	heat shock protein 90.1	3.60502	1.80005	27.0988	22.2046	TRUE		6.83213	3.45635	50.8885	42.1519	50.8885	7.44842
Glyma.14G214800	236.727	-2.97693	0.671482	-4.43338	9.28e-06	0.00066064	HSP20-like chaperones superfamily protein	1.08455	0.389982	10.9452	5.67775	TRUE		2.04478	0.721737	20.5363	10.8306	20.5363	10.0433
Glyma.18G113100	3231.13	-3.02909	0.643654	-4.70607	2.53e-06	0.00024947	spermidine hydroxycinnamoyl transferase	11.4683	8.17936	90.4495	55.8387	TRUE		21.6624	15.4794	170.005	105.729	170.005	7.84795
Glyma.08G038300	85.1288	-3.10856	0.620468	-5.01002	5.44e-07	8.2e-05	Peroxisomal membrane 22 kDa (Mpv17/PMP22) family protein	0.406947	0.54391	4.07572	2.20948	TRUE		0.766088	1.02259	7.63838	4.123	7.63838	9.97064
Glyma.18G099500	179.004	-3.12658	0.57378	-5.4491	5.06e-08	1.25e-05	fatty acid desaturase A	0.349289	0.117424	3.28294	2.04656	TRUE		0.661263	0.226837	6.145	3.78902	6.145	9.29282
Glyma.19G027400	169.663	-3.22683	0.511552	-6.30792	2.83e-10	1.98e-07	0	0.535896	0.313574	4.78999	2.85004	TRUE		1.01165	0.588756	8.96913	5.28319	8.96913	8.86584
Glyma.02G143300	1086.3	-3.34271	0.442498	-7.55418	4.21e-14	2.32e-10	0	3.03131	0.803483	31.7239	21.2405	TRUE		5.72744	1.51479	59.3457	39.1916	59.3457	10.3616
Glyma.06G125700	346.364	-3.51226	0.54593	-6.43353	1.25e-10	1.21e-07	sigma factor E	0.687432	0.279573	8.75526	5.63323	TRUE		1.29935	0.526826	16.4328	10.6186	16.4328	12.6469
Glyma.15G050300	348.631	-3.51734	0.60233	-5.83956	5.23e-09	2.08e-06	cytochrome P450, family 71, subfamily B, polypeptide 37	1.02351	0.704622	12.655	7.39938	TRUE		1.93395	1.33717	23.7682	13.9613	23.7682	12.29
Glyma.20G150600	21801.2	-3.71221	0.648158	-5.72731	1.02e-08	3.48e-06	Chlorophyll A-B binding family protein	103.152	34.0447	1263.67	886.472	TRUE		195.075	65.2889	2364.37	1640.03	2364.37	12.1203
Glyma.08G312000	1094.64	-3.75998	0.897094	-4.19129	2.77e-05	0.0014884	spermidine hydroxycinnamoyl transferase	2.22311	1.10393	29.2813	21.4175	TRUE		4.20952	2.11055	54.8041	39.6412	54.8041	13.0191
Glyma.16G094000	288.576	-3.96231	0.635864	-6.23139	4.62e-10	2.97e-07	0	0.670236	0.0633244	9.78021	6.45371	TRUE		1.26693	0.129468	18.3541	12.1178	18.3541	14.4871
Glyma.10G243800	11577.1	-4.09678	0.76068	-5.38568	7.22e-08	1.67e-05	Chlorophyll A-B binding family protein	35.3623	10.3383	584.316	412.574	TRUE		66.8987	19.9457	1093.68	764.371	1093.68	16.3483
Glyma.06G143700	949.821	-4.25388	0.639617	-6.65067	2.92e-11	4.52e-08	0	2.43611	1.48611	45.354	35.8766	TRUE		4.60859	2.82736	84.6518	65.9145	84.6518	18.3683
Glyma.04G221700	713.682	-5.17688	0.575509	-8.9953	2.36e-19	9.08e-15	0	1.33604	0.284177	43.5808	37.1091	TRUE		2.52618	0.550546	81.2987	68.1432	81.2987	32.1825

[truncated: 1 more sheets: gene annotation]
