# Supplementary material for: Global transcriptional modulation and nutritional status of soybean plants following foliar application of zinc borate as a suspension concentrate fertilizer
Source: Sci Rep. 2025 Jan 26;15:3309. doi: 10.1038/s41598-025-87771-5 (PMC11770081; doi:10.1038/s41598-025-87771-5)
Supplement: Supplementary file 13 — Supplementary Material 13 [file 41598_2025_87771_MOESM13_ESM.xlsx]

## Sheet: processed RNA-Seq data
Supplemental Table S1. Comprehensive RNA-Seq data for all annotated genes in the soybean genome. Values for individual replicates are provided along with the mean and standard deviation for each treatment. Headings indicate tissue, age of plant at sampling, and treatment.
		plant material	leaf	leaf	leaf	leaf			leaf	leaf	leaf	leaf			leaf	leaf	leaf	leaf			leaf	leaf	leaf	leaf			leaf	leaf	leaf	leaf				leaf	leaf	leaf	leaf			leaf	leaf	leaf	leaf			leaf	leaf	leaf	leaf
		harvest	at week 4	at week 4	at week 4	at week 4			at week 4	at week 4	at week 4	at week 4			at week 4	at week 4	at week 4	at week 4			at week 4	at week 4	at week 4	at week 4			at week 4	at week 4	at week 4	at week 4				at week 8	at week 8	at week 8	at week 8			at week 8	at week 8	at week 8	at week 8			at week 8	at week 8	at week 8	at week 8
		nutritional condition	low B	low B	low B	low B			low B/low Zn	low B/low Zn	low B/low Zn	low B/low Zn			full Hoagland	full Hoagland	full Hoagland	full Hoagland			low B/low Zn	low B/low Zn	low B/low Zn	low B/low Zn			low Zn	low Zn	low Zn	low Zn				low B	low B	low B	low B			low B/low Zn	low B/low Zn	low B/low Zn	low B/low Zn			full Hoagland	full Hoagland	full Hoagland	full Hoagland
		foliar application	no	no	no	no			foliar (0.5L/ha weekly)	foliar (0.5L/ha weekly)	foliar (0.5L/ha weekly)	foliar (0.5L/ha weekly)			no	no	no	no			no	no	no	no			no	no	no	no				no	no	no	no			foliar (0.5L/ha weekly)	foliar (0.5L/ha weekly)	foliar (0.5L/ha weekly)	foliar (0.5L/ha weekly)			no	no	no	no
	gene annotation	Length of Primary Predicted Protein (AA)	RAH1B1	RAH1B2	RAH2B3	RAH1B5	MEAN	STDEV	RAH1F1	RAH1F3	RAH1F4	RAH1F5	MEAN	STDEV	RAH1FU1	RAH1FU2	RAH1FU3	RAH1FU5	MEAN	STDEV	RAH1O1	RAH1O2	RAH1O3	RAH1O4	MEAN	STDEV	RAH1ZN1	RAH1ZN3	RAH1ZN4	RAH1ZN5	MEAN	STDEV		RAH2B1	RAH2B2	RAH2B3	RAH2B4	MEAN	STDEV	RAH2F1	RAH2F2	RAH2F4	RAH2F5	MEAN	STDEV	RAH2FU1	RAH2FU2	RAH2FU4	RAH2FU5
Gene_ID	magnesium ion binding;thiamin pyrophosphate binding;hydro-lyases;catalytics;2-succinyl-5-enolpyruvyl-6-hydroxy-3-cyclohexene-1-carboxylic-acid synthases	105	4.87204	3.917	2.01977	1.79147	3.15007	1.49184	6.79702	7.01737	6.61332	5.47091	6.47465	0.68925	5.57969	2.94629	3.80189	2.99668	3.83114	1.22984	6.88356	3.53979	4.84074	4.42638	4.92262	1.41544	4.55229	4.85216	2.81515	3.82596	4.01139	0.906429		5.41715	5.43512	2.01977	2.54747	3.85488	1.82709	7.2184	4.38306	5.32697	4.90811	5.45914	1.23478	3.15061	3.08292	5.30668	2.22088
Glyma.01G000100	0	39	4.44932	8.99645	8.70074	5.09383	6.81009	2.37161	7.45207	5.83631	8.40818	9.68989	7.84661	1.62378	7.29214	5.97762	5.36296	4.86183	5.87364	1.05	7.83961	8.96098	7.07181	4.88729	7.18992	1.71996	3.27908	9.19573	4.878	4.01263	5.34136	2.65138		11.2084	11.1805	8.70074	3.9878	8.76936	3.39757	3.67176	4.85914	6.03036	3.63136	4.54815	1.1405	4.05476	6.0986	5.23037	2.39625
Glyma.01G000137	photosystem II stability/assembly factor, chloroplast (HCF136)	141	3.83798	2.7142	2.63029	3.75364	3.23402	0.650507	5.00752	3.67848	6.45691	3.98095	4.78097	1.25374	4.03949	8.5901	6.02959	6.05849	6.17942	1.86438	6.66792	5.74086	6.44531	3.04757	5.47541	1.6661	2.29651	5.17115	1.84082	6.32174	3.90755	2.18265		2.45494	4.46691	2.63029	4.03369	3.39646	1.00423	3.15586	2.94787	4.1587	3.85445	3.52922	0.571369	1.64097	3.56621	2.27606	1.39065
Glyma.01G000174	0	116	1.72938	1.04231	0.869044	2.23805	1.4697	0.632784	3.66377	6.19983	2.24755	2.71102	3.70554	1.76428	2.56617	0.979239	2.15162	1.20019	1.7243	0.75744	1.4334	0.936551	1.51116	1.58028	1.36535	0.292092	1.9568	3.44236	2.37921	1.6601	2.35962	0.779804		2.55912	4.67133	0.869044	5.61139	3.42772	2.13044	3.87106	1.15053	1.84784	3.00262	2.46801	1.20757	1.60081	1.59797	2.23502	0.601468
Glyma.01G000211	magnesium ion binding;thiamin pyrophosphate binding;hydro-lyases;catalytics;2-succinyl-5-enolpyruvyl-6-hydroxy-3-cyclohexene-1-carboxylic-acid synthases	96	4.04768	3.54209	5.18605	7.15471	4.98263	1.60298	3.13149	8.44272	8.51676	7.48724	6.89455	2.55214	7.28604	11.156	10.1536	4.62157	8.3043	2.95248	9.97333	5.04748	4.14371	6.0712	6.30893	2.5667	9.10252	8.32639	9.82725	11.1757	9.60797	1.2116		6.20475	9.55208	5.18605	1.53714	5.62001	3.29956	4.81564	4.61136	6.88245	7.03965	5.83728	1.30188	3.23669	7.36803	6.75893	2.24478
Glyma.01G000248	0	124	2.06922	1.9367	1.96012	1.53765	1.87592	0.232793	1.19676	2.88883	2.18728	0.994414	1.81682	0.884548	2.85899	0.713676	1.86299	0.384288	1.45499	1.13043	0.481779	2.00512	1.77254	1.25815	1.3794	0.674909	0.54717	2.37733	2.43129	3.43088	2.19667	1.20164		2.1021	0.967307	1.96012	2.30029	1.83245	0.593395	3.78669	0.981334	0.951683	1.27775	1.74936	1.36617	0.809918	4.43875	0.598994	0.763984
Glyma.01G000285	magnesium ion binding;thiamin pyrophosphate binding;hydro-lyases;catalytics;2-succinyl-5-enolpyruvyl-6-hydroxy-3-cyclohexene-1-carboxylic-acid synthases	174	0.821143	1.43832	2.07486	1.23069	1.39125	0.52292	0.557546	2.64258	2.45709	1.24541	1.72566	0.995132	1.15866	0.925482	0.593959	1.55267	1.05769	0.403207	1.83729	0.661799	0.691775	2.04184	1.30818	0.733936	1.44302	2.54106	2.09961	2.43934	2.13076	0.495824		2.32671	0.900756	2.07486	0.76898	1.51782	0.797102	2.42813	1.02732	1.93948	0.401927	1.44922	0.908011	0.758688	2.53955	2.06241	1.32156
Glyma.01G000322	0	52	3.82553	1.19136	0.717268	4.8411	2.64381	2.00381	4.20618	1.82329	1.6787	1.86213	2.39257	1.21164	2.32137	2.88786	2.58966	1.4146	2.30337	0.636089	2.95766	3.70511	2.03344	1.96719	2.66585	0.8273	2.21092	2.49235	4.75521	1.48918	2.73692	1.4103		3.71344	2.41729	0.717268	1.36512	2.05328	1.30985	2.40233	2.52592	1.3359	3.04235	2.32663	0.7163	2.70044	3.05414	1.73035	3.17017
Glyma.01G000359	FAR1-related sequence 9	549	8.92679	8.29892	8.41582	6.69892	8.08511	0.963505	10.6552	8.88202	7.20089	8.4688	8.80172	1.42773	6.50246	9.34469	5.11163	7.69024	7.16225	1.79649	5.60156	8.51993	6.79373	8.07286	7.24702	1.3185	9.4732	8.90019	9.0897	10.1203	9.39586	0.538602		9.25501	9.43682	8.41582	7.93218	8.75996	0.708725	7.08314	7.38393	9.8084	9.19576	8.36781	1.33905	8.05602	7.82793	8.58701	7.04596
Glyma.01G000400	FAR1-related sequence 5	814	5.76295	8.08909	8.6655	5.75277	7.06757	1.53054	6.9094	7.26105	7.23597	6.90223	7.07716	0.198143	8.87309	7.9738	6.08683	6.37746	7.3278	1.32267	6.33581	6.56764	5.51516	7.27514	6.42344	0.725449	5.70313	8.04704	5.34864	8.70438	6.9508	1.67336		10.6083	8.86601	8.6655	9.01822	9.2895	0.890965	9.73501	9.5783	8.31766	6.25793	8.47222	1.60676	9.05092	6.56262	9.32702	7.95133
Glyma.01G000600	0	973	8.97148	7.74042	13.2303	9.80838	9.93765	2.3537	9.6505	11.0443	9.83487	9.93757	10.1168	0.629612	10.0694	9.73657	10.206	9.10772	9.77992	0.489585	12.5364	10.308	12.4608	11.7427	11.762	1.03317	9.08249	9.58944	9.49957	10.7076	9.71977	0.694589		13.7605	13.3828	13.2303	14.8077	13.7953	0.710776	15.8449	15.5459	14.459	13.7502	14.9	0.97065	14.0561	13.7986	11.0954	11.9448
Glyma.01G000900	chaperone binding;ATPase activators	207	17.4437	17.8475	28.1754	16.943	20.1024	5.39472	18.126	18.018	16.2809	25.1077	19.3832	3.90892	16.4867	16.747	25.9958	19.7052	19.7337	4.42258	26.3228	22.2568	26.4462	29.353	26.0947	2.91669	17.3729	17.1283	17.7844	17.1707	17.3641	0.299857		21.2002	29.9233	28.1754	25.6529	26.238	3.78846	29.615	21.7878	27.4684	20.8319	24.9258	4.28409	30.448	40.7376	31.87	27.9809
Glyma.01G001000	CemA-like proton extrusion protein-related	434	21.1837	22.8357	17.2797	18.2201	19.8798	2.57894	24.5007	20.5002	25.4586	17.9079	22.0919	3.52022	18.9469	17.2245	19.7894	20.9096	19.2176	1.55301	16.4994	20.6925	13.879	15.6499	16.6802	2.88903	23.6919	23.6441	22.7117	22.2267	23.0686	0.720178		17.0025	16.2218	17.2797	10.4297	15.2334	3.23366	10.0516	15.9049	16.1242	17.7897	14.9676	3.38367	19.2441	17.8954	21.3345	9.86819
Glyma.01G001100	0	49	0	0	0	0	0	0	0	0	0	0	0	0	0	0	0	0	0	0	0	0	0	0	0	0	0	0	0	0	0	0		0.969598	0	0	0	0.242399	0.484799	0	0	0	0	0	0	0	0	0	0
Glyma.01G001150	ARM repeat superfamily protein	806	0.348299	0.256283	0.797571	0.295613	0.424442	0.251593	0.353881	0.69082	0.596568	0.868745	0.627503	0.214502	0.292451	0.667073	0.686099	0.976972	0.655649	0.280606	0.604232	0.432022	0.716583	0.772004	0.63121	0.150017	0.800306	0.436045	0.303276	0.469516	0.502286	0.211252		0.935836	0.553419	0.797571	1.17677	0.8659	0.26067	0.465754	0.692029	1.1839	1.53472	0.969101	0.481729	0.654995	1.09906	0.625573	0.464523
Glyma.01G001200	cycloartenol synthase 1	758	54.637	55.3873	39.8172	51.1736	50.2538	7.19568	55.4505	56.4549	52.088	49.94	53.4833	3.0112	54.4644	60.1736	45.4291	54.991	53.7645	6.12505	50.1632	51.369	54.3228	57.2355	53.2726	3.1675	58.618	59.0654	51.4571	58.5041	56.9111	3.64411		39.0801	43.9551	39.8172	52.954	43.9516	6.37361	33.3865	37.362	35.059	38.5099	36.0793	2.2982	44.7536	49.6208	52.455	50.9742
Glyma.01G001300	0	117	0	0	0	0	0	0	0	0	0	0	0	0	0	0	0	0	0	0	0	0	0	0	0	0	0	0	0	0	0	0		0	0	0	0	0	0	0	0	0	0	0	0	0	0	0	0
Glyma.01G001350	0	76	0	0	0	0	0	0	0	0	0	0	0	0	0	0	0	0	0	0	0	0	0	0	0	0	0	0	0	0	0	0		0	0	0	0	0	0	0	0	0	0	0	0	0	0	0	0
Glyma.01G001450	cycloartenol synthase 1	768	0	0.004922	0.002489	0.006013	0.003356	0.00267871	0.005823	0.012407	0.005274	0.00845	0.0079885	0.00325546	0	0	0.00152	0.007534	0.0022635	0.00358598	0.008992	0.014608	0.048563	0	0.0180408	0.021219	0.004321	0.003464	0.001854	0	0.00240975	0.00190439		0.00272	0.001261	0.002489	0.007241	0.00342775	0.00262157	0.006827	0.007593	0	0.003345	0.00444125	0.00349055	0.007001	0.003539	0.003304	0.006255
Glyma.01G001500	transducin family protein / WD-40 repeat family protein	907	5.8042	4.48204	6.80754	4.97954	5.51833	1.01784	6.28321	6.73728	7.63376	7.27954	6.98345	0.59484	5.89394	5.85787	6.83865	7.97335	6.64095	0.997602	10.2618	6.77217	6.82838	7.29649	7.7897	1.66472	4.04652	5.91923	6.72739	5.47942	5.54314	1.12366		10.0512	8.38172	6.80754	10.0988	8.83482	1.56976	6.49423	6.35779	9.84503	7.83231	7.63234	1.6182	10.364	7.18749	8.32253	8.0842
Glyma.01G001600	3-phosphoinositide-dependent protein kinase-1, putative	348	7.98431	8.20141	11.5663	8.65536	9.10184	1.66657	11.3759	9.31854	7.14493	11.2892	9.78215	1.99843	11.1126	8.34425	13.9572	10.9446	11.0897	2.29358	12.4618	11.5996	9.64263	13.1673	11.7178	1.52479	8.17893	10.68	7.10221	9.47406	8.8588	1.55383		16.7503	14.8948	11.5663	9.52165	13.1833	3.24936	13.1117	9.46522	12.5871	12.368	11.883	1.64178	14.1971	9.10106	16.8443	11.8576
Glyma.01G001700	Leucine-rich repeat protein kinase family protein	618	0.679788	0.464828	0.349745	0.307161	0.450381	0.166809	0.63624	2.16778	0.393785	1.00328	1.05027	0.786007	1.20584	0.195318	1.32247	1.1969	0.980129	0.526326	1.21478	0.736085	1.33869	1.63771	1.23182	0.375149	0.296555	0.817364	1.69557	1.40208	1.05289	0.622491		0.184779	0.233971	0.349745	0.371213	0.284927	0.0899496	0.311357	0.235229	0.194942	0.041721	0.195812	0.113504	0.507176	0.187516	0.718237	0.105776
Glyma.01G001800	Protein kinase protein with adenine nucleotide alpha hydrolases-like domain	799	0	0	0	0	0	0	0	0	0	0	0	0	0	0	0	0	0	0	0	0	0	0	0	0	0	0	0	0	0	0		0	0	0	0	0	0	0	0	0	0	0	0	0	0	0	0
Glyma.01G001900	Protein of unknown function (DUF581)	144	233.751	192.915	212.113	169.718	202.124	27.2948	241.535	211.191	154.774	224.624	208.031	37.6126	203.62	206.245	194.11	255.986	214.99	27.8232	253.719	209.984	205.08	199.71	217.123	24.7552	187.423	225.977	225.855	151.024	197.57	35.9467		175.144	244.883	212.113	224.998	214.285	29.3695	240.347	132.708	160.338	152.594	171.497	47.3527	250.391	282.864	242.545	225.169
Glyma.01G002000	Transcriptional factor B3 family protein / auxin-responsive factor AUX/IAA-related	1105	8.74497	11.7155	2.13472	12.9755	8.89268	4.84182	9.63216	6.06949	11.5743	3.54166	7.70441	3.59138	8.7536	11.8011	3.40906	4.13483	7.02464	3.96767	2.60341	7.36384	3.2573	4.878	4.52564	2.12	10.7893	9.66995	7.43408	10.7843	9.66942	1.5805		6.70656	4.12364	2.13472	3.75617	4.18027	1.89292	4.69672	4.28475	4.76045	4.56466	4.57665	0.210987	2.3621	2.10491	1.65252	2.37813
Glyma.01G002100	methyl-CPG-binding domain protein 02	313	3.21157	6.28236	3.99227	4.72499	4.5528	1.3082	4.143	4.08156	5.54696	3.9389	4.42761	0.75112	5.6584	6.89131	3.5709	3.36752	4.87203	1.69827	2.59592	4.53466	3.07553	3.46731	3.41835	0.825119	5.33186	4.93536	4.87583	5.22658	5.09241	0.221293		4.88082	4.83724	3.99227	3.15242	4.21569	0.818366	4.05291	4.70941	5.02443	4.69649	4.62081	0.407839	3.54623	4.68511	3.41577	1.76994
Glyma.01G002200	0	126	0	0	0.025266	0	0.0063165	0.012633	0.032395	0	0	0.045846	0.0195603	0.0232442	0.002765	0.0073	0	0	0.00251625	0.00344525	0	0.028581	0	0.018675	0.011814	0.0142285	0	0	0.021386	0.147076	0.0421155	0.0706962		0.033699	0	0.025266	0	0.0147413	0.0173664	0	0.072526	0.001949	0.061163	0.0339095	0.0383202	0	0.008863	0	0
Glyma.01G002250	high-affinity K+ transporter 1	525	0	0	0	0	0	0	0	0.170821	0	0	0.0427053	0.0854105	0	0.360137	0	0	0.0900342	0.180068	0	0	0	0.111579	0.0278947	0.0557895	0	0	0	0	0	0		0	0	0	0	0	0	0	0	0	0	0	0	0	0	0	0
Glyma.01G002300	Phospholipase A2 family protein	227	8.5052	11.4025	1.74619	10.6934	8.08684	4.4033	10.4115	9.38231	11.583	6.48678	9.46589	2.18008	12.8613	10.6013	12.3441	10.0237	11.4576	1.35961	8.86563	9.2744	8.47677	10.3722	9.24725	0.817622	12.8273	10.7496	8.82832	14.7609	11.7915	2.5662		1.83855	1.27673	1.74619	4.98805	2.46238	1.70165	3.41791	2.66367	2.75962	2.36292	2.80103	0.444621	0.72534	3.26194	1.67358	3.1008
Glyma.01G002400	organellar single-stranded DNA binding protein 3	129	0.110478	0.079156	0.131906	0	0.080385	0.0578021	0	0	0.336507	0	0.0841268	0.168254	0.019652	0.073859	0.087254	0.312486	0.123313	0.129458	0.037523	0.063215	0.242129	0	0.0857168	0.107457	0	0.121661	0	0.136804	0.0646163	0.0748681		0.138677	0.169926	0.131906	0	0.110127	0.0752624	0	0	0	0.075906	0.0189765	0.037953	0	0	0	0.069855
Glyma.01G002501	Alkaline-phosphatase-like family protein	463	3.96825	5.08592	14.8196	7.71085	7.89616	4.87491	5.34615	5.10665	9.29607	7.57274	6.8304	1.98367	5.75047	7.70405	6.435	6.62097	6.62762	0.809373	10.6451	5.5397	5.99984	6.38807	7.14317	2.36022	5.97036	5.71683	6.56043	6.21184	6.11486	0.359282		18.616	18.0083	14.8196	16.8017	17.0614	1.67395	12.1447	12.7298	14.3894	13.486	13.1875	0.971324	10.9812	13.7799	12.5645	13.2926
Glyma.01G002600	atypical CYS HIS rich thioredoxin 2	213	21.8666	26.4865	24.6689	27.2563	25.0696	2.39508	27.9434	27.336	29.1399	19.4746	25.9735	4.39693	27.6246	25.8655	19.0029	26.189	24.6705	3.85497	19.5746	21.7758	15.9459	18.2278	18.881	2.44285	24.4176	26.6002	31.5335	30.4731	28.2561	3.32326		32.4083	27.6516	24.6689	27.4375	28.0416	3.21247	31.736	26.5396	31.9664	37.4494	31.9229	4.45569	27.2226	31.0526	28.6774	21.1047
Glyma.01G002700	PRA1 (Prenylated rab acceptor) family protein	201	0	0	0	0	0	0	0	0	0	0	0	0	0	0	0	0	0	0	0	0	0	0	0	0	0	0	0	0	0	0		0	0	0	0.117632	0.029408	0.058816	0	0	0	0	0	0	0	0	0	0
Glyma.01G002800	S-adenosyl-L-methionine-dependent methyltransferases superfamily protein	156	3.72354	6.90204	5.55839	5.29745	5.37035	1.30368	7.7671	5.51267	9.26036	4.19806	6.68455	2.26294	5.54974	3.25323	1.94706	5.95574	4.17644	1.90388	4.64368	4.8854	2.84918	2.48787	3.71653	1.22308	5.84677	6.94261	7.45875	6.35708	6.6513	0.700158		5.50602	7.59578	5.55839	4.18057	5.71019	1.40948	1.197	5.32323	5.70121	9.41984	5.41032	3.36257	5.82275	5.39475	9.04782	4.72419
Glyma.01G002902	myb-like transcription factor family protein	279	12.7774	16.7461	0.627313	17.9004	12.0128	7.90111	12.7782	15.6389	20.684	10.5475	14.9121	4.37593	12.4492	24.9805	13.6631	11.1822	15.5688	6.35574	12.811	13.4454	10.2815	9.6848	11.5557	1.8503	25.7271	19.611	13.9337	24.6792	20.9877	5.40812		3.5592	4.96589	0.627313	4.68356	3.45899	1.98316	3.46255	4.80741	2.43911	3.17993	3.47225	0.989206	1.33103	0.817026	12.3373	6.19634
Glyma.01G003000	0	86	7.3288	8.41185	11.4419	4.97178	8.03857	2.68519	10.2302	7.83024	6.73955	8.58464	8.34616	1.46673	6.94791	7.47251	6.57339	7.51521	7.12725	0.450422	7.38179	6.94202	8.82383	6.3936	7.38531	1.04073	6.64757	8.31852	6.76148	8.0337	7.44032	0.858801		6.32929	7.90805	11.4419	10.8549	9.13352	2.42604	10.1166	6.67978	7.35967	9.72901	8.47125	1.70626	9.91112	8.2715	12.7015	16.2394
Glyma.01G003100	bacterial transferase hexapeptide repeat-containing protein	206	0.777729	0	1.14281	0	0.480134	0.574096	0	0.863707	0.259458	0	0.280791	0.407404	0.110217	0.363292	0	0.239896	0.178351	0.157525	0	0.179257	0.897671	0	0.269232	0.427396	0	0.088915	0.149944	0.058371	0.0743075	0.0624762		2.01205	1.01433	1.14281	1.03387	1.30077	0.477548	1.90089	1.5527	1.33044	0.636249	1.35507	0.533632	0.194044	0.81077	0.343953	1.51675
Glyma.01G003200	effector of transcription2	155	0	0	0	0	0	0	0	0	0	0	0	0	0	0	0	0	0	0	0	0	0	0	0	0	0	0	0	0	0	0		0	0	0	0	0	0	0	0	0	0	0	0	0.12271	0	0.087385	0.313333
Glyma.01G003300	Tetratricopeptide repeat (TPR)-like superfamily protein	453	12.3922	16.9043	15.1824	16.0903	15.1423	1.96364	19.0049	16.0557	17.2837	11.84	16.0461	3.05383	19.7557	15.9992	10.2651	17.9009	15.9803	4.10715	14.4822	13.987	8.8919	8.16981	11.3827	3.3124	13.8833	18.9533	15.1302	13.3952	15.3405	2.51688		24.6029	18.8767	15.1824	17.4691	19.0328	4.01335	17.7369	17.7462	12.8097	17.7356	16.5071	2.46495	12.1979	11.3619	15.1026	14.1037
Glyma.01G003400	Mitochondrial substrate carrier family protein	115	0	0	0.095489	0	0.0238723	0.0477445	0.120084	0	0	0	0.030021	0.060042	0	0	0	0	0	0	0.399548	0	0	0	0.099887	0.199774	0.079339	0	0	0	0.0198348	0.0396695		0	0	0.095489	0	0.0238723	0.0477445	0	0	0.238454	0	0.0596135	0.119227	0.108442	0.257686	0.076994	0
Glyma.01G003450	N-MYC downregulated-like 1	259	0	0.370408	0	0	0.092602	0.185204	0	0	0	0	0	0	0	0	0	0	0	0	0	0	0	0	0	0	0	0	0	0	0	0		0	0	0	0	0	0	0	0	0	0	0	0	0	0	0	0
Glyma.01G003500	0	518	7.20273	3.79791	8.14937	4.32937	5.86984	2.1322	8.52042	6.47015	5.10671	12.1225	8.05493	3.05314	6.07176	3.58474	11.079	7.77961	7.12877	3.14669	9.00798	7.92178	12.7307	13.1684	10.7072	2.633	3.32829	6.89712	6.39156	3.97486	5.14796	1.76006		8.73912	11.683	8.14937	11.9811	10.1382	1.97448	9.68003	8.39646	8.0064	6.38396	8.11671	1.35853	8.52311	8.89392	8.90469	9.07486
Glyma.01G003600	0	304	9.50314	4.88911	22.2307	4.30863	10.2329	8.32933	6.23226	9.09353	6.65609	7.20631	7.29705	1.2623	9.22163	6.18963	9.82615	7.81782	8.26381	1.61859	11.9897	10.5571	16.3201	10.3373	12.3011	2.77775	6.45105	10.191	6.80267	6.40941	7.46353	1.82685		31.3831	32.1641	22.2307	22.19	26.992	5.53054	18.1235	23.2402	28.7497	22.6213	23.1837	4.35529	25.0135	23.5591	23.6844	21.5675
Glyma.01G003700	arginine methyltransferase 11	377	19.3761	17.3526	26.6737	22.0112	21.3534	4.02715	24.6738	24.8121	22.5901	31.5684	25.9111	3.90607	20.9424	18.336	28.2516	24.0647	22.8987	4.26843	30.945	22.9565	34.3984	30.1782	29.6195	4.80632	15.8555	18.5721	19.7732	18.4413	18.1605	1.64944		26.2881	37.6028	26.6737	35.197	31.4404	5.81252	35.5761	31.6209	32.0503	30.5485	32.4489	2.17835	26.4539	31.617	38.7771	35.4813
Glyma.01G003800	1-amino-cyclopropane-1-carboxylate synthase 7	447	0	0	0	0	0	0	0	0	0	0	0	0	0	0	0	0	0	0	0	0	0	0	0	0	0	0	0	0	0	0		0	0	0	0	0	0	0	0	0	0	0	0	0	0.09932	0	0
Glyma.01G003900	Phospholipase A2 family protein	139	5.62774	3.07961	24.5582	2.25477	8.88007	10.5502	4.5035	7.26493	2.13744	7.58338	5.37231	2.5619	5.83451	4.68318	6.30646	7.31694	6.03527	1.09311	3.03674	4.39566	9.16141	7.51102	6.02621	2.80653	3.35086	4.36962	5.29098	5.39902	4.60262	0.953817		17.2967	23.9597	24.5582	26.025	22.9599	3.87388	26.5478	32.1373	27.5654	27.6313	28.4705	2.49439	23.4617	25.4438	28.0521	28.7215
Glyma.01G004000	Regulator of Vps4 activity in the MVB pathway protein	1065	9.03193	7.65342	8.07193	6.48334	7.81016	1.05614	4.92233	7.94565	5.32772	10.4882	7.17097	2.58573	8.64117	9.30029	10.12	8.5977	9.1648	0.713356	9.89901	9.91384	11.4056	12.736	10.9886	1.36256	10.5206	7.96047	9.72874	12.7564	10.2416	1.98901		10.0926	8.66279	8.07193	12.9287	9.939	2.16615	9.88849	9.99079	9.56451	8.63065	9.51861	0.619233	8.88881	9.19786	17.004	7.52206
Glyma.01G004100	S-adenosyl-L-methionine-dependent methyltransferases superfamily protein	239	59.7716	5.09208	102.943	8.42745	44.0586	46.5557	32.964	64.232	1.58441	170.432	67.3031	73.3555	36.9802	7.49059	178.947	64.5633	71.9954	75.0131	166.947	61.5235	316.104	210.437	188.753	105.438	3.33085	18.2341	30.9684	27.295	19.9571	12.3085		75.9147	73.2532	102.943	103.849	88.99	16.6742	164.337	120.99	228.137	148.335	165.45	45.4626	118.116	127.928	92.3243	131.26
Glyma.01G004200	Ribosomal protein L31e family protein	121	56.03	46.5291	67.5593	51.5029	55.4053	8.98382	71.5916	83.1324	77.2613	84.8857	79.2178	6.03976	64.9082	37.5971	94.1061	65.6681	65.5699	23.0741	80.9645	78.4464	115.567	86.7135	90.423	17.1163	48.6412	54.1372	77.3902	53.1179	58.3216	12.9346		68.0962	88.0836	67.5593	76.8232	75.1406	9.61684	88.1029	63.787	78.2105	64.8135	73.7285	11.6193	64.0592	68.6722	60.6853	67.9088
Glyma.01G004300	SNF7 family protein	335	42.7609	39.5688	51.7655	43.3655	44.3652	5.20713	42.4896	44.9797	34.0923	48.2908	42.4631	6.06539	39.3909	48.226	46.0801	41.9046	43.9004	3.99085	39.3921	35.8509	50.9652	56.3462	45.6386	9.62365	35.3387	38.4508	36.6097	43.5099	38.4773	3.59009		54.8809	62.7235	51.7655	50.8172	55.0468	5.40419	62.126	59.8896	60.943	50.6606	58.4048	5.24299	55.8154	47.3675	46.2879	45.1555
Glyma.01G004500	arabinogalactan protein 20	66	1.59124	2.49828	0.835629	2.04229	1.74186	0.708607	2.80053	0.719291	4.46823	1.12087	2.27723	1.71646	1.20914	3.30773	1.21163	0.907104	1.6589	1.10848	0.23225	1.14931	1.83464	1.45121	1.16685	0.683275	3.80036	1.40265	2.30997	1.25673	2.19243	1.16883		0.211234	0.473519	0.835629	0.304885	0.456317	0.275179	0.999034	0.237656	0.764816	1.53026	0.882941	0.536297	0.469355	1.90496	2.78192	0.102546
Glyma.01G004600	Mnd1 family protein	219	0.890114	0.469866	1.62648	1.28211	1.06714	0.499048	1.27502	0.779206	0.977885	1.39776	1.10747	0.281004	0.545275	1.44651	1.29136	1.8208	1.27598	0.535434	0.801403	0.665201	1.603	1.42502	1.12366	0.459936	0.595154	1.52001	0.455232	0.440378	0.752695	0.516277		1.59232	1.95088	1.62648	0.321129	1.3727	0.719427	0.321448	0.949899	2.75139	0.560267	1.14575	1.10132	0.999912	1.7482	0.901389	1.97753
Glyma.01G004700	root hair specific 16	902	0.602292	0.215156	0.915329	0.134814	0.466898	0.361974	0.087008	0.368517	0	0.16509	0.155154	0.157416	0.050486	0.305362	0.595044	0.497425	0.362079	0.240068	0.289059	0.45902	0.738945	0.275736	0.44069	0.215634	0	0.163804	0.204022	0.233998	0.150456	0.104345		1.76556	0.917721	0.915329	1.61975	1.30459	0.452037	0.556687	1.84562	3.06436	0.468374	1.48376	1.22742	0.38579	1.14358	0.352837	0.515478
Glyma.01G004800	myb domain protein 68	262	0	0	0.284435	0	0.0711087	0.142217	0.140563	0	0.198407	0	0.0847425	0.100661	0	0	0.203515	0	0.0508788	0.101758	0	0	0	0	0	0	0	0.131531	0.141251	0	0.0681955	0.0788453		0.141201	0	0.284435	0.251722	0.16934	0.128454	0.64615	1.25811	0.688982	0.091353	0.671149	0.476666	0	0.651602	0.675214	0.301338
Glyma.01G004900	CCCH-type zinc finger family protein	351	11.6909	6.54798	40.3519	8.08	16.6677	15.936	13.5037	16.8759	11.2307	22.6851	16.0739	4.98043	9.07429	12.5961	12.9931	14.0387	12.1755	2.15518	12.5418	7.81701	14.8814	18.0643	13.3261	4.31409	9.3162	8.98753	8.82428	16.0497	10.7944	3.50948		62.2923	45.6522	40.3519	42.7913	47.7719	9.91961	56.1923	47.411	52.4974	62.8099	54.7277	6.48009	40.3743	31.2969	32.4221	41.4071
Glyma.01G005000	myo-inositol oxygenase 2	312	0.520848	0.094804	0.358785	0.115482	0.27248	0.204412	0	0	0	0.243969	0.0609922	0.121984	0.298113	0	0.111035	0	0.102287	0.140653	0.303768	0	0.213132	0.106801	0.155925	0.131474	0.308887	0.521903	0	0	0.207698	0.255108		0	0	0.358785	0.657522	0.254077	0.317722	0.376711	0	0.096928	0.117999	0.147909	0.160957	0.205792	0.70394	0	0.166183
Glyma.01G005100	gamma-glutamyl transpeptidase 4	627	5.75354	6.9025	12.0056	5.93325	7.64871	2.94807	4.74981	5.61989	5.92828	4.57962	5.2194	0.656439	5.93438	6.1212	4.59985	6.63475	5.82255	0.86725	4.76113	4.64906	4.05588	3.87995	4.3365	0.434048	5.27585	7.29705	6.09516	5.54815	6.05405	0.895967		19.1392	10.2573	12.0056	10.8632	13.0663	4.11293	9.00539	12.5824	11.4105	11.0791	11.0193	1.4895	7.33747	7.61768	11.8862	7.30633
Glyma.01G005200	SNARE-like superfamily protein	144	26.6068	24.3498	22.0371	23.063	24.0142	1.97045	21.7721	24.4004	29.1634	20.1383	23.8686	3.9424	32.0301	20.0107	31.0327	23.3857	26.6148	5.85617	23.3541	20.7862	22.2821	21.4131	21.9589	1.11418	24.1769	23.1327	21.3624	22.8741	22.8865	1.16173		22.0936	21.9301	22.0371	20.2328	21.5734	0.896284	25.5859	18.6304	27.7358	24.7179	24.1675	3.90328	22.4516	21.4782	23.8215	20.9195
Glyma.01G005300	phosphofructokinase 3	540	75.6367	107.219	24.8723	90.6252	74.5884	35.5657	69.2318	65.4252	94.3595	53.4863	70.6257	17.1857	87.9097	94.6709	66.0193	72.4595	80.2649	13.2896	56.1802	68.6062	47.6456	50.0885	55.6301	9.3656	87.0014	93.3925	80.571	82.5697	85.8836	5.6815		41.2074	36.4171	24.8723	19.1501	30.4117	10.1673	32.0351	40.1423	38.407	35.479	36.5159	3.55339	21.3102	17.848	24.7757	15.9164
Glyma.01G005400	NAC domain containing protein 75	452	0.626125	0.846407	0.501262	0.655447	0.65731	0.142694	1.09915	0.558083	0.487249	1.42275	0.891806	0.447186	0.966503	1.71264	1.18499	1.15029	1.25361	0.320687	1.52515	1.01291	1.32546	1.31693	1.29511	0.211309	0.827503	1.23189	1.34401	1.23107	1.15862	0.227028		0.136681	0.717592	0.501262	0.611589	0.491781	0.252673	0.579671	0.664887	1.34583	0.841967	0.85809	0.343026	0.439556	1.54524	0.962175	0.117343
Glyma.01G005500	Leucine-rich repeat (LRR) family protein	485	0.532803	0.617836	0	1.23834	0.597245	0.507373	1.99392	0.472422	0.056744	1.20989	0.933243	0.852873	0.153076	1.7433	0.876038	1.20898	0.995348	0.665513	0	1.2665	1.10595	0.743168	0.778904	0.563523	1.06568	0.811251	0.822263	1.04923	0.937108	0.139204		0.317661	0	0	0.363369	0.170258	0.19748	0.117621	0.245334	0.302298	0.097322	0.190644	0.0991614	0	0	0	0
Glyma.01G005600	Protein of unknown function (DUF1005)	429	1.2763	0.205257	0	1.30785	0.697352	0.691941	0.617826	0.810066	0.31657	0.360907	0.526342	0.231114	0.47479	2.10581	2.67457	0.792227	1.51185	1.0485	0	1.43208	0.437614	0.276251	0.536485	0.623805	1.32369	1.06915	1.34942	0.890308	1.15814	0.218819		0.082872	0	0	0	0.020718	0.041436	0	0	0.158131	0	0.0395327	0.0790655	0	0	0	0
Glyma.01G005800	profilin 4	134	0	0	0	0	0	0	0	0	0	0	0	0	0	0	0	0	0	0	0	0	0	0	0	0	0	0	0	0	0	0		0	0	0	0	0	0	0	0	0	0	0	0	0	0	0	0
Glyma.01G005900	oxidative stress 3	188	2.07476	0.140409	2.14312	0	1.08957	1.17879	6.28888	7.99531	2.10009	14.09	7.61858	4.97472	3.00228	2.65888	5.08516	0.995095	2.93535	1.68	0.336779	0.319011	1.58799	3.15747	1.35031	1.34327	1.4272	0	0.832748	1.24732	0.876816	0.635332		16.0793	7.37302	2.14312	2.3471	6.98564	6.52715	14.4443	11.1199	5.0636	16.6515	11.8198	5.04545	8.64641	0.863921	42.815	4.93108
Glyma.01G006000	Arginyl-tRNA synthetase, class Ic	652	31.3646	42.188	22.7655	41.6508	34.4922	9.26945	38.7834	35.7849	46.7502	27.0404	37.0897	8.14217	36.2189	39.2925	31.5256	29.3875	34.1061	4.48284	29.9245	33.9403	23.6663	25.487	28.2545	4.61257	32.1252	36.6322	40.5579	34.9053	36.0552	3.52961		38.7975	33.2939	22.7655	23.5042	29.5903	7.7912	27.3651	29.6139	31.3432	32.4863	30.2021	2.22968	30.318	24.1037	25.32	19.0666
Glyma.01G006100	0	75	18.5775	14.1846	29.5997	15.6241	19.4965	6.97927	15.4323	17.6129	9.19604	18.5672	15.2021	4.21352	15.0479	22.2347	21.8994	15.9941	18.7941	3.80151	19.1822	10.327	13.9908	22.3557	16.4639	5.3504	15.9347	13.8521	16.9334	17.2218	15.9855	1.52542		96.9568	28.3497	29.5997	18.7025	43.4022	36.0336	89.1886	67.7466	89.7908	54.1043	75.2076	17.4083	91.5711	12.3756	38.9641	40.2703
Glyma.01G006200	0	68	0	0	0	0.218632	0.054658	0.109316	0	0	0	0.622929	0.155732	0.311464	0	0	0	0	0	0	0	0	0	0	0	0	0	0	0	0	0	0		0	0	0	0	0	0	0.44717	0	0	0	0.111793	0.223585	0.873091	0	0.23815	0
Glyma.01G006300	Arginyl-tRNA synthetase, class Ic	598	21.7663	18.8831	28.209	19.5462	22.1011	4.25445	29.9237	27.6679	22.5623	34.2403	28.5985	4.861	23.9393	23.2594	30.6508	25.2159	25.7664	3.35576	34.6442	27.2029	37.4765	39.2195	34.6358	5.30179	18.8142	23.8448	23.9205	22.6889	22.3171	2.4023		26.6804	29.9724	28.209	27.5265	28.0971	1.39781	31.6899	23.1122	28.1539	29.3201	28.069	3.61724	25.708	24.6522	27.2318	22.0397
Glyma.01G006400	nuclear RNA polymerase C2	1168	3.56725	4.07212	4.48218	2.94462	3.76655	0.663525	2.97583	3.22918	3.60771	3.34615	3.28972	0.262357	3.2582	3.59361	3.60686	2.53519	3.24846	0.502139	2.89372	3.29949	2.64817	2.89571	2.93427	0.269797	4.32515	3.28318	3.81442	5.30008	4.18071	0.858989		5.27104	4.00851	4.48218	4.41114	4.54322	0.528143	3.33855	4.41071	4.86352	4.35007	4.24071	0.643596	3.43723	4.78047	3.52516	2.78983
Glyma.01G006500	protein kinase family protein / WD-40 repeat family protein	1534	7.43081	8.37347	6.97393	5.39988	7.04452	1.24166	4.86468	5.35945	5.62899	6.77585	5.65724	0.810125	6.59815	8.23871	4.7899	7.31418	6.73523	1.46045	7.13697	5.14909	6.19536	7.70038	6.54545	1.11895	5.05627	6.41945	6.45954	6.96012	6.22384	0.816324		11.805	9.49455	6.97393	10.4036	9.66927	2.03273	9.68851	10.4081	9.78948	10.6532	10.1348	0.469685	9.4462	7.91026	7.58733	9.61929
Glyma.01G006600	Peptidase M28 family protein	709	26.9942	19.5864	19.1036	13.7877	19.868	5.42884	21.5742	19.9998	13.5392	23.8509	19.741	4.42646	19.8271	18.1615	18.5661	29.4052	21.49	5.32431	25.2629	20.1085	17.8838	18.667	20.4806	3.3187	13.9976	19.4677	23.8712	14.9237	18.065	4.54939		18.3756	17.4649	19.1036	13.4714	17.1039	2.51274	14.9747	18.3663	14.9505	19.1346	16.8565	2.20931	27.1338	16.9663	20.1425	14.2104
Glyma.01G006700	Pectin lyase-like superfamily protein	380	0	0	0.201774	0	0.0504435	0.100887	0.809181	0	0.257014	0	0.266549	0.381505	0.108439	0	0	0	0.0271097	0.0542195	0	0	0	0.523835	0.130959	0.261918	0	0.087131	0	0.273081	0.090053	0.128746		0.0844	1.03586	0.201774	0.29874	0.405194	0.429481	0	0.117482	0	0.386302	0.125946	0.182192	0.087089	0	0.758502	0.530853
Glyma.01G006800	0	213	36.5135	24.9488	49.7295	32.3151	35.8767	10.3988	35.8959	40.188	27.7518	41.6754	36.3778	6.25092	27.9296	39.6649	40.1647	42.2297	37.4972	6.4743	46.7138	36.4109	40.8441	38.869	40.7095	4.3945	32.6761	40.2458	34.2755	39.8931	36.7726	3.86514		53.5416	57.567	49.7295	54.1103	53.7371	3.2097	52.4796	59.1839	51.7431	51.0402	53.6117	3.76103	54.1231	37.0152	55.4574	51.1274
Glyma.01G006900	IQ-domain 26	421	1.42134	0.547652	0.526274	0.36106	0.714082	0.478822	0.569078	0.318307	0	0.113991	0.250344	0.249983	1.11725	0.945931	1.09065	1.20203	1.08897	0.10653	0.982287	0.319856	0.578923	0.720532	0.6504	0.276548	0.504257	0.346308	0.328109	1.11797	0.574161	0.371068		1.23144	1.2228	0.526274	0.783534	0.941012	0.34668	0.416284	1.22892	1.40737	1.40882	1.11535	0.473637	0.244317	0.930116	0.300606	0.368175
Glyma.01G007000	MATE efflux family protein	344	0.409398	1.2621	0.26341	1.2653	0.80005	0.538682	1.35494	0.25576	1.18531	0.743105	0.884779	0.49231	0.938521	0.617143	0.132792	0.352407	0.510216	0.347482	0.532781	0.382004	0.627802	0.196598	0.434796	0.188306	0.238837	0.303535	0.733686	0	0.319014	0.305718		1.2407	0	0.26341	0	0.376026	0.589668	0.678457	0.535849	0.405838	0.683135	0.57582	0.132341	1.19235	0.400208	3.68773	0.083884
Glyma.01G007100	hexokinase 2	497	13.1392	13.7686	7.50398	15.795	12.5517	3.55079	12.5649	9.10885	21.1419	8.42342	12.8098	5.84298	12.8739	13.6598	11.7304	8.64622	11.7276	2.20167	10.073	10.3375	9.12906	9.41814	9.73942	0.561178	16.0445	12.8771	12.2896	13.6081	13.7048	1.65039		10.5265	8.88562	7.50398	6.71253	8.40715	1.67412	10.1424	9.34578	11.0594	9.9762	10.1309	0.707714	7.48275	7.01617	8.02648	7.31911
Glyma.01G007200	hexokinase 2	500	0.299504	0.232002	0.334243	0.227717	0.273367	0.0522303	0.056571	0.271564	0.091381	0.254565	0.16852	0.11031	0.227952	0.045654	0.466679	0.088447	0.207183	0.189701	0.305352	0.178768	0.325704	0.398802	0.302156	0.0915237	0.185507	0.066989	0.20619	0.057004	0.128922	0.0778462		0.238389	0.262105	0.334243	0.136769	0.242877	0.0816425	0.241395	0.055394	0.171543	0.292213	0.190136	0.102548	0.22198	0.115549	0.073785	0.398534
Glyma.01G007300	Protein kinase family protein with leucine-rich repeat domain	1014	8.82981	3.53071	3.54488	3.20858	4.7785	2.70534	4.48636	6.31109	2.47943	13.0952	6.59301	4.60859	7.16598	4.17535	12.1548	7.43298	7.73227	3.2975	8.94831	7.45454	13.3892	8.85257	9.66115	2.57743	3.71579	4.30432	6.05855	6.41838	5.12426	1.31703		5.09544	3.47319	3.54488	3.05596	3.79237	0.895062	7.16678	3.06321	4.38937	5.293	4.97809	1.72268	4.46634	2.73405	6.61649	3.32322
Glyma.01G007400	Protein kinase family protein with leucine-rich repeat domain	1011	0.499334	0	0.589819	0.179343	0.317124	0.275145	0.339425	0.364351	0	0.686176	0.347488	0.280361	0.601413	0	0.912578	0.291376	0.451342	0.393514	1.13254	0.315705	0.583342	0.786373	0.70449	0.344365	0.142703	0.418579	0.333194	0.146215	0.260173	0.138094		1.36056	0.431831	0.589819	0.518626	0.725208	0.428464	1.42313	0.928902	1.12141	0.886984	1.09011	0.244357	1.07956	0.379188	0.510667	0.641515
Glyma.01G007500	0	82	0	0	0	0	0	0	0	0	0	0	0	0	0	0	0	0	0	0	0	0	0	0	0	0	0	0	0	0	0	0		0	0	0	0	0	0	0	0	0	0	0	0	0	0	0	0
Glyma.01G007600	0	42	0.00073	0.000661	0.000874	0	0.00056625	0.000387789	0.000399	1.8e-05	0.000472	0	0.00022225	0.000248146	0.000407	0	0.001875	0.000285	0.00064175	0.000839668	0.000499	0	0.001008	0.000725	0.000558	0.000426315	0.000204	0.00013	0.00042	0	0.0001885	0.000175866		0.000293	0	0.000874	0	0.00029175	0.000412008	0	0.000806	0.003537	0.004455	0.0021995	0.00213353	0	0	0.00049	0.000471
Glyma.01G007650	translocase inner membrane subunit 17-2	201	11.5442	9.44761	13.9881	9.16373	11.0359	2.23618	10.0275	12.9766	9.33898	14.7198	11.7657	2.52346	10.5024	7.58935	17.2828	10.1357	11.3775	4.14448	15.6543	15.6344	18.1406	17.8824	16.8279	1.37074	10.8773	8.98774	11.6787	12.6456	11.0473	1.55177		12.0542	14.2949	13.9881	16.6302	14.2418	1.87592	13.0113	9.81529	13.8913	11.4679	12.0465	1.79326	12.2654	12.0047	15.8952	15.995
Glyma.01G007700	chromomethylase 3	876	0.597715	0.211446	1.27604	0.970232	0.763859	0.461044	0.433535	0.594296	1.2398	0.842124	0.777439	0.351081	0.523024	0.908846	1.07565	0.954862	0.865595	0.238968	0.865271	0.794163	0.542944	1.28085	0.870807	0.306341	0.422315	0.477357	0.616804	1.31408	0.70764	0.412498		0.528444	0.772627	1.27604	0.498251	0.768841	0.359758	0.954231	0.62554	1.227	1.1733	0.995018	0.273116	0.636196	0.965325	0.202927	1.17565
Glyma.01G007800	Nucleotide-diphospho-sugar transferases superfamily protein	522	0	0	0	0	0	0	0	0	0	0	0	0	0	0	0.177829	0.048742	0.0566427	0.0839947	0	0	0	0.059551	0.0148877	0.0297755	0.110114	0	0	0	0.0275285	0.055057		0	0	0	0	0	0	0	0	0	0	0	0	0	0	0	0
Glyma.01G007900	cytochrome B5-like protein	154	8.34298	7.99734	4.78838	7.81079	7.23487	1.64583	6.32792	5.33831	13.4357	4.90501	7.50173	4.00054	8.90169	10.8348	5.47759	4.57516	7.44732	2.92801	5.33894	8.70551	6.58178	7.2229	6.96228	1.40081	5.2787	5.55355	7.54744	8.10819	6.62197	1.41553		6.28275	4.74848	4.78838	4.07958	4.9748	0.930615	4.20295	6.75123	6.00551	4.87326	5.45824	1.13861	3.83285	4.86986	5.24888	7.39601
Glyma.01G008000	Senescence/dehydration-associated protein-related	378	1.76801	1.21496	1.55571	0.8036	1.33557	0.421508	0.746486	1.05635	0.890884	1.00588	0.924902	0.137632	1.79458	2.22718	1.70726	1.01913	1.68704	0.499945	1.04888	0.955136	1.08747	0.891283	0.995692	0.0890663	1.50277	1.34284	1.7657	1.52524	1.53414	0.17443		3.87665	2.96378	1.55571	1.66737	2.51588	1.10968	2.65335	2.02663	3.8885	4.02991	3.1496	0.970951	2.07425	2.52078	1.85479	3.22394
Glyma.01G008100	ABC transporter family protein	1242	0.038491	0	0	0	0.00962275	0.0192455	0	0	0	0	0	0	0.083275	0	0	0	0.0208188	0.0416375	0	0	0	0	0	0	0	0.03011	0	0	0.0075275	0.015055		0	0.125838	0	0	0.0314595	0.062919	0	0	0	0.094343	0.0235857	0.0471715	0.032067	0.202805	0	0
Glyma.01G008200	HPT phosphotransmitter 4	156	0	0	0	0	0	0	0	0	0	0	0	0	0	0	0	0	0	0	0	0	0	0	0	0	0	0	0	0	0	0		0	0	0	0	0	0	0	0	0	0	0	0	0	0	0	0
Glyma.01G008300	2-oxoglutarate (2OG) and Fe(II)-dependent oxygenase superfamily protein	333	6.44975	4.3978	11.6345	5.03251	6.87863	3.28453	8.32274	6.84919	5.00918	7.94911	7.03256	1.48687	6.07919	8.57188	5.56476	4.28756	6.12585	1.79623	5.99223	5.05223	6.93205	6.71117	6.17192	0.847466	6.14398	5.98854	6.30694	7.48433	6.48095	0.681435		18.1098	13.7583	11.6345	12.0904	13.8982	2.9524	15.6862	21.4709	19.3339	17.2682	18.4398	2.51277	10.5588	9.35728	9.52381	12.2789
Glyma.01G008400	NADP-malic enzyme 4	592	80.1322	65.3746	321.447	77.8323	136.197	123.671	85.7937	73.3568	74.3743	93.3368	81.7154	9.58206	84.8402	98.6922	85.2558	85.9919	88.695	6.68176	98.2538	73.1402	99.7581	107.006	94.5396	14.7691	72.9529	89.6522	98.0996	98.9485	89.9133	12.0606		415.93	332.856	321.447	268.235	334.617	61.0869	335.802	382.791	356.573	395.088	367.563	26.5769	305.197	248.196	191.921	248.036
Glyma.01G008500	chromatin protein family	613	22.2037	18.6561	23.6885	18.9779	20.8816	2.46327	19.9915	20.5754	17.5205	22.5522	20.1599	2.07287	20.7469	15.6943	25.7337	18.9017	20.2691	4.19874	19.3267	20.4206	24.804	24.0349	22.1465	2.6807	19.4073	18.1447	17.357	20.7983	18.9268	1.50655		24.8793	24.4985	23.6885	27.6116	25.1695	1.70213	29.0835	24.8611	27.1361	28.7989	27.4699	1.93967	23.4443	23.4174	18.8467	23.0885
Glyma.01G008600	RNA-dependent RNA polymerase family protein	989	0.698468	0.19625	1.48884	0.628229	0.752947	0.538508	0.173789	0.423919	0.432271	0.298943	0.33223	0.121965	0.604197	0.536995	0.504058	0.538042	0.545823	0.0419933	0.317396	0.398248	0.595284	0.67554	0.496617	0.166878	0.441246	0.589974	0.309401	0.384972	0.431398	0.118718		2.52863	2.39171	1.48884	2.66874	2.26948	0.532573	0.781695	2.038	1.55634	1.16809	1.38603	0.537523	1.9222	2.31166	0.685608	2.09174
Glyma.01G008700	Translation elongation factor EF1B/ribosomal protein S6 family protein	145	13.6141	11.131	25.6615	11.3412	15.4369	6.90844	13.2963	15.0372	10.5417	16.2978	13.7933	2.49261	11.1887	12.077	18.6943	18.6664	15.1566	4.08505	23.2121	18.2908	23.3547	19.636	21.1234	2.55456	9.83815	12.1765	13.1626	13.243	12.1051	1.58718		27.9162	27.7063	25.6615	30.7127	27.9992	2.07531	30.4981	28.8618	27.4469	35.0148	30.4554	3.28537	26.0675	30.0036	25.3954	24.7778
Glyma.01G008800	golgin candidate 1	704	9.1195	8.33048	10.0763	7.12403	8.66257	1.24963	6.17119	8.19714	10.0147	8.18809	8.14278	1.57017	9.6965	10.2053	7.67567	8.05111	8.90713	1.23254	6.65536	8.65415	9.37225	8.85296	8.38368	1.19132	10.6159	8.667	7.83808	9.30255	9.10588	1.17172		9.6641	11.1524	10.0763	10.328	10.3052	0.627609	8.51442	8.25548	10.7762	12.0992	9.91134	1.84645	8.33648	6.29105	9.35874	8.23084
Glyma.01G008900	0	201	0.298831	1.1756	0.998821	0.47546	0.737178	0.416859	0.453184	0.319277	1.05932	0.178977	0.502689	0.387607	0.291846	2.06428	0.132282	0.339782	0.707049	0.909162	0.553928	0	0.295858	0.288578	0.284591	0.226331	0.329905	0.787612	1.13717	0.561135	0.703955	0.343988		1.59095	0.379603	0.998821	1.78	1.18734	0.633016	0.602734	1.23193	1.56932	0.377221	0.9453	0.551246	0.568381	1.19134	1.14873	1.1105
Glyma.01G009000	TTF-type zinc finger protein with HAT dimerisation domain	773	0	0	0.138681	0	0.0346702	0.0693405	0	0	0	0	0	0	0	0	0	0	0	0	0	0	0	0	0	0	0.070515	0.042211	0	0	0.0281815	0.0345318		0	0	0.138681	0	0.0346702	0.0693405	0	0	0	0	0	0	0	0.100334	0	0.057413
Glyma.01G009100	Polyketide cyclase/dehydrase and lipid transport superfamily protein	174	232.215	180.686	392.793	209.858	253.888	94.9763	198.081	216.604	171.677	215.834	200.549	21.0641	231.226	198.082	222.638	217.266	217.303	14.0447	211.805	177.473	191.662	238.727	204.917	26.5797	158.604	338.979	287.834	268.259	263.419	75.9715		138.197	193.02	392.793	315.414	259.856	115.509	199.791	208.027	199.992	248.885	214.174	23.4568	243.223	308.436	282.839	461.269
Glyma.01G009200	staurosporin and temperature sensitive 3-like A	779	22.364	19.0011	51.4599	21.7521	28.6443	15.2806	32.6765	27.5289	28.1486	37.4791	31.4583	4.62345	25.5113	23.1975	38.5308	28.049	28.8221	6.76893	42.1962	32.9701	52.4447	37.6175	41.3071	8.32576	22.2368	26.9621	31.4014	20.8965	25.3742	4.78685		58.2947	70.4886	51.4599	50.2535	57.6242	9.27846	49.9933	48.8544	55.8437	42.3066	49.2495	5.54965	51.5737	51.9847	49.2461	58.44
Glyma.01G009300	Protein of unknown function (DUF810)	951	7.12813	6.13828	4.86947	9.60379	6.93492	2.00507	5.49887	5.8151	5.97092	5.43523	5.68003	0.25535	6.48278	9.64777	5.13537	4.88563	6.53789	2.18872	4.3948	6.21787	4.17875	6.84061	5.40801	1.32236	7.92815	6.79282	6.32964	9.85928	7.72747	1.57188		7.69983	6.92892	4.86947	8.50044	6.99967	1.55834	8.40619	7.71765	7.32692	7.73125	7.7955	0.448217	7.81313	4.96233	6.87723	4.45676
Glyma.01G009400	pinoresinol reductase 1	154	7.20577	7.71715	3.31426	4.35663	5.64845	2.14647	8.90531	3.75432	2.66626	2.13348	4.36484	3.10122	7.35334	7.63882	1.5561	3.88471	5.10824	2.91885	2.84468	3.47614	2.81102	4.4887	3.40514	0.784478	9.45186	5.96357	7.98048	7.73757	7.78337	1.43021		3.36558	6.9655	3.31426	3.63679	4.32053	1.76898	3.35367	5.2883	9.59515	3.1666	5.35093	2.98762	3.0727	1.47878	1.66717	4.48351
Glyma.01G009500	Homeodomain-like superfamily protein	271	1.67192	0.213201	0.832784	1.07445	0.94809	0.603671	0.953965	1.92796	1.13411	1.77596	1.448	0.476277	0.945667	1.38174	0.862561	0.702669	0.973159	0.290453	0.872926	1.33451	1.92548	2.00853	1.53536	0.533929	1.61313	1.11372	0.240883	0.685092	0.913205	0.587125		2.11977	0.281108	0.832784	0.609994	0.960915	0.805119	0.354596	2.04232	1.99006	1.47646	1.46586	0.783607	0.480507	0	0.981398	0.706964
Glyma.01G009600	0	538	3.58231	2.02691	0.254139	5.55524	2.85465	2.25614	2.8045	3.47804	4.10894	1.0825	2.8685	1.30437	2.80623	4.63942	2.05436	1.67177	2.79294	1.3181	0.303043	1.87688	1.2332	2.26939	1.42063	0.858817	4.06001	2.18071	2.13242	6.77102	3.78604	2.18302		0	0.573659	0.254139	0.585007	0.353201	0.28101	0.297947	0.623646	0.547241	0.570162	0.509749	0.144785	0.126326	0.476978	0.129701	0
Glyma.01G009700	Ribosomal protein L35	157	12.7136	12.0347	15.7194	10.4648	12.7331	2.20236	17.9626	13.7819	15.724	18.6682	16.5342	2.22305	13.9244	12.5143	13.957	12.2329	13.1572	0.91211	16.6089	11.2504	14.2922	16.0529	14.5511	2.41191	9.78649	13.6821	15.8273	10.134	12.3575	2.90678		18.149	16.0741	15.7194	18.6292	17.1429	1.45946	17.3181	12.9499	18.6511	13.3702	15.5723	2.8433	14.9016	13.2173	16.4111	17.2847
Glyma.01G009800	membrane protein, putative	457	20.2418	15.5927	14.0789	16.9584	16.718	2.62719	20.365	17.9683	19.2853	16.6434	18.5655	1.61323	16.6572	16.9476	12.7514	15.2631	15.4048	1.91567	16.3011	15.8879	12.6564	12.2101	14.2639	2.12833	23.7062	20.199	14.2866	20.7742	19.7415	3.94758		16.0432	14.8069	14.0789	9.11898	13.512	3.03884	9.82362	9.99558	12.4138	15.488	11.9303	2.65031	18.0974	14.1711	16.0753	13.1759
Glyma.01G009900	AMP-dependent synthetase and ligase family protein	554	2.30374	2.94166	1.70281	3.39861	2.5867	0.740838	4.49533	3.09786	4.94947	2.53163	3.76857	1.14055	2.15934	3.03375	1.77096	2.03285	2.24922	0.547454	1.06164	2.99639	1.97881	0.871835	1.72717	0.97447	4.41312	2.75358	4.45042	3.14888	3.6915	0.870025		2.47832	2.43892	1.70281	0.976197	1.89906	0.711144	1.19357	1.70579	1.42525	2.14316	1.61694	0.408569	1.65178	2.48668	2.77997	1.91848
Glyma.01G010000	early-responsive to dehydration stress protein (ERD4)	798	5.4598	6.40468	2.36693	5.38635	4.90444	1.75408	5.93918	4.40587	8.51861	3.64343	5.62677	2.15132	6.19238	8.28003	2.47265	3.69396	5.15976	2.59304	2.23454	3.52263	2.86401	3.10359	2.93119	0.538318	7.76718	6.16417	4.70163	8.34697	6.74499	1.64559		4.39614	4.0962	2.36693	3.05287	3.47803	0.93815	4.65005	4.54728	1.88625	4.45869	3.88557	1.33517	3.04594	3.55653	2.1667	2.91034
Glyma.01G010100	phosphoribulokinase	408	764.755	910.942	183.479	896.113	688.822	343.241	962.846	834.211	856.003	601.975	813.759	151.968	792.553	784.676	597.747	899.935	768.728	125.528	654.847	797.964	485.837	550.362	622.252	136.277	875.239	849.622	1009.01	627.371	840.31	158.229		190.976	149.483	183.479	110.672	158.653	36.7305	186.335	138.207	122.889	126.238	143.417	29.3577	291.425	201.983	248.327	128.315
Glyma.01G010200	SCAMP family protein	270	52.2172	43.8813	28.6547	50.0541	43.7018	10.635	43.9347	50.804	54.968	35.0509	46.1894	8.70841	43.8962	68.2715	46.9129	43.8089	50.7224	11.7881	32.7725	45.1151	33.5132	49.2318	40.1581	8.2786	59.4679	52.6938	47.0779	68.329	56.8921	9.1539		30.5057	31.5477	28.6547	34.7812	31.3723	2.56824	31.6571	28.7632	26.7004	36.7962	30.9792	4.37861	22.2392	21.2617	28.2675	28.8307
Glyma.01G010300	DEA(D/H)-box RNA helicase family protein	538	30.2133	23.9749	34.1756	24.1445	28.1271	4.96782	39.6488	42.9559	34.9757	51.7071	42.3219	7.06152	31.7543	21.3791	50.8851	34.3205	34.5848	12.2225	54.6814	43.2488	65.243	50.9033	53.5191	9.14919	24.1465	26.0483	30.9957	32.7261	28.4791	4.04355		36.0599	46.1159	34.1756	36.01	38.0903	5.42176	40.3301	29.647	35.0995	34.1653	34.8104	4.38282	27.9729	30.2386	38.1908	37.1164
Glyma.01G010400	NB-ARC domain-containing disease resistance protein	935	4.90511	5.43476	30.3271	4.58178	11.3122	12.6815	4.06235	9.44122	5.38109	6.88564	6.44257	2.30798	3.62419	2.41779	10.4001	6.75602	5.79952	3.57063	9.52895	9.18795	15.8444	15.2942	12.4639	3.59559	4.86056	4.80663	7.33681	5.60126	5.65132	1.1807		3.73066	7.34921	30.3271	18.4445	14.9629	12.0043	11.0079	16.1244	14.741	4.6964	11.6424	5.1101	34.5331	21.7074	16.1101	9.32573
Glyma.01G010500	0	139	82.2557	87.8381	95.3309	85.5613	87.7465	5.55144	99.0003	61.2948	111.379	66.3648	84.5096	24.4955	77.8548	67.0109	73.2014	94.3537	78.1052	11.7076	70.9829	73.3711	61.8485	49.2823	63.8712	10.9202	79.1981	70.1601	80.0878	82.1049	77.8877	5.29334		73.3404	88.654	95.3309	78.7577	84.0207	9.8515	89.9579	72.5646	82.026	89.6225	83.5428	8.18411	81.7376	89.4477	101.522	97.9972
Glyma.01G010600	NB-ARC domain-containing disease resistance protein	947	0	0.08512	0.234454	0	0.0798935	0.110578	0.110795	0.074266	0	0	0.0462653	0.0554649	0	0.134215	0	0	0.0335538	0.0671075	0	0	0	0.071384	0.017846	0.035692	0	0	0	0	0	0		0.028117	0.033001	0.234454	0.04105	0.0841555	0.100341	0.233146	0.039168	0.255014	0.143376	0.167676	0.0983515	0.107443	0	0	0
Glyma.01G010700	protein dimerizations	683	7.28217	5.21035	6.4538	4.82118	5.94188	1.13278	5.48201	6.57512	5.04049	6.32695	5.85614	0.71737	7.14816	6.79743	4.88965	5.79375	6.15725	1.02154	6.02391	6.14108	5.50246	6.32498	5.99811	0.352902	5.9081	6.97118	4.5371	5.11987	5.63406	1.05368		7.9684	11.4434	6.4538	7.67058	8.38403	2.1422	8.03043	7.46951	6.23238	6.64323	7.09389	0.809009	6.63302	4.43229	7.54144	5.35862
Glyma.01G010800	0	152	18.6137	12.382	14.5449	12.939	14.6199	2.81598	14.4421	13.4566	10.9202	16.5551	13.8435	2.33855	17.2076	16.1722	14.9479	12.427	15.1887	2.05979	10.6355	14.7418	12.7321	11.3712	12.3701	1.80391	9.98826	13.0093	12.2962	14.5638	12.4644	1.90299		13.2017	16.5408	14.5449	17.5171	15.4511	1.94396	12.0358	15.8295	14.6019	12.6648	13.783	1.74756	16.4801	16.631	13.6449	17.9094
Glyma.01G010900	0	85	4.24412	4.63936	1.87403	3.44005	3.54939	1.22331	3.52679	4.27476	1.84362	4.45848	3.52591	1.19172	6.13623	9.35576	7.34029	6.09186	7.23104	1.53	2.62846	3.22932	5.919	7.24557	4.75559	2.19148	3.96337	4.25305	2.57618	6.33668	4.28232	1.55284		0.182356	0.856295	1.87403	0.385675	0.824588	0.754416	0	1.47136	0.482342	2.23867	1.04809	1.00253	0	0	0	0.223152
Glyma.01G011000	Proteasome component (PCI) domain protein	387	23.8725	18.0912	31.1313	18.8602	22.9888	6.00315	23.1205	21.6466	23.8385	29.1513	24.4392	3.27117	22.5658	18.4211	22.9868	24.8505	22.2061	2.71158	25.1739	25.5785	32.3157	27.1361	27.5511	3.28717	19.7635	25.0842	24.5074	24.3729	23.432	2.46506		29.0694	24.6927	31.1313	31.865	29.1896	3.22308	31.554	23.5348	28.7194	24.5829	27.0978	3.71963	26.0894	23.5888	27.2277	25.9359
Glyma.01G011100	extra-large GTP-binding protein 3	861	7.37153	7.41222	8.23783	8.03042	7.763	0.437136	6.83407	7.54635	6.38241	6.87967	6.91063	0.479573	6.42742	7.05865	6.2708	7.17	6.73172	0.44871	5.93628	6.04275	6.83925	6.52158	6.33496	0.42169	8.20404	7.72395	6.44134	8.57538	7.73618	0.930932		11.4319	10.2614	8.23783	10.6355	10.1417	1.35984	11.0534	12.0039	10.3901	8.3459	10.4483	1.55021	9.40958	9.55021	10.3792	8.83144
Glyma.01G011200	Tetratricopeptide repeat (TPR)-like superfamily protein	606	13.7079	16.8682	0.896993	12.8648	11.0845	7.00686	14.4659	10.4881	10.6605	8.76869	11.0958	2.40359	13.7861	13.1764	6.10527	13.7376	11.7013	3.74096	7.70317	9.9016	5.36685	4.5937	6.89133	2.40305	15.0375	11.7449	11.4942	7.78291	11.5149	2.96589		3.16587	1.39868	0.896993	1.33195	1.69837	1.0033	1.19575	1.69881	1.25779	2.50915	1.66538	0.605462	4.85806	2.36618	2.65402	0.942762
Glyma.01G011300	E2F/DP family winged-helix DNA-binding domain	180	4.78498	2.91576	2.9228	3.30893	3.48312	0.887141	3.43711	1.50675	0.683469	3.20835	2.20892	1.33259	2.57829	3.89157	6.60637	2.37705	3.86332	1.94811	3.30378	2.23438	3.67358	4.32609	3.38446	0.875492	3.6148	2.69787	2.78797	2.5	2.90016	0.491377		2.41681	5.12319	2.9228	2.4403	3.22578	1.28626	2.52709	2.18922	4.1642	2.85336	2.93347	0.864128	1.62657	2.65278	1.41699	2.97644
Glyma.01G011400	Mono-/di-acylglycerol lipase, N-terminal;Lipase, class 3	522	0.070244	0.701325	0.088909	1.12504	0.496379	0.511481	0.170683	0	0.878383	0	0.262267	0.418551	0.16051	0.645341	0	0.035712	0.210391	0.298019	0	0.18743	0	0	0.0468575	0.093715	0.735043	0.511422	0	0.193182	0.359912	0.327116		0.06734	0	0.088909	0	0.0390622	0.0459567	0.195764	0	0.112927	0	0.0771727	0.0953127	0	0	0	0
Glyma.01G011500	Mono-/di-acylglycerol lipase, N-terminal;Lipase, class 3	519	1.29351	0.436645	4.95198	0.951307	1.90836	2.05942	0.52297	1.12311	0	3.33126	1.24433	1.465	0.452271	0.30695	6.58033	2.4976	2.45929	2.92376	4.68667	3.25679	6.68427	7.75107	5.5947	2.01059	0.164495	0.710243	1.18444	0.550733	0.652477	0.422215		5.01776	1.98825	4.95198	5.67416	4.40804	1.64581	12.558	9.2925	14.2972	3.28767	9.85884	4.84718	4.89357	1.69928	6.08788	3.05442
Glyma.01G011600	Tetratricopeptide repeat (TPR)-like superfamily protein	641	1.6078	0.64704	1.65874	0.464942	1.09463	0.62674	0.825961	2.01191	0.050913	2.67279	1.39039	1.17525	0.997409	0.575014	2.4573	1.60289	1.40815	0.816795	1.92629	0.994249	3.18267	1.94663	2.01246	0.897758	1.21641	0.603592	1.33906	1.12174	1.0702	0.323543		1.53824	0.612996	1.65874	1.27141	1.27035	0.467165	2.1262	1.07719	1.56132	1.73903	1.62594	0.435258	2.1016	0.830599	2.38792	1.68361
Glyma.01G011700	Mono-/di-acylglycerol lipase, N-terminal;Lipase, class 3	281	0	0	0	0	0	0	0	0	0	0	0	0	0	0	0	0	0	0	0	0	0	0	0	0	0	0	0	0	0	0		0	0	0	0	0	0	0	0	0	0	0	0	0	0	0	0
Glyma.01G011800	Ankyrin repeat family protein	753	0.052429	0.118081	0	0.427967	0.149619	0.19175	0.349184	0	0.189227	0	0.134603	0.168587	0	0.469635	0.070241	0.246674	0.196638	0.209502	0.226563	0.047896	0.126011	0.149405	0.137469	0.0735636	0.355688	0.195673	0.449218	0.718745	0.429831	0.219222		0.178912	0.23458	0	0	0.103373	0.121509	0	0.203251	0.154056	0	0.0893267	0.105083	0	0.249837	0	0
Glyma.01G011900	NB-ARC domain-containing disease resistance protein	1092	0.356774	0.567918	0.434561	0.787721	0.536744	0.188672	0.179187	0.465052	0.613986	0.21446	0.368171	0.207487	0.735032	1.40081	0.413543	0.253088	0.700618	0.507985	0.528048	0.267341	0.275437	0.199573	0.3176	0.144363	1.00177	1.29511	1.04005	1.86398	1.30023	0.397746		0.495961	0.507813	0.434561	1.14179	0.645031	0.332724	0.019608	0.292845	0.494083	0.649454	0.363997	0.272075	0.399471	0.515933	0.092559	0.366237
Glyma.01G012000	Mono-/di-acylglycerol lipase, N-terminal;Lipase, class 3	572	0	0	2.49452	0.384868	0.719848	1.19695	0.308243	0.536271	0.732825	0.813143	0.59762	0.225265	0.41284	2.65437	0.434903	1.32732	1.20736	1.05454	1.08289	0.337728	0.364372	0.783486	0.64212	0.357801	0.204818	0.969791	2.54927	0.989523	1.17835	0.984266		9.48323	6.00749	2.49452	7.63368	6.40473	2.96844	0.567051	8.99759	9.56025	8.69157	6.95412	4.27321	3.58207	5.17754	0.708092	2.35454
Glyma.01G012100	Mono-/di-acylglycerol lipase, N-terminal;Lipase, class 3	474	0	0	0	0	0	0	0	0	0	0	0	0	0	0	0	0	0	0	0	0	0	0	0	0	0	0	0	0	0	0		0	0	0	0	0	0	0	0	0	0	0	0	0	0	0	0
Glyma.01G012200	Protein of unknown function (DUF59)	160	7.52497	5.78689	9.34155	6.47457	7.282	1.54791	8.04245	8.04068	7.22909	7.11352	7.60643	0.504657	9.64395	9.22156	7.32172	6.88778	8.26875	1.36662	7.13653	6.19964	8.15029	9.05508	7.63539	1.23705	6.06781	7.39948	6.89163	9.12631	7.37131	1.29229		12.7585	14.3294	9.34155	13.275	12.4261	2.15778	16.7429	15.0706	15.1966	17.0242	16.0086	1.01813	13.2289	13.7994	14.0287	13.7983
Glyma.01G012300	Protein of unknown function (DUF760)	407	22.0247	23.7804	26.9968	17.2027	22.5012	4.08851	18.0348	20.9671	20.274	30.5565	22.4581	5.54204	20.2525	28.1338	18.4931	24.8663	22.9364	4.38494	23.4415	19.7223	21.4702	20.8688	21.3757	1.55641	20.9129	21.3298	20.6354	18.6042	20.3706	1.21168		44.9718	35.9587	26.9968	32.9956	35.2307	7.48801	24.4179	31.1593	30.0711	31.1386	29.1967	3.22616	30.0534	30.8907	29.6411	29.8193
Glyma.01G012400	Transcription elongation factor (TFIIS) family protein	509	30.3424	26.0038	39.4418	27.0887	30.7192	6.10033	29.5814	27.2819	20.545	37.9867	28.8488	7.19832	25.2258	26.2939	29.593	27.176	27.0722	1.86012	32.232	30.4135	36.3801	36.6412	33.9167	3.0877	23.8757	25.6585	26.6306	28.6704	26.2088	1.99861		41.2011	44.1797	39.4418	39.5408	41.0908	2.2117	46.0377	40.1702	39.2127	41.0834	41.626	3.03866	40.0975	34.65	33.5352	34.8858
Glyma.01G012500	phragmoplast-associated kinesin-related protein, putative	203	5.60175	4.64003	5.14661	7.09895	5.62183	1.0602	5.76726	7.30512	5.37288	8.67259	6.77946	1.51253	8.16748	7.73884	6.68402	6.12145	7.17795	0.940553	7.10629	5.81478	7.51354	10.8341	7.81718	2.13768	4.17659	6.87837	6.12723	8.02167	6.30096	1.61631		4.68052	4.34489	5.14661	5.39543	4.89186	0.469866	6.67691	5.85293	4.52076	5.64969	5.67507	0.888519	4.4384	3.51372	3.05508	3.64224
Glyma.01G012700	Mono-/di-acylglycerol lipase, N-terminal;Lipase, class 3	519	0	0	0	0	0	0	0	0	0	0.097556	0.024389	0.048778	0	0	0	0	0	0	0	0	0	0	0	0	0	0	0	0	0	0		0	0	0	0	0	0	0	0	0	0	0	0	0	0	0.038357	0
Glyma.01G012800	Ankyrin repeat family protein	165	0	0	0	0	0	0	0	0	0	0	0	0	0	0	0	0.121887	0.0304717	0.0609435	0	0	0	0	0	0	0	0	0	0	0	0		0	0	0	0	0	0	0	0	0.122608	0	0.030652	0.061304	0	0	0	0
Glyma.01G013000	NB-ARC domain-containing disease resistance protein	1083	0	0	0	0	0	0	0	0	0	0	0	0	0	0	0	0	0	0	0	0	0	0	0	0	0	0	0	0	0	0		0	0	0	0	0	0	0	0	0	0	0	0	0	0	0	0
Glyma.01G013100	Mono-/di-acylglycerol lipase, N-terminal;Lipase, class 3	589	0	0	0	0	0	0	0	0	0	0	0	0	0	0	0	0	0	0	0	0	0	0	0	0	0	0	0	0	0	0		0	0	0	0	0	0	0	0	0	0	0	0	0.010966	0	0	0
Glyma.01G013200	Ankyrin repeat family protein	752	0	0	0	0	0	0	0	0	0	0	0	0	0	0	0	0	0	0	0	0	0	0	0	0	0	0	0	0	0	0		0	0	0	0	0	0	0	0	0	0	0	0	0	0	0	0
Glyma.01G013300	cysteine-rich RLK (RECEPTOR-like protein kinase) 29	675	0.566337	0.653158	3.07043	1.25571	1.38641	1.16378	1.01912	0.761667	2.80324	1.20671	1.44769	0.921935	1.28576	0.912185	1.02941	1.39612	1.15587	0.223582	0.493007	0.869881	0.924874	1.41232	0.925021	0.377333	1.13362	1.26283	1.7827	0.417364	1.14913	0.56275		2.65729	0.939395	3.07043	1.36824	2.00884	1.01678	1.25296	3.14948	2.08643	1.85736	2.08656	0.791036	2.43097	1.769	0.271008	0.7866
Glyma.01G013500	basic region/leucine zipper transcription factor 16	416	11.8253	11.7314	13.9238	10.7113	12.048	1.34851	12.0963	13.7512	10.5416	14.8989	12.822	1.90648	14.9296	10.7623	15.9357	12.3702	13.4994	2.36278	12.3561	10.878	14.4745	14.6827	13.0979	1.8152	9.73521	15.1696	12.2696	13.2077	12.5955	2.25744		14.6123	19.0156	13.9238	15.7019	15.8134	2.2568	14.5333	12.6292	15.3885	14.7483	14.3248	1.18732	15.8683	12.9055	12.8447	15.0115
Glyma.01G013600	DNAJ heat shock N-terminal domain-containing protein	562	1.84693	2.13589	1.13735	1.25819	1.59459	0.475713	1.60522	1.39457	1.09235	1.4949	1.39676	0.220424	1.65484	1.71639	1.12217	2.04155	1.63374	0.380912	1.80143	1.90285	1.10125	1.95488	1.6901	0.397704	1.26745	1.92807	2.08604	2.67964	1.9903	0.580439		1.55491	1.46285	1.13735	1.24707	1.35055	0.19195	1.83184	1.73112	2.79536	2.25955	2.15447	0.484802	1.41243	2.7385	1.20282	0.846534
Glyma.01G013800	xyloglucan endotransglucosylase/hydrolase 30	348	33.4614	9.73957	28.6564	9.74705	20.4011	12.4619	23.2835	21.7892	3.15241	36.651	21.219	13.7736	19.2712	26.7258	38.5687	40.0193	31.1463	9.90589	37.4008	22.1225	25.9738	31.1827	29.1699	6.62521	10.1457	20.4618	18.0648	18.4218	16.7735	4.54297		48.5857	24.9665	28.6564	34.1581	34.0917	10.3745	49.2617	41.4365	35.8582	31.4168	39.4933	7.69506	64.6625	31.0089	46.3994	28.9752
Glyma.01G013900	cellulose synthase-like D3	1119	2.25795	1.99898	6.62498	3.3689	3.5627	2.12624	0.705117	3.722	3.37824	2.5774	2.59569	1.34852	2.06337	2.59021	6.28434	2.27693	3.30371	1.99883	5.64631	3.09926	3.73383	5.27287	4.43807	1.21725	4.8084	2.54706	2.69104	3.87878	3.48132	1.06716		1.48727	1.32941	6.62498	6.29447	3.93403	2.92025	4.42818	4.89661	3.29492	2.98346	3.90079	0.90891	3.11987	1.81051	12.5025	2.31453
Glyma.01G014000	alpha/beta-Hydrolases superfamily protein	408	1.32819	0.474795	0.380744	1.03229	0.804005	0.452554	1.35208	1.30194	0	0.142005	0.699007	0.727758	0.458497	0.854744	0.789788	1.27874	0.845443	0.336976	0.161642	0.388091	0.395995	1.09628	0.510502	0.405354	1.7043	0.813413	1.04713	2.16845	1.43333	0.618407		1.45967	0.687301	0.380744	1.31116	0.959718	0.510843	0.38832	0.696382	1.1244	1.4069	0.904001	0.451117	0.973216	0.091454	0.460735	0.678126
Glyma.01G014100	phospholipid/glycerol acyltransferase family protein	459	9.82207	12.0064	13.3698	10.1016	11.325	1.67341	9.10942	10.9416	10.7656	11.4039	10.5551	1.0007	9.93306	7.96673	9.87665	8.86234	9.15969	0.935187	13.3178	9.00579	13.4023	11.4866	11.8031	2.06373	9.9056	9.95998	8.65863	11.1818	9.9265	1.03033		12.6555	12.7374	13.3698	13.3751	13.0345	0.391717	11.7455	13.9765	14.1349	14.4966	13.5884	1.24772	10.3662	12.9949	11.1618	12.6471
Glyma.01G014200	NAD(P)-binding Rossmann-fold superfamily protein	304	22.1383	28.2343	28.8332	24.694	25.9749	3.14296	29.2979	31.6966	25.2709	25.7512	28.0041	3.04706	31.3923	25.8161	24.9023	27.8501	27.4902	2.87841	25.2409	24.306	24.8627	21.825	24.0587	1.5378	25.2311	21.8934	21.1455	24.4537	23.1809	1.96842		34.234	29.2981	28.8332	28.1499	30.1288	2.77711	30.319	29.6625	27.7256	29.2	29.2268	1.10107	24.1799	25.4216	30.6928	31.2337
Glyma.01G014400	0	308	9.64994	6.38834	8.73166	7.91884	8.1722	1.3836	8.64199	8.2593	6.66914	11.418	8.7471	1.97487	8.63362	6.978	9.23196	9.42887	8.56811	1.11271	8.11997	7.65523	10.9412	9.28249	8.99973	1.46413	6.91661	7.65836	6.73933	11.0495	8.09095	2.01214		6.77351	9.33542	8.73166	9.06738	8.47699	1.16221	6.29619	6.41608	8.75527	8.81826	7.57145	1.40441	8.8695	6.23793	9.45711	7.45863
Glyma.01G014500	homeobox-7	790	1.74476	3.80378	2.38215	2.29575	2.55661	0.87807	1.08344	2.39725	5.63089	1.31483	2.6066	2.09594	1.54488	2.06959	1.2574	2.08196	1.73846	0.406831	2.06824	1.40444	0.713792	1.72549	1.47799	0.57708	2.59224	1.76571	1.27766	2.80987	2.11137	0.715005		5.51229	4.04136	2.38215	3.05614	3.74798	1.35929	3.24476	3.68601	3.5313	4.80257	3.81616	0.682539	2.90798	2.06179	3.11591	2.51322
Glyma.01G014600	Transcription factor jumonji (jmj) family protein / zinc finger (C5HC2 type) family protein	885	14.5018	36.1125	5.32124	38.1701	23.5264	16.1835	5.98821	22.7551	40.7269	11.3945	20.2162	15.3557	19.8117	24.3465	31.7558	10.1215	21.5089	9.04812	22.8727	16.2863	28.9978	28.9372	24.2735	6.05055	38.6745	15.0621	14.8206	42.6181	27.7938	14.9282		3.99554	3.74579	5.32124	7.03981	5.0256	1.51034	8.78333	5.82248	4.62647	4.52915	5.94036	1.98446	5.00508	3.49565	40.1025	4.64762
Glyma.01G014700	Homeodomain-like superfamily protein	341	7.11354	4.65394	6.84237	3.84807	5.61448	1.61221	12.1565	9.39561	5.30571	10.1275	9.24634	2.87497	3.53934	6.47053	5.8612	7.23917	5.77756	1.59511	8.17876	6.60346	8.62935	11.1135	8.63126	1.86889	6.26031	6.63916	8.75642	7.70172	7.3394	1.12457		8.08898	9.56962	6.84237	10.1959	8.67423	1.50727	11.7292	6.15021	6.68915	6.81378	7.84559	2.60504	5.80842	14.8278	7.13678	8.1354
Glyma.01G014800	shikimate kinase like 2	370	14.5269	17.4105	22.6378	16.1581	17.6833	3.50764	15.5041	20.1356	19.4522	15.1569	17.5622	2.59586	17.927	14.6146	16.264	20.7935	17.3998	2.63583	19.1081	16.293	18.948	15.7447	17.5235	1.75293	15.6732	17.6138	21.2073	16.8885	17.8457	2.37976		29.3116	27.007	22.6378	26.8458	26.4505	2.78022	25.0741	20.2852	21.5977	24.6997	22.9142	2.34506	22.3794	22.6521	25.3604	17.987
Glyma.01G014900	WWE protein-protein interaction domain protein family	614	81.8099	70.3876	100.218	63.492	78.977	16.0498	80.9295	76.9636	59.7582	85.665	75.8291	11.2889	78.009	71.2494	91.3967	77.5152	79.5426	8.48056	88.2155	80.1386	95.0627	91.7367	88.7884	6.40848	72.3212	75.7181	67.4753	81.4869	74.2504	5.89196		105.287	106.463	100.218	111.501	105.867	4.63121	109.509	108.832	120.175	109.698	112.053	5.42714	89.6612	118.074	90.0818	95.4374
Glyma.01G015000	Plastid-lipid associated protein PAP / fibrillin family protein	371	191.586	215.829	178.444	181.271	191.782	16.9968	231.615	215.402	185.542	210.764	210.831	19.0823	186.178	169.27	177.391	209.244	185.521	17.2566	194.729	211.073	173.817	141.155	180.194	30.1634	186.227	189.195	216.257	160.077	187.939	22.9688		151.658	166.429	178.444	156.756	163.322	11.7967	134.09	128.038	133.016	151.334	136.619	10.1578	177.022	206.053	238.543	162.452
Glyma.01G015100	WWE protein-protein interaction domain protein family	482	0.43273	0.229101	0.540955	0.241134	0.36098	0.15198	0.170931	1.03692	0.68879	0.544747	0.610346	0.358471	0.378286	0.626462	0.779333	0.254751	0.509708	0.237068	0.486783	0.74275	0.714763	0.536194	0.620123	0.127564	0.408428	0.477808	0.369431	0.854805	0.527618	0.222682		0.683579	1.45557	0.540955	1.12331	0.950854	0.417904	1.1589	0.536286	0.842286	0.776917	0.828596	0.256516	1.11115	0.498696	0.725928	1.30816
Glyma.01G015200	0	193	7.38255	7.3391	13.5283	8.73669	9.24665	2.92722	8.37866	5.56999	6.15574	9.97709	7.52037	2.0362	8.59121	3.34961	7.49394	9.97389	7.35216	2.85478	7.4527	7.27226	11.2173	10.2543	9.04915	1.98825	6.41946	5.81053	6.08692	5.32498	5.91047	0.462957		11.2478	12.6748	13.5283	12.307	12.4395	0.944873	12.983	13.495	19.6988	17.6242	15.9502	3.24995	8.28064	16.9192	10.9904	17.796
Glyma.01G015300	0	129	29.3534	29.9243	16.1119	38.2557	28.4113	9.15358	29.0975	24.884	39.9979	22.7669	29.1866	7.67281	31.7398	40.4837	22.2791	23.3498	29.4631	8.47777	17.5885	29.9605	7.1972	23.4316	19.5444	9.65891	28.3259	26.2186	38.5296	22.5163	28.8976	6.85567		23.6614	15.6017	16.1119	20.8835	19.0646	3.87939	7.27372	27.8786	16.6163	28.7855	20.1385	10.2076	10.5924	9.0656	14.5183	19.3207
Glyma.01G015400	RNA-binding (RRM/RBD/RNP motifs) family protein	280	26.3256	34.1811	30.4952	30.34	30.3354	3.20902	24.0404	30.8983	31.3104	35.7405	30.4974	4.83064	28.1489	32.5853	41.3525	29.7782	32.9662	5.88342	33.5712	37.4763	41.4433	50.3794	40.7175	7.19847	36.8249	25.9424	32.2059	32.226	31.7998	4.4687		40.7283	37.8672	30.4952	40.3374	37.357	4.7467	45.3755	41.8808	37.2188	41.7234	41.5496	3.34331	33.2428	30.8268	60.8272	47.2669
Glyma.01G015500	Syntaxin/t-SNARE family protein	274	5.06522	10.6671	5.12226	12.0306	8.22128	3.6541	3.90251	5.69746	9.28024	4.75953	5.90993	2.36342	5.1343	9.75658	11.9561	4.81243	7.91486	3.5157	5.13777	7.39753	6.89959	7.59082	6.75643	1.1177	12.6207	7.22036	5.72692	11.0589	9.15673	3.22131		5.08055	4.38557	5.12226	7.61918	5.55189	1.419	10.9275	6.6717	4.61297	6.83352	7.26142	2.64482	4.32832	8.77437	10.6322	7.71062
Glyma.01G015600	0	115	1.36348	2.81856	2.761	2.90027	2.46083	0.733792	1.80801	2.12353	1.98866	1.71967	1.90997	0.181116	3.36561	2.35055	2.8215	3.71176	3.06236	0.599546	1.83518	2.8271	2.95319	2.24761	2.46577	0.520701	3.44196	2.44445	2.40056	2.53692	2.70597	0.493936		3.10534	3.42279	2.761	3.63343	3.23064	0.380974	5.87924	3.14382	4.65235	5.00744	4.67071	1.141	4.85389	5.15442	4.67971	4.85759
Glyma.01G015700	MAP kinase kinase 10	338	0	0	0	0.118284	0.029571	0.059142	0	0	0.208068	0	0.052017	0.104034	0	0	0	0	0	0	0	0	0	0	0	0	0.064697	0	0	0	0.0161743	0.0323485		0	0	0	0	0	0	0	0.111504	0	0	0.027876	0.055752	0	0	0	0
Glyma.01G015800	heat shock transcription factor A1D	491	12.2777	12.0824	16.1775	9.46055	12.4995	2.76803	11.8942	12.8036	9.21284	16.6827	12.6483	3.09145	10.3903	13.7158	12.793	11.6264	12.1314	1.44159	13.4362	13.0959	12.8168	16.0085	13.8394	1.46813	12.8401	13.7979	9.80546	11.9219	12.0913	1.70558		15.4393	16.4003	16.1775	17.3446	16.3404	0.785387	16.7361	17.2515	14.2086	15.0366	15.8082	1.42573	15.326	14.0495	14.8461	14.6373
Glyma.01G015900	0	112	0.618209	0.759203	0.805114	4.43212	1.65366	1.85401	0.310288	1.55283	2.34879	2.41078	1.65567	0.978304	0.627282	2.42927	0.995303	1.77958	1.45786	0.806422	3.36628	1.11416	1.93968	1.99247	2.10314	0.933197	2.92847	2.23882	2.21442	0.131612	1.87833	1.21061		5.86953	1.1045	0.805114	3.89451	2.91841	2.40957	0.398968	0.774252	5.40153	6.92763	3.3756	3.28373	3.49197	4.18528	0.162026	3.62553
Glyma.01G016000	Pentatricopeptide repeat (PPR-like) superfamily protein	735	1.40008	1.0715	0.871097	0.460274	0.950738	0.393019	0.921044	0.498749	1.02482	1.00562	0.862559	0.246695	0.999151	1.05409	1.03089	0.646604	0.932683	0.192044	0.866378	0.543607	0.901785	0.884513	0.799071	0.170922	0.421523	0.773349	0.914509	0.626706	0.684022	0.210788		1.10936	1.21339	0.871097	1.15941	1.08831	0.150912	1.49251	1.02975	1.55204	1.02759	1.27547	0.286016	1.394	1.07772	0.614679	0.628711
Glyma.01G016100	NDR1/HIN1-like 8	140	2.4546	5.59994	4.0165	4.32165	4.09817	1.2927	3.04996	3.63773	3.14876	4.20286	3.50983	0.528678	4.05495	5.15923	4.83159	5.12861	4.79359	0.514119	3.43555	4.19965	4.75275	5.50926	4.4743	0.876188	5.21619	4.52789	3.35431	4.45234	4.38768	0.769875		2.84513	3.13803	4.0165	3.83398	3.45841	0.557156	4.97102	4.31343	3.93614	2.12384	3.83611	1.21898	2.57079	4.57564	3.87673	3.87535
Glyma.01G016200	NDR1/HIN1-like 8	175	8.79176	8.88395	5.16449	10.2097	8.26247	2.16452	7.62383	8.75456	3.67513	5.64747	6.42525	2.23833	11.161	11.286	4.61014	7.24305	8.57506	3.24198	7.76471	6.41338	7.64829	7.84591	7.41807	0.674688	8.54332	13.1979	9.62986	6.31723	9.42208	2.8701		9.20056	8.19847	5.16449	11.9462	8.62742	2.79991	11.5137	9.89218	6.4997	6.56689	8.6181	2.49684	6.01664	11.9505	8.24184	14.8183
Glyma.01G016300	0	269	6.9416	6.72989	6.34086	5.75044	6.4407	0.52312	5.68968	6.91042	7.0213	6.04196	6.41584	0.65276	5.79998	6.69553	6.18147	6.25912	6.23402	0.367321	5.66432	6.68072	6.02241	4.89176	5.8148	0.745557	4.47835	6.5387	4.43065	7.00068	5.6121	1.35006		6.7852	7.88362	6.34086	4.97509	6.49619	1.20366	7.50786	6.37486	8.04806	8.30489	7.55892	0.856416	8.14176	6.44199	7.48753	5.8346
Glyma.01G016400	P-glycoprotein 2	1247	18.587	23.0203	9.05553	22.3948	18.2644	6.44429	21.0749	18.5598	33.8274	18.5455	23.0019	7.31426	17.4503	26.9702	12.4283	16.4933	18.3355	6.1544	14.8172	18.4493	9.98847	17.8984	15.2884	3.87792	24.0615	22.4985	20.5866	21.4051	22.1379	1.50261		14.357	12.5385	9.05553	6.52752	10.6196	3.50438	10.9534	12.1623	10.7291	9.60794	10.8632	1.04715	10.2415	6.62957	5.49787	5.24435
Glyma.01G016500	myb domain protein 39	351	0.293633	0.254129	0.802237	0.577178	0.481794	0.257564	0.662912	0.809808	0.321674	0.720395	0.628697	0.213419	0.505672	0.953885	0.988827	0.195995	0.661095	0.380179	0.439199	0.295967	1.06929	0.96638	0.692708	0.382264	1.13305	0.890334	0.498252	1.86644	1.09702	0.575772		0.594323	0.311138	0.802237	0.46933	0.544257	0.20738	0.604127	0.914758	0.967846	1.26826	0.938749	0.272014	0.516842	0.958691	0.769164	0.505909
Glyma.01G016600	Inositol 1,3,4-trisphosphate 5/6-kinase family protein	358	0	0	0	0	0	0	0	0	0	0	0	0	0	0	0	0	0	0	0	0	0	0	0	0	0	0	0	0	0	0		0	0	0	0	0	0	0	0	0	0	0	0	0	0	0	0
Glyma.01G016700	SNARE associated Golgi protein family	260	63.9702	80.9727	44.4829	100.941	72.5916	24.0717	48.8213	79.4078	75.0427	52.6247	63.9741	15.4826	71.2612	86.7988	59.6551	43.6585	65.3434	18.2387	61.1126	66.7842	53.3346	66.1719	61.8508	6.22039	83.2432	86.8757	64.6348	110.073	86.2067	18.6565		43.3902	49.7637	44.4829	52.7588	47.5989	4.42468	47.2602	41.1096	33.3856	31.0245	38.195	7.42114	59.5183	46.8189	80.6696	42.9144
Glyma.01G016800	RNA-binding (RRM/RBD/RNP motifs) family protein	516	8.96315	7.85269	10.2207	7.80118	8.70944	1.14125	9.00679	8.58792	9.20894	12.3199	9.78088	1.71232	7.5763	8.2286	14.8748	8.57168	9.81284	3.39978	10.6071	8.35168	10.3076	12.2064	10.3682	1.58177	8.26074	9.60767	10.0302	11.329	9.80689	1.26451		11.3601	12.4387	10.2207	11.1975	11.3043	0.908381	10.4238	8.05531	12.2196	8.7412	9.85999	1.86139	10.9284	6.0977	10.6647	8.27725
Glyma.01G016900	Tetratricopeptide repeat (TPR)-like superfamily protein	292	31.1306	32.7448	21.5729	40.0599	31.377	7.60363	22.3343	24.0016	32.8077	20.8009	24.9861	5.37569	23.5158	30.6017	43.9509	16.7002	28.6921	11.6487	16.3197	27.1236	21.9463	29.7755	23.7913	5.94819	42.0668	26.6273	21.6449	35.6716	31.5027	9.12732		40.4356	25.6875	21.5729	31.1116	29.7019	8.15263	53.5146	24.4729	32.9329	31.7928	35.6783	12.4676	24.0387	14.1454	35.5033	26.5208
Glyma.01G017000	NAD(P)-binding Rossmann-fold superfamily protein	300	21.4663	19.5024	17.5383	16.8775	18.8461	2.07217	17.9311	22.2832	16.3724	19.8834	19.1175	2.55288	16.7499	22.8938	24.3935	20.5996	21.1592	3.32791	24.7467	18.2124	21.1926	22.9997	21.7879	2.79058	23.3082	21.1935	17.9819	23.812	21.5739	2.64978		13.799	14.6298	17.5383	23.2156	17.2957	4.2598	27.8485	15.7353	16.8565	15.9378	19.0945	5.85636	19.528	12.9695	34.4493	14.3082
Glyma.01G017100	myosin heavy chain-related	109	0	0	0	0	0	0	0	0	0	0	0	0	0	0	0	0	0	0	0	0	0	0	0	0	0	0	0	0.102919	0.0257297	0.0514595		0	0	0	0	0	0	0	0	0	0	0	0	0	0	0	0
Glyma.01G017150	RING/U-box superfamily protein	289	0	0	0	0	0	0	0	0	0	0	0	0	0	0	0	0	0	0	0	0	0	0	0	0	0.005276	0	0	0	0.001319	0.002638		0	0	0	0	0	0	0	0	0	0	0	0	0	0	0	0
Glyma.01G017200	RING/U-box superfamily protein	365	1.31838	0.30587	0.336965	0.778609	0.684956	0.474272	0.79075	0.699886	0.120204	0.498893	0.527433	0.297616	0.48444	0.300995	1.0585	0.800246	0.661044	0.335743	0.099786	0.898405	0.17932	0.617057	0.448642	0.376335	1.26039	0.865597	0.550282	1.13807	0.953584	0.315466		1.4612	0.847625	0.336965	1.06938	0.928793	0.469067	1.34452	0.863782	2.08008	1.14261	1.35775	0.520328	0.280647	0.283923	0.079519	0.260881
Glyma.01G017300	RNA-binding (RRM/RBD/RNP motifs) family protein	290	97.6074	96.2518	92.9537	100.613	96.8564	3.1766	101.126	87.3979	106.574	92.2492	96.8366	8.62823	103.407	88.6406	93.0665	94.6222	94.934	6.19079	84.9169	93.7846	78.4336	84.0812	85.3041	6.34476	80.9948	98.1906	95.4792	91.5144	91.5447	7.54872		133.078	127.658	92.9537	85.6679	109.84	23.9927	118.241	116.36	105.749	97.4924	109.46	9.69043	84.2636	70.9154	85.8362	69.2865
Glyma.01G017400	PLATZ transcription factor family protein	237	40.9864	81.9557	34.88	74.7622	58.1461	23.6556	30.9813	64.3644	67.1427	43.7438	51.5581	17.2371	61.7818	61.3011	75.254	32.5783	57.7288	17.971	59.356	53.1118	70.5125	90.9678	68.487	16.6259	74.292	58.0659	44.0255	106.83	70.8033	27.0147		47.6888	35.4446	34.88	45.3759	40.8473	6.63607	48.3062	45.4078	46.9161	38.0151	44.6613	4.58618	40.4242	44.3656	61.5941	43.4719
Glyma.01G017700	0	232	7.06199	6.94899	4.67912	7.51511	6.5513	1.27187	7.61936	6.54843	3.62134	5.92511	5.92856	1.6898	8.19328	5.08677	7.65894	8.21529	7.28857	1.49024	5.34302	7.56124	8.33574	9.90823	7.78705	1.89954	10.4903	7.0226	8.96287	9.06423	8.88501	1.42406		2.4195	4.96573	4.67912	8.36805	5.1081	2.45358	4.30553	4.29161	6.79935	3.4178	4.70357	1.45758	6.39073	7.14962	4.49455	6.79062
Glyma.01G017800	AIG2-like (avirulence induced gene) family protein	168	14.2098	9.74064	15.3175	10.3007	12.3922	2.78482	10.292	10.8048	7.81714	12.117	10.2577	1.79943	14.3037	8.17829	10.3043	12.6287	11.3537	2.67784	13.6761	9.74154	11.651	12.1382	11.8017	1.62212	12.2626	9.11262	9.61398	8.97274	9.99047	1.53953		15.447	15.153	15.3175	11.0201	14.2344	2.14623	19.5251	17.5822	22.5514	14.051	18.4274	3.56273	13.2126	17.7642	10.7531	13.7984
Glyma.01G017900	0	135	370.02	294.722	475.782	247.777	347.075	99.4868	289.732	290.114	190.596	333.069	275.878	60.3831	354.269	326.163	299.747	355.955	334.033	26.6304	325.153	247.6	294.19	342.753	302.424	41.6994	296.589	308.493	289.262	338.986	308.333	21.9181		696.966	498.851	475.782	550.583	555.545	99.3329	878.343	591.438	573.954	623.745	666.87	142.483	655.909	545.273	454.103	616.674
Glyma.01G018000	0	205	24.493	30.9665	0.169531	45.567	25.299	18.9301	30.4245	20.151	45.5566	7.07047	25.8006	16.2729	21.4929	18.4544	16.1732	13.2118	17.3331	3.50676	6.82254	20.2078	11.5854	12.7284	12.836	5.54018	30.2341	16.273	17.3921	39.6785	25.8944	11.1609		0	0.410058	0.169531	1.63458	0.553542	0.740068	0	0.985952	3.30495	0	1.07273	1.55904	0	0	0.209938	0
Glyma.01G018100	0	101	0.126217	0.003218	0	0.099085	0.05713	0.0650732	0.191489	0	0	0	0.0478722	0.0957445	0.002472	0.003205	1.7e-05	0	0.0014235	0.00166109	0.00189	0.005329	0	0	0.00180475	0.00251276	0	0	0	0.10349	0.0258725	0.051745		0	0	0	0	0	0	0	7.4e-05	0.004766	0	0.00121	0.00237092	0	0	0	0
Glyma.01G018200	ubiquitin-specific protease 20	724	4.29942	4.6829	2.56491	3.54243	3.77241	0.934107	4.37358	3.37534	3.57715	3.61385	3.73498	0.438456	4.5504	3.36872	4.41173	2.37884	3.67742	1.01373	3.41111	3.98147	4.36254	4.16792	3.98076	0.410403	3.83874	3.64136	3.21085	5.97045	4.16535	1.23162		2.46653	3.47204	2.56491	2.87107	2.84364	0.452967	2.92227	2.38765	3.22801	3.1286	2.91663	0.374943	2.8788	3.15824	2.56476	2.15744
Glyma.01G018300	Basic helix-loop-helix (bHLH) DNA-binding family protein	658	142.586	192.928	100.894	206.018	160.607	48.2949	100.881	166.331	150.898	121.176	134.822	29.3796	177.997	156.144	199.923	95.4748	157.385	44.9768	184.393	188.82	164.858	209.67	186.935	18.3872	179.805	169.053	156.367	236.05	185.319	35.1513		114.498	108.821	100.894	125.275	112.372	10.2528	86.4277	122.201	88.3979	88.4709	96.3743	17.2436	155.537	180.649	179.939	108.155
Glyma.01G018400	0	180	0	0.329577	0	0	0.0823943	0.164789	0	0	0	0	0	0	0	0	0	0	0	0	0	0	0	0	0	0	0.14427	0	0	0	0.0360675	0.072135		0	0	0	0	0	0	0	0	0	0	0	0	0	0	0	0
Glyma.01G018500	0	172	1.87957	1.94837	7.64345	3.47155	3.73573	2.70678	3.20244	2.65235	6.57362	2.83523	3.81591	1.85265	5.80484	1.84526	2.85466	4.52089	3.75641	1.75558	2.58885	3.46452	2.47733	3.34846	2.96979	0.508521	6.30559	2.20862	4.30812	5.8642	4.67163	1.85208		6.74833	3.45649	7.64345	6.75884	6.15178	1.84518	9.45763	7.8297	8.54317	5.77253	7.90076	1.56748	6.12947	4.99108	3.06723	6.10261
Glyma.01G018600	0	46	0	1.09933	0.887357	1.03422	0.755227	0.51123	0.522269	0.768482	3.98787	0.887102	1.54143	1.63802	5.01052	1.14855	0	0	1.53977	2.37634	1.49623	1.09428	0.205986	0.486612	0.820778	0.583289	1.47912	0.961113	0	2.82458	1.31621	1.1776		0.27753	3.63008	0.887357	1.77699	1.64299	1.46082	0.299771	1.73985	3.05457	1.99157	1.77144	1.13456	4.10115	1.38256	2.06489	2.98711
Glyma.01G018651	hydroxyproline-rich glycoprotein family protein	319	9.166	7.62225	9.23228	7.12968	8.28755	1.07199	6.98727	6.14973	6.6048	9.96346	7.42631	1.72573	9.08567	12.3932	7.2142	5.73382	8.60672	2.87282	6.64845	8.93253	7.27815	9.4906	8.08743	1.34271	7.07085	8.20122	6.95206	8.26655	7.62267	0.707938		14.127	9.23025	9.23228	11.8169	11.1016	2.35662	11.7357	9.47281	9.63146	10.4297	10.3174	1.03408	10.7023	6.24031	9.81224	8.90785
Glyma.01G018700	PYR1-like 1	222	4.78802	2.72049	1.26337	1.88153	2.66335	1.53717	4.91332	2.91047	2.43564	2.49119	3.18765	1.16981	4.86749	4.81401	3.87847	2.91876	4.11968	0.920454	1.3598	3.74749	2.69924	4.95954	3.19152	1.53107	3.09344	2.5664	4.11368	2.57701	3.08764	0.726917		1.93611	1.76488	1.26337	1.76629	1.68266	0.290856	3.33662	1.81444	0.666109	1.89855	1.92893	1.09397	2.69756	4.11715	1.57442	2.52369
Glyma.01G018800	0	130	0	0	0	0	0	0	0	0	0	0	0	0	0	0	0	0	0	0	0	0	0	0	0	0	0	0	0	0	0	0		0	0	0	0	0	0	0	0	0	0	0	0	0	0	0	0
Glyma.01G018900	Mitochondrial substrate carrier family protein	298	2.17993	0.254677	0	1.32198	0.939149	1.00608	0.169555	0.4315	0	0.868194	0.367312	0.378166	0.549547	2.39807	1.34237	1.32395	1.40348	0.759049	0.624967	0.869402	2.50769	1.27981	1.32047	0.836328	0.908928	0.201463	1.5073	0.724588	0.83557	0.53883		0.762934	0.728124	0	1.35179	0.710712	0.553511	0.870753	0.398189	1.22685	0.181195	0.669247	0.470176	0.193167	0.877065	0.688402	1.2078
Glyma.01G019000	UDP-Glycosyltransferase superfamily protein	685	16.3271	18.1822	14.4651	18.6682	16.9107	1.91717	16.2199	18.3133	21.6404	14.103	17.5692	3.21265	19.1037	20.8084	13.4824	19.4917	18.2215	3.24257	14.4052	17.4734	8.26688	10.726	12.7179	4.0514	17.0881	19.7581	18.4097	16.136	17.848	1.57823		18.2187	12.5228	14.4651	10.9479	14.0386	3.13611	14.8402	16.6011	14.2165	15.3729	15.2577	1.01266	15.7914	13.6297	16.231	9.45871
Glyma.01G019100	phosphoenolpyruvate carboxykinase 1	661	3.34099	3.73802	6.43812	2.53494	4.01302	1.69244	4.65619	3.99843	3.82097	4.58628	4.26547	0.418119	5.1935	2.49559	5.73581	3.65766	4.27064	1.47478	6.25713	3.17616	7.69174	7.02378	6.0372	1.99539	3.27982	1.98746	3.77306	4.32584	3.34154	0.998731		6.00198	5.00383	6.43812	3.95204	5.34899	1.10803	6.38024	4.86802	5.62283	6.46354	5.83366	0.74664	10.4926	7.03552	6.58584	4.79055
Glyma.01G019200	Zinc finger (C3HC4-type RING finger) family protein	681	3.39416	4.32807	6.10141	4.3411	4.54118	1.1307	4.96451	4.02082	4.42288	2.99147	4.09992	0.834017	3.98041	5.16033	2.66406	3.57209	3.84422	1.03562	3.15877	5.14563	3.41303	3.1448	3.71556	0.961322	4.28887	4.27398	3.49822	4.33551	4.09914	0.401472		5.20314	9.35781	6.10141	8.5908	7.31329	1.97766	5.35156	7.60398	6.0592	6.8826	6.47434	0.979067	4.49919	5.77993	3.37961	5.41451
Glyma.01G019300	indole-3-acetic acid inducible 9	360	24.5355	15.8007	23.2225	24.5324	22.0228	4.19387	20.8119	20.7249	22.0343	17.3201	20.2228	2.02538	24.4897	32.8722	19.7154	28.1202	26.2994	5.57198	14.4812	20.3242	16.2835	21.2948	18.0959	3.24292	22.8226	25.4529	21.9165	35.7274	26.4798	6.34485		30.2919	28.6921	23.2225	28.2501	27.6142	3.05632	28.898	31.3518	29.107	31.9803	30.3343	1.5614	25.704	27.0866	26.1125	21.3112
Glyma.01G019400	hydroxyproline-rich glycoprotein family protein	127	3.343	0.209376	0.913687	1.31086	1.44423	1.3453	5.66383	0.721138	0	1.22316	1.90203	2.55762	1.10166	1.41218	2.65233	3.73114	2.22433	1.20743	1.79913	1.09035	0.186392	1.72109	1.19924	0.746082	1.81326	1.60164	0.741112	3.89078	2.0117	1.33577		0.356033	1.9457	0.913687	1.79223	1.25191	0.750618	0.3869	1.73125	2.18315	1.08964	1.34773	0.782052	0.703594	1.02145	0	0.466948
Glyma.01G019500	Homeodomain-like superfamily protein	510	1.18248	0.659608	2.99391	0.567709	1.35093	1.12829	3.59743	2.35047	2.44702	1.98123	2.59404	0.698395	1.7105	0.749741	2.80909	2.17392	1.86081	0.866858	1.46376	2.05947	2.76146	2.16831	2.11325	0.531643	0.6548	2.04899	1.63789	1.16428	1.37649	0.601789		4.53706	4.80285	2.99391	1.83117	3.54125	1.39131	3.4362	3.21418	3.70371	4.01553	3.5924	0.345868	2.01737	2.7786	2.10368	1.76416
Glyma.01G019600	beta HLH protein 93	335	4.73313	1.15449	0.403484	3.31275	2.40097	1.98444	5.83166	5.06169	1.72487	6.61827	4.80912	2.15213	1.53938	6.10081	3.02175	5.63674	4.07467	2.16654	1.2884	1.59933	7.41903	8.54728	4.71351	3.80557	3.35407	3.00069	1.67031	8.13557	4.04016	2.82487		5.79545	0.512655	0.403484	4.20766	2.72981	2.70245	0.612703	1.5319	3.19997	0.453781	1.44959	1.25998	0.266097	0.123792	0.477123	0.677511
Glyma.01G019700	Protein of unknown function (duplicated DUF1399)	860	188.269	119.107	264.994	104.369	169.185	73.6037	150.267	113.857	68.9347	223.143	139.05	65.1877	132.584	156.685	145.445	197.54	158.064	28.0995	229.888	162.832	167.334	235.729	198.946	39.2173	105.641	140.711	179.29	101.626	131.817	36.1914		603.677	525.933	264.994	313.362	426.991	163.465	566.41	483.014	384.257	414.755	462.109	80.8685	410.544	221.467	190.473	334.809
Glyma.01G019800	0	433	9.48854	10.8844	13.5891	8.51938	10.6204	2.20441	9.01064	6.2047	11.1363	5.49744	7.96226	2.6037	9.08044	8.88247	6.35873	10.8483	8.79247	1.84755	4.48906	5.74528	4.60459	6.47806	5.32925	0.952874	7.84065	8.8613	8.05363	6.26668	7.75556	1.08559		28.3612	25.4335	13.5891	20.4517	21.9589	6.46496	15.5778	23.8332	18.3324	20.9243	19.6669	3.53273	18.453	12.4298	21.4292	19.2943
Glyma.01G019900	ABC-2 type transporter family protein	672	0	0	0	0	0	0	0	0	0	0	0	0	0	0	0	0	0	0	0	0	0	0	0	0	0	0	0	0	0	0		0	0	0	0	0	0	0	0	0	0	0	0	0	0	0	0
Glyma.01G020000	Leucine-rich repeat protein kinase family protein	920	0.446032	0.118453	0.765297	0.224063	0.388461	0.28592	0.265101	0.376788	0.058784	0.367684	0.267089	0.147815	0.438038	0.570892	0.400364	0.410734	0.455007	0.0788738	0.837571	0.562188	0.569047	0.54882	0.629406	0.13903	0.332498	0.268001	0.41148	0.836459	0.462109	0.256371		1.2336	1.13412	0.765297	1.03417	1.0418	0.201512	1.9845	0.969768	1.071	0.934148	1.23985	0.499804	0.804207	0.837642	0.758146	1.14995
Glyma.01G020100	BRICK1, putative	86	15.0931	13.6673	15.863	15.585	15.0521	0.976557	18.1749	9.51199	14.5322	18.2265	15.1114	4.1141	16.8776	10.6217	19.2394	18.0585	16.1993	3.84137	11.7939	21.3343	17.7886	17.4508	17.0919	3.94466	10.8559	14.6664	16.2693	15.105	14.2242	2.34514		13.9692	16.327	15.863	8.40343	13.6406	3.63739	13.2987	9.14573	21.6295	14.5127	14.6466	5.19152	13.3548	8.06311	12.6831	20.761
Glyma.01G020200	Zincin-like metalloproteases family protein	788	108.604	120.084	100.838	95.762	106.322	10.5861	109.446	111.315	87.2491	127.609	108.905	16.5822	108.22	97.5805	120.527	112.682	109.752	9.57713	138.761	112.112	139	125.54	128.853	12.8111	93.3642	97.171	108.29	102.929	100.438	6.54635		138.588	129.158	100.838	119.873	122.114	16.1112	112.162	91.66	108.312	106.319	104.613	8.96957	131.176	134.131	140.749	98.8703
Glyma.01G020300	0	109	0	0	0	0	0	0	0	0	0	0	0	0	0	0	0	0	0	0	0	0	0	0	0	0	0	0	0	0.18781	0.0469525	0.093905		0	0	0	0	0	0	0.127978	0.147585	0	0	0.0688908	0.0799499	0	0	0	0
Glyma.01G020400	0	77	0	0.44053	0	0	0.110132	0.220265	0	0	0	0	0	0	0	0	0	0	0	0	0	0	0	0	0	0	0	0	0	0	0	0		0	0	0	0	0	0	0	0	0	0	0	0	0	0	0	0
Glyma.01G020450	AGAMOUS-like 21	229	0	0	0	0	0	0	0	0	0	0	0	0	0	0	0	0	0	0	0	0	0	0	0	0	0	0.161239	0	0.149363	0.0776505	0.0897941		0	0	0	0	0	0	0	0	0	0	0	0	0	0	0	0
Glyma.01G020500	Concanavalin A-like lectin protein kinase family protein	272	0	0	0	0	0	0	0	0	0	0	0	0	0	0	0	0	0	0	0	0	0	0	0	0	0	0	0	0	0	0		0	0	0	0	0	0	0	0	0	0	0	0	0	0	0	0
Glyma.01G020600	Concanavalin A-like lectin protein kinase family protein	289	0	0	0	0	0	0	0	0	0	0	0	0	0	0	0	0	0	0	0	0	0	0	0	0	0	0	0	0	0	0		0	0	0	0	0	0	0	0	0	0	0	0	0	0	0	0
Glyma.01G020700	Rhamnogalacturonate lyase family protein	673	0	0	0	0	0	0	0.055566	0.047303	0.12699	0	0.0574647	0.0524176	0.120118	0.093411	0	0.03596	0.0623722	0.0544239	0.196962	0.076434	0.041101	0	0.0786242	0.0848496	0	0	0.06478	0	0.016195	0.03239		0	0.05038	0	0.188726	0.0597765	0.0891866	0.159816	0	0.367981	0	0.131949	0.17446	0	0.280079	0.088736	0
Glyma.01G020800	elicitor-activated gene 3-1	363	24.7394	10.1995	4.13419	27.9014	16.7436	11.4054	14.8813	17.9795	19.0115	14.7108	16.6458	2.17817	20.8355	23.6903	16.3991	16.6276	19.3881	3.51937	10.84	15.0957	9.94359	21.3163	14.2989	5.19012	23.8177	24.2665	19.6862	46.2255	28.499	11.9961		2.72083	2.27852	4.13419	11.3622	5.12393	4.23347	2.00561	3.73867	3.74942	8.84992	4.58591	2.95845	2.09976	5.82455	2.69219	2.82297
Glyma.01G020900	elicitor-activated gene 3-2	360	0.075902	1.39098	203.315	3.2371	52.0048	100.882	0.529053	7.40103	1.49616	0.950278	2.59413	3.22896	2.16962	2.00439	3.49714	3.83637	2.87688	0.924986	1.43947	1.00717	0.358983	0.75284	0.889615	0.453298	3.82434	28.9094	12.5571	1.6871	11.7445	12.3716		115.471	103.723	203.315	312.099	183.652	96.4756	26.7478	174.224	183.626	279.116	165.928	104.187	82.7448	259.488	66.4996	287.758
Glyma.01G021000	Dof-type zinc finger DNA-binding family protein	338	1.05701	1.61651	0.630174	2.29219	1.39897	0.719525	1.28978	1.54753	2.12117	1.17476	1.53331	0.421761	2.18758	2.02235	1.42734	1.88645	1.88093	0.326502	1.35885	2.38104	0.882822	1.43232	1.51376	0.627401	2.46464	1.58035	1.7357	1.71975	1.87511	0.399166		0.481651	1.20572	0.630174	0.389362	0.676727	0.36635	1.13793	0.21241	0.143409	0.755461	0.562303	0.471365	0.857513	0.359673	0.993683	0.403177
Glyma.01G021100	Di-glucose binding protein with Kinesin motor domain	1063	0	0.096248	0.245151	0.128692	0.117523	0.101124	0.051734	0.046643	0.046882	0.310486	0.113936	0.131054	0.046064	0.152263	0.215821	0.057646	0.117949	0.0807471	0.067199	0.322728	0	0.145412	0.133835	0.139244	0.042247	0.14125	0.049861	0.482168	0.178881	0.207135		0.144901	0.264979	0.245151	0.206685	0.215429	0.0528812	0.271075	0.227161	0.350026	0.203583	0.262961	0.0644296	0.328139	0.184201	0.121716	0.084635
Glyma.01G021200	Exostosin family protein	195	5.81196	4.71246	6.33905	4.79174	5.4138	0.794452	5.46744	4.10261	3.54086	7.66234	5.19331	1.83407	5.20517	5.61061	3.26302	5.56106	4.90996	1.11272	4.15224	4.60008	5.61356	4.25617	4.65551	0.666753	4.77811	3.83421	3.61122	3.12048	3.83601	0.695239		4.75652	7.33757	6.33905	4.92019	5.83833	1.22634	5.9797	6.36978	5.08223	5.36428	5.699	0.583434	4.81424	4.99566	4.64832	6.61798
Glyma.01G021301	RNA-binding KH domain-containing protein	617	26.9529	17.0526	16.8626	21.6105	20.6196	4.75855	18.0788	22.7793	15.5478	24.3157	20.1804	4.07158	19.9925	20.4425	29.403	22.2537	23.0229	4.36421	24.7753	28.7888	29.017	31.0578	28.4097	2.62891	22.6271	19.0306	19.8568	22.9346	21.1123	1.96		21.1328	23.2027	16.8626	22.0595	20.8144	2.76721	26.1769	18.9169	25.6733	21.5759	23.0858	3.45973	18.5175	13.1977	33.9423	24.7109
Glyma.01G021400	Pentatricopeptide repeat (PPR) superfamily protein	416	0	0	0	0	0	0	0	0	0	0	0	0	0.063564	0	0	0	0.015891	0.031782	0	0	0	0	0	0	0.081403	0.104655	0	0	0.0465145	0.0545427		0	0	0	0	0	0	0	0	0	0	0	0	0	0	0	0
Glyma.01G021450	0	150	0	0	0	0	0	0	0	0	0	0	0	0	0.233456	0	0	0.229998	0.115864	0.133795	0	0	0	0	0	0	0.112378	0.145189	0	0	0.0643917	0.0755501		0	0	0	0	0	0	0	0	0	0	0	0	0	0	0	0
Glyma.01G021500	0	569	14.512	11.8671	18.2224	12.7744	14.344	2.80886	13.5463	15.3835	12.4454	16.2448	14.405	1.7243	17.3037	14.3514	14.3046	16.7934	15.6883	1.58458	15.6189	12.9778	17.4455	15.6409	15.4208	1.83985	12.145	13.8555	12.9795	12.3693	12.8373	0.764874		26.4753	16.6107	18.2224	19.8565	20.2912	4.33043	25.649	20.9372	18.2508	21.0364	21.4683	3.07133	21.9203	13.6587	18.642	18.6627
Glyma.01G021600	UDP-glucosyl transferase 85A3	482	27.4038	26.534	25.6809	15.199	23.7044	5.71376	31.6707	31.0378	16.5084	34.4916	28.4271	8.08641	25.8072	17.7977	20.0638	32.015	23.9209	6.3625	25.719	28.5839	27.8208	19.7354	25.4648	4.00709	20.0797	25.3672	23.6613	13.5928	20.6753	5.21045		26.3312	27.1041	25.6809	22.5188	25.4088	2.01253	20.5079	13.2965	18.5496	14.9209	16.8187	3.29716	24.2062	31.548	42.9636	21.5293
Glyma.01G021700	0	301	0	0	0	0	0	0	0	0	0	0	0	0	0.170666	0	0	0	0.0426665	0.085333	0	0	0	0	0	0	0	0	0	0	0	0		0	0	0	0	0	0	0	0	0	0	0	0	0	0	0	0
Glyma.01G021800	UDP-glucosyl transferase 85A3	302	12.3717	14.9021	13.4191	8.00882	12.1754	2.96539	13.3061	15.7964	8.28286	17.4982	13.7209	4.01332	11.8877	9.62707	15.7554	16.9063	13.5441	3.38038	18.2879	11.956	12.163	11.0629	13.3674	3.31484	11.4674	14.1021	11.6019	8.76154	11.4832	2.18176		14.9437	18.6679	13.4191	14.9758	15.5016	2.23234	21.6296	9.73319	13.4679	9.34676	13.5444	5.70154	20.299	17.1844	18.2329	16.2864
Glyma.01G021900	histone H2A 10	136	59.4766	54.6031	91.0697	45.9108	62.7651	19.6863	69.7774	67.9416	52.2718	70.6676	65.1646	8.66983	59.3156	47.8108	51.6502	70.7443	57.3802	10.1119	67.1732	68.3012	85.1011	61.5324	70.527	10.1573	62.0588	55.8869	51.982	62.737	58.1662	5.14728		67.1502	129.481	91.0697	64.9458	88.1617	29.979	81.2862	72.1033	79.5212	76.2566	77.2918	4.03804	69.6796	114.289	63.8354	62.7876
Glyma.01G022100	UDP-glucosyl transferase 85A3	506	0.048519	0.31485	0.256283	0	0.154913	0.154028	0.107603	0.218078	0.060947	0.570314	0.239235	0.230344	0.190126	0.071268	0.13467	0.291351	0.171854	0.0932981	0.18311	0.244168	0.284662	0.155364	0.216826	0.0584912	0.179344	0.187334	0	0.127076	0.123439	0.0865224		0.266291	0.55963	0.256283	0.671792	0.438499	0.209727	0.440699	0	0.215843	0.496937	0.28837	0.227392	0.41415	0.402299	0.3191	0.439086
Glyma.01G022300	Protein kinase superfamily protein	453	3.57881	2.24357	3.6379	2.44699	2.97682	0.734346	1.94717	2.35777	0.859881	2.47893	1.91094	0.736729	2.44229	4.23083	3.17429	2.56255	3.10249	0.817662	3.06274	2.8873	2.68896	1.96649	2.65137	0.481442	1.78662	2.6162	2.78347	1.46792	2.16355	0.636443		4.4673	4.38491	3.6379	3.40444	3.97364	0.532151	8.46886	8.15199	9.43506	7.80648	8.4656	0.700634	6.32454	2.6872	2.86177	2.99978
Glyma.01G022400	AINTEGUMENTA-like 6	511	0.158245	0.180872	0.24398	0.055994	0.159773	0.0781204	0	0.149071	0.387813	0.094771	0.157914	0.165182	0.228618	0.092796	0.087696	0.308369	0.17937	0.107959	0.082919	0.102133	0	0.059937	0.0612472	0.0443255	0.274423	0.164917	0.399179	0.176351	0.253717	0.108718		0.05267	0.086535	0.24398	0.186961	0.142537	0.0884618	0.227921	0.722141	0.916775	1.11583	0.745667	0.380751	0.135567	0	0.038346	0.341528
Glyma.01G022500	U-box domain-containing protein kinase family protein	802	20.7561	18.1869	16.1502	18.4617	18.3887	1.88515	24.1634	20.5313	18.0318	25.5394	22.0665	3.42024	20.5227	16.8764	19.8665	21.7696	19.7588	2.0774	30.017	22.0824	22.9386	20.1808	23.8047	4.29891	18.4237	22.7824	22.523	15.6162	19.8363	3.44974		23.789	32.8322	16.1502	26.1856	24.7393	6.88628	34.3275	20.076	13.3405	14.7749	20.6297	9.58035	22.9615	23.1737	31.5622	21.0216
Glyma.01G022600	Xanthine/uracil permease family protein	727	3.57795	1.9437	4.26058	2.22797	3.00255	1.10074	2.63112	2.87387	2.37262	2.09978	2.49435	0.333292	2.09583	2.37147	2.32066	2.22308	2.25276	0.121393	1.1964	2.75409	1.88906	2.44518	2.07118	0.684261	4.00272	2.54508	1.80755	5.02807	3.34585	1.44556		4.89754	3.86354	4.26058	8.08026	5.27548	1.91775	2.69077	5.77	3.97407	5.93001	4.59121	1.54644	2.04163	4.91439	2.95839	5.05881
Glyma.01G022700	0	539	2.57802	2.29034	5.5304	1.96337	3.09053	1.64585	3.51935	4.12334	2.12167	4.25861	3.50574	0.977083	3.83481	1.4185	3.9128	2.56907	2.93379	1.18314	5.04491	2.71348	5.26901	3.57459	4.1505	1.21761	1.3432	2.18978	3.96269	3.15996	2.66391	1.14046		7.54591	7.43223	5.5304	8.93047	7.35975	1.39685	5.79237	4.76549	5.25135	8.04367	5.96322	1.449	5.14156	6.99818	5.97786	7.99933
Glyma.01G022800	Kinase interacting (KIP1-like) family protein	998	0.441321	0.977992	0.080894	1.00875	0.62724	0.447824	0.442976	0.469294	1.34408	0.08907	0.586355	0.534072	0.680636	0.68718	0.089058	0.14761	0.401121	0.327419	0.153508	0.539434	0.02809	0.227777	0.237202	0.217689	1.18203	0.659903	0.699159	0.935561	0.869164	0.241515		0.121945	0.052059	0.080894	0.108216	0.0907785	0.0309425	0	0	0	0.043416	0.010854	0.021708	0	0	0.16124	0
Glyma.01G022900	0	173	5.08567	9.15033	5.79794	6.15683	6.54769	1.79129	4.99712	4.17588	11.422	5.34132	6.48408	3.32806	10.6184	10.8412	4.62536	5.931	8.004	3.19361	5.37674	4.34049	2.56312	4.9612	4.31039	1.24023	6.30886	7.64482	5.87781	4.03063	5.96553	1.49325		8.84489	8.43313	5.79794	6.20043	7.3191	1.54212	5.64066	8.90222	8.14924	5.74796	7.11002	1.66395	11.6474	11.5829	11.8126	8.31523
Glyma.01G023000	basic helix-loop-helix (bHLH) DNA-binding superfamily protein	747	0	0	0	0	0	0	0	0	0	0	0	0	0	0	0	0	0	0	0	0	0	0	0	0	0	0	0	0	0	0		0	0	0	0	0	0	0	0	0	0	0	0	0	0	0	0
Glyma.01G023100	MSCS-like 2	720	6.51318	6.1136	8.12985	6.69747	6.86352	0.878693	8.353	6.74637	3.99818	6.19057	6.32203	1.80023	4.598	8.31635	5.62009	7.59734	6.53295	1.72151	7.75674	5.59238	6.40993	6.09533	6.4636	0.925517	6.62755	6.42761	5.86104	5.98672	6.22573	0.361634		7.47923	7.51511	8.12985	7.01239	7.53414	0.458432	5.55703	4.18164	7.57793	5.71569	5.75807	1.39514	10.4511	12.4179	10.7098	8.00882
Glyma.01G023200	O-fucosyltransferase family protein	517	84.3776	72.8788	20.2544	81.6816	64.7981	30.099	75.1514	82.9805	77.1921	55.7474	72.7678	11.8216	66.6184	97.5979	68.6139	68.7465	75.3941	14.8345	49.9003	81.127	44.012	63.7944	59.7084	16.5129	86.4725	91.3671	70.9517	95.46	86.0628	10.7231		20.6925	22.9195	20.2544	28.0175	22.971	3.56095	29.5281	19.7706	12.3099	15.3742	19.2457	7.50769	12.1612	13.5584	23.223	17.7997
Glyma.01G023300	Protein-tyrosine phosphatase-like, PTPLA	100	0	0	0	0	0	0	0	0	0	0	0	0	0	0	0	0	0	0	0	0	0	0	0	0	0	0	0	0	0	0		0	0	0	0	0	0	0	0	0	0	0	0	0	0	0	0
Glyma.01G023400	K-box region and MADS-box transcription factor family protein	228	10.2911	7.33108	1.80923	7.83645	6.81696	3.58006	7.32557	10.1997	4.80797	6.4244	7.18941	2.26104	7.07835	7.42699	11.8163	6.11049	8.10804	2.53414	7.68922	8.1024	8.42515	8.44268	8.16486	0.353587	5.53394	8.16689	2.95264	10.1442	6.69942	3.13139		4.07617	3.47969	1.80923	5.86346	3.80714	1.67329	3.28472	2.36859	2.35199	5.44816	3.36336	1.45659	2.74434	4.41647	2.36093	3.21594
Glyma.01G023500	kinesin like protein for actin based chloroplast movement 1	1281	7.13476	7.83495	7.06564	7.74627	7.4454	0.401244	6.34341	7.20004	9.06728	6.63314	7.31097	1.22373	6.38108	6.17299	5.33598	5.75411	5.91104	0.463638	6.1681	6.21772	5.81939	5.91667	6.03047	0.192794	8.49173	7.5503	7.00084	7.63352	7.6691	0.616082		8.8453	9.01971	7.06564	6.91967	7.96258	1.12382	8.44089	6.3604	6.42959	8.04514	7.319	1.07949	7.17232	8.02382	7.25032	6.38584
Glyma.01G023600	Alkaline-phosphatase-like family protein	993	3.74275	4.34195	4.68916	3.80077	4.14366	0.45284	3.87188	3.90021	3.51357	5.00041	4.07152	0.64378	3.61426	5.78908	3.56118	3.29828	4.0657	1.1572	4.44889	4.57408	4.70022	4.53803	4.56531	0.104205	4.19071	4.0984	3.67757	4.48	4.11167	0.331932		5.32139	6.74822	4.68916	6.14195	5.72518	0.90493	7.17248	5.76655	5.69874	5.87478	6.12814	0.699991	4.466	5.12713	5.58542	5.91956
Glyma.01G023700	Chaperone DnaJ-domain superfamily protein	266	1.47846	1.1569	2.20128	0.927034	1.44092	0.555067	2.86187	1.19163	0.6871	1.45341	1.5485	0.931547	0.925225	1.46292	1.05269	1.93987	1.34518	0.458049	1.06218	1.29922	0.832607	1.61799	1.203	0.335905	0.586973	1.26169	1.65813	0.770427	1.0693	0.485008		3.82484	3.52375	2.20128	3.26845	3.20458	0.706465	1.14355	2.2737	2.40851	2.09524	1.98025	0.572364	2.04102	2.93232	2.61777	2.3638
Glyma.01G023767	basic helix-loop-helix (bHLH) DNA-binding superfamily protein	217	0.305804	0	0.269321	0	0.143781	0.166691	0	0.315646	0	0.167413	0.120765	0.152012	0.11861	0	0	0.307403	0.106503	0.145136	0.160714	0.531588	0	0.131788	0.206022	0.228036	0	0.236072	0.169599	0	0.101418	0.12021		0	1.14777	0.269321	0.149798	0.391723	0.515935	0.139362	0.278819	0	0.151633	0.142454	0.113992	0.549709	0.849756	0	0.159281
Glyma.01G023833	ubiquitin-specific protease 17	928	5.50774	3.10678	6.46498	4.35064	4.85754	1.45244	5.61671	5.11579	4.2128	5.75039	5.17392	0.696544	5.18529	5.22954	6.15424	6.44869	5.75444	0.64324	5.23845	4.4845	6.41392	8.0172	6.03852	1.53961	5.67105	4.80632	6.07517	3.84547	5.0995	0.98947		7.71556	9.28962	6.46498	8.52119	7.99784	1.20719	7.65078	6.0734	8.19227	7.35008	7.31663	0.8991	8.60035	7.57745	6.68363	6.28802
Glyma.01G023900	uncoupling protein 5	318	137.02	195.919	180.637	200.566	178.536	28.9566	81.7272	175.617	198.301	131.758	146.851	51.4572	148.934	157.358	203.969	113.83	156.023	37.1082	173.189	193.996	195.674	223.694	196.638	20.7345	246.464	152.184	161.201	250.103	202.488	53.0289		105.347	119.858	180.637	174.234	145.019	37.9876	216.62	169.236	140.796	130.607	164.315	38.5112	232.254	176.626	260.248	151.913
Glyma.01G024000	TTF-type zinc finger protein with HAT dimerisation domain	758	0	0	0	0	0	0	0	0	0	0	0	0	0	0	0	0	0	0	0	0	0	0	0	0	0	0	0	0	0	0		0	0	0	0	0	0	0	0	0	0	0	0	0	0	0	0
Glyma.01G024100	DZC (Disease resistance/zinc finger/chromosome condensation-like region) domain containing protein	107	0	0.142428	0	0	0.035607	0.071214	0	0	0	0	0	0	0	0.308195	0	0	0.0770487	0.154097	0	0.231995	0	0	0.0579988	0.115998	0	0	0	0	0	0		0	0	0	0	0	0	0	0	0	0	0	0	0	0	0	0
Glyma.01G024200	0	364	11.9773	14.8673	55.2156	13.8841	23.9861	20.8542	9.58791	17.2974	12.8386	20.8804	15.1511	4.95741	14.997	7.76713	24.5883	15.7696	15.7805	6.88972	23.7477	21.8872	25.7416	31.0453	25.6055	3.95333	8.9391	9.9315	11.6759	19.3426	12.4723	4.71784		35.1415	29.6342	55.2156	34.8329	38.706	11.2926	39.01	47.4061	63.1725	46.5821	49.0427	10.1496	63.4252	16.2567	55.5705	29.8493
Glyma.01G024300	0	68	0	0.246143	0	0.773986	0.255032	0.364909	0.599713	0.358992	0.83325	0.356113	0.537017	0.228111	0.420054	0.668307	0	0.164997	0.313339	0.293017	0	0.385746	0	0	0.0964365	0.192873	0.331307	0.284525	0.663749	0.327658	0.40181	0.175914		0.743126	0	0	0.223591	0.241679	0.35052	0	0.246213	0	0.483814	0.182507	0.231993	0.149819	0	0	1.14712
Glyma.01G024400	0	249	4.53219	4.79782	5.43604	4.09938	4.71636	0.559511	0.887015	5.90168	2.39252	2.41299	2.89855	2.12578	3.7147	3.18732	11.2648	3.83775	5.50114	3.85278	8.10853	6.01172	10.6595	10.6808	8.86515	2.25322	5.02838	4.10631	4.50056	7.84187	5.36928	1.69112		2.20173	1.60159	5.43604	6.42472	3.91602	2.37342	4.33537	5.31315	8.07573	1.06689	4.69778	2.89275	8.94873	6.34494	10.1137	4.01616
Glyma.01G024500	0	209	23.0161	20.6807	29.958	20.6632	23.5795	4.39359	23.2529	27.8511	22.505	34.82	27.1072	5.6591	25.939	24.2128	28.9874	32.2065	27.8364	3.51917	31.8683	26.2398	36.8733	29.8573	31.2097	4.43621	19.7418	26.8184	21.3042	18.5466	21.6027	3.65583		28.4877	36.1756	29.958	24.0099	29.6578	5.0279	29.085	24.5287	27.8416	27.8963	27.3379	1.95867	31.8205	45	38.3817	33.0324
Glyma.01G024600	CYCLIN D4;1	362	3.76451	2.65349	5.03148	2.3859	3.45884	1.20643	2.13423	2.55724	2.40858	4.35251	2.86314	1.00825	3.19898	3.55306	3.19813	3.4786	3.35719	0.185683	2.57129	3.03818	4.01541	3.38355	3.25211	0.608055	2.44952	2.62958	2.04776	4.07231	2.79979	0.882518		3.78822	3.44844	5.03148	2.85175	3.77997	0.919754	3.27322	3.76122	4.39642	4.76742	4.04957	0.663697	4.81697	3.11212	4.04604	3.83947
Glyma.01G024700	phosphofructokinase 5	555	0.364847	0.264558	0.449816	0.811493	0.472679	0.238229	0.155426	0.188214	0.587909	0.346667	0.319554	0.197432	0.203091	0.243718	0.728034	0.41515	0.397498	0.238752	0.774841	0.192395	0.530164	0.254603	0.438001	0.268274	0.667233	0.411065	0.939774	0.653172	0.667811	0.2161		0.496136	0.235298	0.449816	0.521877	0.425782	0.130442	0	0.783966	0.874246	0.373226	0.50786	0.402708	0.420688	0.544867	0.493578	0.351483
Glyma.01G024800	0	240	0	0	0	0	0	0	0.127199	0	0.52138	0	0.162145	0.246883	0.166944	0	0	0	0.041736	0.083472	0	0	0	0	0	0	0.253573	0	0.259296	0	0.128217	0.148071		0	0	0	0	0	0	0	0	0	0	0	0	0	0	0	0
Glyma.01G024900	homeobox protein 22	255	2.95253	1.05364	1.755	2.79251	2.13842	0.8971	1.91537	3.64475	1.66683	3.64273	2.71742	1.07442	2.23686	0.846732	1.96482	2.40899	1.86435	0.702625	2.01717	2.3163	3.05274	2.86354	2.56244	0.479223	2.71849	1.7432	1.08979	4.48064	2.50803	1.47556		2.54276	1.13368	1.755	2.66509	2.02413	0.717665	1.64947	1.81683	1.91383	0.773924	1.53851	0.521291	0.600136	1.48046	1.18256	1.18995
Glyma.01G025000	0	160	366.071	393.145	241.645	483.372	371.058	99.7912	301.372	344.666	502.292	275.523	355.963	101.638	367.432	467.572	336.441	252.98	356.106	88.6469	270.019	399.421	252.657	288.464	302.64	66.1563	472.036	362.684	342.391	417.357	398.617	58.2924		198.527	232.885	241.645	328.105	250.291	55.1126	196.252	238.392	203.574	172.422	202.66	27.2827	272.362	249.401	459.856	194.693
Glyma.01G025100	MATE efflux family protein	492	12.922	5.92229	16.8561	4.13326	9.95842	5.96054	8.20434	15.1246	4.2692	19.9226	11.8802	6.99154	10.2597	5.88028	16.8181	15.7341	12.1731	5.08322	18.593	14.5176	25.0298	21.0543	19.7987	4.40777	7.25481	7.53479	9.52017	8.38255	8.17308	1.01803		8.42355	6.89212	16.8561	11.1862	10.8395	4.38705	8.52392	8.02708	11.8906	11.3569	9.94963	1.95591	31.783	23.9273	32.4587	11.9899
Glyma.01G025200	Phototropic-responsive NPH3 family protein	636	5.34553	3.50936	2.49758	3.22125	3.64343	1.21193	5.22945	3.55771	2.83521	2.15608	3.44461	1.32037	4.81128	6.12734	2.39826	5.88991	4.8067	1.7047	2.38811	3.66999	2.80158	3.64205	3.12543	0.6356	3.5549	4.49624	4.23582	5.68459	4.49289	0.888084		7.5947	3.20593	2.49758	4.17985	4.36951	2.25801	3.88532	4.52377	4.04421	3.86738	4.08017	0.306225	4.29867	2.44771	3.58288	2.15647
Glyma.01G025300	DORNROSCHEN-like	402	0.155159	0.117646	0	0	0.0682012	0.0802273	0	0	0.207904	0	0.051976	0.103952	0	0	0	0	0	0	0	0	0	0	0	0	0	0	0	0	0	0		0	0	0	0	0	0	0	0	0	0.003336	0.000834	0.001668	0.104211	0	0.176058	0
Glyma.01G025400	2-oxoglutarate (2OG) and Fe(II)-dependent oxygenase superfamily protein	351	9.35027	15.0455	14.1445	13.0967	12.9092	2.50273	16.9865	6.98069	16.1708	4.77912	11.2293	6.25083	9.77506	16.3134	6.68041	5.89485	9.66594	4.73763	7.03923	9.87524	7.63737	5.06911	7.40524	1.97874	14.3317	10.5055	10.1401	10.0542	11.2579	2.05851		10.7523	9.50394	14.1445	9.69701	11.0244	2.1512	9.33753	12.1621	10.7712	14.4814	11.688	2.19036	9.73587	11.474	6.31775	9.91964
Glyma.01G025500	plant intracellular ras group-related LRR 3	462	16.6863	12.585	17.5927	10.1902	14.2636	3.48151	11.703	12.2059	6.66091	20.4633	12.7583	5.7144	15.0323	12.8386	16.8802	17.3496	15.5252	2.05145	13.5277	15.6321	21.5869	21.3093	18.014	4.05892	10.2388	10.4469	11.2401	13.0738	11.2499	1.2902		24.2078	18.7503	17.5927	22.3656	20.7291	3.08394	26.0611	19.7372	20.4034	17.299	20.8752	3.70585	26.9968	13.8178	39.6037	18.867
Glyma.01G025600	0	52	0.00123	0.001423	0.001249	0.000617	0.00112975	0.000352694	0.005428	0	0	0.000464	0.001473	0.00264572	0.005936	0.000455	0.016976	0.001157	0.006131	0.0076291	0.003042	0.001858	0	0.002095	0.00174875	0.00127311	0.00272	0.001187	0	0.000332	0.00105975	0.00121454		0.004516	0	0.001249	0.000876	0.00166025	0.0019745	0.003318	0.000685	0.00057	0.004531	0.002276	0.00196744	0.00115	0.013209	0.001393	0.034163
Glyma.01G025700	Octicosapeptide/Phox/Bem1p family protein	232	12.8776	14.6244	6.19947	11.9747	11.4191	3.64942	9.45126	8.69468	9.51351	11.9306	9.89752	1.40558	15.3715	18.5694	12.5218	9.50416	13.9917	3.87978	11.203	11.5126	7.19033	10.261	10.0418	1.97406	14.1639	12.8927	12.3987	11.7824	12.8094	1.01077		16.7633	4.9436	6.19947	10.0697	9.49401	5.31458	14.8607	7.98694	11.7903	15.1387	12.4442	3.33639	20.6345	9.85207	19.099	12.1443
Glyma.01G025800	0	243	0	0	0	0	0	0	0	0	0	0	0	0	0	0	0	0	0	0	0	0	0	0	0	0	0	0	0	0	0	0		0	0	0	0	0	0	0	0	0	0	0	0	0	0	0	0
Glyma.01G025900	transporter associated with antigen processing protein 1	702	14.9179	18.7044	9.05819	13.8988	14.1448	3.97165	17.1139	14.3984	20.287	14.0785	16.4695	2.88646	15.7358	14.3882	10.2142	13.5201	13.4646	2.35086	13.8589	13.6956	10.4509	10.4262	12.1079	1.92877	14.1256	18.5504	17.3608	14.1682	16.0512	2.25201		9.67967	10.661	9.05819	8.26613	9.41625	1.01157	6.4991	8.78092	9.94138	9.97474	8.79903	1.63067	9.40972	8.05379	14.9695	7.39485
Glyma.01G026000	Ribosomal protein L18e/L15 superfamily protein	149	66.5152	45.9624	55.7777	50.8398	54.7738	8.79365	84.8714	65.042	66.7502	77.5502	73.5535	9.35948	54.3183	35.9704	62.8944	54.1862	51.8423	11.3386	73.6623	71.7958	98.9051	80.4918	81.2137	12.3724	48.1904	58.7486	74.0604	61.7302	60.6824	10.6436		63.8168	67.05	55.7777	56.9593	60.9009	5.41899	67.1608	47.059	57.2259	62.7607	58.5516	8.67318	44.982	52.0308	50.7507	62.1691
Glyma.01G026100	MATE efflux family protein	519	3.72445	4.92236	2.50744	6.96653	4.53019	1.90002	2.83081	4.91627	9.05891	5.52755	5.58338	2.5887	5.2948	5.7257	4.4627	4.49692	4.99503	0.620544	5.03865	5.18029	5.04931	5.44738	5.17891	0.190218	9.13281	4.58056	3.33551	7.8172	6.21652	2.71069		2.89984	2.23243	2.50744	2.7743	2.6035	0.296599	2.37489	2.84152	3.91485	2.99576	3.03175	0.645187	1.73482	2.9882	3.29314	2.9628
Glyma.01G026200	armadillo repeat only 4	612	2.18406	1.71032	4.4647	1.35649	2.42889	1.39891	1.51676	3.28301	1.22233	4.03329	2.51384	1.36168	2.12553	1.35037	4.32111	1.66904	2.36651	1.34133	3.80654	2.49533	5.46999	4.69633	4.11704	1.27703	1.14163	2.03891	1.29835	2.20742	1.67158	0.529845		4.07773	4.64621	4.4647	5.90977	4.7746	0.793044	3.70641	5.5483	7.05207	4.74486	5.26291	1.4111	6.45661	4.983	3.57347	4.71285
Glyma.01G026400	F-box family protein	328	18.351	21.8516	15.9806	19.4892	18.9181	2.44144	11.5098	18.4568	15.1668	18.5269	15.9151	3.3291	19.958	17.9328	25.3785	18.0224	20.3229	3.49749	21.6919	17.9176	16.0227	21.6277	19.315	2.81604	19.4853	20.0924	17.5054	19.8457	19.2322	1.17789		23.1876	17.7855	15.9806	21.4052	19.5897	3.29248	23.0828	14.7327	17.08	14.0825	17.2445	4.09961	16.2997	12.4413	32.8866	16.7589
Glyma.01G026500	0	108	0.140094	0.404725	0	0.680547	0.306341	0.300662	0	0.480986	0.156253	0	0.15931	0.226748	0.454636	0.478233	0.12661	0.193061	0.313135	0.179341	0	0.336632	0.324257	0	0.165222	0.190849	0.255814	0.203473	0.122593	0.556421	0.284575	0.189335		0	0.328453	0	0	0.0821132	0.164226	0	0.169196	0	0.313615	0.120703	0.151333	0.256384	0	0.096247	0
Glyma.01G026600	alanine-2-oxoglutarate aminotransferase 2	482	582.39	640.175	200.979	533.831	489.344	197.096	544.556	511.284	551.793	529.856	534.372	17.8944	560.895	649.634	499.293	642.498	588.08	71.5831	557.353	544.754	420.494	497.967	505.142	61.9458	556.026	607.711	631.119	443.279	559.534	83.6121		220.136	227.494	200.979	135.497	196.027	41.8718	276.793	179.738	160.245	179.27	199.012	52.6435	293.465	190.07	290.889	166.955
Glyma.01G026700	phosphoribosyl pyrophosphate (PRPP) synthase 3	409	2.45715	5.39732	5.92483	4.73287	4.62804	1.52722	5.33344	3.81036	7.35032	2.72424	4.80459	2.00638	4.54395	6.64061	2.68281	2.87399	4.18534	1.83795	4.67309	3.87268	4.71339	4.23713	4.37407	0.397784	4.98585	3.35969	3.86658	4.88086	4.27325	0.790981		7.67789	6.61984	5.92483	7.2069	6.85736	0.757514	3.70808	7.92287	5.39229	6.87742	5.97517	1.83367	5.16246	4.58843	4.92206	5.45666
Glyma.01G026800	Putative thiol-disulphide oxidoreductase DCC	66	0	0	0	0	0	0	0.761875	0	0	0.212387	0.243565	0.359752	0.378135	0	0	0.087974	0.116527	0.179268	0.43117	0.143112	0	0	0.14357	0.203256	0.425223	0.337448	0	0.746098	0.377192	0.306731		0	1.01879	0	0.502087	0.380219	0.487086	0	0	0.802119	0.184574	0.246673	0.380382	0	0	0	0
Glyma.01G026900	Peroxidase superfamily protein	381	0	0	0	0	0	0	0	0	0	0	0	0	0	0	0	0	0	0	0	0	0	0	0	0	0	0	0	0	0	0		0	0	0	0	0	0	0	0	0	0	0	0	0	0	0	0
Glyma.01G027000	protein kinase family protein / peptidoglycan-binding LysM domain-containing protein	620	0.130326	0	0	0	0.0325815	0.065163	0	0	0	0	0	0	0	0	0	0	0	0	0	0	0	0	0	0	0	0	0	0	0	0		0	0.19387	0	0	0.0484675	0.096935	0	0.115501	0	0	0.0288753	0.0577505	0	0	0.030725	0.052903
Glyma.01G027100	0	61	0	0	0	0	0	0	0.512343	0	0	0.105434	0.154444	0.243721	0	0	0.609083	0	0.152271	0.304542	0	0	0	0	0	0	0	0	0	0	0	0		0	0	0	0.811069	0.202767	0.405535	2.59676	2.72057	1.79248	0	1.77745	1.25436	0.109153	0	0	2.90316
Glyma.01G027200	Clathrin adaptor complexes medium subunit family protein	429	23.6092	21.7617	20.7579	22.2258	22.0886	1.18445	18.7926	19.4989	19.5494	25.6479	20.8722	3.20247	22.1732	26.3855	27.2762	18.4705	23.5763	4.06688	18.5657	22.2201	25.0329	23.0548	22.2184	2.70575	24.7587	22.5428	19.4181	19.5769	21.5741	2.56368		15.9312	18.6581	20.7579	20.8455	19.0482	2.3109	25.7503	20.5335	17.3208	15.7314	19.834	4.42112	16.0426	17.2868	17.5645	15.9096
Glyma.01G027300	tryptophan aminotransferase of Arabidopsis 1	392	0	0	0	0	0	0	0	0	0	0	0	0	0	0	0	0	0	0	0	0	0	0	0	0	0	0	0	0	0	0		0	0	0	0	0	0	0	0	0	0	0	0	0	0	0	0
Glyma.01G027400	alpha/beta-Hydrolases superfamily protein	112	0	0	0	0	0	0	0	0	0	0	0	0	0	0	0	0	0	0	0	0	0	0	0	0	0	0	0	0	0	0		0	0	0	0	0	0	0	0	0	0	0	0	0	0	0	0
Glyma.01G027433	0	48	0	0	0	0	0	0	0	0	0	0	0	0	0	0	0	0	0	0	0	0	0	0	0	0	0	0	0	0	0	0		0	0	0	0	0	0	0	0	0	0	0	0	0	0	0	0
Glyma.01G027466	alpha/beta-Hydrolases superfamily protein	461	10.3702	21.089	4.14493	18.7751	13.5948	7.80376	10.4276	18.8573	23.2131	10.7804	15.8196	6.28114	14.1046	14.5276	21.9099	8.54083	14.7707	5.4858	16.9625	12.2508	16.0375	15.1531	15.101	2.03865	20.0061	14.4412	14.8659	23.717	18.2576	4.43211		2.70944	2.85842	4.14493	5.01832	3.68278	1.09912	3.51593	3.72289	2.24441	1.88609	2.84233	0.913055	6.34768	10.8248	11.1897	5.46105
Glyma.01G027500	TLD-domain containing nucleolar protein	270	0.089198	0.062651	0	0.285453	0.109326	0.12323	0.205543	0	0.100712	0	0.0765637	0.0982222	0	0.172221	0.060237	0.093906	0.081591	0.0718298	0.066459	0	0.237661	0.214161	0.12957	0.114907	0.264839	0.286293	0.067	0.253415	0.217887	0.10151		0.044883	0	0	0	0.0112207	0.0224415	0	0.110502	0.183944	0	0.0736115	0.0901323	0.039409	0	0.131063	0
Glyma.01G027600	0	178	12.459	14.5881	13.4215	16.2541	14.1807	1.63355	13.7691	18.8611	14.7553	18.702	16.5219	2.64095	14.6441	13.3809	15.3615	14.343	14.4324	0.820925	18.2328	16.6528	17.899	17.0366	17.4553	0.734989	11.6312	16.0633	15.3943	11.2093	13.5745	2.50842		14.3013	17.5916	13.4215	14.4405	14.9387	1.82522	14.8865	14.7085	12.4286	12.8108	13.7086	1.26909	13.9301	16.7666	13.9926	14.6624
Glyma.01G027700	Protein of Unknown Function (DUF239)	472	2.37811	2.54188	0.388896	1.57903	1.72198	0.983241	4.39093	2.2018	3.04947	5.19808	3.71007	1.34028	2.36023	3.2559	2.4913	3.93405	3.01037	0.731569	2.24643	3.76743	3.13292	4.56653	3.42833	0.982287	2.55068	3.07252	2.78367	4.41508	3.20549	0.834163		0.762118	1.31617	0.388896	0.822099	0.822319	0.380948	0.434721	0.772891	0.517388	0.45025	0.543813	0.156876	0.430003	0.577405	0.776356	0.87769
Glyma.01G027800	Pectin lyase-like superfamily protein	462	0	0	0.261936	0.078707	0.0851608	0.123553	0.178288	0.332708	0.273502	0	0.196125	0.145402	0	0	0	0	0	0	0	0.062689	0.172852	0.084885	0.0801065	0.0715192	0.242158	0.119647	0.267685	0.178744	0.202059	0.0664581		0	0.099609	0.261936	0	0.0903863	0.123631	0	0	0	0	0	0	0	0	0	0
Glyma.01G027900	cysteine-rich RLK (RECEPTOR-like protein kinase) 3	143	0	0	0	0	0	0	0	0	0	0	0	0	0	0	0	0	0	0	0	0	0	0	0	0	0	0	0	0	0	0		0	0	0	0	0	0	0	0	0	0	0	0	0	0	0	0
Glyma.01G027967	cysteine-rich RLK (RECEPTOR-like protein kinase) 42	115	0	0	0	0	0	0	0	0	0	0	0	0	0	0	0	0	0	0	0	0	0	0	0	0	0	0	0	0	0	0		0	0	0	0	0	0	0	0	0	0	0	0	0	0	0	0
Glyma.01G028033	cysteine-rich RLK (RECEPTOR-like protein kinase) 2	653	9.96872	14.2076	10.8461	12.6036	11.9065	1.88507	7.6817	13.4881	13.5055	12.2224	11.7244	2.7613	11.3215	11.506	14.0358	8.51582	11.3448	2.2562	13.6857	10.78	12.1974	15.1882	12.9628	1.89958	11.8767	12.432	9.30146	21.3557	13.7414	5.25619		6.3135	7.19642	10.8461	8.24247	8.14962	1.96296	9.74474	8.17875	7.76286	8.45047	8.53421	0.855127	8.40814	16.1232	10.8155	7.62391
Glyma.01G028100	S-adenosyl-L-methionine-dependent methyltransferases superfamily protein	254	3.07762	6.40335	1.09028	6.06307	4.15858	2.53305	4.36541	3.47003	11.1134	2.89589	5.46117	3.81634	3.1099	4.53849	2.31847	1.54803	2.87872	1.27709	0.799477	3.95023	3.58518	1.96045	2.57383	1.46536	3.67814	4.26895	5.1097	4.97963	4.5091	0.665905		1.48688	2.8048	1.09028	3.32577	2.17693	1.06004	0	1.07441	0.682525	2.93945	1.1741	1.25785	1.11716	0.665242	1.66581	1.10994
Glyma.01G028200	KNOTTED1-like homeobox gene 6	344	0	0	0	0	0	0	0	0	0	0	0	0	0	0	0	0	0	0	0	0	0	0	0	0	0	0	0	0	0	0		0.311434	0	0	0	0.0778585	0.155717	0	0	0.174888	0	0.043722	0.087444	0	0	0.114079	0
Glyma.01G028300	0	59	0	0	0	0	0	0	0	0	0	0	0	0	0	0	0	0	0	0	0	0	0	0	0	0	0	0	0	0	0	0		0	0	0	0	0	0	0	0	0	0	0	0	0	0	0	0
Glyma.01G028400	0	91	6.88952	3.8702	3.53236	5.75966	5.01294	1.58924	5.00614	2.68526	2.74232	3.88686	3.58015	1.10005	3.35165	9.36105	7.04924	4.63282	6.09869	2.66092	2.25497	5.25916	1.99487	3.01045	3.12986	1.48344	5.79537	5.92085	6.57385	12.4325	7.68065	3.18626		2.09969	1.12716	3.53236	0.721563	1.87019	1.24992	4.44472	3.71954	4.0944	3.07946	3.83453	0.584014	2.31319	1.23156	3.84492	1.96601
Glyma.01G028500	Plant protein of unknown function (DUF828)	526	4.70629	8.1628	2.59772	10.558	6.50621	3.54389	4.47345	6.46153	10.3212	3.39408	6.16257	3.04967	5.61268	8.22157	2.01739	4.27392	5.03139	2.59314	3.17966	3.27906	1.53526	3.12488	2.77972	0.832091	10.875	8.78793	4.78947	11.8962	9.08713	3.14359		1.54628	1.48369	2.59772	3.64601	2.31842	1.02201	0.484913	1.3863	1.16145	2.08845	1.28028	0.661088	0.350525	1.91541	1.37328	2.54753
Glyma.01G028600	NSP-interacting kinase 3	624	14.2479	13.3989	16.6859	13.3003	14.4083	1.57688	12.234	8.05698	13.7217	10.7055	11.1795	2.41864	15.1868	15.7871	8.53396	11.8295	12.8343	3.35439	10.0393	9.37311	10.1958	9.63808	9.81159	0.375009	13.1483	13.2294	14.3369	15.1896	13.976	0.97394		18.5231	18.7086	16.6859	16.0542	17.4929	1.32415	17.9857	17.892	13.6827	19.8102	17.3427	2.59484	14.2274	11.3092	9.7694	15.1011
Glyma.01G028700	Kelch repeat-containing F-box family protein	372	16.026	13.5065	10.4458	12.9766	13.2387	2.28835	14.3449	15.1946	14.7847	24.5225	17.2117	4.88626	14.2944	12.8354	22.6391	14.0794	15.9621	4.49759	17.0857	11.0472	22.457	15.3391	16.4823	4.72259	13.0286	11.208	10.2993	9.97503	11.1277	1.37052		15.2054	6.09889	10.4458	10.0279	10.4445	3.72932	7.51198	12.943	12.3648	14.6456	11.8663	3.06008	11.5844	11.2346	9.39171	12.698
Glyma.01G028800	ATP-citrate lyase A-1	424	65.9117	94.9698	71.5448	119.554	87.995	24.5145	51.2304	70.2557	74.938	51.4461	61.9676	12.4219	84.2647	75.0999	84.036	45.0632	72.116	18.5332	62.5489	73.4268	84.2653	92.1069	78.087	12.8825	91.4074	77.1361	59.3998	117.003	86.2366	24.3335		49.766	50.2736	71.5448	51.3194	55.7259	10.5657	54.6656	51.9232	77.0768	47.6738	57.8349	13.1465	51.6783	64.6709	41.2356	49.0179
Glyma.01G028900	signal recognition particle binding	260	24.8675	18.0142	24.5352	22.6439	22.5152	3.15644	22.3482	20.3226	26.2271	25.6009	23.6247	2.78153	24.2629	26.2899	31.0496	23.4815	26.271	3.39847	24.7363	20.478	31.0363	24.3507	25.1503	4.36984	25.2975	21.4579	23.4666	26.696	24.2295	2.27212		23.6946	25.6121	24.5352	25.0205	24.7156	0.810686	25.8333	27.1983	27.1197	22.6173	25.6921	2.14329	21.8636	22.7663	24.4263	28.78
Glyma.01G029000	0	334	33.9207	37.9335	28.7121	36.5765	34.2857	4.07237	27.8312	34.5353	31.8625	28.6674	30.7241	3.07789	30.4079	39.1605	31.25	27.0075	31.9565	5.14091	32.8323	30.1166	26.4005	30.3645	29.9285	2.65234	35.1865	36.9144	27.1554	34.9957	33.563	4.35805		34.1239	25.7625	28.7121	29.624	29.5556	3.46281	32.1431	25.9981	29.3903	28.5679	29.0248	2.53162	31.2434	33.5438	41.6756	33.0333
Glyma.01G029100	Ribosomal protein S27a / Ubiquitin family protein	156	132.496	90.6413	175.301	115.294	128.433	35.6556	185.859	150.996	154.138	191.835	170.707	21.1269	121.007	90.7135	198.676	146.987	139.346	45.7526	192.806	149.394	220.408	195.65	189.564	29.5101	110.459	119.491	150.864	135.772	129.146	17.8699		160.865	194.906	175.301	192.241	180.828	15.8902	201.48	174.587	194.82	160.088	182.744	18.9446	133.051	165.451	169.253	221.046
Glyma.01G029200	0	83	0	0	0	0	0	0	0	0	0	0	0	0	0	0	0	0	0	0	0	0	0	0	0	0	0	0	0	0	0	0		0	0	0	0	0	0	0	0	0	0	0	0	0	0	0	0
Glyma.01G029250	Plant-specific transcription factor YABBY family protein	265	1.46417	0	0.415986	6.09394	1.99352	2.80216	4.93217	6.66256	0.361486	6.6751	4.65783	2.97893	0.869512	2.73096	3.32823	7.91309	3.71045	2.99102	1.48895	1.09787	5.63594	5.54315	3.44148	2.4858	0.519569	1.79476	2.20942	10.3761	3.72496	4.49202		6.60578	0.600481	0.415986	11.8929	4.87878	5.4894	0.265001	7.673	5.68674	0.099328	3.43102	3.83869	0	1.77261	0	0.094015
Glyma.01G029300	RNA polymerases N / 8 kDa subunit	72	19.5651	20.8669	52.3554	24.0038	29.1978	15.5504	19.4607	35.952	27.5235	33.4861	29.1056	7.33915	32.4312	21.6111	26.9284	24.2796	26.3126	4.62071	33.365	24.3067	35.57	30.4363	30.9195	4.88436	24.2661	26.2907	25.0182	20.7322	24.0768	2.38117		51.312	62.132	52.3554	52.0159	54.4538	5.1372	51.9472	56.428	58.9145	54.2558	55.3864	2.97984	53.715	55.6072	47.6533	74.7534
Glyma.01G029400	SBP (S-ribonuclease binding protein) family protein	338	7.00183	7.25738	10.2185	5.31078	7.44713	2.03951	5.95844	5.67658	3.75329	6.70675	5.52376	1.25782	7.12791	5.33822	6.10192	5.85404	6.10552	0.752172	6.56617	6.84129	5.5339	5.40508	6.08661	0.723297	6.89035	7.09723	6.15587	7.36462	6.87702	0.518486		8.34032	7.51802	10.2185	7.54745	8.40607	1.2669	6.35499	7.1764	7.93042	8.0305	7.37308	0.778467	8.25715	5.70592	6.01617	6.42362
Glyma.01G029500	Transducin/WD40 repeat-like superfamily protein	327	46.9082	36.6996	55.8497	40.563	45.0051	8.36539	49.3049	44.0812	38.3959	68.0545	49.9591	12.8599	38.5659	40.3571	69.3218	50.6695	49.7286	14.1092	67.6348	47.2395	77.1184	64.695	64.1719	12.4711	41.0079	44.6659	41.0593	43.2381	42.4928	1.78304		62.1602	67.8173	55.8497	64.9022	62.6823	5.10732	75.7658	65.987	62.4344	60.8277	66.2537	6.69778	63.7567	59.8684	66.1606	65.5888
Glyma.01G029600	0	79	1.1259	1.4047	4.03195	2.22055	2.19578	1.30927	0.960407	2.02113	1.15346	1.46162	1.39915	0.463184	1.58069	3.21158	2.60377	2.43331	2.45734	0.673155	2.20084	3.41923	3.99295	2.031	2.91101	0.950024	0.172261	2.18691	2.58423	4.49063	2.35851	1.77069		3.99648	1.38226	4.03195	2.48456	2.97381	1.28295	4.10031	0.715786	2.74693	5.7961	3.33978	2.14854	1.28686	1.38406	2.00028	0.365182
Glyma.01G029700	ADP-ribosylation factor A1B	191	103.166	82.4085	98.1669	84.5633	92.0763	10.1652	78.5296	91.6478	79.2475	103.403	88.207	11.7854	92.2665	86.386	126.699	89.3343	98.6714	18.8385	96.2253	95.0952	109.116	117.402	104.46	10.7189	83.3161	93.9334	83.4379	102.461	90.7871	9.23769		97.3227	116.352	98.1669	124.103	108.986	13.3651	122.779	113.026	110.412	107.599	113.454	6.59985	93.4464	99.7074	96.8566	143.753
Glyma.01G029800	0	468	0	0	0	0.086499	0.0216248	0.0432495	0	0.235535	0	0	0.0588837	0.117767	0	0	0.103584	0.119626	0.0558025	0.0647671	0	0	0.062948	0.305354	0.0920755	0.145249	0	0	0.097704	0.112052	0.052439	0.060834		0	0	0	0.623039	0.15576	0.31152	0	0	0	0	0	0	0	0.477822	0.034388	0
Glyma.01G029900	0	150	2.38664	1.53406	0.226819	3.74377	1.97282	1.47745	2.7072	1.86402	2.74969	0.208219	1.88228	1.18824	5.42207	4.4558	1.32414	1.13481	3.0842	2.17905	1.35291	3.02898	0.864424	1.98703	1.80834	0.934573	6.49138	2.94449	3.15785	2.75277	3.83662	1.77756		0.756832	1.79928	0.226819	0.575116	0.839511	0.676581	0	0.655822	0.874759	0.968192	0.624693	0.436553	0	0.195318	0.171323	1.23246
Glyma.01G030000	Protein kinase superfamily protein	687	0	0	0	0	0	0	0	0	0	0	0	0	0	0	0	0	0	0	0	0	0	0	0	0	0	0	0	0	0	0		0	0	0	0	0	0	0	0	0	0	0	0	0	0	0	0
Glyma.01G030200	Protein of unknown function (DUF1645)	252	8.8455	16.1115	20.7608	21.2526	16.7426	5.75177	5.07968	20.5592	13.744	13.6575	13.2601	6.34003	13.7129	10.0874	12.9437	6.51706	10.8152	3.26245	21.2851	16.4269	35.6035	22.5774	23.9732	8.19321	18.1086	14.9667	15.4288	27.1753	18.9198	5.67524		5.41874	4.14466	20.7608	29.5628	14.9718	12.3139	4.80988	23.7486	12.6743	5.70801	11.7352	8.74624	89.4907	35.2203	42.6631	10.402
Glyma.01G030300	associated molecule with the SH3 domain of STAM 2	292	12.0226	10.3565	9.41711	7.82789	9.90602	1.75503	7.19359	6.72317	6.74238	9.51409	7.54331	1.33171	9.36119	14.9886	12.0779	12.1381	12.1414	2.29782	7.63632	5.47577	8.79899	10.1393	8.01261	1.97641	8.71788	8.92893	10.1166	8.81533	9.14469	0.653674		21.3459	9.16778	9.41711	7.85345	11.9461	6.30399	14.0224	16.6106	21.4802	18.0123	17.5314	3.10834	19.7242	4.85392	8.91196	8.71963
Glyma.01G030400	carbonic anhydrase 2	279	74.2437	80.3997	37.8031	67.9688	65.1038	18.8948	75.4257	70.4611	85.2751	61.8897	73.2629	9.76677	75.9007	77.4169	48.7608	75.8073	69.4714	13.8268	60.7988	64.2994	41.4311	46.5762	53.2764	11.0045	79.8585	84.7141	93.3047	75.6147	83.373	7.59343		49.2416	45.7059	37.8031	47.0912	44.9605	4.98837	42.0897	48.502	52.9194	48.0314	47.8856	4.44722	64.3226	31.0935	68.1305	47.9384
Glyma.01G030500	Nucleic acid-binding, OB-fold-like protein	138	25.0279	18.2115	36.9104	19.4566	24.9016	8.53681	28.3688	29.6138	18.0159	23.1081	24.7766	5.31643	19.7561	17.8944	29.0336	24.6599	22.836	5.02134	31.3072	19.2413	27.2013	24.2258	25.4939	5.07978	18.8523	23.2176	20.612	19.418	20.525	1.93916		32.5526	38.9429	36.9104	38.2324	36.6596	2.8646	44.9805	32.7117	37.879	39.7935	38.8412	5.06934	30.7172	33.2911	32.3241	60.7678
Glyma.01G030600	Nucleic acid-binding, OB-fold-like protein	138	33.4103	22.9924	54.012	32.2575	35.668	13.0882	36.0043	36.7412	35.5435	37.4776	36.4417	0.848675	34.0832	25.0396	37.9062	36.461	33.3725	5.77455	28.9686	35.4562	36.4767	36.9274	34.4572	3.71049	34.2237	27.7832	33.7925	35.224	32.7558	3.36891		46.8271	47.897	54.012	43.8035	48.1349	4.28441	56.3745	54.1245	52.4719	47.7129	52.6709	3.67201	42.5831	36.3541	41.6268	56.8881
Glyma.01G030800	polygalacturonase 2	630	5.93204	10.0101	0.863803	9.53649	6.5856	4.22693	4.15217	4.06959	11.6711	2.32423	5.55426	4.16407	6.62228	8.49827	5.38105	4.07626	6.14447	1.88229	3.9128	5.58884	2.88471	2.82918	3.80388	1.29007	10.8995	6.78889	5.23785	8.9486	7.96872	2.47652		1.66046	2.61108	0.863803	2.57945	1.9287	0.835679	1.45013	2.3503	0.670169	1.09478	1.39134	0.714399	1.24324	1.22404	2.90057	2.12523
Glyma.01G030900	0	287	0	0	0	0	0	0	0	0	0	0	0	0	0	0	0	0	0	0	0	0	0	0	0	0	0	0	0	0	0	0		0	0	0	0	0	0	0	0	0	0	0	0	0	0	0	0
Glyma.01G031000	Plant protein of unknown function (DUF936)	589	0.147184	0	1.19708	0.254029	0.399572	0.541773	0.063126	0	0.091977	0.09163	0.0616832	0.0432875	0.314326	0.090954	0.160395	0.531473	0.274287	0.195218	0	0	0.198114	0	0.0495285	0.099057	0.080079	0.262321	0.157271	0.61692	0.279148	0.237245		0.179932	0.266152	1.19708	0.805908	0.612267	0.478264	0	0.07544	0.224573	0.339986	0.16	0.152003	0.211635	0.483381	0.130851	0
Glyma.01G031300	splicing factor PWI domain-containing protein / RNA recognition motif (RRM)-containing protein	935	35.0339	37.2505	32.0374	31.9551	34.0692	2.55921	37.135	33.4031	29.3398	38.3527	34.5576	4.06629	36.9048	40.3604	34.6005	28.7534	35.1548	4.88006	37.0272	33.0008	35.4319	33.5424	34.7506	1.84105	35.4307	33.0271	38.5855	36.3882	35.8579	2.30342		41.5055	36.3093	32.0374	26.9926	34.2112	6.17637	33.0313	33.3758	37.4091	39.867	35.9208	3.29716	30.4204	33.6738	28.5332	27.9486
Glyma.01G031400	aldehyde dehydrogenase 2B7	539	14.5368	5.71472	14.167	10.6809	11.2749	4.0936	12.0878	14.1553	4.03932	13.1057	10.847	4.6163	9.55781	12.0585	15.9976	15.7433	13.3393	3.09763	11.6855	12.6284	14.5508	18.0683	14.2333	2.82107	8.70587	10.2857	10.9524	17.4548	11.8497	3.85364		10.3593	7.31502	14.167	14.0975	11.4847	3.30024	14.4485	12.0345	25.171	12.2024	15.9641	6.23581	9.4006	9.6527	9.19217	7.94373
Glyma.01G031500	spermidine synthase 1	339	24.2944	24.4752	44.3695	26.6036	29.9357	9.67951	30.1789	28.5214	28.5281	30.7016	29.4825	1.12631	24.5894	25.5857	38.7022	25.2521	28.5324	6.79252	28.173	27.9893	37.0212	29.1231	30.5766	4.32501	28.5421	26.7869	28.7903	27.2076	27.8317	0.983983		32.2177	35.8714	44.3695	43.652	39.0276	5.95143	34.2479	36.7056	32.7466	41.9844	36.4211	4.052	27.624	24.9676	32.4637	39.4408
Glyma.01G031700	K+ uptake permease 6	789	5.10243	4.89515	2.41253	4.97664	4.34669	1.29226	2.36056	3.01375	5.76621	4.00259	3.78578	1.48283	3.95291	4.2797	3.38264	3.21867	3.70848	0.494003	4.57999	5.07326	3.63841	4.91119	4.55071	0.641914	5.31043	3.58073	4.00717	2.85807	3.9391	1.02992		7.46648	4.31107	2.41253	2.60596	4.19901	2.33939	6.75071	4.85192	4.26384	2.72953	4.649	1.66244	5.35673	2.75619	3.51296	2.76017
Glyma.01G031800	trehalose-phosphatase/synthase 9	861	8.98097	9.64478	3.9539	7.50196	7.5204	2.54077	5.25412	3.22283	6.95267	4.60276	5.00809	1.54848	7.66043	12.745	13.3519	5.60487	9.84056	3.80611	4.58667	6.15696	6.09715	10.159	6.74994	2.38601	9.05598	5.03168	7.4933	9.82815	7.85228	2.11641		14.5409	2.44528	3.9539	5.1629	6.52575	5.45786	13.7673	6.77474	12.1166	9.82903	10.6219	3.0308	12.7653	1.88163	7.90707	2.93521
Glyma.01G031900	NHL domain-containing protein	508	2.07164	1.73743	1.29287	3.54306	2.16125	0.974873	4.46931	2.12192	8.42003	1.25029	4.06539	3.20562	0.922672	4.50755	1.23749	2.34476	2.25312	1.62198	0.444354	1.07906	1.69553	1.65496	1.21848	0.587879	6.30314	3.02865	1.45508	3.50108	3.57198	2.01996		0.973331	1.97986	1.29287	2.04561	1.57292	0.52503	0.919589	1.52033	1.50372	2.86564	1.70232	0.824326	0.320955	1.37127	0.754662	1.02021
Glyma.01G032000	Adaptor protein complex AP-1, gamma subunit	873	13.4099	12.3315	13.102	14.5733	13.3542	0.930763	15.427	12.0567	12.8792	13.3763	13.4348	1.43529	13.8096	14.8478	15.5301	12.2819	14.1174	1.4134	14.1123	14.0241	14.5256	14.0896	14.1879	0.22817	16.4978	13.3613	11.1817	15.2669	14.0769	2.32172		14.0788	16.7985	13.102	14.5068	14.6215	1.56587	13.2664	14.4058	15.5263	12.1969	13.8488	1.43671	10.9541	12.1932	11.9653	12.9764
Glyma.01G032100	RING/U-box superfamily protein	377	0.196742	0.414569	0.224623	0.8717	0.426909	0.311923	0.671018	0.503576	0.083481	0.832061	0.522534	0.321963	1.16166	0.725179	0.893396	0.563039	0.83582	0.255696	0.93679	0.565087	0.415121	0.730761	0.66194	0.224038	0.861796	0.78209	0.438062	0.895572	0.74438	0.209681		0.404977	1.17324	0.224623	1.70747	0.877576	0.689403	0.816737	0.194841	0.41922	0.266025	0.424206	0.27793	0.158196	0.467603	0.223673	0.216594
Glyma.01G032200	0	274	3.17127	0.842894	8.53812	3.54824	4.02513	3.23781	1.47721	6.18846	0.744924	5.75171	3.54058	2.82687	3.7841	3.6755	5.58039	2.70639	3.9366	1.19818	5.67204	3.68373	6.442	6.00929	5.45176	1.22009	5.48355	3.73046	5.78943	6.64895	5.4131	1.22545		5.43645	3.35466	8.53812	7.97435	6.3259	2.39658	7.77528	6.52381	15.0678	3.04817	8.10376	5.05505	7.12771	8.74781	10.9122	4.61184
Glyma.01G032300	disease resistance protein (TIR-NBS-LRR class), putative	1454	0.307779	1.01244	1.93046	0.784653	1.00883	0.680964	0.720206	0.69862	0.550605	0.76164	0.682768	0.0919071	0.714757	0.484378	0.747791	1.20907	0.788998	0.303569	1.193	0.957276	1.25232	0.797257	1.04996	0.211232	0.418065	0.707958	0.857659	0.359593	0.585819	0.236738		2.45612	1.96971	1.93046	2.26414	2.15511	0.249892	2.10845	1.88111	2.58836	1.84552	2.10586	0.342105	1.95536	2.43948	1.77815	1.70747
Glyma.01G032400	Threonyl-tRNA synthetase	718	37.7746	30.8857	36.3484	32.0641	34.2682	3.31268	41.8275	50.4892	40.0635	50.1588	45.6348	5.46404	41.5978	30.2296	43.1849	35.726	37.6846	5.9155	50.1185	41.7951	63.515	59.8035	53.808	9.79957	27.2057	39.1958	40.9702	31.5045	34.7191	6.47821		50.2532	52.1008	36.3484	44.7122	45.8537	7.07191	47.5064	44.0064	50.9379	42.9461	46.3492	3.62699	40.1707	40.1901	43.6198	42.0086
Glyma.01G032500	Serine/threonine-protein kinase WNK (With No Lysine)-related	377	2.91912	0	0.927476	1.93711	1.44593	1.26109	1.61787	2.45357	0.391283	0.921721	1.34611	0.89296	0.652128	2.77513	2.78621	3.07392	2.32185	1.12171	2.00732	1.29647	1.51434	5.01356	2.45792	1.72951	1.52324	0.703986	0.888811	2.1638	1.31996	0.663001		1.39223	1.01975	0.927476	1.48223	1.20542	0.272795	9.99451	1.24234	2.68661	2.09936	4.00571	4.03634	1.69242	2.2727	1.12504	0
Glyma.01G032600	0	81	0	0	0	0	0	0	0	0	0	0	0	0	0	0	0	0	0	0	0	0	0	0	0	0	0	0	0	0	0	0		0	0	0	0	0	0	0	0	0	0	0	0	0	0	0	0
Glyma.01G032700	0	106	0	0	0	0	0	0	0	0	0	0	0	0	0	0	0	0	0	0	0	0	0	0	0	0	0	0	0	0	0	0		0	0	0	0	0	0	0	0	0	0	0	0	0	0	0	0
Glyma.01G032800	disease resistance protein (TIR-NBS-LRR class), putative	957	1.07263	0.601479	1.58862	1.49772	1.19011	0.452299	2.09948	1.71899	0.87814	1.56916	1.56644	0.510284	1.20772	0.888225	1.5777	1.45754	1.2828	0.304863	0.965178	1.44733	0.501617	1.08836	1.00062	0.390517	0.977082	1.68402	1.44423	1.89251	1.49946	0.39348		1.4879	1.25917	1.58862	2.34831	1.671	0.472109	1.58392	1.617	2.20013	1.74174	1.7857	0.284525	1.43197	1.50561	1.04861	1.52292
Glyma.01G032900	Disease resistance protein (TIR-NBS-LRR class) family	358	1.92282	1.13278	2.83011	2.5127	2.0996	0.746166	2.03832	1.71063	2.00981	2.9972	2.18899	0.55882	1.80376	1.80564	3.75218	1.79941	2.29025	0.974626	2.45676	2.71999	1.50339	2.40371	2.27096	0.530075	2.29537	1.94116	1.58008	2.05624	1.96821	0.297858		2.15728	2.61523	2.83011	3.16573	2.69209	0.422421	2.79657	2.23156	2.48643	1.68113	2.29892	0.472238	2.06113	2.21965	1.98875	1.21459
Glyma.01G033000	UDP-glucosyl transferase 76E1	140	0	0	0	0	0	0	0	0	0	0	0	0	0	0	0	0	0	0	0	0	0	0	0	0	0	0	0	0	0	0		0	0	0	0	0	0	0	0	0	0	0	0	0	0	0	0
Glyma.01G033101	disease resistance protein (TIR-NBS-LRR class)	1418	1.84844	1.19696	3.32863	1.39866	1.94317	0.962948	1.95543	2.20426	1.23476	3.28524	2.16992	0.849638	1.59512	2.0811	2.59386	2.7239	2.2485	0.516462	2.39352	3.40676	3.93343	3.63977	3.34337	0.668895	0.989618	2.09008	1.74022	1.83851	1.66461	0.473498		3.6823	3.19912	3.32863	4.46481	3.66872	0.568662	4.42134	2.69355	4.28077	2.53795	3.4834	1.00553	4.94516	4.2892	5.35193	4.7451
Glyma.01G033200	disease resistance protein (TIR-NBS-LRR class), putative	1291	22.7761	19.1236	22.9931	14.8832	19.944	3.81234	23.2968	19.3197	11.8707	28.1445	20.6579	6.88036	21.6871	18.9804	25.4943	24.9325	22.7736	3.03488	34.3468	28.4794	34.5058	33.2068	32.6347	2.82997	12.0646	18.9866	20.4236	20.2785	17.9383	3.96873		22.7373	22.4037	22.9931	22.4817	22.6539	0.267242	19.7418	18.901	24.8945	18.4332	20.4926	2.98412	32.1014	28.0841	22.337	20.7217
Glyma.01G033300	0	32	22.0787	14.9019	21.4449	12.6497	17.7688	4.70866	16.9453	14.9348	9.06173	24.9556	16.4744	6.56939	18.3029	13.3701	18.0509	19.8102	17.3835	2.7861	30.2671	18.7623	29.1774	31.6293	27.459	5.88396	9.22441	14.2461	15.561	16.6735	13.9263	3.28782		16.608	17.7267	21.4449	19.0027	18.6956	2.07766	20.7856	10.1933	17.3412	13.2342	15.3886	4.63944	23.3191	25.0369	20.1483	19.1563
Glyma.01G033400	nodulin MtN21 /EamA-like transporter family protein	354	0.056769	0	0.273701	0	0.0826175	0.13017	0	0.0915	0	0.094087	0.0463968	0.0535848	0	0	0	0	0	0	0	0.078965	0.325587	0.089927	0.12362	0.140478	0.186256	0	0	0	0.046564	0.093128		0	0	0.273701	0	0.0684253	0.136851	0.179132	0.124319	0	0	0.0758628	0.0904118	0.090725	0.281051	0.086409	0.613829
Glyma.01G033500	nodulin MtN21 /EamA-like transporter family protein	353	3.56685	3.29064	1.15145	4.79972	3.20217	1.51641	3.68504	4.25101	4.14163	2.1207	3.54959	0.983629	2.88473	5.53984	2.89969	3.00202	3.58157	1.30655	0.250605	2.68645	1.27446	1.87329	1.5212	1.02584	3.94238	3.16315	4.54924	6.78757	4.61059	1.55827		1.4517	1.74738	1.15145	2.63257	1.74578	0.639301	1.09064	0.678646	1.09659	0.397049	0.81573	0.340852	0.60334	0.425677	0.742081	0.253191
Glyma.01G033700	nodulin MtN21 /EamA-like transporter family protein	352	46.3915	52.116	20.2536	41.4646	40.0564	13.9009	47.8605	50.9427	44.4495	48.8136	48.0165	2.70468	52.7927	68.4187	44.2381	56.2009	55.4126	10.0252	47.523	51.0093	32.1398	39.4843	42.5391	8.4471	63.1996	54.8091	54.4146	54.6733	56.7741	4.28676		26.9276	16.923	20.2536	21.147	21.3128	4.16115	18.2751	19.3356	16.7679	12.6923	16.7677	2.91404	23.4721	8.855	25.6843	14.9576
Glyma.01G033800	nodulin MtN21 /EamA-like transporter family protein	348	13.6687	9.06081	11.9248	10.1264	11.1952	2.02882	9.01126	14.4129	10.5868	9.24817	10.8148	2.49704	15.1028	11.6447	10.1995	13.5916	12.6346	2.15386	13.7385	9.30508	11.1202	8.54212	10.6765	2.31004	11.2119	9.92672	9.37745	16.5302	11.7616	3.27073		20.4893	15.0041	11.9248	17.7187	16.2842	3.66894	11.9873	17.5144	15.4271	15.6218	15.1376	2.30157	12.155	8.51698	17.8932	12.4174
Glyma.01G033900	MLP-like protein 423	154	10.3913	31.1935	0.643762	48.9994	22.807	21.6158	18.8822	13.5964	71.9572	8.12833	28.141	29.5389	10.6841	30.2433	7.10794	9.17264	14.302	10.7282	0.574588	13.5798	8.07848	8.35242	7.64632	5.35104	40.9128	19.0779	11.7587	20.952	23.1754	12.4725		4.85405	1.29728	0.643762	7.38902	3.54603	3.16014	0.292303	3.69933	5.26687	0.719681	2.49455	2.39007	0.477938	0.700668	0	0.869947
Glyma.01G034000	Protein kinase superfamily protein	364	4.68047	3.49328	3.08754	4.80767	4.01724	0.857036	5.75604	5.22292	2.66518	4.10406	4.43705	1.3672	3.85736	6.22678	4.72314	5.04998	4.96431	0.98059	4.01395	3.60302	2.83039	3.38955	3.45923	0.492847	5.25265	5.09864	4.93813	7.48448	5.69348	1.20089		3.18847	2.59713	3.08754	2.92289	2.94901	0.258865	1.95697	2.436	1.99632	1.88715	2.06911	0.248727	2.23943	3.72582	3.15653	2.08757
Glyma.01G034100	Acyl-CoA N-acyltransferases (NAT) superfamily protein	292	10.5999	11.3136	4.91537	11.4278	9.56416	3.12077	12.2957	9.16577	13.2619	10.4135	11.2842	1.84211	8.73819	9.65824	5.94636	10.5322	8.71876	1.98812	12.6783	9.04892	5.04732	7.88397	8.66462	3.15972	10.4427	12.9871	10.6851	6.7443	10.2148	2.58217		6.73653	12.6348	4.91537	6.94462	7.80782	3.34457	6.16789	4.68134	3.4327	2.70475	4.24667	1.51878	6.43712	6.49402	7.68213	4.24631
Glyma.01G034200	TRICHOME BIREFRINGENCE-LIKE 27	441	5.45794	3.3372	7.03605	3.86911	4.92508	1.67098	4.22669	4.85686	5.46997	5.48031	5.00846	0.597154	3.52176	4.64656	4.58929	5.08058	4.45955	0.662551	6.50249	4.00123	6.48475	4.84102	5.45737	1.24472	4.70471	5.13628	5.56814	7.08579	5.62373	1.03649		6.27158	5.52212	7.03605	6.81289	6.41066	0.67373	2.5526	4.49081	5.51276	5.33262	4.4722	1.35503	5.15212	5.42047	3.98329	4.96646
Glyma.01G034300	TRICHOME BIREFRINGENCE-LIKE 27	149	1.06554	1.82322	0.822917	1.00756	1.17981	0.441237	1.25707	1.7646	1.32389	0.751918	1.27437	0.414741	1.78528	1.36907	0.846848	2.21306	1.55356	0.5837	0.087567	1.35337	0.312761	0.132979	0.471669	0.595788	1.58655	1.54165	0.886444	1.45571	1.36759	0.325324		1.30957	1.13022	0.822917	0.568428	0.957784	0.328266	0.566188	0.98331	1.28291	0.40247	0.808719	0.399664	0.809287	0.555813	0.698529	0.22848
Glyma.01G034402	0	87	0	0	0	0	0	0	0	0	0	0	0	0	0	0	0	0	0	0	0	0	0	0	0	0	0	0	0	0	0	0		0.191823	0	0	0	0.0479557	0.0959115	0	0	0	0	0	0	0	0	0	0
Glyma.01G034500	TRICHOME BIREFRINGENCE-LIKE 27	439	0	0	0.921493	0.170109	0.2729	0.439768	0.090913	0.253579	0.074594	0.418237	0.209331	0.161014	0	0.43133	0.194215	0.354962	0.245127	0.190975	0	0	0	0.166555	0.0416388	0.0832775	0	0.40747	0.316721	0.320559	0.261188	0.179096		0.848398	0.452175	0.921493	0.774682	0.749187	0.20688	0.568164	0.725619	0.54347	0.882678	0.679983	0.157382	0.36826	0.223693	0.15606	0
Glyma.01G034600	TRICHOME BIREFRINGENCE-LIKE 27	479	11.5302	18.505	4.53587	14.9784	12.3874	5.95874	11.407	7.15173	20.3578	5.42086	11.0844	6.67438	12.7414	12.6054	3.78253	6.54028	8.91742	4.48116	3.51207	8.6139	3.37045	3.63069	4.78178	2.55696	18.7277	13.2499	9.85261	10.0543	12.9711	4.14122		6.99184	3.55187	4.53587	3.24619	4.58144	1.69853	3.36492	6.78435	5.35652	7.1268	5.65815	1.71028	5.29836	4.70525	3.86777	2.66701
Glyma.01G034700	TRICHOME BIREFRINGENCE-LIKE 27	271	1.80916	2.88782	0.433637	3.20261	2.08331	1.25122	2.23872	2.40681	3.06834	1.09895	2.20321	0.818648	3.62133	1.58934	0.92908	1.70219	1.96048	1.15854	1.20168	1.26864	0.315926	0.177029	0.740819	0.574277	2.89828	3.10521	2.59751	2.06236	2.66584	0.453109		1.39303	1.20166	0.433637	0.310958	0.834822	0.54208	0.081303	0.496434	0.242481	2.669	0.872304	1.20992	1.39152	1.44933	1.46348	0.31138
Glyma.01G034800	TRICHOME BIREFRINGENCE-LIKE 27	438	1.32054	1.48379	0	2.6857	1.37251	1.09899	0.899001	0.79178	5.50889	0	1.79992	2.50494	0.994634	2.76942	0.261077	0.112524	1.03441	1.21926	0	0.702577	0.049957	0.380684	0.283305	0.326591	4.94503	2.3196	1.63478	3.43702	3.08411	1.44598		0	0	0	0.109501	0.0273753	0.0547505	0	0.398158	0.141413	0	0.134893	0.187744	0.075321	0	0	0
Glyma.01G034900	nucleobase-ascorbate transporter 7	570	0	0	0	0.215574	0.0538935	0.107787	0	0	0	0	0	0	0	0.176025	0	0	0.0440062	0.0880125	0	0	0.057772	0	0.014443	0.028886	0	0	0	0.190234	0.0475585	0.095117		0	0	0	0	0	0	0	0	0.142034	0	0.0355085	0.071017	0	0	0	0
Glyma.01G035000	sterol 4-alpha-methyl-oxidase 2-1	272	10.2318	9.46119	9.51089	9.33549	9.63484	0.404746	8.12482	11.0891	12.1131	9.38244	10.1774	1.77229	9.06912	10.5659	10.5557	11.9839	10.5437	1.19013	11.4184	10.9308	7.86074	9.25686	9.86669	1.62642	14.851	9.72014	8.82924	13.4336	11.7085	2.89225		7.77392	8.80749	9.51089	6.36646	8.11469	1.36648	10.1795	6.17591	9.33677	5.67492	7.84178	2.24874	12.2606	7.83883	19.659	8.43506
Glyma.01G035100	0	88	0.152655	0	0	0	0.0381638	0.0763275	0	0	0	0	0	0	0.163284	0	0	0	0.040821	0.081642	0	0	0	0	0	0	0	0	0.136907	0	0.0342268	0.0684535		0.200853	0	0	0	0.0502133	0.100427	0.457307	0	0.130399	0.192665	0.195093	0.192361	0	1.28938	0	0.343942
Glyma.01G035202	0	173	6.83566	4.8259	6.73231	3.4063	5.45004	1.64627	8.91335	8.01514	8.14355	3.25812	7.08254	2.58028	6.06827	4.33805	1.37809	4.29281	4.0193	1.94514	2.70086	4.02634	1.1668	1.39813	2.32303	1.32115	3.82963	5.3662	6.07013	3.18497	4.61273	1.3346		4.81582	5.4096	6.73231	4.68196	5.40992	0.93659	4.69379	5.43664	5.04843	4.53458	4.92836	0.401183	1.88996	8.84998	1.63873	4.477
Glyma.01G035300	0	31	0	0	0	0	0	0	0.329195	0	0	0	0.0822988	0.164598	0	0	0	0	0	0	0	0	0.480318	0	0.12008	0.240159	0	0	0	0	0	0		0.672463	0	0	0.555122	0.306896	0.357596	0	0	0.500037	0.635304	0.283835	0.332364	0.28638	0	0.321472	0.130772
Glyma.01G035350	NB-ARC domain-containing disease resistance protein	871	0.38429	0.181227	0.109183	0.119396	0.198524	0.127869	0.235591	0.179229	0.09415	0	0.127242	0.102839	0	0.293432	0	0.224769	0.12955	0.152195	0	0.045183	0.225537	0.045056	0.078944	0.100016	0.114657	0.379567	0.136853	0.317859	0.237234	0.131479		0.068498	0.107214	0.109183	0	0.0712238	0.051044	0	0.161036	0.117159	0.054666	0.0832153	0.0705882	0	0.15599	0.112496	0.105418
Glyma.01G035400	0	57	1.90702	0.971148	0.578677	1.48669	1.23589	0.581762	0.257364	0.499588	2.03927	0.591402	0.846906	0.807301	0	0.486623	0.709339	0	0.298991	0.357017	0	2.08437	0	0.714007	0.699594	0.982628	2.10649	0.713684	0	0.811607	0.907945	0.877096		0	0.144414	0.578677	0	0.180773	0.273866	0.27914	0	0	0	0.069785	0.13957	0	0	0	0
Glyma.01G035500	CYCLIN D1;1	383	0.763174	0.255708	0.456323	1.1628	0.6595	0.39513	0.420578	0.256719	1.09548	0.119343	0.473029	0.43285	0.553209	1.57359	0.830883	0.214409	0.793022	0.578221	0.678978	0.861826	0.0999	0.645795	0.571625	0.328515	1.43418	0.670244	0.235005	1.41006	0.937373	0.587348		0.186597	0	0.456323	0.729217	0.343034	0.31839	0.115548	0.124003	0.217881	0	0.114358	0.089236	0	0.68997	0.167587	0
Glyma.01G035600	RNA-binding (RRM/RBD/RNP motifs) family protein	447	14.2956	14.6968	28.9479	16.5453	18.6214	6.95371	19.548	21.4213	30.5136	18.5502	22.5083	5.46799	15.6991	12.5479	11.8756	17.4815	14.401	2.64487	17.6718	19.7818	18.9489	12.1218	17.1311	3.45041	10.1842	18.8697	16.2513	15.0021	15.0768	3.63815		39.7771	40.1278	28.9479	33.676	35.6322	5.35091	27.0354	31.1759	33.1139	34.3161	31.4103	3.19068	24.757	28.278	33.0476	30.1632
Glyma.01G035700	NB-ARC domain-containing disease resistance protein	337	1.06321	1.29514	1.43771	0.94358	1.18491	0.222942	0.742294	0.990544	1.11226	1.59623	1.11033	0.358657	1.21735	0.549111	2.88746	1.85036	1.62607	0.994704	1.31132	2.26084	1.08246	1.52529	1.54498	0.510347	1.17936	1.71755	0.638014	1.07087	1.15145	0.443982		2.03982	0.987624	1.43771	0.954827	1.355	0.506929	1.1843	1.17961	1.92445	1.78978	1.51954	0.393664	1.05722	3.26332	3.06141	1.49747
Glyma.01G035800	UDP-glucosyl transferase 74B1	466	4.12515	33.3437	6.11988	34.0793	19.417	16.5287	2.3348	21.4646	61.8439	3.27632	22.2299	27.8383	16.3258	26.9428	25.0729	2.13202	17.6184	11.3139	10.8088	9.26877	7.46397	12.5373	10.0197	2.16461	26.0361	19.8729	5.00465	36.579	21.8731	13.1926		1.80956	5.75678	6.11988	6.66801	5.08856	2.21785	5.41787	3.619	2.6835	3.45423	3.79365	1.15704	2.94617	11.5793	6.31642	8.86103
Glyma.01G036000	transmembrane receptors;ATP binding	179	0	0	0.286772	0	0.071693	0.143386	0.266053	0	0	0	0.0665132	0.133026	0	0	0	0	0	0	0	0.217774	0	0	0.0544435	0.108887	0	0	0	0	0	0		0.457715	0	0.286772	0	0.186122	0.225962	0	1.09646	0.452547	0	0.387252	0.518707	0	0	0	0
Glyma.01G036050	NB-ARC domain-containing disease resistance protein	273	0	0.105957	0.226542	0.284542	0.15426	0.126922	0	0	0	0	0	0	0	0.493498	0	0.120771	0.153567	0.233662	0.245456	0	0.221885	0.131686	0.149757	0.111227	0	0	0	0	0	0		0.996827	0.426441	0.226542	0.192259	0.460517	0.372154	0.46755	0	1.66068	0.173462	0.575424	0.748802	0.365843	1.73393	0.265226	0
Glyma.01G036100	RNI-like superfamily protein	607	12.5441	12.8295	16.452	12.8358	13.6653	1.86273	18.2072	15.1213	16.8602	12.8338	15.7556	2.32163	14.216	10.5715	16.1547	12.4364	13.3447	2.39244	15.7036	14.1817	14.9706	16.2269	15.2707	0.890278	12.0314	18.0061	12.8674	9.47008	13.0937	3.57967		17.5919	19.7822	16.452	13.9956	16.9554	2.409	18.1163	13.7621	15.3341	16.0609	15.8183	1.80758	15.6221	16.5558	16.3463	14.9234
Glyma.01G036200	0	67	0	0.311693	3.73726	0	1.01224	1.82261	0.281693	0	0	1.37488	0.414143	0.654111	0.500287	0	0	0	0.125072	0.250144	1.77761	0.583559	0.515856	1.06781	0.986209	0.582047	0	0.18277	0	0.294258	0.119257	0.145033		4.6303	13.2098	3.73726	9.09942	7.6692	4.37565	2.85316	9.38525	5.25814	3.51638	5.25323	2.93545	6.5313	5.98814	1.42626	12.1363
Glyma.01G036300	0	74	0	0	0	0	0	0	0	0	0	0	0	0	0	0	0	0	0	0	0	0	0	0	0	0	0	0	0	0	0	0		0	0	0	0	0	0	0	0	0	0	0	0	0	0	0	0
Glyma.01G036400	ARG1-like 1	411	12.0835	10.5602	12.0627	12.0678	11.6935	0.755627	11.9382	11.9886	10.7035	11.2145	11.4612	0.616637	12.1974	19.4242	14.0371	13.9583	14.9043	3.13072	10.8328	11.1919	9.52122	13.3024	11.2121	1.56768	14.452	10.4003	13.07	15.6351	13.3894	2.25162		15.4129	13.2493	12.0627	9.15058	12.4689	2.61101	12.7646	13.0563	15.4342	15.1914	14.1117	1.39562	12.259	8.67116	11.0563	14.036
Glyma.01G036500	0	124	0	0	0	0	0	0	0	0	0	0	0	0	0	0	0	0	0	0	0	0	0	0	0	0	0	0	0	0	0	0		0	0	0	0	0	0	0	0	0	0	0	0	0	0	0	0
Glyma.01G036550	C2H2 and C2HC zinc fingers superfamily protein	242	0	0	0	0	0	0	0	0.130076	0	0	0.032519	0.065038	0	0	0	0	0	0	0	0	0	0	0	0	0	0	0	0	0	0		0	0	0	0	0	0	0	0	0	0	0	0	0	0	0	0
Glyma.01G036600	Sterile alpha motif (SAM) domain-containing protein	337	18.8429	16.0786	16.0266	15.4541	16.6005	1.52146	14.9497	16.3793	13.1414	17.644	15.5286	1.93498	16.1479	12.6145	18.05	15.1721	15.4961	2.26244	20.5654	16.0206	20.7393	18.0974	18.8557	2.24229	15.8091	16.6363	13.5158	14.9975	15.2397	1.32979		17.0578	19.1163	16.0266	17.6589	17.4649	1.29089	17.6077	18.3309	16.8922	21.2021	18.5082	1.88952	18.8713	17.1827	20.3288	16.6023
Glyma.01G036700	0	48	4.04768	0	0.618461	2.05195	1.67952	1.79754	2.19249	3.70686	0.761606	1.04419	1.92629	1.33864	6.29517	3.21953	1.82128	2.91861	3.56365	1.9176	0.681452	1.91377	2.90818	3.80841	2.32795	1.343	4.03409	1.95984	3.15578	2.77145	2.98029	0.861438		0.356866	3.13585	0.618461	0.354035	1.1163	1.35206	0	2.56692	0	3.38844	1.48884	1.75157	0	1.55116	3.16617	0.044451
Glyma.01G036751	Transducin/WD40 repeat-like superfamily protein	434	0.464311	0.429101	7.011	0.080284	1.99617	3.34771	0.109779	0.484721	0.113032	0.858856	0.391597	0.357782	0.100856	0.323199	1.56862	1.14738	0.785012	0.68961	1.35547	0.749993	2.3569	1.11144	1.39345	0.688778	0.442188	0.364187	0.53014	0.40574	0.435564	0.0706462		3.40027	1.17635	7.011	6.84722	4.60871	2.82981	4.65674	7.53914	9.2689	2.91442	6.0948	2.84862	7.62481	8.11358	7.32013	3.46929
Glyma.01G036800	Matrixin family protein	358	19.9497	13.0846	7.90888	6.73078	11.9185	6.02355	5.35678	15.6345	6.94096	19.3229	11.8138	6.74342	8.44558	2.17921	48.7806	14.489	18.4736	20.8203	24.8153	11.4692	68.0117	25.096	32.348	24.6114	6.64452	3.11841	4.66564	10.4507	6.21981	3.16831		2.16362	0.85383	7.90888	3.5537	3.62001	3.0644	2.35124	2.50004	6.06472	1.96203	3.21951	1.91033	6.37645	5.27041	3.74924	2.63634
Glyma.01G036900	Matrixin family protein	118	0	0	0	0	0	0	0	0	0	0	0	0	0	0	0	0	0	0	0	0	0	0	0	0	0	0	0	0	0	0		0	0	0	0	0	0	0	0	0	0	0	0	0	0	0	0
Glyma.01G037000	Matrixin family protein	341	0	0	0	0	0	0	0	0	0	0	0	0	0	0	0	0	0	0	0	0	0	0	0	0	0	0	0	0	0	0		0	0	0	0	0	0	0	0	0	0	0	0	0	0	0	0
Glyma.01G037100	Matrixin family protein	380	9.79944	22.5533	41.0964	19.3321	23.1953	13.1051	2.90812	23.7425	17.72	20.6465	16.2543	9.23099	13.5764	9.06108	15.7892	12.5315	12.7395	2.80328	31.0998	19.379	46.091	37.4734	33.5108	11.247	11.8549	26.3426	21.576	30.8144	22.647	8.12364		11.4094	9.52175	41.0964	50.6159	28.1609	20.8134	14.6979	49.0761	39.3941	9.59823	28.1916	19.0565	124.285	58.269	51.8477	17.8688
Glyma.01G037200	0	519	22.5065	19.8221	21.9757	18.6463	20.7377	1.81417	19.6075	20.947	19.0273	24.0113	20.8983	2.22561	19.5109	24.6566	19.5536	20.3363	21.0143	2.45763	16.9146	20.2679	21.806	24.7371	20.9314	3.25695	18.7804	24.7088	17.9807	21.249	20.6797	3.02487		32.2845	22.4547	21.9757	25.468	25.5458	4.75103	20.9962	24.6957	25.1665	24.2326	23.7727	1.88992	20.9146	19.582	19.6305	17.1881
Glyma.01G037300	zinc ion binding	381	8.27557	5.49838	9.94327	7.53634	7.81339	1.84265	6.73555	6.73452	5.86904	5.67624	6.25384	0.561186	9.50553	6.32736	9.26785	7.49109	8.14796	1.51032	4.56992	7.76196	9.1728	8.30733	7.453	2.00792	7.27053	7.19345	6.85687	7.45573	7.19414	0.250342		9.12173	8.75876	9.94327	7.36371	8.79687	1.07629	11.1924	9.38514	7.3464	10.3964	9.58009	1.66266	8.51757	12.1903	7.17487	7.71176
Glyma.01G037400	response regulator 3	245	0.454944	0	0	0.916725	0.342917	0.438554	0.845074	1.26721	0.415796	0.872235	0.850078	0.347906	0.426114	0.786474	1.21242	1.09056	0.878892	0.350995	0	0.867309	0.390868	1.14488	0.600764	0.507307	2.11137	0.575258	0.312486	1.07768	1.0192	0.794307		0.270837	0.658922	0	0.246956	0.294179	0.272246	0.417773	0	0.264451	1.04214	0.431092	0.442407	0.143107	0	0.353182	0.304551
Glyma.01G037500	formin 8	813	0.227943	0.175409	0.518072	0.280209	0.300408	0.151285	0.167769	0.469338	0.179162	0.776359	0.398157	0.288179	0.169986	0.12442	0.326547	0.305486	0.23161	0.0995957	0.808725	0.579719	1.50794	0.801233	0.924403	0.403266	0.122254	0.362148	0.680446	0.323363	0.372053	0.230922		1.09554	0.884027	0.518072	1.09273	0.897591	0.27171	1.00022	0.864478	1.07456	1.17906	1.02958	0.132272	1.18297	1.5585	0.671932	2.33693
Glyma.01G037600	0	491	8.84003	11.2515	7.26649	13.0488	10.1017	2.55851	7.50186	7.00393	13.5083	3.60096	7.90377	4.11891	9.54242	11.8479	6.30181	6.28403	8.49404	2.71031	5.64438	7.45249	3.99616	5.59379	5.6717	1.4125	11.1998	11.977	9.33681	11.9729	11.1216	1.24472		10.5049	6.53383	7.26649	7.74571	8.01273	1.73457	11.9512	9.91674	9.37641	9.94865	10.2983	1.13282	5.83795	4.42162	5.12676	5.3167
Glyma.01G037700	germin-like protein 7	221	22.4184	10.0549	0	10.9029	10.8441	9.16851	14.1998	17.4553	8.46583	6.07826	11.5498	5.20724	23.3601	27.8374	14.309	10.0461	18.8881	8.14942	3.29145	14.0465	4.90618	13.2502	8.87359	5.56221	20.9638	16.1561	16.6385	28.7589	20.6293	5.83489		0.138657	0	0	0	0.0346643	0.0693285	0	0	0	0.391435	0.0978587	0.195717	0.172496	0	0	0
Glyma.01G037800	glucosyl transferase family 8	379	19.9058	25.5836	32.9446	25.9605	26.0986	5.33862	10.0531	12.7559	21.2939	8.4611	13.141	5.71708	16.9841	24.6464	19.8641	11.9201	18.3537	5.32749	15.0431	20.2755	12.8268	17.9617	16.5268	3.26614	38.5447	18.9945	14.436	22.3005	23.5689	10.4916		20.5716	17.3637	32.9446	38.4864	27.3416	10.0165	13.7308	32.162	19.7271	9.54129	18.7903	9.84584	54.6591	24.2648	15.6283	12.7105
Glyma.01G037900	pyruvate dehydrogenase complex E1 alpha subunit	244	1.51625	0.732855	0.520379	0.830642	0.900033	0.430747	2.37535	2.44767	0.427515	0.910976	1.54038	1.0255	0.833164	1.5461	0.875039	1.29755	1.13796	0.34355	0.860306	0.499211	0.840005	0.924401	0.780981	0.191259	0.654043	0.993768	1.50601	0.694045	0.961966	0.393104		2.05064	1.1721	0.520379	1.54694	1.32251	0.644612	1.01915	1.18663	1.12094	0.086311	0.853257	0.515919	0.545908	1.20699	1.30773	1.72607
Glyma.01G038002	DEAD/DEAH box helicase, putative	1163	16.4208	18.6252	18.23	17.1739	17.6125	1.00324	19.3986	15.9677	19.9787	18.1791	18.381	1.77509	17.6241	20.0599	15.3063	18.0359	17.7566	1.94976	18.6919	15.297	14.7177	14.9439	15.9126	1.86813	18.9956	20.9714	17.7613	14.6887	18.1042	2.63304		25.9609	26.0342	18.23	19.0675	22.3232	4.25669	24.5992	19.9682	18.9609	22.5153	21.5109	2.54485	20.7493	17.1067	21.4188	15.851
Glyma.01G038100	SIN3-like 4	239	17.2652	11.685	16.3574	11.9435	14.3128	2.91068	10.2307	8.51118	11.208	10.2653	10.0538	1.12366	10.1307	12.41	12.9768	12.9644	12.1204	1.35261	14.7183	8.60064	13.605	11.8824	12.2016	2.6691	11.7622	12.9686	11.6986	15.0609	12.8726	1.57153		16.8908	20.0959	16.3574	15.0879	17.108	2.13066	14.9565	15.9008	19.7694	12.5638	15.7976	2.99727	16.1831	13.3257	14.5345	13.339
Glyma.01G038250	SIN3-like 4	695	13.7988	13.7531	15.6834	10.8674	13.5257	1.9873	11.4173	11.2691	10.0422	11.9242	11.1632	0.798249	10.9342	11.6131	10.2541	10.7228	10.8811	0.564732	14.183	11.9832	13.5146	12.9197	13.1501	0.933517	12.5187	11.3924	11.0698	13.192	12.0432	0.986049		16.3048	14.9124	15.6834	16.3457	15.8116	0.671687	14.8473	14.0784	18.8885	14.0046	15.4547	2.32068	15.0082	12.9818	12.9091	11.1235
Glyma.01G038300	0	45	0	0	0	0	0	0	0	0	0	0	0	0	0	0	0	0	0	0	0	0	0	0	0	0	0	0	0	0	0	0		0	0	0	0	0	0	0	0	0	0	0	0	0	0	0	0
Glyma.01G038350	ARM repeat superfamily protein	668	2.16507	1.15255	0.525986	2.34009	1.54592	0.858109	2.62291	1.87169	0.694641	2.01914	1.8021	0.806669	1.97651	3.61192	2.17057	1.75862	2.3794	0.838728	0.147451	0.542647	2.16597	5.77191	2.157	2.56334	2.00976	1.70288	1.24532	5.74601	2.67599	2.07064		7.60663	0.746035	0.525986	3.27821	3.03921	3.29107	0.730091	2.91036	3.59105	0.352674	1.89604	1.59617	0.178442	0.248505	0.335018	0.482097
Glyma.01G038400	Domain of unknown function (DUF23)	606	6.8559	11.5459	7.85474	9.06729	8.83095	2.02324	3.35766	7.60496	8.1603	5.34717	6.11752	2.20573	8.05897	5.67504	6.97274	6.88178	6.89713	0.974562	7.8033	7.71743	8.18764	9.47701	8.29635	0.813229	10.5028	9.85501	6.35439	9.6403	9.08811	1.85899		4.30519	3.5407	7.85474	9.36069	6.26533	2.79125	6.0192	7.41129	4.05948	5.83614	5.83153	1.3749	8.94229	8.33957	10.5484	5.98409
Glyma.01G038500	myb-like transcription factor family protein	301	55.4724	48.0838	33.2718	33.4319	42.565	11.058	68.8465	73.2492	34.3226	61.077	59.3738	17.4425	49.9773	39.9991	32.6163	61.323	45.979	12.4599	64.6163	56.4271	58.2979	51.8445	57.7965	5.29349	48.9365	59.8241	52.7931	34.9265	49.12	10.4811		42.4753	56.4931	33.2718	64.1336	49.0934	13.8454	26.3596	21.821	20.488	15.354	21.0057	4.52914	75.9702	84.7477	80.7085	47.1988
Glyma.01G038600	0	169	0	0	0	0	0	0	0	0	0	0	0	0	0	0.347793	0	0	0.0869483	0.173897	0	0	0	0	0	0	0	0	0	0	0	0		0.087015	0	0	0	0.0217537	0.0435075	0	0	0	0	0	0	0	0	0	0
Glyma.01G038651	0	220	24.4075	18.8047	18.0197	19.0987	20.0826	2.91898	22.6055	21.6725	18.1923	19.9533	20.6059	1.94825	26.0996	22.9262	19.1999	19.3109	21.8841	3.30063	16.262	18.145	19.2704	14.3683	17.0114	2.15527	19.7405	24.4743	21.7095	21.012	21.7341	2.00043		28.7551	20.9636	18.0197	21.1369	22.2188	4.5863	31.9329	22.5296	24.8641	18.0987	24.3563	5.77806	31.0625	24.5951	27.6154	25.7023
Glyma.01G038700	protein phosphatase 2A-2	307	30.8446	19.6165	25.6155	22.8305	24.7268	4.75844	23.4126	26.0751	14.6347	26.6991	22.7054	5.56601	22.2806	21.0714	35.2543	27.5639	26.5426	6.45588	28.5721	26.8607	35.9647	33.3695	31.1917	4.20888	25.4851	24.0469	22.2854	22.9827	23.7	1.39315		22.9762	28.6059	25.6155	33.2758	27.6184	4.4175	39.0557	21.7954	28.4707	24.202	28.381	7.63309	28.3259	25.0583	37.6416	30.0993
Glyma.01G038800	CLAVATA3/ESR-RELATED 26	132	4.96422	5.17576	2.87825	6.15274	4.79274	1.37731	5.34933	4.48232	4.76358	4.88437	4.8699	0.361284	6.12787	4.81964	6.40624	3.8168	5.29264	1.20271	3.73159	4.39362	3.1664	3.20718	3.6247	0.573593	4.29458	4.3809	5.01103	6.57787	5.06609	1.05723		4.76377	2.60675	2.87825	1.58442	2.9583	1.32631	3.2268	3.2121	2.35873	4.6761	3.36843	0.961594	2.75573	1.29464	4.66344	2.7723
Glyma.01G038900	transmembrane receptors;ATP binding	1380	2.73379	4.14825	1.58575	2.79577	2.81589	1.0481	3.15836	2.53424	4.36989	2.51096	3.14336	0.870929	3.06326	4.15761	3.34345	2.73029	3.32365	0.609852	2.29133	3.0475	2.09574	2.8902	2.5812	0.459207	3.29164	2.69729	2.63768	2.82963	2.86406	0.296125		3.61687	2.92721	1.58575	2.21495	2.5862	0.878881	1.68911	2.54987	2.7815	1.87284	2.22333	0.524858	2.33233	1.9303	1.22972	1.42746
Glyma.01G039000	short hypocotyl in white light1	196	21.4401	20.415	31.066	18.1515	22.7681	5.69998	15.3155	20.502	18.3525	26.9806	20.2876	4.94333	16.4972	21.831	19.896	22.1093	20.0834	2.58551	23.4206	20.8174	21.7242	16.5116	20.6185	2.94279	15.0759	19.9272	19.8945	18.4015	18.3248	2.27981		32.2531	37.0068	31.066	35.8059	34.0329	2.82595	38.5331	35.1355	29.355	36.1439	34.7919	3.89452	33.9366	30.3693	32.0373	32.3446
Glyma.01G039100	BIG PETAL P	265	4.29223	6.27889	5.81752	9.7842	6.54321	2.32146	6.10107	5.15977	8.46526	5.56347	6.32239	1.47969	7.36397	9.57254	5.66687	5.4302	7.00839	1.91413	5.67242	4.00797	5.14086	7.67435	5.6239	1.53311	8.01327	8.17601	7.66641	7.43346	7.82229	0.335199		7.43462	5.59951	5.81752	8.71217	6.89096	1.4643	6.56855	10.7243	9.43833	10.1463	9.21938	1.84381	6.07722	5.27118	2.2262	9.08981
Glyma.01G039200	indoleacetic acid-induced protein 8	113	0	0	0	0	0	0	0	0	0	0	0	0	0	0	0	0	0	0	0	0	0	0	0	0	0	0	0	0	0	0		0	0	0	0	0	0	0	0	0	0	0	0	0	0	0	0
Glyma.01G039300	0	320	0.243531	0.259571	0	0	0.125775	0.145381	0	0.330301	0	0	0.0825753	0.165151	0	0.121441	0.081606	0	0.0507617	0.0608288	0	0.466795	0.301189	0	0.191996	0.231778	0	0	0.092228	0.190235	0.0706158	0.0908277		0	0.228627	0	0.103862	0.0831222	0.108659	0.096171	0.37309	0.770693	0	0.309989	0.345466	0.151813	0	0.068918	0.103706
Glyma.01G039400	Protein of unknown function (DUF1336)	513	5.91038	2.32601	3.81149	4.07145	4.02983	1.4707	4.26676	4.94309	2.67563	6.037	4.48062	1.40712	7.0143	5.51387	6.80947	5.91835	6.314	0.714763	5.12915	4.94942	4.04121	6.31473	5.10863	0.934492	5.78859	5.07016	6.9621	6.58934	6.10255	0.844627		3.23594	3.09476	3.81149	6.45226	4.14861	1.56674	3.87124	3.76534	3.54058	6.8689	4.51151	1.57762	3.54052	6.0409	3.8189	3.92478
Glyma.01G039500	Leucine-rich repeat receptor-like protein kinase family protein	639	0.325266	0.080003	0.074725	0.263829	0.185956	0.127893	0.700574	0.069028	0.083855	0	0.213364	0.326855	0	0.250263	0.08312	0.146396	0.119945	0.105555	0	0.28762	0.139389	0.437717	0.216181	0.188691	0.601855	0.174542	0.422899	0.091173	0.322617	0.233469		0	0.180508	0.074725	0.354414	0.152412	0.153687	0	0	0.064993	0.657173	0.180541	0.319228	0.371262	0.33792	0.064138	0.041013
Glyma.01G039600	Vps51/Vps67 family (components of vesicular transport) protein	751	0	0	0	0	0	0	0	0	0	0	0	0	0	0	0	0	0	0	0	0	0	0	0	0	0.107508	0	0	0	0.026877	0.053754		0	0	0	0	0	0	0	0	0	0	0	0	0	0	0	0
Glyma.01G039700	Galactosyltransferase family protein	639	6.94065	6.88467	3.18886	7.23728	6.06287	1.92224	7.55275	7.47614	7.01382	5.28001	6.83068	1.06084	6.11045	7.44351	6.60281	5.81007	6.49171	0.71374	6.6774	7.27521	5.26536	7.49389	6.67796	1.00298	6.98182	5.45608	6.01258	6.32564	6.19403	0.636507		3.59402	3.03722	3.18886	3.76487	3.39624	0.340051	6.41462	3.21236	2.77152	3.09439	3.87322	1.70448	2.66119	3.58813	5.11022	3.23661
Glyma.01G039800	Putative membrane lipoprotein	312	1.87793	2.25982	0.920035	1.91649	1.74357	0.575232	3.13178	1.83163	3.35475	1.56479	2.47074	0.903262	3.36345	2.12184	2.23139	1.60991	2.33165	0.739278	3.29492	2.39662	1.32872	1.89221	2.22811	0.834309	4.16828	2.83708	2.1444	2.01548	2.79131	0.986331		0.442919	1.34218	0.920035	0.873188	0.894581	0.367627	1.28875	0.108977	0.591104	0.300413	0.57231	0.51712	0.2179	1.84246	0.613948	0.08381
Glyma.01G039900	glutathione S-transferase TAU 18	236	31.6601	24.6192	63.0201	26.0522	36.3379	18.0457	31.2472	24.5096	26.841	31.2789	28.4692	3.36361	26.8288	26.564	22.7222	37.17	28.3212	6.19043	29.4094	19.2641	28.6571	23.8681	25.2997	4.7131	28.9956	28.8175	24.6693	25.8793	27.0904	2.15571		74.4178	65.8091	63.0201	67.0537	67.5752	4.8635	70.7825	62.775	68.7025	64.8791	66.7848	3.62258	72.7548	48.9283	56.8712	73.0902
Glyma.01G040000	glutathione S-transferase TAU 18	97	0	0	1.04352	0	0.26088	0.52176	0	0	0	0	0	0	0	0	0	0	0	0	0	0	0	0	0	0	0.813434	0.259201	0	0	0.268159	0.383503		0	0	1.04352	0	0.26088	0.52176	0	0.31025	0	0	0.0775625	0.155125	0	0	0	1.25819
Glyma.01G040100	glutathione S-transferase TAU 18	235	240.058	311.746	41.6132	251.68	211.274	117.389	373.555	318.667	365.856	196.948	313.756	81.565	191.415	191.033	155.023	220.649	189.53	26.8632	196.78	261.107	174.24	151.669	195.949	47.1813	342.445	291.144	259.09	215.93	277.152	53.3333		35.8376	51.194	41.6132	60.3922	47.2593	10.8057	53.9855	20.4946	14.9494	18.4097	26.9598	18.1617	87.9785	113.957	158.233	62.0051
Glyma.01G040200	Tetratricopeptide repeat (TPR)-like superfamily protein	470	18.6513	19.8804	17.7619	18.7307	18.7561	0.868718	18.9398	20.2997	21.8637	17.4008	19.626	1.90467	17.9748	20.7701	14.591	17.6583	17.7485	2.52712	19.4275	16.714	16.2781	9.99265	15.6031	3.99138	20.431	20.4496	15.4879	18.5079	18.7191	2.33885		19.6782	11.1665	17.7619	8.77811	14.3462	5.20294	13.1037	11.5973	10.4121	12.1576	11.8177	1.1245	12.1792	7.35494	16.0394	9.66165
Glyma.01G040300	Actin cross-linking protein	539	22.0225	7.63673	23.7861	7.52573	15.2427	8.87612	9.23483	10.7356	9.4881	21.077	12.6339	5.66683	12.5825	27.6667	46.3657	12.8041	24.8547	15.9839	20.2524	18.5329	19.1008	21.9951	19.9703	1.52769	35.2791	10.731	11.0823	8.38283	16.3688	12.6637		29.526	21.0895	23.7861	28.8579	25.8148	4.0611	35.1816	26.671	34.13	24.3708	30.0884	5.37417	40.2065	25.5654	50.8772	27.3441
Glyma.01G040400	0	322	1.91767	4.35523	5.91117	2.91962	3.77592	1.73985	4.14579	5.00612	6.4739	2.20492	4.45769	1.78308	3.53484	2.40267	1.6776	2.50303	2.52954	0.764469	2.89354	5.8543	3.75223	1.3256	3.45642	1.88808	5.6585	2.8214	2.29502	3.11628	3.4728	1.4962		5.90175	5.40988	5.91117	4.54369	5.44162	0.642775	2.93747	3.68606	3.21204	2.62264	3.11455	0.450724	3.00807	2.37043	3.8002	3.78476
Glyma.01G040500	DNAJ heat shock family protein	278	8.06147	6.06367	3.20577	4.98906	5.57999	2.03124	2.14748	2.57936	5.38971	2.35117	3.11693	1.52542	3.8799	8.40913	11.7771	2.52223	6.64709	4.24631	2.7199	5.21867	4.48494	3.19739	3.90523	1.14996	9.19906	2.2769	2.48484	4.67496	4.65894	3.21526		1.62312	1.3978	3.20577	1.96241	2.04727	0.806441	4.59204	2.01624	1.87652	1.83371	2.57963	1.34387	1.95119	1.0223	6.08753	2.52762
Glyma.01G040600	thioredoxin 2	139	85.5104	88.9653	54.0142	65.0873	73.3943	16.6719	87.8441	74.4073	53.8471	71.9751	72.0184	13.9804	70.1523	62.9279	90.6516	78.0486	75.4451	11.8703	76.4999	77.9594	72.0431	83.4144	77.4792	4.68924	50.2091	79.1916	79.7874	71.3579	70.1365	13.8291		9.59023	50.4975	54.0142	42.7147	39.2041	20.2993	42.6236	23.8675	26.6761	25.3975	29.6412	8.73078	22.3804	48.294	50.0926	21.4503
Glyma.01G040700	RNA helicase family protein	1033	0.303981	0	1.32827	0.152563	0.446204	0.600998	0.403056	0.329196	0.053011	0.081612	0.216719	0.175525	0.239273	0.175523	0.58997	0.279451	0.321054	0.184313	0.355876	0.29774	0.501409	0.505606	0.415158	0.104756	0.410977	0.273546	0.319277	0.450406	0.363552	0.0813513		1.0441	0.520323	1.32827	0.831498	0.931049	0.341162	0.693792	0.919931	0.975511	2.08541	1.16866	0.623191	1.08381	2.05179	0.579406	1.62527
Glyma.01G040900	0	66	0	0.156976	0.070766	0	0.0569355	0.0745714	0.10429	0.137282	0	1.79537	0.509234	0.859415	0.002656	0.320407	0	0.531038	0.213525	0.259677	0	0.02188	0.226877	0.168157	0.104229	0.110716	0.24546	0.063938	0.159442	0.409352	0.219548	0.146656		0.591128	0.174122	0.070766	0.330172	0.291547	0.226402	2.57827	0.800695	1.94277	1.25941	1.64529	0.779144	0	1.18692	0.171346	0.451997
Glyma.01G041000	thioredoxin 2	125	0	0	0	0	0	0	0	0	0	0	0	0	0	0	0	0	0	0	0	0	0	0	0	0	0	0	0	0.243598	0.0608995	0.121799		0	0	0	0	0	0	0	0	0.373396	0	0.093349	0.186698	0	0	0	0
Glyma.01G041100	thioredoxin 2	127	0.21872	0	0	0	0.05468	0.10936	0	0	0	0	0	0	0	0	0	0	0	0	0	0	0	0	0	0	0	0	0.429579	0.230583	0.165041	0.207166		0	0	0	0.474226	0.118556	0.237113	0	0.264155	0.767217	0	0.257843	0.361694	0	0	0	0
Glyma.01G041200	glycine-rich protein	447	13.1524	8.43633	16.8917	9.13612	11.9041	3.92096	12.9939	14.7222	9.20003	15.9465	13.2156	2.93833	10.3036	9.05111	17.7424	11.279	12.094	3.87441	18.0132	14.5055	21.2649	21.0115	18.6988	3.1616	10.3959	10.9231	11.9002	11.7166	11.2339	0.701389		20.3766	19.9016	16.8917	21.9177	19.7719	2.10416	16.5904	14.7595	15.5998	18.6302	16.395	1.66747	17.5859	18.2374	17.8688	21.9926
Glyma.01G041300	nitrate transporter 1.7	621	29.6384	29.7013	222.481	23.3946	76.3038	97.4963	20.6747	35.761	31.3893	38.6508	31.619	7.88315	23.8902	23.2689	33.3546	27.4919	27.0014	4.62657	33.0807	27.9912	48.5443	39.4198	37.259	8.85772	34.0545	29.6632	21.8144	38.6211	31.0383	7.15463		84.4254	102.397	222.481	224.942	158.561	75.5925	62.913	160.632	132.512	192.563	137.155	55.2406	97.8328	229.091	86.0479	195.165
Glyma.01G041400	nitrate transporter 1.7	189	0	0	0	0	0	0	0	0	0	0	0	0	0	0	0	0	0	0	0	0	0	0	0	0	0	0	0	0	0	0		0	0	0	0	0	0	0	0	0	0	0	0	0	0	0	0
Glyma.01G041450	5\'-AMP-activated protein kinase-related	518	15.997	15.7851	14.2702	14.9766	15.2572	0.791381	13.4068	14.3222	20.2671	13.5212	15.3793	3.28388	17.5484	17.115	11.0486	11.6242	14.334	3.47388	11.908	13.7367	10.4364	8.87138	11.2381	2.07652	21.4631	13.3092	15.1749	14.8891	16.2091	3.59749		14.3325	12.6338	14.2702	14.4573	13.9235	0.863305	10.6175	12.4592	12.2747	14.1025	12.3635	1.42476	13.7487	13.9415	19.5816	11.9394
Glyma.01G041500	Regulator of chromosome condensation (RCC1) family protein	393	0.277664	0.249651	2.10991	1.02011	0.914334	0.873258	0.177027	0.542862	0.391738	0.549493	0.41528	0.174746	0.654196	0.603359	0.775468	0.639735	0.668189	0.0746484	1.09422	0.537319	1.42802	0.886461	0.986504	0.373413	0.879549	0.974183	0.229932	0.925329	0.752248	0.350348		1.6203	1.64253	2.10991	2.97595	2.08717	0.634065	1.523	2.4711	3.56803	4.66217	3.05608	1.3582	1.83128	4.14194	1.77697	2.88353
Glyma.01G041600	homeobox protein 54	219	21.6426	16.9587	21.8752	18.7171	19.7984	2.37678	17.927	22.6066	17.1332	22.2319	19.9746	2.84543	18.1738	21.4019	24.4267	18.014	20.5041	3.04544	19.3571	21.1668	26.8159	20.3429	21.9207	3.34628	15.9921	21.9708	18.6856	22.2378	19.7216	2.96493		29.27	23.7477	21.8752	38.5497	28.3606	7.48297	21.7835	24.2985	25.0983	26.5336	24.4285	1.99109	22.4638	22.5458	20.5532	20.3323
Glyma.01G041651	homeobox 1	346	50.0783	38.6771	73.7116	56.8595	54.8316	14.6529	47.1187	52.3051	48.4299	48.8374	49.1728	2.21319	43.4989	59.4221	63.3454	42.7043	52.2427	10.6809	42.8942	45.5335	48.3639	56.029	48.2052	5.67393	51.5086	50.8732	43.239	60.4697	51.5226	7.04958		96.7732	79.8368	73.7116	85.3166	83.9095	9.79862	114.914	76.118	92.0342	100.633	95.925	16.2297	77.5193	63.089	56.0992	70.18
Glyma.01G041700	nitrate transporter 1:2	580	4.44902	2.37261	1.59349	1.8876	2.57568	1.28955	2.12358	1.86429	2.21614	1.85821	2.01555	0.182156	3.13957	4.02827	2.62264	4.01353	3.451	0.691098	2.21115	1.45178	2.12704	2.86394	2.16348	0.57757	3.68306	3.1583	3.28575	4.26482	3.59799	0.497567		3.98938	4.81584	1.59349	1.53269	2.98285	1.67394	4.60522	3.22088	3.46954	3.45181	3.68686	0.622625	3.27701	3.40802	3.47801	2.14814
Glyma.01G042100	0	66	0	0	1.26503	0	0.316258	0.632517	0	0	0	0	0	0	0	0	0	0	0	0	0	0	0	0	0	0	0	0	0	0	0	0		1.27811	3.96613	1.26503	1.68502	2.04857	1.29316	1.26966	1.37453	2.55322	4.65371	2.46278	1.57228	2.99009	0.928349	0.519044	1.53881
Glyma.01G042200	PAS/LOV protein B	389	51.1518	29.7111	21.8862	24.3313	31.7701	13.3281	43.7997	37.6612	19.8225	53.2058	38.6223	14.0694	41.534	35.3597	50.328	43.9436	42.7913	6.18975	57.7704	45.079	42.9453	59.527	51.3304	8.5254	31.187	33.3914	40.4657	35.4491	35.1233	3.96405		30.2213	18.4159	21.8862	14.9066	21.3575	6.56032	38.1903	16.6222	23.7148	13.4976	23.0062	10.9883	50.8408	39.6249	33.6557	19.3583
Glyma.01G042300	Protein kinase superfamily protein	492	23.2019	18.9073	16.4974	17.7264	19.0833	2.91674	18.3458	21.2401	17.6218	23.3533	20.1403	2.65176	19.9486	21.3651	21.369	20.8439	20.8817	0.669127	21.0706	22.0067	21.597	22.9738	21.912	0.804917	19.5505	20.1108	19.6806	20.7001	20.0105	0.518321		21.6677	20.4082	16.4974	24.2035	20.6942	3.21235	26.4278	21.1991	20.0815	16.8527	21.1403	3.97767	25.0651	21.617	24.2222	20.6871
Glyma.01G042400	0	272	0	0	0	0	0	0	0	0	0	0	0	0	0	0	0	0	0	0	0	0	0	0	0	0	0	0	0	0	0	0		0	0	0	0	0	0	0	0	0	0	0	0	0	0	0	0
Glyma.01G042500	SPFH/Band 7/PHB domain-containing membrane-associated protein family	290	0	0.091306	0	0.100902	0.048052	0.0556238	0	0	0	0	0	0	0	0	0	0	0	0	0	0	0	0	0	0	0	0.077468	0	0	0.019367	0.038734		0	0	0	0	0	0	0	0	0	0	0	0	0	0	0	0
Glyma.01G042600	Pectate lyase family protein	449	0	0	0	0	0	0	0	0	0	0	0	0	0	0	0	0	0	0	0	0	0	0	0	0	0	0	0	0	0	0		0	0	0	0	0	0	0	0	0	0	0	0	0	0	0	0
Glyma.01G042700	Protein of unknown function (DUF1664)	332	66.2074	56.4903	71.1573	46.7502	60.1513	10.8136	54.9158	59.2108	39.1415	77.0449	57.5782	15.5844	60.8005	60.3567	72.0242	67.7261	65.2269	5.64979	71.2324	54.8871	79.187	67.8436	68.2875	10.1199	54.7373	54.5947	54.8883	58.3863	55.6517	1.82706		83.7746	89.0438	71.1573	83.0595	81.7588	7.55464	90.9311	72.5188	88.9596	86.017	84.6066	8.30765	77.402	73.1107	82.1431	81.3483
Glyma.01G042800	zinc ion binding;transcription regulators	537	2.07899	2.60998	1.32541	2.93007	2.23611	0.70129	1.15247	1.40528	2.3486	1.28639	1.54818	0.54351	2.69918	1.48371	2.40157	4.17018	2.68866	1.11495	2.31844	2.84954	3.60303	2.83962	2.90266	0.528719	2.56621	2.74663	1.61281	3.20727	2.53323	0.670355		1.22303	1.5382	1.32541	2.28851	1.59379	0.481394	2.23714	2.34394	1.64544	1.68804	1.97864	0.363198	3.2484	3.90274	1.37758	2.59144
Glyma.01G042900	ssDNA-binding transcriptional regulator	264	6.04694	8.50144	8.24816	8.853	7.91239	1.26812	8.58423	12.9743	15.151	7.80477	11.1286	3.51698	9.77993	8.43216	9.99169	9.27837	9.37054	0.693418	6.77891	7.60791	7.00986	6.87484	7.06788	0.372278	7.65674	10.9559	7.10744	6.9398	8.16498	1.88567		12.8457	10.8816	8.24816	12.1075	11.0207	2.01808	9.29336	8.25804	7.32073	7.16777	8.00998	0.982002	9.12744	6.95276	13.9215	11.5126
Glyma.01G043000	mitogen-activated protein kinase kinase kinase 19	177	1.91279	1.36325	0.276853	1.12475	1.16941	0.680401	0.681852	2.73486	2.01648	0.507324	1.48513	1.07168	2.07848	0.890911	1.29142	0.453961	1.17869	0.690502	1.94147	1.75375	4.09438	3.70431	2.87348	1.19768	1.43157	1.29215	0.994087	4.81002	2.13196	1.79468		0.565354	0	0.276853	0	0.210552	0.270151	0	0	0	0.151106	0.0377765	0.075553	0.327949	0.722033	2.14466	0
Glyma.01G043100	WRKY DNA-binding protein 72	510	0	0	0	0	0	0	0	0	0	0	0	0	0	0	0	0	0	0	0	0	0	0	0	0	0	0	0	0	0	0		0	0	0	0	0	0	0	0	0	0	0	0	0	0	0	0
Glyma.01G043300	Cystathionine beta-synthase (CBS) protein	444	0	0	0.056323	0	0.0140807	0.0281615	0	0.194764	0	0	0.048691	0.097382	0.103958	0	0	0	0.0259895	0.051979	0	0	0	0	0	0	0	0	0	0	0	0		0.586862	0	0.056323	0.329343	0.243132	0.270551	0.062728	0	0.325275	0.113849	0.125463	0.14111	0	0	0	0
Glyma.01G043400	ubiquiting-conjugating enzyme 2	153	3.80256	1.36146	3.03373	3.55759	2.93884	1.0994	3.92203	2.18509	2.80516	1.96657	2.71971	0.876719	3.61621	1.53611	4.11404	2.93975	3.05153	1.11905	3.99566	4.04999	2.64301	3.6382	3.58172	0.651916	3.57227	2.33046	2.99755	2.41141	2.82792	0.57844		5.98556	2.70198	3.03373	2.45958	3.54521	1.64383	5.1944	1.4174	4.54611	5.78504	4.23574	1.94583	5.63927	2.54528	6.05106	2.28757
Glyma.01G043600	Leucine-rich repeat protein kinase family protein	745	0.236181	0.758253	0.048753	0.197994	0.310295	0.309395	0.067902	0.491015	0.148101	0.110302	0.20433	0.193911	0.235962	0.344028	0.116692	0.10101	0.199423	0.113689	0.132635	0.316932	0.335381	0.326199	0.277787	0.0970605	0.455365	0.672214	0.578872	0.286016	0.498117	0.166979		0	0.065654	0.048753	0.074734	0.0472853	0.0333111	0.119822	0.296407	0.09631	0.309944	0.205621	0.11319	0.062453	0	0.219808	0
Glyma.01G043700	IQ-domain 28	564	7.90142	8.8249	3.31307	7.79778	6.95929	2.47427	5.95477	2.6664	7.31481	5.53801	5.3685	1.95464	7.27141	10.6976	4.26797	6.99372	7.30769	2.63512	6.17885	6.17482	5.13374	6.93504	6.10561	0.739964	9.62331	6.50263	7.56037	8.06013	7.93661	1.29847		7.88178	3.53939	3.31307	3.30056	4.5087	2.2514	4.72525	6.10172	6.0929	4.9078	5.45692	0.743218	6.87964	3.2428	2.77943	3.55861
Glyma.01G043800	cation exchanger 1	60	0	0.23585	0	0	0.0589625	0.117925	1.76462	0	0.25174	0	0.50409	0.848692	0.507846	0.498982	3.29287	0.279938	1.14491	1.43585	1.3629	0.960416	0.459668	0	0.695747	0.593	2.32516	1.60083	0	0.601327	1.13183	1.03384		1.94728	1.23474	0	2.6566	1.45965	1.13308	0	0.759625	0	0	0.189906	0.379812	0	0.189587	0	1.91317
Glyma.01G043925	SEC14-like 3	111	0	0	0	0	0	0	0	0	0	0	0	0	0	0	0	0	0	0	0	0	0	0	0	0	0	0	0	0	0	0		0	0	0	0	0	0	0	0	0	0	0	0	0	0	0	0
Glyma.01G043951	0	111	0	0	0	0	0	0	0	0	0	0	0	0	0	0	0	0	0	0	0	0	0	0	0	0	0	0	0	0	0	0		0	0	0	0	0	0	0	0	0	0	0	0	0	0	0	0
Glyma.01G043976	SOUL heme-binding family protein	235	183.94	174.947	131.46	151.973	160.58	23.6233	187.641	162.209	158.48	151.748	165.019	15.6902	162.849	151.008	158.382	184.317	164.139	14.3104	167.628	169.619	151.868	149.466	159.645	10.4453	182.348	176.578	180.601	147.986	171.878	16.1106		132.414	121.991	131.46	99.185	121.262	15.4519	113.913	101.883	118.68	109.132	110.902	7.16537	140.42	121.268	129.085	120.276
Glyma.01G044000	protein kinase 2B	412	37.2213	32.8828	36.0997	25.4659	32.9174	5.29707	24.2343	47.1451	27.168	43.4626	35.5025	11.4797	35.884	18.2114	52.4507	27.937	33.6208	14.485	41.3096	36.9897	51.3922	65.2582	48.7374	12.5587	34.208	34.1135	30.9041	39.788	34.7534	3.69105		28.7103	30.9079	36.0997	58.8092	38.6318	13.8038	37.7734	33.1235	36.0034	36.2955	35.799	1.94462	42.0125	33.2219	52.2292	38.3132
Glyma.01G044100	UDP-galactose transporter 3	331	14.4524	18.1896	27.4063	17.3612	19.3524	5.60335	9.37983	15.0516	17.7511	15.9391	14.5304	3.61282	15.2829	10.5556	18.4529	11.4487	13.935	3.64373	22.0271	15.2983	23.3972	21.2364	20.4897	3.57419	20.8039	12.753	11.8924	25.2004	17.6624	6.43129		34.3239	42.0106	27.4063	27.2227	32.7409	7.00813	32.6418	29.5134	31.2355	23.9997	29.3476	3.78784	25.8878	27.1936	41.764	31.0129
Glyma.01G044200	myb domain protein 88	473	0.748936	0.49059	2.36067	0.749252	1.08736	0.857574	0.746942	0.564769	0.672633	0.46432	0.612166	0.123728	0.697053	1.36086	0.90713	0.952567	0.979402	0.277593	0.888844	0.51096	0.925023	1.17678	0.875402	0.274646	0.902533	1.11015	0.645928	1.80795	1.11664	0.498451		2.61016	2.73457	2.36067	2.74731	2.61318	0.179349	4.05214	2.674	4.51228	3.23815	3.61914	0.821306	3.05571	1.10149	0.850697	2.47446
Glyma.01G044300	0	104	0	0	0.212924	0.186262	0.0997965	0.115748	0.069786	0.013727	0.085475	0.280093	0.11227	0.116043	0.198179	0	0.101306	0.040374	0.0849648	0.086201	0.022281	1.11908	0	0.031845	0.293302	0.550682	0	0	0.014502	0.647989	0.165623	0.32165		0.235929	0.185229	0.212924	0.626775	0.315214	0.208739	0.45828	0.034606	0.135604	0.284904	0.228349	0.184576	0.28316	0.576017	0.132652	0.091918
Glyma.01G044400	NAD(P)-linked oxidoreductase superfamily protein	196	25.3397	30.6575	5.09362	11.6377	18.1821	11.8463	16.5415	14.3976	12.5668	18.7691	15.5688	2.68155	14.4459	22.6431	13.5833	20.8632	17.8839	4.5402	15.088	17.9481	7.62658	13.1709	13.4584	4.3553	18.4868	19.5059	25.058	16.3616	19.8531	3.70894		17.0031	10.2145	5.09362	3.9458	9.06425	5.95296	3.67897	6.61039	4.1617	9.33333	5.9461	2.59734	19.0461	9.84174	21.1711	5.07238
Glyma.01G044500	Homeobox-leucine zipper protein family	292	18.0467	7.40216	11.9881	22.2342	14.9178	6.54186	16.1444	16.5367	13.6005	15.9771	15.5647	1.33027	13.0545	23.5862	9.3422	17.6339	15.9042	6.14236	6.08027	11.7359	14.7112	17.2166	12.436	4.79292	20.8391	16.9962	11.7825	29.3036	19.7303	7.38286		24.8134	14.4206	11.9881	21.8182	18.2601	6.04666	15.6853	21.6993	17.6366	19.8624	18.7209	2.61817	10.4834	9.3178	12.0647	15.677
Glyma.01G044600	0	34	2.44625	0	0.485153	0	0.73285	1.16494	1.86611	0	0.46875	1.05559	0.847614	0.804692	0.896563	3.26708	1.49898	0	1.41566	1.3794	2.24422	0	0.686976	0	0.732798	1.05837	0	0	0.357334	1.90061	0.564487	0.906539		2.10194	2.44081	0.485153	3.23576	2.06592	1.15603	2.15519	3.35896	1.23507	0	1.68731	1.42184	1.14894	0.959201	3.00917	4.08032
Glyma.01G044650	basic helix-loop-helix (bHLH) DNA-binding superfamily protein	94	0	0	0	0	0	0	0	0	0	0	0	0	0	0	0.341926	0	0.0854815	0.170963	0	0	0.100314	0.279266	0.094895	0.131697	0	0	0.130107	0	0.0325268	0.0650535		0	0.303399	0	0	0.0758497	0.151699	0	0	0.104765	0	0.0261912	0.0523825	0	0	0	0
Glyma.01G044800	Cyclophilin-like peptidyl-prolyl cis-trans isomerase family protein	168	4.15515	2.92831	7.01659	3.62713	4.4318	1.79496	2.47153	5.43696	3.98719	6.20576	4.52536	1.6495	2.26484	4.05553	4.52977	4.4642	3.82859	1.0634	5.41105	5.14306	4.61682	6.18147	5.3381	0.65189	3.44418	3.86503	6.81067	4.08834	4.55206	1.52924		8.12904	7.43504	7.01659	9.14728	7.93199	0.931072	10.5168	9.76272	8.17322	11.6702	10.0307	1.46586	7.36402	9.07155	5.38601	9.05658
Glyma.01G044900	0	69	0	0	0	0	0	0	0	0	0	0	0	0	0	0	0	0	0	0	0	0	0	0	0	0	0	0	0	0	0	0		0	0	0	0	0	0	0	0	0	0	0	0	0	0	0	0
Glyma.01G045000	Galactose oxidase/kelch repeat superfamily protein	538	19.8969	19.0461	14.7325	20.8855	18.6402	2.71142	12.0915	13.3463	13.3378	13.2289	13.0011	0.608775	18.4592	17.9052	21.6187	11.2369	17.305	4.36357	15.0666	17.8493	16.4456	18.0096	16.8428	1.37683	18.9263	19.213	15.1153	21.4675	18.6805	2.63451		22.4366	19.1674	14.7325	23.7094	20.0115	4.00569	22.0211	21.4073	22.8939	17.1349	20.8643	2.56001	21.2299	13.9664	23.7132	18.3029
Glyma.01G045100	0	183	35.6084	21.51	31.2978	16.9198	26.334	8.61301	20.1125	20.3354	16.0274	30.7399	21.8038	6.27795	22.6732	22.155	25.1029	28.2064	24.5344	2.76481	31.9163	23.6832	26.3957	35.1663	29.2904	5.20392	16.8032	18.3604	24.3458	20.0574	19.8917	3.25323		77.1341	33.5076	31.2978	44.3538	46.5733	21.1577	114.932	58.4044	53.1098	44.5686	67.7538	31.9647	86.6218	26.1845	50.377	48.2021
Glyma.01G045200	mucin-related	306	4.79711	3.31111	9.24122	1.87014	4.80489	3.18984	4.12139	3.91831	1.49058	6.05431	3.89615	1.87044	4.29152	3.32114	4.10013	4.47152	4.04608	0.506522	6.6277	5.18088	7.32753	5.45209	6.14705	1.00681	2.3222	3.53594	3.85009	2.14168	2.96248	0.856424		7.95204	10.012	9.24122	9.72568	9.23274	0.911145	12.1139	10.6149	10.2319	9.50057	10.6153	1.10081	7.21424	8.46961	8.76429	10.6463
Glyma.01G045300	HVA22 homologue C	186	0.791659	1.51836	0.594994	2.7855	1.42263	0.991581	2.15624	4.15736	5.30274	2.07009	3.42161	1.58196	0.375828	2.34824	0.823386	0.948432	1.12397	0.852391	0.473763	1.47994	0.69835	2.58662	1.30967	0.954294	2.55368	1.94811	1.32131	1.27851	1.7754	0.602398		0	0	0.594994	1.35622	0.487803	0.643308	0	1.00576	0	0.551724	0.38937	0.486316	0.482872	0.194608	0.154379	0.846147
Glyma.01G045400	TCP family transcription factor	421	17.0599	16.4225	20.0303	17.5151	17.7569	1.58042	21.5474	20.2307	20.929	17.3329	20.01	1.86402	18.7183	25.757	15.8119	21.1287	20.354	4.20707	17.6587	15.4392	14.7079	16.189	15.9987	1.26109	21.4965	21.5547	20.2981	23.3124	21.6654	1.24135		27.0745	28.3291	20.0303	14.2735	22.4268	6.54873	30.1909	23.5488	20.8885	26.0426	25.1677	3.95519	23.7913	15.7402	26.2377	14.5311
Glyma.01G045500	Mog1/PsbP/DUF1795-like photosystem II reaction center PsbP family protein	199	11.4189	10.6121	8.28761	7.39667	9.42881	1.8967	10.4857	7.85462	11.0166	7.85259	9.30237	1.68688	10.6672	7.64383	9.9347	9.69459	9.48509	1.29534	7.71567	8.40745	7.48346	9.09859	8.17629	0.72944	7.48986	9.56662	7.62	11.9754	9.16296	2.10178		11.541	13.7533	8.28761	12.316	11.4745	2.31384	12.9477	7.76039	13.6325	14.0868	12.1068	2.93522	12.9184	11.3155	14.0613	15.5453
Glyma.01G045700	0	72	0	0	0	0	0	0	0	0	0	0	0	0	0	0	0	0	0	0	0	0	0	0	0	0	0	0	0	0	0	0		0	0	0	0	0	0	0	0	0	0	0	0	0	0	0	0
Glyma.01G045750	peroxisomal adenine nucleotide carrier 1	337	5.46549	7.28203	11.4548	11.5773	8.94491	3.06053	5.29372	8.08361	13.4629	7.85201	8.67306	3.43434	8.28881	7.89391	9.5197	5.15923	7.71541	1.8394	7.91166	5.20529	9.20012	9.31077	7.90696	1.9098	12.1375	9.29374	6.46852	14.5741	10.6185	3.50864		8.52817	9.52038	11.4548	13.886	10.8474	2.36235	11.899	11.0546	12.9582	10.3806	11.5731	1.11292	8.16949	10.7759	13.0943	12.4185
Glyma.01G045800	0	208	0.110504	0.154908	0.105566	0.260419	0.157849	0.0718895	0	0.556792	0.611329	0.578906	0.436757	0.292031	0.486931	0.674164	0	0.782241	0.485834	0.346103	0.293348	0.618952	0.653002	0.108015	0.418329	0.262828	0.12235	0.637918	1.06935	0.42021	0.562458	0.398567		0.578045	1.55036	0.105566	0.962889	0.799216	0.611304	0.212411	0.527845	1.27153	0.366476	0.594566	0.469327	0.929543	1.91151	0.34773	0.280874
Glyma.01G045900	Fatty acid/sphingolipid desaturase	451	5.80956	4.99694	9.11018	6.17066	6.52183	1.79402	3.92366	5.01376	4.49106	2.72698	4.03886	0.981364	5.20405	5.02706	7.52474	4.59606	5.58798	1.31618	4.59336	8.36471	6.16088	7.95318	6.76803	1.73702	6.55414	5.1469	4.84702	7.56551	6.02839	1.26647		2.79149	9.01595	9.11018	7.37051	7.07203	2.96339	6.79035	5.72676	4.38865	7.40689	6.07816	1.32296	4.43044	12.5196	5.06108	10.6134
Glyma.01G046000	0	86	0	0.353291	0	3.11169	0.866244	1.5062	0.348573	0	0.572716	0	0.230322	0.281255	0	0	0	0	0	0	0	0	0	0	0	0	0	0.234869	0.269472	0.525057	0.25735	0.214902		0.069525	0	0	0	0.0173813	0.0347625	0	0	0	0	0	0	0.514	0	0	0
Glyma.01G046100	Haloacid dehalogenase-like hydrolase (HAD) superfamily protein	257	17.3001	20.9822	21.1344	19.5564	19.7433	1.7771	19.6603	17.2	17.9151	15.0539	17.4573	1.90657	22.1508	15.8758	18.0437	15.1749	17.8113	3.14016	14.0992	17.0761	17.6756	16.7678	16.4047	1.58253	18.5809	18.7555	16.9592	14.6599	17.2389	1.90005		21.5334	17.0326	21.1344	16.7011	19.1004	2.58771	22.6784	20.0105	20.3012	21.4784	21.1171	1.21907	18.2949	17.0189	26.0783	18.2917
Glyma.01G046200	UDP-glucosyl transferase 73B5	494	0.05417	0	1.18773	0	0.310474	0.585392	0	0	0.098507	0	0.0246267	0.0492535	0	0	0.106172	0	0.026543	0.053086	0	0	0	0	0	0	0	0.061155	0	0	0.0152888	0.0305775		1.33898	0.394074	1.18773	1.77135	1.17303	0.575187	0.074733	2.7061	1.17679	0.253096	1.05268	1.20346	1.2311	0.578162	0.508545	0.638276
Glyma.01G046300	0	57	0	0	0	0	0	0	0	0	0	0	0	0	0	0	0	0	0	0	0	0	0	0	0	0	0	0	0	0	0	0		0	0	0	0	0	0	0	0	0	0	0	0	0	0	0	0
Glyma.01G046351	origin recognition complex protein 6	287	0.353506	0.235795	0.225701	0.515753	0.332689	0.13513	0.539728	0.27698	0.627934	0.75333	0.549493	0.20171	0.610255	0.806182	0	0.964504	0.595235	0.422449	0.720548	0.43715	0.242682	0	0.350095	0.304914	0.767209	0.849188	0.407926	1.45243	0.869188	0.433486		0.711167	0.769657	0.225701	1.39761	0.776034	0.480789	0.256097	0.456131	0.832332	1.77152	0.82902	0.672211	0.648149	0	1.08503	1.02721
Glyma.01G046400	sphingoid base hydroxylase 2	260	7.96288	8.25724	10.7223	6.01774	8.24004	1.93023	11.0195	8.54131	7.85826	10.269	9.42201	1.47086	8.91562	10.9843	9.81556	9.32681	9.76056	0.8949	8.41526	10.7542	10.721	12.4875	10.5945	1.67075	7.22097	8.56832	8.85649	8.46672	8.27813	0.723847		12.053	13.5245	10.7223	14.4051	12.6762	1.62428	10.5998	11.7296	13.6455	11.5857	11.8901	1.2734	12.0384	12.5416	8.22264	12.3608
Glyma.01G046500	phytochrome kinase substrate 1	494	0.664252	1.13539	0.195893	1.38179	0.844331	0.524874	0.854749	0.789337	0.208752	0.525087	0.594481	0.294002	0.322154	1.01503	0.595335	1.10427	0.759197	0.366235	0.116145	0.757698	1.09499	0.388262	0.589275	0.427542	0.476227	0.659752	1.01883	1.2407	0.848877	0.344985		0.569986	0.24051	0.195893	1.03408	0.510116	0.387102	0.777748	0.680125	0.336563	0.315908	0.527586	0.236041	0.319903	0.628187	0.093534	0.248604
Glyma.01G046600	S-adenosyl-L-methionine-dependent methyltransferases superfamily protein	608	10.0169	10.402	4.01301	12.7885	9.3051	3.73498	9.06612	9.11888	10.3815	7.00047	8.89174	1.39979	7.54234	8.6669	10.4441	6.33674	8.24752	1.74635	6.03552	8.89063	7.56983	8.57845	7.76861	1.28555	12.5507	8.23134	8.76107	10.8646	10.1019	1.98959		2.81947	3.73333	4.01301	5.10841	3.91855	0.942863	3.64941	3.75574	3.98032	4.40462	3.94752	0.334498	2.0017	3.13448	4.00325	3.2504
Glyma.01G046700	NAC (No Apical Meristem) domain transcriptional regulator superfamily protein	439	0	0	0	0	0	0	0	0	0	0	0	0	0	0	0	0	0	0	0	0	0	0	0	0	0	0	0	0	0	0		0	0	0	0	0	0	0	0	0	0	0	0	0	0	0	0
Glyma.01G046800	Disease resistance protein (TIR-NBS-LRR class) family	1140	0	0	0	0.072664	0.018166	0.036332	0	0	0.072895	0	0.0182238	0.0364475	0	0	0.07887	0	0.0197175	0.039435	0	0	0	0	0	0	0	0	0	0	0	0		0	0	0	0.288307	0.0720767	0.144153	0	0	0	0	0	0	0	0.235674	0	0
Glyma.01G046900	Ribosomal protein L34e superfamily protein	121	81.4175	62.7438	105.184	70.5334	79.9696	18.4718	108.363	104.167	96.8784	116.779	106.547	8.30932	85.4096	37.086	120.961	94.7142	84.5427	35.0364	121.797	105.881	153.39	123.354	126.105	19.8295	61.0718	65.2648	89.2897	84.577	75.0508	13.9603		76.6374	135.68	105.184	118.855	109.089	24.9721	122.547	102.348	114.362	89.2483	107.126	14.5212	86.615	92.4602	109.712	134.189
Glyma.01G047000	GDA1/CD39 nucleoside phosphatase family protein	540	26.108	29.9373	22.6037	24.4133	25.7656	3.12766	19.1685	26.4157	24.0167	25.4979	23.7747	3.22594	28.5586	24.4528	30.1824	23.1089	26.5757	3.33993	23.9183	25.82	26.0881	28.2464	26.0182	1.77185	25.9351	23.8743	21.5599	31.073	25.6106	4.0565		19.5051	22.8856	22.6037	24.7893	22.4459	2.18769	29.5488	19.8225	23.5063	24.7214	24.3997	4.0152	18.9406	18.972	26.8881	30.1313
Glyma.01G047100	glycine-rich protein	212	5.97537	9.71008	6.5965	6.38538	7.16683	1.715	5.89904	5.57874	10.8413	5.96563	7.07117	2.51908	6.34237	5.82283	4.63535	3.15223	4.98819	1.41724	5.8529	6.04486	4.08743	5.99285	5.49451	0.94155	5.49865	8.49972	3.29836	5.91982	5.80414	2.13321		9.19167	9.61102	6.5965	8.41308	8.45307	1.33352	7.57522	10.3811	6.51725	9.92847	8.60052	1.8552	4.66813	9.09788	5.72003	7.13506
Glyma.01G047300	RING/FYVE/PHD zinc finger superfamily protein	456	4.36327	4.58055	4.13618	7.00515	5.02129	1.33496	3.89915	4.46356	8.3155	3.385	5.0158	2.24346	5.18897	3.85581	4.50862	3.76498	4.32959	0.661775	4.64663	4.48689	4.54807	3.63772	4.32983	0.466075	5.63946	6.47364	5.10986	6.07831	5.82532	0.58616		6.27084	4.88325	4.13618	4.22153	4.87795	0.986794	6.50124	4.69003	4.52957	5.23904	5.23997	0.894033	3.87713	6.64461	5.82149	6.45195
Glyma.01G047400	0	206	2.05361	2.09687	1.48389	2.28486	1.97981	0.345518	2.11351	2.27567	1.36386	1.22648	1.74488	0.526481	1.61195	3.17376	1.36654	0.923377	1.76891	0.978955	0.887735	2.14104	0.859736	1.4231	1.3279	0.600884	1.31409	1.26396	1.76126	2.72858	1.76697	0.678931		2.82166	0.842073	1.48389	1.93409	1.77043	0.83183	1.37825	1.61772	1.95268	2.39002	1.83467	0.438833	1.07818	2.11452	1.32734	2.28885
Glyma.01G047600	RING/FYVE/PHD zinc finger superfamily protein	287	40.755	61.1679	44.2502	61.2075	51.8452	10.8818	27.0361	50.0576	59.8886	39.7154	44.1744	14.0849	52.7478	53.1587	56.0425	38.0244	49.9933	8.11283	42.0167	48.6286	44.0716	59.6815	48.5996	7.88766	66.8877	43.6282	37.3621	64.0189	52.9742	14.6817		44.9985	41.1469	44.2502	50.5914	45.2468	3.93398	54.8337	51.3764	49.2754	57.1859	53.1678	3.52514	52.2092	28.8191	79.7602	46.0385
Glyma.01G047700	CLAVATA3/ESR-RELATED 45	109	0	0	0	0	0	0	0	0	0	0	0	0	0	0.395345	0	0.070216	0.11639	0.188893	0	0	0	0	0	0	0	0	0	0.151723	0.0379307	0.0758615		0	0	0	0	0	0	0	0	0	0	0	0	0	0	0	0
Glyma.01G047800	homeobox protein 22	297	5.89225	4.92992	5.09065	3.94869	4.96538	0.797851	5.90238	5.5623	1.74121	12.5675	6.44335	4.49756	2.8905	3.94884	13.7693	6.30529	6.72849	4.90609	11.556	10.2731	15.2151	12.5443	12.3971	2.09617	4.6387	6.7584	7.28986	2.92983	5.4042	2.00816		4.99622	5.99209	5.09065	7.0114	5.77259	0.939967	6.03535	3.31943	3.8884	3.83409	4.26932	1.20494	5.65762	5.18678	18.6697	6.57586
Glyma.01G047900	Protein of unknown function (DUF1666)	1008	5.95366	4.91282	4.09905	6.7096	5.41878	1.14746	5.12528	7.36801	4.91821	4.86398	5.56887	1.2047	6.6426	5.54197	6.0354	6.1208	6.08519	0.450753	7.36536	5.92798	5.72778	8.192	6.80328	1.1786	4.46431	7.71637	8.44675	11.3183	7.98644	2.81614		2.40182	4.15873	4.09905	5.50765	4.04181	1.27216	4.23059	3.83604	3.91824	3.93366	3.97963	0.172702	3.86334	5.03871	3.97116	5.53751
Glyma.01G048000	Pentatricopeptide repeat (PPR) superfamily protein	610	0.869006	0.606526	2.25497	0.470888	1.05035	0.819907	2.13091	1.91626	2.68751	1.55549	2.07254	0.473764	2.26576	1.50012	1.65882	1.66666	1.77284	0.337451	2.172	1.42464	1.50749	0.852129	1.48906	0.540548	0.763254	1.94153	2.6427	1.51982	1.71683	0.786523		4.69127	4.29125	2.25497	2.96484	3.55058	1.136	2.7768	2.4023	2.87095	3.14394	2.7985	0.306606	2.38947	2.24842	1.7732	2.82725
Glyma.01G048100	ribonuclease 1	239	0	0	0	0	0	0	0	0	0	0	0	0	0	0	0	0	0	0	0	0	0	0	0	0	0	0	0	0	0	0		0	0	0	0	0	0	0	0	0	0	0	0	0	0	0	0
Glyma.01G048200	0	85	0	0	0	0	0	0	0	0	0	0	0	0	0	0	0	0	0	0	0	0	0	0	0	0	0	0	0	0	0	0		0	0	0	0	0	0	0	0	0	0	0	0	0	0	0	0
Glyma.01G048300	Ribonuclease T2 family protein	227	0.434114	0	0.151221	0.822355	0.351922	0.361567	1.3501	0.60093	0.391931	0	0.585741	0.567197	0	0.359209	0.157044	0	0.129063	0.170357	0	0	0.137287	0.394494	0.132945	0.185989	0.26648	0	0.378463	0.440044	0.271247	0.194581		0.130151	0	0.151221	0	0.070343	0.0816793	0	0	0	0	0	0	0.156159	0.564271	0	0
Glyma.01G048400	galactosyltransferase1	640	7.29495	7.27873	15.8566	6.82478	9.31376	4.36732	5.79219	7.73086	7.01226	8.23183	7.19178	1.05884	6.76419	8.51373	11.7274	6.13518	8.28513	2.5058	9.45576	10.0226	13.7432	10.9682	11.0474	1.90238	10.5665	7.9421	7.2945	12.6738	9.61923	2.47956		9.59148	10.353	15.8566	14.6762	12.6193	3.10991	19.7269	11.8802	18.133	11.4616	15.3004	4.24468	13.8949	8.54017	24.4068	12.4097
Glyma.01G048500	0	151	0.789082	1.43817	2.28035	1.12159	1.4073	0.639529	1.29548	1.33542	1.52607	1.55448	1.42786	0.131339	1.49623	0.973684	2.09657	2.16102	1.68188	0.559032	1.51364	1.09217	1.60053	1.4941	1.42511	0.226726	0.355848	1.62728	2.00135	1.74583	1.43258	0.734595		2.14836	1.99623	2.28035	1.56963	1.99864	0.30867	1.95909	3.09449	2.30757	4.37007	2.93281	1.06941	1.37805	2.10431	1.85363	1.21451
Glyma.01G048600	RING/U-box superfamily protein	230	9.09957	10.1643	2.46715	20.9804	10.6779	7.66624	13.8984	10.8619	26.7584	6.23053	14.4373	8.7984	9.24128	10.4224	9.08633	6.56288	8.82823	1.62384	10.1289	11.5207	6.91182	16.1026	11.166	3.81529	12.8807	18.2398	10.7223	14.1291	13.993	3.16165		2.94686	5.11025	2.46715	0.993038	2.87932	1.70388	3.15108	1.29014	0.983375	2.93523	2.08996	1.11126	0.983527	28.0883	6.26676	3.57136
Glyma.01G048700	Glucose-methanol-choline (GMC) oxidoreductase family protein	572	0.55749	0.266536	0	0.391879	0.303976	0.235088	0.260047	0.340432	1.08065	0.163342	0.461118	0.419319	0.151825	0.342216	0.138548	0.25167	0.221065	0.0952496	0	0.131421	0	0.236188	0.0919023	0.114415	0.607826	0.547575	0.113328	0.413563	0.420573	0.220334		0	0	0	0	0	0	0	0	0	0.13446	0.033615	0.06723	0	0	0	0
Glyma.01G048800	Homeodomain-like superfamily protein	345	11.1714	9.00982	8.35241	9.53862	9.51805	1.20428	10.9406	9.98484	9.81904	11.6466	10.5978	0.856287	10.885	11.2431	15.3848	12.7545	12.5668	2.04589	8.88064	8.10718	10.7615	14.7453	10.6236	2.96522	7.24362	10.7964	6.4536	14.8881	9.84545	3.85605		10.3632	8.48836	8.35241	10.1995	9.35085	1.07791	8.88818	10.8075	9.39225	8.01606	9.27599	1.16859	8.32375	7.50634	3.36387	8.93749
Glyma.01G049100	RNI-like superfamily protein	214	0.310131	0	0	0	0.0775327	0.155065	0	0	0.397201	0	0.0993003	0.198601	0	0	0	0	0	0	0.274556	0.061899	0.081904	0.104695	0.130764	0.097443	0	0	0	0.297055	0.0742638	0.148528		0	0.072602	0	0.178946	0.062887	0.0846042	0	0.094183	0.143006	0	0.0592972	0.0713127	0.129199	0.172352	0	0.620469
Glyma.01G049300	cycling DOF factor 3	480	1.35166	0.594322	1.30786	0.549199	0.95076	0.438384	1.21779	1.06758	0.265405	1.32983	0.97015	0.481958	0.835895	1.03889	0.677922	0.893947	0.861664	0.149306	1.24213	1.01607	1.06819	1.03242	1.0897	0.103926	0.570341	0.950147	0.811306	1.23817	0.892491	0.278801		0.90556	1.70826	1.30786	0.298481	1.05504	0.60148	1.26914	0.810261	1.34937	0.830715	1.06487	0.284209	0.441821	0.795173	0.760383	0.648046
Glyma.01G049400	Calcium-binding EF-hand family protein	188	0	0	0.440947	0	0.110237	0.220473	0	0	0	0	0	0	0	0	0	0	0	0	0	0	0	0	0	0	0	0	0	0	0	0		0	0.449416	0.440947	0	0.222591	0.257049	0	0	0	0	0	0	0	0	0	0.239092
Glyma.01G049500	myb domain protein 105	466	0	0	0	0.142051	0.0355128	0.0710255	0.116496	0.053805	0.315663	0.156357	0.16058	0.111673	0	0.463196	0.198793	0.094761	0.189187	0.199901	0.308261	0.167163	0.075481	0.207054	0.18949	0.0964565	0.162913	0.088749	0.70303	0.259957	0.303662	0.27532		0.130903	0.224664	0	0.096652	0.113055	0.0927822	0.068778	0	0	0	0.0171945	0.034389	0.17313	0	0.298201	0
Glyma.01G049600	O-Glycosyl hydrolases family 17 protein	203	0	0	0	0	0	0	0.167846	0.184611	0	0	0.0881143	0.101976	0	0.386388	0	0	0.096597	0.193194	0	0	0	0	0	0	0	0	0.167098	0	0.0417745	0.083549		0	0	0	0	0	0	0	0.182574	0	0	0.0456435	0.091287	0	0	0	0
Glyma.01G049700	structural maintenance of chromosomes 2	90	0	0	0	0	0	0	0	0	0	0	0	0	0	0	0	0	0	0	0	0	0	0	0	0	0	0	0	0	0	0		0	0	0	0	0	0	0	0	0	0	0	0	0	0	0	0
Glyma.01G049800	Mitochondrial transcription termination factor family protein	283	6.51103	4.90336	4.6495	2.27261	4.58413	1.74759	2.97503	3.88185	5.38311	7.50377	4.93594	1.97906	4.49657	7.38007	4.88272	4.47464	5.3085	1.39371	4.53854	3.92519	7.34314	6.71499	5.63046	1.65426	2.56976	4.17879	2.95312	3.90738	3.40226	0.7644		7.82305	9.19581	4.6495	5.78968	6.86451	2.03431	7.17495	3.45441	6.33298	7.88126	6.2109	1.94359	6.68977	6.55902	4.43351	5.57679
Glyma.01G049900	expansin A1	263	161.886	287.65	13.5206	171.215	158.568	112.356	366.921	150.262	233.577	11.6577	190.605	148.978	199.525	185.937	39.7738	48.2323	118.367	86.1164	6.18466	177.326	10.4802	19.4091	53.35	82.834	220.367	242.05	183.738	214.972	215.282	24.0661		7.34972	13.7772	13.5206	15.5999	12.5619	3.59595	14.6651	12.718	16.0499	26.991	17.606	6.40419	2.28403	3.85868	1.11802	7.68583
Glyma.01G050100	C2H2-type zinc finger family protein	107	0	0.163041	0	0	0.0407602	0.0815205	0	0	0	0	0	0	0.203015	0	0	0	0.0507538	0.101508	0	0	0	0	0	0	0	0	0	0	0	0		0	0	0	0	0	0	0	0	0	0	0	0	0	0	0	0
Glyma.01G050350	RING/U-box superfamily protein	372	8.14712	8.20393	7.5462	6.35931	7.56414	0.856571	7.84506	8.97494	8.10477	7.85013	8.19373	0.534738	11.0968	10.3983	8.30556	7.94891	9.43738	1.54634	6.73607	7.75017	7.59056	8.26636	7.58579	0.635674	7.75861	7.5159	10.0357	8.95538	8.5664	1.16423		7.55031	11.9451	7.5462	10.4614	9.37576	2.19543	12.7589	8.30288	7.41211	9.31991	9.44845	2.34055	8.00327	8.4199	9.91172	6.93636
Glyma.01G050400	cAMP-regulated phosphoprotein 19-related protein	161	17.858	12.37	8.84009	14.429	13.3743	3.7764	14.9763	13.4494	11.9133	15.077	13.854	1.49278	13.0911	15.0165	16.5798	14.156	14.7108	1.47399	12.4933	11.9462	13.5716	16.8523	13.7158	2.1973	14.6391	12.4917	10.8739	13.7461	12.9377	1.63364		7.62264	10.9791	8.84009	10.6772	9.52974	1.58428	12.2336	14.3262	15.4085	17.1883	14.7891	2.07242	10.488	8.09342	13.7338	11.357
Glyma.01G050500	Uncharacterised protein family (UPF0497)	92	0	0	0	0	0	0	0	0	0	0	0	0	0	0	0	0	0	0	0	0	0	0	0	0	0	0	0	0	0	0		0	0	0	0	0	0	0	0	0	0	0	0	0	0	0	0
Glyma.01G050700	PsbQ-like 2	246	157.546	168.284	93.748	154.702	143.57	33.7257	139.426	147.457	162.702	146.645	149.058	9.78652	162.184	151.608	118.76	169.873	150.606	22.5125	128.711	147.461	90.7462	114.962	120.47	23.8766	140.303	161.277	168.25	120.663	147.623	21.5429		150.803	103.644	93.748	82.7466	107.735	29.9535	123.188	103.658	112.248	121.061	115.039	8.94411	133.336	88.0554	101.863	69.4202
Glyma.01G050900	0	71	0	0	0	0	0	0	0	0	0	0	0	0	0	0	0	0	0	0	0	0	0	0	0	0	0	0	0	0	0	0		0	0	0	0	0	0	0	0	0	0	0	0	0	0	0	0
Glyma.01G051001	NAC-like, activated by AP3/PI	280	0	0.14385	1.54758	0	0.422857	0.752874	0.236119	0.227161	0	1.22436	0.421911	0.546012	1.2003	0.561506	0.474371	0.912199	0.787095	0.334206	0.297285	0.418636	0.098637	0.44426	0.314704	0.157665	0	0.177376	0.616014	0.266229	0.264905	0.258918		14.859	2.58382	1.54758	3.016	5.50159	6.26861	9.08016	5.77394	10.0856	9.36895	8.57717	1.91602	25.1507	1.23903	4.5878	4.81005
Glyma.01G051300	ATP/GTP-binding protein family	1443	20.8159	22.3713	26.6475	22.5111	23.0864	2.49525	22.744	25.0088	27.735	26.3224	25.4525	2.12125	26.5346	25.0966	23.9488	22.4847	24.5162	1.71848	27.7916	25.0192	25.1648	25.2302	25.8015	1.32971	20.8841	25.2914	26.2281	24.4698	24.2184	2.33601		34.823	34.5761	26.6475	23.4353	29.8705	5.72918	28.9116	30.9841	30.0269	31.3863	30.3272	1.10259	28.0437	29.1968	27.1794	24.4291
Glyma.01G051400	myb domain protein 106	317	0	0	0	0.161858	0.0404645	0.080929	0	0	0.240396	0	0.060099	0.120198	0.20053	0	0	0	0.0501325	0.100265	0	0	0	0	0	0	0	0.063889	0.398899	0	0.115697	0.191188		0	0	0	0	0	0	0	0	0	0	0	0	0	0	0	0
Glyma.01G051700	glyceraldehyde-3-phosphate dehydrogenase B subunit	141	0	0	0	0	0	0	0	0	0	0	0	0	0	0	0	0	0	0	0	0	0	0	0	0	0	0	0	0	0	0		0	0	0	0	0	0	0	0	0	0	0	0	0	0	0	0
Glyma.01G051800	0	334	0	0	0	0	0	0	0	0	0	0	0	0	0	0	0	0	0	0	0	0	0	0	0	0	0	0	0	0	0	0		0	0	0	0	0	0	0	0	0	0	0	0	0	0	0	0
Glyma.01G052000	0	187	14.8186	10.1918	16.5338	12.3333	13.4694	2.78355	13.2901	15.9622	15.7748	17.4905	15.6294	1.73855	15.5798	13.1801	15.3155	12.8724	14.2369	1.40778	17.0016	12.4093	18.4928	12.9651	15.2172	2.99276	9.31603	11.5432	12.7304	17.4643	12.7635	3.43862		18.3853	23.7961	16.5338	17.013	18.932	3.33629	18.9144	23.2005	18.9852	15.1567	19.0642	3.28665	15.9208	21.0045	16.7422	24.108
Glyma.01G052200	Arabinanase/levansucrase/invertase	500	0.341098	0.560497	0.90046	0.418951	0.555252	0.247411	0.276806	0.755908	0.461074	0.675944	0.542433	0.216467	0.568334	0.400147	0.360253	0.367913	0.424162	0.0976569	0.3814	0.585608	0.477884	0.476566	0.480365	0.0834481	0.649397	0.5852	0.172875	0.345466	0.438234	0.220008		0.453053	1.23875	0.90046	0.804451	0.849178	0.323167	0.317516	1.2139	0.852238	0.447402	0.707765	0.407075	0.644234	1.8797	0.706933	0.473302
Glyma.01G052300	0	238	12.9185	14.7252	13.4091	12.2903	13.3358	1.0333	9.28345	14.9614	15.1022	14.808	13.5388	2.83943	16.2429	13.4277	15.7086	11.0479	14.1068	2.37675	14.6183	13.0307	15.9979	17.1313	15.1945	1.77112	14.7161	12.8328	14.4982	17.1829	14.8075	1.79315		17.696	14.7995	13.4091	15.4731	15.3444	1.78782	16.8782	21.9664	16.0228	17.5005	18.092	2.65302	16.7794	14.3641	17.4057	15.0916
Glyma.01G052400	O-fucosyltransferase family protein	507	2.21519	1.50226	1.39949	2.19529	1.82806	0.437624	2.01576	1.58002	1.58711	0.371237	1.38853	0.708144	0.899399	1.49385	1.57913	1.50016	1.36814	0.31489	1.22032	1.56947	1.39603	1.34434	1.38254	0.144801	1.23001	1.58841	1.68065	2.38378	1.72071	0.482891		2.34031	2.19943	1.39949	1.07545	1.75367	0.61326	1.24569	1.47899	1.86675	1.98318	1.64365	0.341828	0.853819	2.06608	0.72596	0.472956
Glyma.01G052500	VH1-interacting kinase	428	19.1004	14.9284	21.4251	15.3209	17.6937	3.11872	17.9076	14.1438	11.7149	19.7089	15.8688	3.61174	18.3455	18.3625	19.9559	15.4976	18.0404	1.8558	18.4819	15.1709	20.2244	18.8477	18.1812	2.14254	15.7632	15.4322	16.1527	15.662	15.7525	0.300569		19.5255	20.2329	21.4251	16.6235	19.4517	2.04196	22.1038	19.5962	25.3586	24.1833	22.8105	2.53041	21.6267	21.3223	18.5694	17.7821
Glyma.01G052600	0	255	64.5872	52.3797	81.2665	38.5124	59.1864	18.17	41.64	61.51	33.2425	110.036	61.6071	34.3928	64.5049	46.7183	90.6584	65.5142	66.8489	18.0685	87.9906	68.8639	100.961	99.871	89.4217	14.911	36.045	44.7839	44.1221	37.2136	40.5411	4.55016		126.063	127.903	81.2665	105.042	110.069	21.8229	111.32	92.6934	88.3629	76.4284	92.2012	14.4833	120.713	111.97	148.101	94.623
Glyma.01G052700	Vesicle transport v-SNARE family protein	223	10.1143	7.72345	13.8211	8.97328	10.158	2.63001	9.70868	9.32208	8.20792	13.8096	10.2621	2.4491	8.88655	10.8687	14.7608	9.42287	10.9847	2.65293	9.1835	11.1581	14.1554	13.0734	11.8926	2.19038	11.0439	11.8957	11.7288	12.8142	11.8706	0.729054		12.3897	12.1274	13.8211	11.2283	12.3916	1.07493	15.1384	11.4923	13.8318	13.0565	13.3798	1.52363	13.6144	10.9521	15.0353	15.4194
Glyma.01G052800	Early-responsive to dehydration stress protein (ERD4)	288	0.215036	0	1.3573	0	0.393085	0.650757	0.188372	0	0.167036	0.094513	0.11248	0.0850696	0.194777	0	0.682193	0.165773	0.260686	0.293813	0.278167	0	0	0.160531	0.109675	0.135441	0	0.184632	0.452111	0	0.159186	0.213801		0.77999	0.646141	1.3573	0.585905	0.842335	0.352765	1.09647	0.62704	0.971998	0.574026	0.817382	0.256415	0.955508	1.01597	0.758545	0.516101
Glyma.01G052900	0	150	0	0	0	0	0	0	0	0	0	0	0	0	0	0	0	0	0	0	0	0	0	0	0	0	0	0	0	0	0	0		0	0	0	0	0	0	0	0	0	0	0	0	0	0	0	0
Glyma.01G053000	Argonaute family protein	1030	0.588375	0.547234	1.59907	0.268538	0.750804	0.583082	0.9159	0.299984	0.331131	0.724337	0.567838	0.301891	0.378764	0.23338	0.128482	0.503124	0.310937	0.164156	0.25416	0.401247	0.364009	0.280423	0.32496	0.0691393	0.494672	0.621486	0.589196	0.634701	0.585014	0.063188		2.04567	1.26511	1.59907	0.418493	1.33208	0.687898	0.85313	0.121744	0.452923	0.257057	0.421214	0.318427	0.72815	0.657405	0.424538	0.317641
Glyma.01G053100	Prefoldin chaperone subunit family protein	152	12.0978	7.92537	14.2852	10.4132	11.1804	2.68732	13.3821	14.6191	13.5897	17.8593	14.8626	2.06974	12.1776	9.60675	15.0023	15.6136	13.1001	2.76831	16.2402	12.5996	16.4769	12.3287	14.4114	2.25323	12.4221	10.4573	16.4978	13.5216	13.2247	2.52351		17.5948	14.2856	14.2852	16.0935	15.5647	1.59938	15.6214	12.9382	13.6869	16.284	14.6326	1.57801	12.6891	11.974	16.9331	13.4299
Glyma.01G053200	DHHC-type zinc finger family protein	624	5.3361	4.33591	3.45402	7.57959	5.1764	1.77706	4.896	4.25532	7.84229	3.75862	5.18806	1.82971	5.93545	7.00685	3.28612	4.5874	5.20396	1.61697	3.4702	4.40419	2.66192	3.32304	3.46484	0.718143	8.58831	6.17658	7.42133	8.04319	7.55735	1.03665		4.12195	4.24902	3.45402	4.31253	4.03438	0.394935	4.23623	3.16721	4.36637	4.26529	4.00878	0.563812	3.06668	2.15625	3.90748	3.54016
Glyma.01G053300	PAS domain-containing protein tyrosine kinase family protein	70	0	1.32591	0	0	0.331479	0.662957	0	0	0	0.665327	0.166332	0.332664	1.80536	0	0	0	0.451341	0.902682	0	0	1.8564	1.15312	0.75238	0.914987	0	0	0	0	0	0		0	0.789561	0	2.32318	0.778186	1.09519	0	0.514032	0.454796	0	0.242207	0.28072	0	0.686944	1.09889	0
Glyma.01G053400	Protein of unknown function (DUF1336)	509	0.059094	0.439741	0	0	0.124709	0.211861	0	0.128546	0	0	0.0321365	0.064273	0.151775	0.051577	0.245545	0.23425	0.170787	0.0897938	0.302235	0.221317	0	0.158169	0.17043	0.128009	0.286608	0.178243	0	0	0.116213	0.141295		0	0	0	0	0	0	0	0	0.05449	0	0.0136225	0.027245	0	0	0	0.115789
Glyma.01G053600	PNAS-3 related	241	3.01555	3.95372	4.57803	2.79239	3.58492	0.83158	6.62066	4.24757	3.47372	2.75534	4.27432	1.67872	2.65002	3.31628	3.05236	3.79542	3.20352	0.480371	3.83236	2.37665	3.75494	4.45612	3.60502	0.877007	3.00931	3.32601	4.62191	2.64965	3.40172	0.859108		6.0012	5.99883	4.57803	8.05104	6.15728	1.42943	7.06487	3.62515	4.47865	6.3644	5.38327	1.60205	4.73446	3.13525	6.54345	5.79677
Glyma.01G053700	WRKY DNA-binding protein 3	456	10.7935	20.7765	9.53927	25.6592	16.6921	7.81125	13.5062	12.1287	15.9378	13.6946	13.8168	1.57689	16.5084	22.2029	12.3826	7.093	14.5467	6.39547	10.5294	12.0739	14.0857	19.6208	14.0775	3.97201	16.7227	23.8378	18.3556	27.6978	21.6535	5.04958		13.4291	12.9549	9.53927	12.4261	12.0873	1.74742	9.8045	8.30514	10.0872	9.71977	9.47915	0.79828	10.0189	13.1976	8.82385	10.2513
Glyma.01G053800	aconitase 1	107	0	0	0	0	0	0	0	0	0	0	0	0	0	0	0	0	0	0	0	0	0	0	0	0	0	0	0	0	0	0		0	0	0	0	0	0	0	0	0	0	0	0	0	0	0	0
Glyma.01G053900	eukaryotic elongation factor 5A-1	160	17.4712	12.4241	25.9657	15.1898	17.7627	5.84507	14.0972	14.705	19.7705	12.955	15.3819	3.01431	19.07	12.2965	11.8754	16.836	15.0195	3.51218	10.3263	9.94882	15.4287	16.2389	12.9857	3.3089	21.9243	17.585	14.9821	16.8718	17.8408	2.93551		19.8644	14.3669	25.9657	16.6319	19.2072	5.03885	16.6846	15.7525	18.0958	27.5255	19.5146	5.42681	15.7245	14.1301	19.3233	22.3451
Glyma.01G054000	Transducin/WD40 repeat-like superfamily protein	331	0.355313	0	0.106754	0	0.115517	0.167598	0	0.071549	0.1058	0	0.0443373	0.0530714	0	0.107156	0.156181	0	0.0658342	0.0786094	0	0.175531	0	0.333689	0.127305	0.160554	0	0.073493	0	0	0.0183733	0.0367465		0.14728	0	0.106754	0	0.0635085	0.0751765	0	0	0.264404	0.180288	0.111173	0.132885	0.145806	0	0	0
Glyma.01G054100	homologue of bacterial MinE 1	233	20.0573	19.8438	20.4087	16.9517	19.3154	1.59291	18.834	20.2307	20.0721	21.1401	20.0692	0.948437	20.3914	19.5283	21.3342	23.5594	21.2033	1.73522	26.0669	17.8109	21.3499	18.9679	21.0489	3.65539	16.193	19.5549	18.6529	16.328	17.6822	1.68334		29.357	29.8292	20.4087	27.3608	26.7389	4.35366	26.6404	26.4833	22.38	26.4376	25.4853	2.07203	23.7457	22.9452	26.9408	25.1272
Glyma.01G054200	Protein of unknown function (DUF155)	346	14.2852	15.4695	17.3352	16.9733	16.0158	1.40841	20.2979	16.1807	21.227	18.0641	18.9424	2.26972	17.5015	18.4683	16.1452	17.1822	17.3243	0.957552	16.8383	16.3201	15.0863	15.7886	16.0083	0.749334	14.9717	18.3276	19.6997	15.1336	17.0332	2.35537		16.9253	20.728	17.3352	17.4067	18.0988	1.76556	18.9723	14.2066	19.9665	21.1305	18.569	3.03905	14.496	15.3171	17.561	14.2662
Glyma.01G054300	Protein of unknown function, DUF538	181	5.52288	3.42556	3.01802	12.3727	6.08479	4.3332	4.31505	3.41433	14.8048	0.917457	5.86291	6.13206	3.47057	12.0449	2.41629	1.86556	4.94934	4.77703	1.93522	3.71116	2.14245	2.68481	2.61841	0.7941	8.81652	5.0846	3.58506	5.69196	5.79454	2.20066		4.21152	2.20538	3.01802	1.15907	2.6485	1.29026	4.55551	1.31941	2.68176	1.28877	2.46136	1.53981	0.540912	0.341574	2.00035	0.954182
Glyma.01G054400	chorismate mutase 3	315	0.117939	0.475619	0.039576	0.898856	0.382997	0.392803	0.155287	0.333513	0.343898	0.054919	0.221904	0.141021	0.21167	0.184547	0	0.434729	0.207736	0.17817	0.485866	0.48208	0.177596	0.150828	0.324093	0.184944	0.607916	0.23149	0.335282	0.226292	0.350245	0.178965		0.05507	0	0.039576	0.218938	0.078396	0.0965213	0.047996	0.274223	0.28249	0.228492	0.2083	0.109476	0	0	0.053064	0.146148
Glyma.01G054500	0	83	0	0	0	0	0	0	0	0	0	0	0	0	0	0	0	0	0	0	0	0	0	0	0	0	0	0	0	0	0	0		0	0	0	0	0	0	0	0	0	0	0	0	0	0	0	0
Glyma.01G054601	TTF-type zinc finger protein with HAT dimerisation domain	749	0	0	0	0	0	0	0	0	0	0	0	0	0	0	0	0	0	0	0	0	0	0	0	0	0	0	0	0	0	0		0	0	0	0	0	0	0	0	0	0	0	0	0	0	0	0
Glyma.01G054700	Plant protein of unknown function (DUF863)	990	7.00735	8.45998	11.1351	4.64088	7.81083	2.71823	9.65039	5.24316	4.96437	7.82186	6.91995	2.22895	7.81218	10.7544	5.21696	8.97203	8.18889	2.32159	7.11207	7.65898	6.76611	6.16579	6.92574	0.62593	7.19874	7.50921	8.05625	5.32283	7.02176	1.18679		10.0877	10.7145	11.1351	14.6448	11.6455	2.04527	7.60205	10.7032	10.2721	9.65787	9.55881	1.37322	9.85909	6.54375	5.67793	8.48546
Glyma.01G054800	Tetratricopeptide repeat (TPR)-like superfamily protein	829	1.24801	0.827086	2.21968	0.697591	1.24809	0.689029	0.801292	1.23823	0.804913	1.57745	1.10547	0.375612	1.54479	0.798738	0.587824	0.919806	0.962789	0.411534	1.8353	0.955874	1.06774	1.69253	1.38786	0.440499	0.131913	0.943431	1.22647	0.77296	0.768694	0.463898		2.17006	2.25226	2.21968	2.46034	2.27559	0.127725	2.114	1.7398	2.06774	2.35844	2.07	0.254409	0.958506	1.67223	1.46642	0.587484
Glyma.01G054900	uvrB/uvrC motif-containing protein	114	2.89488	2.59293	5.70609	2.25853	3.36311	1.58346	2.87116	2.99561	2.42553	3.38977	2.92052	0.397192	2.3714	3.96181	2.97064	2.47031	2.94354	0.727761	2.19784	2.46805	1.93357	1.90708	2.12663	0.262751	4.00591	2.03037	1.77681	1.4638	2.31922	1.14808		3.84958	2.38597	5.70609	4.34504	4.07167	1.37076	1.93564	2.85839	3.19784	4.15136	3.0358	0.91516	5.39066	5.10477	2.86909	3.16777
Glyma.01G054950	uvrB/uvrC motif-containing protein	239	2.36721	2.31811	3.10325	1.86852	2.41427	0.511207	3.28131	1.44392	3.35631	3.79543	2.96924	1.04186	3.15165	2.7199	0.840757	1.95583	2.16703	1.01304	2.31641	3.31943	2.09252	2.0721	2.45012	0.590016	4.18574	3.07349	3.4757	2.3032	3.25953	0.786078		3.66023	5.11046	3.10325	3.53442	3.85209	0.872162	5.89439	4.24289	4.32416	4.04442	4.62647	0.853412	5.09704	3.44836	3.40689	2.7273
Glyma.01G055000	chitinase A	297	0	0	0	0	0	0	0	0	0.12288	0	0.03072	0.06144	0	0	0	0	0	0	0	0	0	0.104171	0.0260427	0.0520855	0	0	0	0	0	0		0	0	0	0	0	0	0	0	0.264803	0.32812	0.148231	0.173103	0	0	0	0
Glyma.01G055200	appr-1-p processing enzyme family protein	563	6.17712	6.37638	6.28601	6.05288	6.2231	0.13969	4.21753	5.22208	4.99301	4.84347	4.81902	0.430164	3.82284	6.32877	4.21619	5.23208	4.89997	1.12243	4.07311	4.63646	4.34543	3.97682	4.25796	0.296713	6.27414	6.00521	5.72202	6.41506	6.10411	0.306254		5.76422	6.48271	6.28601	3.74369	5.56915	1.25417	6.63472	5.02895	5.44164	5.48259	5.64698	0.689636	4.38505	5.4495	5.73338	4.22445
Glyma.01G055300	0	186	63.9393	66.4783	72.3885	68.3296	67.7839	3.55837	74.3977	60.2953	95.9034	44.1301	68.6816	21.9606	55.3569	53.3797	44.9669	59.3133	53.2542	6.05058	47.2598	61.7569	36.6164	40.2627	46.4739	11.1046	67.0137	72.1555	66.1598	52.0506	64.3449	8.61341		60.1139	69.13	72.3885	63.9928	66.4063	5.43523	75.5712	63.4318	63.4463	69.7413	68.0476	5.82956	60.4583	74.1917	53.4267	73.5634
Glyma.01G055400	Ankyrin repeat family protein	276	10.575	9.77365	13.1817	7.58156	10.278	2.31264	11.2072	14.083	11.7652	14.2082	12.8159	1.55305	11.0171	10.5084	10.881	14.2642	11.6677	1.74431	12.1631	10.3229	11.5859	12.7147	11.6967	1.02525	8.14748	13.6578	12.8952	9.75918	11.1149	2.59996		11.0561	18.391	13.1817	17.9264	15.1388	3.59845	16.3583	14.6886	15.999	18.592	16.4095	1.62233	18.5037	12.3765	17.5494	16.0511
Glyma.01G055500	HCO3- transporter family	84	0	0	0	0	0	0	0	0	0	0	0	0	0	0	0	0	0	0	0	0	0	0	0	0	0	0.262966	0	0	0.0657415	0.131483		0	0	0	0	0	0	0	0	0	0	0	0	0	0	0	0
Glyma.01G055700	Chaperone DnaJ-domain superfamily protein	204	0	0	0	0	0	0	0	0	0	0	0	0	0	0	0	0	0	0	0	0	0	0	0	0	0	0	0	0	0	0		0	0	0	0	0	0	0	0	0	0	0	0	0	0	0	0
Glyma.01G055800	RING/U-box superfamily protein	263	9.24957	8.19908	9.1754	7.64027	8.56608	0.781079	12.3823	6.78674	9.56485	7.98056	9.17861	2.41999	6.09788	9.41154	8.23059	8.14809	7.97202	1.37628	6.85197	9.61433	7.34987	8.42219	8.05959	1.22621	11.1859	9.39143	6.90941	10.1316	9.40459	1.81914		9.59432	6.09908	9.1754	7.35712	8.05648	1.6266	10.174	10.2306	9.46021	8.31045	9.5438	0.893846	5.42866	6.8793	7.85423	6.46621
Glyma.01G055900	Remorin family protein	267	1.17362	0.316736	0.319689	1.95585	0.941472	0.787349	0.423311	0.976059	0.303421	0.362597	0.516347	0.310359	0.896352	1.21168	0.492809	0.283928	0.721191	0.414172	0.289628	0.619751	0.243924	0.981424	0.533682	0.342249	1.47921	0.727432	1.84488	1.33444	1.34649	0.465253		0.470568	0.095456	0.319689	0.562964	0.362169	0.204132	0.090368	0.363643	0.207099	0.119469	0.195145	0.1228	0.503518	0	0.179463	0
Glyma.01G056000	senescence-related gene 1	351	0.199293	0.339936	1.9568	0.092593	0.647155	0.878952	0.874258	0.566049	0.414186	0	0.463623	0.363548	0.24597	0.983915	0.889987	0.695497	0.703842	0.328028	0.545352	0.106893	0.271768	0.962559	0.471643	0.373909	1.07381	0.723077	0.516434	0.697081	0.752599	0.233025		2.4189	0.39308	1.9568	1.01977	1.44714	0.91246	0.786813	4.30082	3.1071	2.19813	2.59821	1.48313	0.557583	0.540244	0.475651	0.627087
Glyma.01G056100	Tetratricopeptide repeat (TPR)-like superfamily protein	222	0.057838	0.092582	0.69489	0.160391	0.251425	0.298695	0.062425	0.590626	0.194774	0.649212	0.374259	0.289752	0.162787	0	0.18409	0.181736	0.132153	0.0886167	0.679767	0.240781	0.468967	0.128251	0.379441	0.245312	0	0.05509	0.281182	0.196948	0.133305	0.128849		0.30291	0.372488	0.69489	1.11266	0.620737	0.369742	0.266887	0.78455	0.696542	0.677639	0.606405	0.23109	0.222712	0.548237	0.365769	0.770455
Glyma.01G056202	Leucine-rich repeat (LRR) family protein	330	25.0727	37.0902	21.4612	37.6494	30.3183	8.27784	27.3538	32.8279	42.355	28.9609	32.8744	6.72501	33.3444	36.5094	35.6569	27.2584	33.1923	4.17579	35.319	32.3368	22.64	27.822	29.5295	5.53115	40.3225	30.8676	29.2669	43.6245	36.0204	7.03541		25.6334	21.8039	21.4612	32.7487	25.4118	5.24417	27.2335	25.8943	26.5893	25.68	26.3492	0.705802	24.897	16.7622	38.5638	24.4877
Glyma.01G056300	CLAVATA3/ESR-RELATED 9	108	3.35049	5.65347	2.14362	3.53778	3.67134	1.45871	5.32103	4.06963	1.53233	8.33712	4.81503	2.82801	4.73664	8.2226	5.35658	3.47907	5.44872	2.00744	4.00879	3.47915	3.6598	7.3546	4.62559	1.83258	1.96411	5.74285	1.78296	2.65822	3.03703	1.8429		4.62953	3.58009	2.14362	1.91806	3.06782	1.27508	0	1.16508	0.450651	3.38485	1.25015	1.50181	4.7129	1.74506	4.57191	0.727022
Glyma.01G056400	soluble N-ethylmaleimide-sensitive factor adaptor protein 30	281	0	0	0	0	0	0	0	0	0	0	0	0	0	0	0	0	0	0	0	0	0	0	0	0	0	0	0	0	0	0		0	0	0	0	0	0	0	0	0	0	0	0	0	0	0	0
Glyma.01G056500	WRKY DNA-binding protein 57	298	8.01083	5.48276	16.8189	9.19931	9.87796	4.87995	6.30955	6.02335	3.73116	8.34075	6.1012	1.88698	11.1114	7.11009	8.65177	6.51286	8.34654	2.05175	8.23738	7.87893	11.0685	12.4532	9.90951	2.21608	6.48143	6.98654	8.66398	8.40579	7.63444	1.06523		13.1292	14.0546	16.8189	17.3121	15.3287	2.05068	18.9539	18.0213	10.9051	22.4993	17.5949	4.85917	15.4737	21.2987	17.7591	20.0915
Glyma.01G056800	C2H2-like zinc finger protein	523	0.244059	0.065783	0.457167	0	0.191752	0.204791	0.154497	0.766134	0	0.4765	0.349283	0.341511	0.175769	0.250622	0.326638	0.159125	0.228038	0.0768398	0.528215	0.5881	0.238947	0.39844	0.438426	0.154763	0.177738	0.174495	0.141104	0.217415	0.177688	0.0312347		0.556041	0.380555	0.457167	0.072948	0.366678	0.20858	0.285416	0.29687	0.168967	0.708882	0.365034	0.236403	0.278215	0.263016	0.304197	0.06848
Glyma.01G056900	UDP-glucose 6-dehydrogenase family protein	481	39.7335	28.5051	42.7204	44.9077	38.9667	7.28969	35.594	43.2119	34.084	20.6444	33.3836	9.38544	29.6308	43.3078	36.6709	24.9345	33.636	8.05217	24.4043	38.061	33.0119	33.3851	32.2156	5.69171	51.0467	44.0882	29.0316	59.7502	45.9792	12.9887		23.907	30.7103	42.7204	43.6057	35.2358	9.57245	21.7586	30.6771	27.6514	29.739	27.4566	4.00357	18.8999	32.0985	32.0104	36.8239
Glyma.01G057100	beta glucosidase 40	390	0	0	0	0	0	0	0	0	0	0	0	0	0	0	0	0	0	0	0	0	0	0	0	0	0	0	0	0	0	0		0	0	0	0	0	0	0	0	0	0	0	0	0	0	0	0
Glyma.01G057200	Cobalamin biosynthesis CobW-like protein	366	23.4343	15.1648	25.7041	15.3163	19.9049	5.46539	18.7575	20.1104	15.943	22.8407	19.4129	2.86974	20.1072	21.2646	19.0584	20.1306	20.1402	0.901073	24.7282	18.7399	29.7995	27.4992	25.1917	4.77481	10.9329	14.6136	15.9922	15.7652	14.326	2.34118		30.7443	33.9576	25.7041	34.7498	31.289	4.10634	29.2236	30.9267	27.7706	28.2336	29.0386	1.397	30.1541	31.8336	32.518	34.3563
Glyma.01G057400	QUASIMODO2 LIKE 1	621	3.71847	1.79183	3.91562	3.40362	3.20739	0.966974	2.93314	2.7179	2.55764	2.83183	2.76013	0.161099	3.86711	5.64222	2.64169	3.48916	3.91005	1.26334	2.29537	3.11892	1.51358	3.08231	2.50254	0.760922	4.83775	3.62383	3.30136	4.41881	4.04544	0.706771		4.28545	6.48918	3.91562	5.31515	5.00135	1.15519	3.61989	4.37294	1.9949	3.36856	3.33907	0.992542	2.0648	2.58908	5.01178	3.66127
Glyma.01G057500	Pentatricopeptide repeat (PPR) superfamily protein	495	0.819855	0.795055	0.832458	0.815869	0.815809	0.015538	1.10202	0.900136	0.687467	0.743868	0.858372	0.185677	0.883823	0.598778	0.682739	0.443895	0.652309	0.183327	0.395353	0.702743	0.644457	0.606671	0.587306	0.133931	0.690205	0.680618	1.03304	1.42807	0.957983	0.353671		0.635205	1.20003	0.832458	1.38468	1.01309	0.340808	0.503804	1.31972	1.25961	1.8901	1.24331	0.569009	1.12939	1.44473	0.932912	1.26957
Glyma.01G057600	0	135	2.06546	2.122	1.40923	1.27801	1.71867	0.436987	2.27511	1.90546	0.359496	0.986024	1.38152	0.870624	1.31682	1.61325	1.69125	1.28453	1.47646	0.205888	2.70976	1.48945	1.29807	1.63632	1.7834	0.632911	1.83607	1.9605	2.13213	0.89422	1.70573	0.554456		1.70932	1.2127	1.40923	1.73002	1.51532	0.249374	0	0.680751	1.31403	1.22004	0.803704	0.604103	0.700744	2.08682	2.20769	0.358771
Glyma.01G057700	0	178	0	0	0	0	0	0	0	0	0	0	0	0	0	0	0	0	0	0	0	0	0	0	0	0	0	0	0	0	0	0		0	0	0	0	0	0	0	0	0	0	0	0	0	0	0	0
Glyma.01G057801	exostosin family protein	510	0	0	0	0	0	0	0	0	0	0	0	0	0	0	0	0	0	0	0	0	0	0	0	0	0	0	0	0	0	0		0	0	0	0	0	0	0	0	0.070269	0	0.0175672	0.0351345	0	0	0	0
Glyma.01G057900	general regulatory factor 12	260	17.1733	11.7488	24.4198	15.0615	17.1008	5.3658	13.188	19.5383	16.1232	20.5823	17.358	3.36964	15.4312	14.9632	24.6944	17.7887	18.2194	4.49031	20.7332	24.5056	31.1871	25.1648	25.3977	4.32529	13.8891	15.6934	15.3205	19.7536	16.1641	2.51615		22.5148	22.9594	24.4198	20.4602	22.5885	1.63565	25.8502	25.7092	29.2986	23.0194	25.9694	2.57345	20.0477	22.2826	19.2403	23.3371
Glyma.01G058000	0	83	0.35727	0.198368	0.463397	0.287449	0.326621	0.111997	0.233786	0.743911	0.444605	0.974635	0.599234	0.326251	0.902036	0.389589	0.528944	0.738256	0.639706	0.226094	0.412548	0.55472	0.482743	0.370435	0.455112	0.0809673	0.567638	0.438776	0.683684	0.634644	0.581185	0.106188		0.115916	0.179437	0.463397	0.215407	0.243539	0.152234	0.534881	0.521186	0.303335	0.769939	0.532335	0.190637	0.332696	1.07531	0.506401	0.869
Glyma.01G058100	Tetratricopeptide repeat (TPR)-like superfamily protein	617	11.492	9.52734	17.5933	10.5523	12.2912	3.62462	11.9308	12.3896	12.9625	16.3496	13.4081	2.00587	12.1106	10.9146	15.2478	11.3519	12.4062	1.95778	15.7634	15.4368	18.6629	15.7876	16.4127	1.50866	9.76131	11.9367	11.6636	12.9096	11.5678	1.3177		19.9861	21.2488	17.5933	19.6762	19.6261	1.51629	18.3674	15.0567	20.668	15.8327	17.4812	2.55191	14.6292	18.3635	14.1114	18.8403
Glyma.01G058200	plasmodesmata callose-binding protein 3	216	40.0767	28.0832	27.889	39.8554	33.976	6.91766	59.7002	46.5319	33.557	34.0897	43.4697	12.37	33.4304	48.7026	34.315	41.2028	39.4127	7.10122	33.0178	40.6806	30.6748	31.2817	33.9137	4.61921	38.7028	50.0781	38.2098	39.7327	41.6808	5.63402		37.0663	39.5966	27.889	40.513	36.2662	5.77191	36.4019	33.0326	24.8995	23.9163	29.5626	6.12217	24.9306	69.0846	28.0188	39.9994
Glyma.01G058300	alpha/beta-Hydrolases superfamily protein	344	0.109532	0.299495	0	0.349494	0.18963	0.163301	0	0.551644	0.28687	0.327652	0.291542	0.226551	0.09472	0.382263	0.202092	0	0.169769	0.163964	0	0.301496	0.140578	0.20868	0.162688	0.126937	0.788386	0.264414	0	0.193518	0.31158	0.336942		0	0	0	0	0	0	0	0	0	0	0	0	0	0	0	0
Glyma.01G058400	ureide permease 2	434	119.197	62.6519	97.3747	65.64	86.2159	27.0241	92.2961	132.962	50.0504	123.787	99.774	37.4453	87.5129	108.599	90.734	118.779	101.406	14.8377	99.4482	90.8448	82.4157	108.708	95.3541	11.2962	86.4555	97.8426	86.4245	103.028	93.4377	8.35293		91.6426	112.912	97.3747	135.993	109.48	19.8277	101.152	114.598	89.4545	89.8167	98.7553	11.8764	105.858	97.7743	109.499	127.497
Glyma.01G058500	photosynthetic electron transfer B	117	1.33611	2.24104	4.64714	1.1957	2.355	1.59677	3.96051	2.96621	2.98996	6.97803	4.22368	1.89376	0.721396	1.5733	0.902063	0.740052	0.984204	0.401025	3.09671	1.37052	1.28492	2.10195	1.96352	0.839726	1.59797	0.401784	3.27484	1.81285	1.77186	1.17869		1.6345	3.26419	4.64714	0.627209	2.54326	1.77418	1.58193	0.669766	1.90943	1.63599	1.44928	0.539084	1.06898	0.862689	1.30052	1.19724
Glyma.01G058600	ATP binding;nucleic acid binding;helicases	598	0.731309	1.85674	1.417	1.08709	1.27303	0.479403	0.736817	0.912036	1.92872	0.947636	1.1313	0.53954	1.4327	1.08573	0.484278	0.806661	0.952343	0.403669	0.486615	0.676278	0.78578	0.487161	0.608958	0.147874	1.15574	1.26635	0.840645	2.15476	1.35438	0.563247		1.17361	1.06873	1.417	1.74085	1.35005	0.298596	0.403627	0.6611	0.84379	0.965082	0.7184	0.244227	0.820627	0.95032	0.380717	0.585371
Glyma.01G058700	Zinc finger (CCCH-type) family protein / RNA recognition motif (RRM)-containing protein	77	0	0	0	0	0	0	0	0	0	0	0	0	0	0	0	0	0	0	0	0	0	0	0	0	0	0	0	0	0	0		0	0	0	0	0	0	0	0	0	0	0	0	0	0	0	0
Glyma.01G058800	0	78	0.415752	0.012585	0.346141	0.011104	0.196396	0.214989	0.01119	0.207405	0.364395	0.023899	0.151722	0.167748	0.066005	0.016527	0.034334	0.029723	0.0366472	0.0209762	0.06497	0	0.536381	0.005567	0.151729	0.258115	0.250079	1.08621	0.684481	0.02339	0.511039	0.471453		0.665281	0.292248	0.346141	0.007789	0.327865	0.269506	0.007082	0.039056	0.016563	0.007293	0.0174985	0.0150361	0.704742	0.034316	0.010582	0.047211
Glyma.01G058900	ATP binding;nucleic acid binding;helicases	609	2.321	1.96993	1.66152	1.78974	1.93554	0.28642	1.9971	1.70365	2.59791	1.98582	2.07112	0.376517	1.21661	1.52021	1.57115	1.50693	1.45373	0.160483	2.35246	2.5428	2.10355	1.60863	2.15186	0.404352	1.35021	2.89823	1.64317	2.04109	1.98318	0.672538		1.59646	2.19805	1.66152	1.45942	1.72886	0.323937	2.67608	1.69747	1.73331	2.16851	2.06884	0.45796	1.52077	1.95325	1.09609	1.79085
Glyma.01G059000	Pentatricopeptide repeat (PPR) superfamily protein	509	2.4773	2.90291	3.02053	2.4351	2.70896	0.296288	2.47523	3.02687	5.90081	2.91613	3.57976	1.5656	2.69737	3.18722	1.79656	4.15042	2.95789	0.98171	1.12282	1.87212	0.819582	1.37479	1.29733	0.445377	3.6364	3.49707	3.58386	2.24653	3.24097	0.665445		4.68932	4.31765	3.02053	3.65183	3.91983	0.737323	2.26743	3.69723	3.54954	3.61087	3.28127	0.678601	3.17863	3.38209	2.35765	2.94743
Glyma.01G059100	Protein of unknown function, DUF647	440	8.32458	6.79316	15.2935	8.11052	9.63044	3.83562	5.64449	7.9016	6.0261	7.65509	6.80682	1.13705	8.68796	7.20854	7.76361	7.66556	7.83142	0.620149	7.9663	7.46522	9.19103	9.60372	8.55657	1.0064	6.51922	7.86398	7.51154	9.00405	7.7247	1.02547		13.3737	13.3485	15.2935	12.8667	13.7206	1.07424	14.2726	15.8136	15.4013	13.6321	14.7799	1.00492	10.7104	13.5301	13.7205	9.57178
Glyma.01G059200	Rubisco methyltransferase family protein	167	0	0	0	0	0	0	0	0.239839	0	0	0.0599597	0.11992	0	0	0.290115	0.11671	0.101706	0.137127	0	0	0	0	0	0	0.113003	0	0	0.456407	0.142352	0.21604		0	0	0	0	0	0	0	0.289479	0.196179	0.219327	0.176246	0.124013	0	0	0	0
Glyma.01G059400	UDP-Glycosyltransferase superfamily protein	125	0.286107	0	0.771987	0	0.264524	0.364203	0.307678	0	0	0	0.0769195	0.153839	0.261007	0	0	0	0.0652517	0.130503	0	0	0	0	0	0	0	0	0	0.293441	0.0733603	0.146721		0	0.052172	0.771987	0	0.20604	0.378099	0	0	0.222728	0.88709	0.277454	0.419767	0	0	0	0
Glyma.01G059450	ATP binding;nucleic acid binding;helicases	605	1.38888	1.73701	2.45794	1.74923	1.83326	0.448711	1.64444	1.89095	2.5602	1.28171	1.84432	0.538869	2.37211	2.52086	1.59856	2.16383	2.16384	0.404301	1.85321	2.06104	0.853554	1.44853	1.55408	0.531778	1.39556	2.37031	2.25782	1.43998	1.86592	0.519826		2.72527	2.53088	2.45794	2.29281	2.50172	0.179244	1.85612	1.88869	2.89902	3.59743	2.56032	0.84406	1.77325	2.83166	1.46093	1.76026
Glyma.01G059900	0	463	0	0	0	0	0	0	0	0	0	0	0	0	0	0	0	0	0	0	0	0	0	0	0	0	0	0	0	0	0	0		0	0	0	0	0	0	0	0	0	0	0	0	0	0	0	0
Glyma.01G060001	ABI five binding protein 3	408	0.571863	0	1.74547	0.778894	0.774056	0.726569	0.917032	1.60431	0.095406	1.11865	0.93385	0.629004	0.128545	0.095944	0.23845	0.639859	0.275699	0.250311	0.933243	0.368599	0.855438	1.04998	0.801815	0.299672	0.658703	0.061562	0.371875	0.689768	0.445477	0.29323		2.08687	2.54653	1.74547	3.30415	2.42075	0.674214	1.12006	2.39639	0.86665	1.12518	1.37707	0.690179	1.77663	2.55848	1.77558	3.67287
Glyma.01G060300	ADP-ribosylation factor-like A1C	53	0	0	0	0	0	0	0	0	0	0	0	0	0	0	0	0	0	0	0	0	0	0	0	0	0	0	0	0	0	0		0	0	0	0	0	0	0	0	0	0	0	0	0	0	0	0
Glyma.01G060450	HMG (high mobility group) box protein	220	0	0	0	0	0	0	0	0	0	0	0	0	0	0	0	0	0	0	0	0	0	0	0	0	0	0	0	0	0	0		0	0	0	0	0	0	0	0	0	0	0	0	0	0	0	0
Glyma.01G060600	RNA helicase family protein	706	9.55484	8.29176	11.0643	10.5299	9.86021	1.21815	11.0359	10.0194	10.6383	11.3037	10.7493	0.558158	8.83359	10.6958	9.89126	12.6738	10.5236	1.62369	9.93066	11.2057	10.3858	10.4435	10.4914	0.528568	9.35928	9.58707	8.86926	11.1051	9.73017	0.964294		15.1727	13.1786	11.0643	11.8855	12.8253	1.79065	11.2795	11.0782	10.2564	14.464	11.7695	1.85005	12.1655	8.61253	12.4783	8.54439
Glyma.01G060700	0	155	0	0	0.208813	0.285349	0.12354	0.146034	0	0.216662	0.829013	0.615248	0.415231	0.37553	0	0.203096	0	0.00883	0.0529815	0.100163	0	0.113719	0	0.021881	0.0339	0.0542032	0.191817	0.229645	0	0	0.105366	0.122642		0.143876	0.013656	0.208813	1.13245	0.374698	0.511642	0.208724	0	0.254857	0	0.115895	0.135143	0.223138	0	0.219003	0.165186
Glyma.01G060800	SPIRAL1-like1	109	37.3833	31.2155	23.0445	33.1985	31.2104	6.0205	34.6792	40.6735	40.1657	31.624	36.7856	4.38253	35.2885	42.7541	38.0402	31.4212	36.876	4.76732	25.071	39.5365	29.8223	38.6649	33.2737	7.01153	40.835	34.5097	35.1268	46.9375	39.3523	5.80343		26.3738	28.7447	23.0445	28.1162	26.5698	2.55526	27.222	31.9093	29.342	23.5155	27.9972	3.54963	18.0378	19.4133	20.8136	23.1854
Glyma.01G060900	0	266	1.37802	3.30314	0.159672	4.1914	2.25806	1.82645	1.80641	1.2762	5.66854	0	2.18779	2.44121	1.80281	2.44616	0.389333	0.791471	1.35744	0.938298	0.621048	0.658542	1.0209	0.228534	0.632255	0.32396	4.2331	2.12969	0.800648	3.01048	2.54348	1.44702		0.104303	0	0.159672	1.1296	0.348394	0.524996	0	0.587787	0.088647	3.44554	1.03049	1.63069	0	0	0.069146	0
Glyma.01G061000	cytochrome P450, family 78, subfamily A, polypeptide 5	521	32.2964	35.0487	16.2279	29.1174	28.1726	8.32374	38.3745	33.561	31.431	34.9604	34.5817	2.91534	47.4385	30.3357	33.7793	26.7855	34.5847	9.03236	29.7146	25.0721	22.5238	27.4091	26.1799	3.08756	31.1365	22.2927	30.3137	41.5047	31.3119	7.87964		22.7421	26.0632	16.2279	26.3785	22.8529	4.71304	13.0079	40.8999	27.5965	40.1381	30.4106	13.1075	27.5015	14.8439	30.7039	16.6859
Glyma.01G061100	2-oxoglutarate (2OG) and Fe(II)-dependent oxygenase superfamily protein	77	0	0	0	0	0	0	0	0	0	0	0	0	1.26581	0	0	0	0.316452	0.632904	0	0	0	0	0	0	0	0	0	0	0	0		0	0	0	0	0	0	0	0	0.456744	0.945493	0.350559	0.451296	0	1.26242	0	0
Glyma.01G061200	Protein kinase superfamily protein	797	12.324	13.5545	12.2249	12.2146	12.5795	0.651873	10.9622	13.8882	10.729	14.9252	12.6262	2.10131	14.7799	12.0556	10.7288	12.0912	12.4139	1.70002	13.3659	11.4151	14.174	14.2533	13.3021	1.32035	12.1068	12.9799	11.7181	15.2942	13.0247	1.60234		15.409	14.8466	12.2249	11.637	13.5294	1.87535	15.4232	15.9767	15.4865	17.5247	16.1027	0.979703	15.7741	13.0424	14.6027	14.5717
Glyma.01G061500	auxin-like 1 protein	1312	6.61405	5.61103	8.98546	6.96504	7.0439	1.41583	5.64597	7.7403	6.49085	7.38383	6.81524	0.940115	7.00398	8.0421	7.01426	5.22082	6.82029	1.17225	5.6094	6.01823	7.49654	8.29659	6.85519	1.25718	6.6146	5.87384	6.80384	7.37435	6.66666	0.619387		9.66403	8.82299	8.98546	7.60798	8.77012	0.856118	10.6219	9.66717	8.9196	7.78941	9.24951	1.19702	7.93543	9.63805	9.03425	8.14979
Glyma.01G061700	Uncharacterised conserved protein UCP015417, vWA	647	1.9341	1.13093	5.40905	1.07126	2.38634	2.05319	1.83756	2.2387	0.957877	2.44152	1.86891	0.657163	2.07192	1.36247	2.53835	2.55082	2.13089	0.558663	2.67695	2.28569	3.35844	3.42355	2.93616	0.549596	0.488188	1.60884	2.17169	2.05205	1.58019	0.767204		6.30733	6.02238	5.40905	6.40842	6.03679	0.449283	7.31661	3.98417	4.82653	4.77152	5.22471	1.44671	4.58738	7.39991	4.56428	8.847
Glyma.01G061800	Uncharacterised protein family UPF0090	157	0	0	0	0	0	0	0	0	0	0	0	0	0	0	0	0	0	0	0	0	0	0	0	0	0	0	0	0	0	0		0	0	0	0	0	0	0	0	0	0	0	0	0	0	0	0
Glyma.01G061900	6-phosphogluconolactonase 1	262	18.4385	12.3509	14.4205	13.0396	14.5623	2.72359	18.0784	13.9015	12.1384	23.2995	16.8544	4.9665	16.1846	14.4396	13.3834	20.2285	16.059	3.01006	21.1894	18.3919	14.5921	19.2732	18.3617	2.77117	13.4055	17.2104	15.0408	14.5983	15.0638	1.58904		19.4188	17.8871	14.4205	16.9403	17.1667	2.09634	22.0265	18.3538	14.2896	10.6028	16.3182	4.95006	20.9551	14.2787	21.1392	22.9783
Glyma.01G062000	fructokinase-like 2	574	2.10872	4.6075	8.03815	4.29407	4.76211	2.45057	5.7033	5.34814	7.89132	4.20922	5.788	1.54025	2.60766	3.30929	2.99781	3.46354	3.09458	0.378016	3.18473	4.61041	2.18536	2.52118	3.12542	1.07355	2.14233	3.84718	4.6093	1.88502	3.12096	1.32008		14.9097	18.5779	8.03815	12.3183	13.461	4.4345	8.98041	9.71074	11.0145	10.2722	9.99444	0.861455	6.45484	8.60223	11.8055	12.4531
Glyma.01G062100	Dihydropterin pyrophosphokinase / Dihydropteroate synthase	418	0.844395	0.401112	2.00111	0.45321	0.924956	0.74421	0.759629	1.11512	0.766073	2.40873	1.26239	0.782065	0.97317	2.3809	0.758088	1.79235	1.47613	0.749924	1.7671	1.67201	1.03744	0.912002	1.34714	0.434804	0.911874	1.08764	1.22636	0.909994	1.03397	0.152942		2.44134	2.58061	2.00111	2.78876	2.45295	0.333349	1.59633	1.39308	2.71908	2.9821	2.17265	0.794495	1.7465	1.56215	2.42104	2.70667
Glyma.01G062200	0	39	0	0.602965	0	1.98226	0.646306	0.934892	0	0	0	0	0	0	0	0.039512	1.31132	0.376441	0.431818	0.61018	1.04839	0.14341	0.394807	0	0.396651	0.464122	0.444704	0.296987	1.75565	1.4643	0.99041	0.727735		0	0	0	0	0	0	0	1.30845	0	0.414202	0.430662	0.616905	0	0	0	0
Glyma.01G062251	ATPase E1	173	12.2175	11.4216	22.2232	10.7387	14.1502	5.41577	8.61632	13.2746	10.1115	13.2385	11.3102	2.32888	9.40416	7.46247	12.3489	10.2219	9.85936	2.02333	14.0565	9.72072	14.5698	12.0924	12.6099	2.20219	10.0452	7.70646	11.6129	9.35725	9.68046	1.61953		13.5141	25.5404	22.2232	15.5759	19.2134	5.62147	16.283	22.4858	19.161	20.1001	19.5075	2.56507	14.1682	16.5083	17.1431	21.863
Glyma.01G062300	Copper amine oxidase family protein	673	56.4091	50.7691	25.0603	60.8955	48.2835	16.0269	61.9545	67.8289	40.4638	42.2153	53.1156	13.8262	66.5651	51.8267	46.8978	41.6345	51.731	10.7294	42.952	66.0346	44.934	46.5217	50.1106	10.716	63.535	77.1045	55.9942	78.5173	68.7877	10.8796		10.4456	7.40511	25.0603	19.1502	15.5153	8.07869	10.8715	9.20599	14.29	13.3991	11.9416	2.32864	13.1006	44.1081	15.7607	17.9257
Glyma.01G062400	glutathione S-transferase THETA 2	243	0	0	0	0	0	0	0	0	0	0	0	0	0	0	0	0	0	0	0	0	0	0	0	0	0	0	0	0	0	0		0	0	0	0	0	0	0	0	0	0	0	0	0	0	0	0
Glyma.01G062500	0	83	0.106599	0.56915	0	0.456755	0.283126	0.272812	0	1.66103	0	2.07347	0.933625	1.09113	0	0.623285	0	0	0.155821	0.311643	0	0	0	0.345283	0.0863208	0.172642	0.617686	0	0	0	0.154421	0.308843		0	0	0	0.114034	0.0285085	0.057017	0	0	0	0	0	0	0.456814	0	0	0
Glyma.01G062600	0	121	0	0	0	0	0	0	0	0	0	0	0	0	0	0	0	0	0	0	0	0	0	0	0	0	0	0	0	0	0	0		0	0	0	0	0	0	0	0	0	0	0	0	0	0	0	0
Glyma.01G062700	Leucine-rich repeat receptor-like protein kinase family protein	1113	0	0	0	0	0	0	0	0	0	0	0	0	0	0	0	0	0	0	0	0	0	0	0	0	0	0	0	0	0	0		0	0	0	0	0	0	0	0	0	0	0	0	0	0	0	0
Glyma.01G062900	reversibly glycosylated polypeptide 3	369	25.1061	27.8792	56.3767	27.902	34.316	14.7656	22.5171	28.4383	33.791	29.9783	28.6812	4.685	25.7337	24.9788	39.2016	21.1433	27.7643	7.88527	30.2822	30.7398	38.2466	37.9731	34.3104	4.39258	31.5922	22.5473	21.5554	36.0118	27.9267	7.03172		33.0557	38.9923	56.3767	47.975	44.0999	10.2274	37.582	32.8765	39.7042	37.394	36.8892	2.87291	31.8588	31.0324	55.3888	50.5441
Glyma.01G063000	S-adenosyl-L-methionine-dependent methyltransferases superfamily protein	365	4.8199	7.40858	7.76323	5.28959	6.32033	1.48099	3.7678	5.63685	10.547	6.16684	6.52963	2.86914	8.6001	7.68508	4.24886	6.17668	6.67768	1.90269	5.84422	6.2805	4.64517	6.19142	5.74033	0.753973	6.83572	5.74749	5.31595	6.66739	6.14163	0.729218		4.78904	9.36206	7.76323	5.82825	6.93564	2.0336	5.47249	5.92528	7.32167	7.18181	6.47531	0.917179	5.46154	2.55604	2.60219	7.24249
Glyma.01G063100	0	115	0.175987	0.225582	0	0.264177	0.166436	0.116681	0.30324	0.227825	0.251862	0	0.195732	0.134226	0.393746	0	0.788662	0.669604	0.463003	0.350193	1.58645	1.04672	0.184219	0.822353	0.909938	0.580438	0	0.185349	0	1.43963	0.406246	0.694444		0	0	0	0.299653	0.0749133	0.149827	0	0	0	0	0	0	0	0	0	0
Glyma.01G063250	Plant-specific transcription factor YABBY family protein	175	0	0	0	0	0	0	0	0	0	0	0	0	0	0	0	0	0	0	0	0	0	0	0	0	0	0	0	0	0	0		0	0	0	0	0	0	0	0	0	0	0	0	0	0	0	0
Glyma.01G063500	0	1650	3.28713	3.65355	5.47201	3.45082	3.96588	1.01521	5.01835	4.70004	3.78431	4.74234	4.56126	0.53685	3.807	4.38399	4.39196	4.18884	4.19295	0.273909	4.97987	4.36942	5.42257	5.27395	5.01145	0.465878	3.61999	4.18218	3.82448	4.09554	3.93055	0.25706		6.49346	7.9406	5.47201	6.1062	6.50307	1.04677	5.51999	5.7508	5.58916	6.54253	5.85062	0.471303	5.09415	5.30846	5.18169	4.04476
Glyma.01G063600	Squamosa promoter-binding protein-like (SBP domain) transcription factor family protein	484	6.0002	4.91115	4.13842	6.09613	5.28648	0.935208	4.72935	7.4531	6.16427	5.92887	6.0689	1.11641	3.22888	7.5516	12.6725	4.17056	6.90589	4.26902	4.40616	8.60189	6.65948	6.65465	6.58054	1.71518	8.00028	4.20838	3.9406	5.88955	5.50971	1.87108		4.1938	4.84546	4.13842	6.2586	4.85907	0.986711	5.45597	1.8313	2.43681	3.89141	3.40387	1.61833	2.2899	3.70851	7.15283	3.06987
Glyma.01G063700	0	40	0	0	0	0	0	0	0	0	0	0	0	0	0	0	0	0	0	0	0	0	0	0	0	0	0	0	0	0	0	0		0	0	0	0	0	0	0	0	0	0	0	0	0	0	0	0
Glyma.01G063750	0	349	1.15533	0.089901	0.29884	0.527479	0.517888	0.461006	0.455825	0.325222	0.332385	0.891716	0.501287	0.267101	0.815053	1.51138	0.946947	0.517773	0.94779	0.416403	0.828282	0.155926	0.195192	0.93959	0.529748	0.41181	1.04838	0.56952	0.585516	1.47754	0.920239	0.432838		0.363793	0.494836	0.29884	0.511789	0.417314	0.103014	0.362628	0.922541	0.742721	0.318651	0.586635	0.293933	0.170158	0.982405	0.112861	0.838439
Glyma.01G063800	0	103	0	0	0	0.404904	0.101226	0.202452	0	0	0	0.168391	0.0420978	0.0841955	0	0	0	0	0	0	0	0	0	0	0	0	0	0	0	0.27402	0.068505	0.13701		0	0	0	0	0	0	0	0.066592	0	0	0.016648	0.033296	0	0	0	0
Glyma.01G064000	vacuolar ATP synthase subunit C (VATC) / V-ATPase C subunit / vacuolar proton pump C subunit (DET3)	103	0	0	0	0	0	0	0	0.125052	0.327507	0	0.11314	0.154592	0	0.159549	0	0.085664	0.0613033	0.0769455	0	0	0	0.092177	0.0230442	0.0460885	0.698546	0.332346	0.305928	0	0.334205	0.285914		0.089514	0	0	0	0.0223785	0.044757	0	0	0.197599	0	0.0493997	0.0987995	0	0	0.178553	0.875367
Glyma.01G064050	K-box region and MADS-box transcription factor family protein	247	0	0	0	0	0	0	0	0	0	0	0	0	0	0	0	0	0	0	0	0	0	0	0	0	0	0	0	0	0	0		0	0	0	0	0	0	0	0	0	0	0	0	0	0	0	0
Glyma.01G064100	K-box region and MADS-box transcription factor family protein	244	0	0	0	0.954195	0.238549	0.477098	0.149254	0.384037	0.524039	0.284361	0.335423	0.15833	0	0.281785	0	0.250678	0.133116	0.154233	0.177539	0	0	0	0.0443848	0.0887695	0.304612	0.269058	0	0	0.143418	0.166239		0	0	0	0	0	0	0.095979	0	0	0	0.0239947	0.0479895	0.648155	0	0.291143	0
Glyma.01G064200	Chaperone DnaJ-domain superfamily protein	573	14.4958	14.4362	12.544	15.2491	14.1813	1.15248	9.83606	12.2395	10.9332	11.8406	11.2124	1.06801	13.571	14.3671	19.3601	12.5908	14.9722	3.01409	14.6993	15.3644	19.4907	22.9976	18.138	3.87138	16.2805	12.6681	12.2512	18.6896	14.9724	3.06828		15.8791	15.7132	12.544	17.2125	15.3372	1.97935	18.3046	13.4997	14.3996	14.2097	15.1034	2.16902	13.7326	15.9223	20.5128	10.8465
Glyma.01G064400	0	105	0	0	0	0	0	0	0	0	0	0	0	0	0	0	0	0	0	0	0	0	0	0	0	0	0	0	0	0	0	0		0	0	0	0	0	0	0	0	0	0	0	0	0	0	0	0
Glyma.01G064500	ACT domain repeat 4	453	3.13679	2.24492	1.42102	3.40129	2.551	0.901236	2.79929	4.72633	4.21416	3.38906	3.78221	0.856081	2.29121	4.22976	4.77029	2.56151	3.46319	1.22239	3.53866	4.62466	5.68423	5.39157	4.80978	0.957976	5.35426	3.91481	3.92804	4.72865	4.48144	0.695279		1.38844	2.83722	1.42102	2.67116	2.07946	0.782169	1.76066	2.28124	3.13393	1.60413	2.19499	0.689639	1.0488	1.88505	1.79943	1.89833
Glyma.01G064600	histone-lysine N-methyltransferase ASHH3	233	0	0	0	0.154476	0.038619	0.077238	0	0.080822	0.09974	0	0.0451405	0.0526928	0	0	0.09958	0	0.024895	0.04979	0	0	0	0	0	0	0	0.066665	0	0	0.0166663	0.0333325		0	0	0	0	0	0	0	0	0	0	0	0	0	0	0.067388	0
Glyma.01G064800	18S pre-ribosomal assembly protein gar2-related	518	5.49727	4.72048	7.49676	5.8838	5.89958	1.16952	5.69177	5.14571	4.5031	4.72771	5.01707	0.522706	5.09986	7.60184	5.08516	6.43341	6.05507	1.20952	4.99689	4.78005	4.85394	5.42252	5.01335	0.287246	4.70239	6.75547	6.69475	5.21554	5.84204	1.04128		6.88216	6.31122	7.49676	9.7037	7.59846	1.48464	7.32465	7.99909	9.65871	9.08237	8.51621	1.05088	8.03802	9.95631	5.84944	5.64575
Glyma.01G064900	0	139	0	0	0	0.162224	0.040556	0.081112	0	0	0	0.148872	0.037218	0.074436	0	0	0	0.171159	0.0427898	0.0855795	0	0	0	0	0	0	0	0	0	0.136967	0.0342418	0.0684835		0	0	0	0	0	0	0.14651	0.151206	0.138132	0	0.108962	0.0728423	0	0	0	0
Glyma.01G065000	BSD domain-containing protein	300	19.3419	18.5954	14.6018	21.3563	18.4738	2.83253	16.8686	20.5926	18.0875	15.8047	17.8384	2.05944	16.1501	19.5738	14.8708	14.6922	16.3217	2.2632	16.3694	16.2634	18.2258	19.7654	17.656	1.67019	16.5826	20.6672	19.7961	20.6053	19.4128	1.92807		18.8868	15.7845	14.6018	14.102	15.8438	2.14784	11.6985	14.5773	19.944	15.6896	15.4773	3.41984	14.2815	15.2697	15.0499	17.0269
Glyma.01G065100	Serine carboxypeptidase S28 family protein	504	4.76444	16.0203	0.375098	9.82174	7.7454	6.73283	7.52614	5.67076	26.2649	4.57673	11.0096	10.2428	4.79127	10.1095	2.20991	6.4664	5.89427	3.31092	4.14792	7.37488	1.77094	3.23859	4.13308	2.37271	13.0214	11.3139	7.17805	3.28485	8.69955	4.36451		0.933183	0.354365	0.375098	0.325558	0.497051	0.291463	0	0.172357	0.06755	0.111635	0.0878855	0.0726564	0.154888	0	0.497776	0
Glyma.01G065400	Prolyl oligopeptidase family protein	253	0.059595	0.195289	0.44125	0.289283	0.246354	0.160534	1.23374	0	1.22608	1.43062	0.972609	0.65528	0.277593	0.134469	0	0.212061	0.156031	0.119342	0.4985	0.447925	0.075016	1.2735	0.573734	0.503281	0.355826	0.168387	0.304082	0.423613	0.312977	0.108108		0.316433	0	0.44125	0.158948	0.229158	0.191523	0.893521	0.436149	0.700791	0.327023	0.589371	0.256401	0.640049	0.490311	0.339041	0.635365
Glyma.01G065500	Prolyl oligopeptidase family protein	377	0.258635	0.427798	0	0.480612	0.291761	0.216327	0.341747	0.795457	0	1.07946	0.554167	0.478324	0	0.050217	0.618558	0	0.167194	0.301839	0.61156	0.315593	0.635521	0.569004	0.532919	0.147472	0.576817	0	0.75777	0.240136	0.393681	0.33895		0.655829	0.364324	0	0.470731	0.372721	0.276133	0.094725	0	0.091077	0.30757	0.123343	0.130401	0.653961	0.304473	1.33905	0.169786
Glyma.01G065600	NB-ARC domain-containing disease resistance protein	887	0.529671	0.404906	2.10703	0.343658	0.846317	0.844034	0.465932	0.433559	0.705365	0.814767	0.604906	0.185119	0.110728	0.490495	0.742517	0.643351	0.496773	0.277456	1.15259	0.746987	0.987082	1.16792	1.01364	0.195719	0.513582	0.437434	0.771415	0.607316	0.582437	0.143873		1.53651	0.811317	2.10703	1.7311	1.54649	0.544324	1.46354	1.52872	2.02654	1.4734	1.62305	0.270516	1.17003	2.91033	1.0846	1.56613
Glyma.01G065800	Pectin lyase-like superfamily protein	370	0	0	0	0	0	0	0	0	0	0	0	0	0	0	0	0	0	0	0	0	0	0	0	0	0	0	0	0	0	0		0	0	0	0	0	0	0	0	0	0	0	0	0	0	0	0
Glyma.01G066000	Pectin lyase-like superfamily protein	370	0	0	0	0	0	0	0	0	0	0	0	0	0	0	0	0	0	0	0	0	0	0	0	0	0	0	0	0	0	0		0	0	0	0	0	0	0	0	0	0	0	0	0	0	0	0
Glyma.01G066100	0	63	0	0	0	0	0	0	0	0	0	0	0	0	0	0	0	0	0	0	0	0	0	0	0	0	0	0	0	0	0	0		0	0	0	0	0	0	0	0	0	0	0	0	0	0	0	0
Glyma.01G066200	Pectin lyase-like superfamily protein	370	0	0	0	0	0	0	0	0	0	0	0	0	0	0	0	0	0	0	0	0	0	0	0	0	0	0	0	0	0	0		0	0	0	0	0	0	0	0	0	0	0	0	0	0	0	0
Glyma.01G066300	O-fucosyltransferase family protein	522	0	0	0	0	0	0	0	0	0	0	0	0	0	0	0	0	0	0	0	0	0	0	0	0	0	0	0	0	0	0		0	0	0	0	0	0	0	0	0	0	0	0	0	0	0	0
Glyma.01G066500	BES1-interacting Myc-like protein 2	337	12.3882	9.11318	11.126	10.5985	10.8065	1.35577	9.33166	11.3657	6.95913	10.8918	9.63707	1.98554	12.423	11.4311	9.78136	10.1488	10.9461	1.21228	10.162	10.9135	10.7061	12.169	10.9877	0.848927	12.1341	11.5507	9.42593	10.4144	10.8813	1.20466		17.8904	17.1147	11.126	12.0374	14.5422	3.45314	14.1211	13.8206	10.8864	14.0303	13.2146	1.55724	13.7409	13.9941	14.8222	17.3216
Glyma.01G066600	phosphoinositide 4-kinase gamma 7	640	21.6078	31.2676	20.0867	28.8393	25.4504	5.44238	14.0272	22.6753	27.7519	19.1145	20.8922	5.78859	27.6668	28.7262	21.133	17.594	23.78	5.31808	21.4367	21.9794	21.6694	25.9394	22.7562	2.13374	27.7851	22.927	20.3479	29.7426	25.2007	4.32154		29.7561	25.3064	20.0867	27.7767	25.7315	4.18029	28.8957	25.8594	19.367	25.7372	24.9648	4.00764	22.0518	37.497	28.789	25.2763
Glyma.01G067000	UDP-Glycosyltransferase superfamily protein	467	21.5852	20.3223	51.4471	17.8733	27.807	15.8352	14.2544	24.4412	14.9445	21.5114	18.7879	4.99007	22.7733	12.2011	28.0468	18.0787	20.275	6.74918	33.9775	24.1022	32.8051	30.0858	30.2427	4.40624	20.5471	17.0828	19.1008	24.3912	20.2805	3.08681		24.0959	38.34	51.4471	42.3941	39.0692	11.3871	22.8873	31.1042	33.7965	26.081	28.4672	4.90524	39.2947	60.5695	30.4609	32.335
Glyma.01G067100	GDSL-like Lipase/Acylhydrolase superfamily protein	359	0	0	0	0	0	0	0	0	0	0	0	0	0	0	0	0.078031	0.0195078	0.0390155	0	0	0	0	0	0	0	0	0	0	0	0		0	0	0	0	0	0	0	0.091637	0	0.113804	0.0513602	0.0599922	0	0	0.095381	0
Glyma.01G067200	RNA polymerase II large subunit	192	3.39993	1.58535	1.63775	1.00693	1.90749	1.0352	1.99928	2.2941	2.09505	2.4013	2.19743	0.183167	0.617191	0.964789	3.23089	3.67004	2.12073	1.55238	1.83865	1.82165	2.31013	0.948035	1.72962	0.568103	1.48333	2.00671	1.54937	2.66769	1.92677	0.546026		2.73145	3.32292	1.63775	1.58136	2.31837	0.853658	3.1217	3.1028	3.1485	2.94845	3.08036	0.0899198	4.99026	3.17814	2.24093	3.24056
Glyma.01G067300	0	306	0	0	0	0	0	0	0	0	0	0	0	0	0	0	0	0	0	0	0	0	0	0	0	0	0	0	0	0	0	0		0	0	0	0	0	0	0	0	0	0	0	0	0	0	0	0
Glyma.01G067400	sugar transporter 1	537	7.24456	3.34406	2.05044	3.71816	4.0893	2.22155	4.61156	6.36001	2.18096	7.71199	5.21613	2.38855	3.81245	7.78919	6.50582	9.16359	6.81776	2.27858	5.76718	3.38788	3.3031	7.72174	5.04497	2.11871	3.00248	4.39961	6.60329	5.65389	4.91482	1.56201		5.68632	2.3385	2.05044	4.10595	3.5453	1.69207	3.05028	5.32873	4.0944	3.63521	4.02716	0.967217	3.60546	3.22404	3.35143	1.56938
Glyma.01G067600	0	86	0	0	0	0	0	0	0	0	0	0	0	0	0	0	0	0	0	0	0	0	0	0	0	0	0	0	0	0	0	0		0	0	0	0	0	0	0	0	0	0	0	0	0	0	0	0
Glyma.01G067700	myb domain protein 92	314	0	0	0	0.120878	0.0302195	0.060439	0	0	0	0	0	0	0	0	0	0.152624	0.038156	0.076312	0	0.296774	0	0	0.0741935	0.148387	0	0	0.127658	0	0.0319145	0.063829		0	0	0	0	0	0	0	0	0	0	0	0	0	0	0	0
Glyma.01G067800	Transducin/WD40 repeat-like superfamily protein	348	7.047	5.07584	9.27051	6.38353	6.94422	1.7538	9.225	7.74998	8.4041	9.23435	8.65336	0.717064	6.00893	10.343	8.14902	7.71574	8.05418	1.78377	9.43782	8.36009	11.0907	7.53367	9.10558	1.536	4.94285	9.33075	8.93854	8.28758	7.87493	2.00151		11.1462	15.5138	9.27051	10.1944	11.5312	2.7633	9.5091	10.0891	11.0611	11.474	10.5333	0.896248	8.46721	10.7665	10.0944	8.3836
Glyma.01G067900	Chaperone protein htpG family protein	794	82.7827	93.8135	77.6793	96.2622	87.6344	8.85555	125.35	114.429	153.673	96.5818	122.509	23.9221	103.602	86.5012	86.2245	96.7709	93.2748	8.45519	97.5889	95.8617	84.8309	80.2933	89.6437	8.41394	81.9589	113.152	116.075	91.2984	100.621	16.6437		131.541	136.892	77.6793	79.4317	106.386	32.2181	90.5936	89.3027	76.3079	79.5067	83.9277	7.09299	90.8381	120.494	128.463	80.3357
Glyma.01G068000	Pectin lyase-like superfamily protein	370	0.233108	0	0	0	0.058277	0.116554	0	0	0	0	0	0	0	0	0	0	0	0	0	0	0	0	0	0	0	0	0	0	0	0		0	0	0	0	0	0	0	0	0	0	0	0	0	0	0	0
Glyma.01G068100	senescence-related gene 1	250	1.0337	1.57185	0.533598	2.43285	1.393	0.8126	1.2222	0.779058	1.32417	0.941595	1.06676	0.250905	0.560732	2.57186	1.20252	1.51653	1.46291	0.839517	1.72171	1.16618	0.549522	0.491482	0.982223	0.579866	1.73535	1.93857	1.40247	0.741916	1.45458	0.523985		0.895534	0.523756	0.533598	0.296795	0.562421	0.247553	0.120797	0.408922	0.474905	0.307964	0.328147	0.154341	0.399713	0	0.054782	0.307409
Glyma.01G068200	basic helix-loop-helix (bHLH) DNA-binding superfamily protein	551	9.06844	7.72183	9.23256	7.69345	8.42907	0.835807	8.61781	8.77535	7.86699	8.98941	8.56239	0.487971	8.99518	7.06946	7.68865	8.68524	8.10963	0.889699	7.50772	9.25679	7.84221	9.87273	8.61986	1.12797	8.21026	9.62962	8.36216	9.46262	8.91617	0.733228		16.3108	13.0764	9.23256	9.94572	12.1414	3.24247	11.6619	12.2452	15.0881	15.4165	13.6029	1.92406	11.5953	8.76994	10.8918	7.4584
Glyma.01G068600	WPP domain-interacting protein 2	682	6.45892	5.35459	7.0025	6.61692	6.35823	0.706975	5.37569	4.63186	5.74893	8.28127	6.00943	1.58413	6.84212	5.50909	9.17474	8.55518	7.52028	1.66464	8.26428	7.16279	9.90191	9.46315	8.69803	1.23556	5.13842	5.66529	6.53143	7.32352	6.16466	0.962641		9.00437	7.76938	7.0025	6.95106	7.68183	0.957829	10.0187	7.69211	9.42119	9.80612	9.23453	1.0576	7.43338	5.47295	8.56328	6.64509
Glyma.01G068800	0	65	2.3918	2.61249	2.23915	1.42094	2.16609	0.519876	2.00176	1.65874	0.821734	0.535673	1.25448	0.689396	3.22136	1.64596	1.78877	2.44049	2.27415	0.719975	1.98844	1.42628	2.2491	2.6454	2.0773	0.511197	2.6477	1.22996	1.90907	2.75492	2.13541	0.711173		3.54525	7.18591	2.23915	6.70811	4.9196	2.40892	3.74791	0.989721	2.52583	2.96863	2.55802	1.16118	8.41967	4.55009	1.81825	1.62157
Glyma.01G068900	0	117	10.2898	5.05244	8.22678	7.3312	7.72505	2.17008	4.67517	13.8284	5.30293	9.45151	8.31449	4.24302	5.95414	6.92773	13.4381	12.3949	9.67872	3.78378	9.22857	15.4436	14.1568	11.5534	12.5956	2.76717	10.7874	10.6099	11.1235	16.0603	12.1453	2.61871		3.91852	7.19456	8.22678	10.4487	7.44714	2.71613	9.92981	9.02813	23.2931	5.35987	11.9027	7.84656	12.9915	15.1811	22.4002	14.7093
Glyma.01G069000	0	50	0	0	0	0	0	0	0	0	0	0	0	0	0	0	0	0	0	0	0	0	0	0	0	0	0	0	0	0	0	0		0	0	0	0	0	0	0	0	0	0	0	0	0	0	0	0
Glyma.01G069150	RNA binding Plectin/S10 domain-containing protein	57	0	0	0	0	0	0	0	0	0	0	0	0	0	0	0	0	0	0	0	0	0	0	0	0	0	0	0	0	0	0		0	0	0	0	0	0	0	0	0	0	0	0	0	0	0	0
Glyma.01G069200	basic leucine-zipper 42	199	1.44526	0.186209	0	0.977778	0.652312	0.677609	1.46978	0.175728	0	0.544358	0.547465	0.655381	1.22881	1.24191	0.910154	1.40112	1.1955	0.205723	0.536669	1.70143	0.404428	1.34587	0.9971	0.627424	0.465469	0.363585	0.193032	0.872276	0.473591	0.288577		0	0	0	0	0	0	0	0	0	0	0	0	0	0	0	0
Glyma.01G069300	phytosulfokine 1 precursor	95	0	0	0	0	0	0	0	0	0	0	0	0	0	0	0	0	0	0	0	0	0	0	0	0	0	0	0	0	0	0		0	0	0	0	0	0	0	0	0	0	0	0	0	0	0	0
Glyma.01G069400	TCP-1/cpn60 chaperonin family protein	606	61.4994	70.6634	54.4503	63.1193	62.4331	6.65346	56.5254	52.2942	86.3426	47.0118	60.5435	17.6342	59.7542	62.3917	37.1163	54.7456	53.502	11.3747	41.3468	52.2941	30.6773	39.1314	40.8624	8.9004	62.2617	62.5183	57.6915	59.5301	60.5004	2.30981		68.0189	61.0053	54.4503	48.4756	57.9875	8.42071	51.4661	59.852	64.9409	67.9085	61.0419	7.19867	43.2514	49.935	49.5594	41.3745
Glyma.01G069500	0	49	17.4817	15.4633	31.4994	14.537	19.7454	7.93191	20.1194	9.47481	7.82249	19.0953	14.128	6.37658	16.507	13.433	12.3148	17.4488	14.9259	2.44347	16.8555	19.8228	16.8167	14.4452	16.9851	2.20221	19.9455	10.8474	17.2584	12.6891	15.1851	4.16357		19.359	37.2558	31.4994	24.5313	28.1614	7.84242	19.1328	20.2809	18.1646	18.9538	19.133	0.873231	22.821	17.0892	25.9723	28.273
Glyma.01G069600	0	104	0	0	0	0	0	0	0	0	0	0	0	0	0	0	0	0	0	0	0	0	0	0.155635	0.0389087	0.0778175	0	0	0	0	0	0		0.057869	0	0	0	0.0144672	0.0289345	0	0	0	0	0	0	0	0	0.09749	0
Glyma.01G069650	0	172	0	0	0	0	0	0	0	0	0	0	0	0	0	0	0	0.041904	0.010476	0.020952	0	0.072258	0	0	0.0180645	0.036129	0	0	0	0.02894	0.007235	0.01447		0	0	0	0	0	0	0	0	0	0	0	0	0	0	0	0
Glyma.01G069700	0	35	0	0	0	0	0	0	0	0	0	0	0	0	0	0	0	0	0	0	0	0	0	0	0	0	0	0	0	0	0	0		0	0	0	0	0	0	0	0	0	0	0	0	0	0	0	0
Glyma.01G069750	0	47	0	0	0	0	0	0	0	0	0	0	0	0	0	0	0	0	0	0	0	0	0	0	0	0	0	0	0	0	0	0		0	0	0	0	0	0	0	0	0	0	0	0	0	0	0	0
Glyma.01G069850	0	253	3.44566	2.1277	4.76935	2.27329	3.154	1.22792	3.38913	3.51217	1.73869	3.30588	2.98646	0.836157	2.67098	3.19573	3.48616	3.68687	3.25994	0.441378	4.92243	2.81494	4.13791	4.70382	4.14478	0.946183	1.87004	1.92402	2.10021	2.06323	1.98938	0.109926		3.09683	4.90029	4.76935	7.59377	5.09006	1.86014	3.21081	5.97957	5.66315	6.13648	5.2475	1.37199	4.70556	3.83017	2.65947	8.06811
Glyma.01G070150	Peroxidase superfamily protein	338	0	0	0.126277	0	0.0315693	0.0631385	0	0.084145	0.073991	0.05279	0.0527315	0.0375028	0	0	0.089305	0.05923	0.0371338	0.0446016	0	0.031602	0.113712	0.127418	0.068183	0.0620988	0	0.024768	0.326966	0.408155	0.189972	0.207969		0	0.205082	0.126277	0	0.0828397	0.10092	0	0.046718	0	0.046528	0.0233115	0.0269179	0.050482	0	0.066716	0
Glyma.01G070200	Phosphoribulokinase / Uridine kinase family	665	1.56092	1.37599	0.543738	1.14679	1.15686	0.442456	2.431	2.35858	1.5814	2.3025	2.16837	0.394832	1.1813	1.5019	1.00965	0.864206	1.13926	0.274307	1.18374	1.3173	0.786682	2.02585	1.32839	0.516705	1.55035	1.82363	1.65679	0.952668	1.49586	0.379192		0.583527	0.919448	0.543738	1.24628	0.823248	0.328533	0.4585	1.25154	1.59339	0.692128	0.998889	0.517488	1.13228	0.810413	0.716683	0.577107
Glyma.01G070300	transferases;folic acid binding	319	0.118801	0.077343	0.531084	0.14192	0.217287	0.210897	0.389941	0.057242	0.072163	0.251791	0.192784	0.158402	0.053452	0.210986	0.220871	0	0.121327	0.111467	0.462589	0.285615	0.15743	0.043168	0.2372	0.179959	0	0.20765	0.437624	0	0.161319	0.208597		0.640297	0.279592	0.531084	0.348264	0.449809	0.165506	0.167187	0.07411	0.271764	0	0.128265	0.117603	0.405611	0.076669	0.235849	0.070337
Glyma.01G070400	0	114	0.000128	0	0	0	3.2e-05	6.4e-05	0	0	0	0	0	0	0	0	0	0	0	0	0	0	0	0	0	0	0	0	0	0	0	0		0	0	0	0	0	0	0	0	0	0	0	0	0	0	0	0
Glyma.01G070601	chlorsulfuron/imidazolinone resistant 1	401	6.71133	6.52456	6.77888	7.82664	6.96035	0.587459	9.11683	8.09604	4.87345	6.89974	7.24652	1.82314	6.32064	8.00177	8.58803	8.0777	7.74704	0.985918	8.70082	10.4619	8.13828	10.4496	9.43763	1.19781	8.18355	7.31699	8.25901	7.63991	7.84987	0.449735		10.2948	13.1156	6.77888	9.32905	9.87959	2.618	13.3718	8.52551	10.4139	9.35999	10.4178	2.11547	9.20871	10.9365	10.597	11.4849
Glyma.01G070700	0	219	0	0	0	0	0	0	0	0	0	0	0	0	0	0	0	0	0	0	0	0	0	0	0	0	0	0	0	0	0	0		0	0	0	0	0	0	0	0	0	0	0	0	0	0	0	0
Glyma.01G071000	Nucleic acid-binding, OB-fold-like protein	281	0	0	0	0	0	0	0	0	0	0	0	0	0	0	0	0	0	0	0	0	0	0	0	0	0	0	0	0	0	0		0	0	0	0	0	0	0	0	0	0	0	0	0	0	0	0
Glyma.01G071100	Adenosylmethionine decarboxylase family protein	356	194.086	129.364	99.8763	129.673	138.25	39.7605	158.362	200.855	105.675	191.171	164.016	42.9349	135.44	134.321	301.012	157.495	182.067	80.0117	205.796	192.039	277.063	201.597	219.124	39.0527	139.714	133.873	118.721	160.232	138.135	17.1834		64.2737	85.1281	99.8763	146.813	99.0228	35.0486	156.707	74.4141	67.3527	71.3723	92.4615	42.9278	94.209	159.371	184.938	109.426
Glyma.01G071300	0	36	0.832607	0	0	0	0.208152	0.416303	0	0	0	2.13767	0.534418	1.06884	0.320116	0	0	0	0.080029	0.160058	0	0.329554	0.752013	1.42256	0.626032	0.613771	0	0	2.00729	0	0.501823	1.00365		0.745154	0	0	0	0.186288	0.372577	0.608937	0	0	0	0.152234	0.304468	2.04477	0	0.791542	0
Glyma.01G071301	conserved peptide upstream open reading frame 9	54	6.57334	3.28811	2.12973	6.38646	4.59441	2.22925	5.03729	5.7966	4.94203	8.47724	6.06329	1.6541	3.92907	4.1336	10.6324	5.7494	6.11112	3.12223	6.89579	4.4852	5.90727	7.38349	6.16794	1.27892	2.1605	2.40195	5.27111	5.04637	3.71998	1.66678		1.1763	4.82372	2.12973	3.43771	2.89187	1.58682	4.19692	1.45111	1.2045	2.13461	2.24678	1.35832	2.98974	4.36076	3.86644	2.11393
Glyma.01G071400	0	51	0	0	0	0.123891	0.0309728	0.0619455	1.34233	0	1.02155	0.574007	0.734473	0.582267	0.467249	0	0.257121	0.309822	0.258548	0.194108	0	1.13322	0.477749	0	0.402743	0.536542	0	0	0	0.264749	0.0661873	0.132375		0	0.705565	0	0	0.176391	0.352782	0	0	0.071901	0	0.0179753	0.0359505	0	0	0	0
Glyma.01G071600	NSP-interacting kinase 2	622	4.43113	1.39601	2.25226	2.50166	2.64527	1.28128	4.85869	2.50708	1.31238	3.82701	3.12629	1.54552	3.14695	3.60124	3.19083	3.28021	3.30481	0.205251	2.13766	2.50031	2.00738	3.02846	2.41845	0.457032	3.02726	4.07036	3.24771	4.0569	3.60056	0.542255		2.70036	4.74801	2.25226	5.83727	3.88447	1.69562	2.55631	4.40313	2.47171	3.42037	3.21288	0.901883	3.53951	2.95024	2.04504	2.30586
Glyma.01G071700	fatty acid desaturase 8	196	0.219258	0	0	1.05796	0.319305	0.503169	0	0.707404	0	0	0.176851	0.353702	0.974633	0	0.064482	0.37579	0.353726	0.44527	0	0.287952	0	0	0.071988	0.143976	0	0.164991	0.511647	0	0.169159	0.241209		0	0	0	0	0	0	0	0	0	0	0	0	0	0	0.46714	0
Glyma.01G071800	F-box/RNI-like superfamily protein	422	3.6877	3.31045	4.45256	2.3973	3.462	0.854147	2.16559	3.35623	1.77034	3.2107	2.62572	0.778726	2.00531	2.5594	3.72145	2.8469	2.78327	0.716372	3.48579	2.4391	3.9814	2.37241	3.06967	0.793345	2.13387	3.32185	3.35443	2.42514	2.80882	0.622806		4.18431	3.14756	4.45256	5.19574	4.24504	0.847554	4.09593	4.21072	4.97232	4.80964	4.52215	0.433573	3.96054	3.41904	2.20456	3.93812
Glyma.01G072000	NB-ARC domain-containing disease resistance protein	533	0	0.103466	0	0	0.0258665	0.051733	0	0	0	0	0	0	0	0.076408	0.088159	0	0.0411418	0.047748	0	0	0	0	0	0	0	0	0.109094	0.123755	0.0582123	0.0674837		0	0	0	0	0	0	0	0	0	0	0	0	0	0	0	0
Glyma.01G072300	NB-ARC domain-containing disease resistance protein	1070	0.042792	0	0	0.123858	0.0416625	0.0583921	0.026826	0	0	0	0.0067065	0.013413	0.163043	0.141022	0.050204	0	0.0885673	0.0766247	0	0	0	0.064877	0.0162193	0.0324385	0.036843	0.067407	0.059642	0	0.040973	0.0302387		0	0	0	0	0	0	0	0	0	0	0	0	0	0	0	0
Glyma.01G072400	LRR and NB-ARC domains-containing disease resistance protein	546	0	0	0	0.201024	0.050256	0.100512	0	0.179505	0.064405	0.065249	0.0772898	0.074683	0	0	0	0.051613	0.0129032	0.0258065	0	0	0	0.169632	0.042408	0.084816	0	0.054856	0	0.187338	0.0605485	0.0883935		0	0	0	0	0	0	0	0	0	0.065105	0.0162762	0.0325525	0	0	0	0
Glyma.01G072450	Protein kinase superfamily protein	117	8.86854	9.84491	9.85933	6.81345	8.84656	1.43253	8.59851	8.66051	7.18866	13.522	9.49243	2.77106	7.74597	5.09662	8.87482	6.92947	7.16172	1.59108	11.6333	8.47634	10.2014	10.1162	10.1068	1.29069	5.67892	7.65295	7.50239	5.39353	6.55694	1.18597		8.63036	15.1904	9.85933	9.66838	10.8371	2.95199	15.1553	13.2429	14.1663	14.8909	14.3638	0.856273	8.00658	16.4347	11.3154	10.0069
Glyma.01G072900	0	51	2.8116	3.89339	4.81864	1.79673	3.33009	1.31061	4.63649	2.6225	2.17195	6.39157	3.95563	1.9456	2.0146	2.43076	0.677095	0.839287	1.49044	0.864962	2.88214	1.50559	1.70208	5.80504	2.97371	1.98303	2.40727	4.19772	4.18525	3.13147	3.48043	0.872679		2.98201	3.00746	4.81864	2.64058	3.36217	0.985281	5.5261	2.97184	3.387	3.18068	3.76641	1.18531	6.22436	6.81372	4.05494	2.77398
Glyma.01G072950	FAD-linked oxidases family protein	139	15.6116	13.2804	19.3811	14.9832	15.8141	2.57385	18.2406	19.5115	20.5512	17.1466	18.8625	1.48368	16.3484	14.4144	15.356	12.503	14.6554	1.63788	20.5733	14.6377	20.3152	19.7591	18.8213	2.80972	14.6491	15.1682	12.0768	19.1976	15.2729	2.94497		19.9868	19.0916	19.3811	17.3114	18.9427	1.14972	20.5139	15.8315	19.4759	16.9407	18.1905	2.17391	18.2956	16.4023	18.5249	14.3688
Glyma.01G073000	carotenoid cleavage dioxygenase 7	615	0	0	0	0	0	0	0	0	0	0	0	0	0	0	0	0	0	0	0	0	0	0	0	0	0	0	0	0	0	0		0	0	0	0	0	0	0	0	0	0	0	0	0.063504	0	0	0
Glyma.01G073200	SNF2 domain-containing protein / helicase domain-containing protein	879	2.42187	2.59411	1.51302	1.75656	2.07139	0.518644	1.61593	2.01479	1.3625	1.59932	1.64814	0.270459	1.5036	2.38107	1.8494	1.61714	1.8378	0.389724	1.5733	1.84629	1.62177	2.25944	1.8252	0.31297	1.06862	2.10474	1.28537	1.94758	1.60158	0.502299		4.29444	2.4052	1.51302	3.36864	2.89532	1.20174	2.81456	4.25838	3.07956	3.80984	3.49058	0.662667	3.94413	2.48433	3.55368	2.12829
Glyma.01G073400	Tetratricopeptide repeat (TPR)-like superfamily protein	348	2.05691	1.30665	1.79504	1.20288	1.59037	0.404228	1.41795	2.09084	1.39387	2.30786	1.80263	0.466682	1.05887	1.11248	1.05382	1.09827	1.08086	0.0289714	1.53573	1.08593	1.3794	1.87975	1.4702	0.330624	1.17467	0.796373	1.61189	1.74625	1.3323	0.432663		2.05081	1.75707	1.79504	1.76795	1.84272	0.139642	2.24487	1.69405	2.3135	1.9125	2.04123	0.290232	1.34045	1.8276	2.02025	1.7938
Glyma.01G073500	Chalcone and stilbene synthase family protein	389	0	0	0	0	0	0	0	0	0	0	0	0	0	0	0	0	0	0	0	0	0	0	0	0	0	0	0	0	0	0		0	0	0	0	0	0	0	0	0	0	0	0	0	0	0	0
Glyma.01G073600	histone mono-ubiquitination 1	888	14.502	13.661	12.4268	12.53	13.2799	0.988068	13.151	14.8508	14.2373	12.8493	13.7721	0.934054	15.7876	14.2783	13.1772	13.6664	14.2274	1.13352	14.4026	11.2534	13.8039	14.4683	13.4821	1.51554	13.9654	13.4526	11.8888	11.9243	12.8078	1.06162		16.8777	17.8621	12.4268	14.7858	15.4881	2.4105	17.3061	15.4669	16.8632	14.1087	15.9362	1.44869	16.4599	18.6409	13.757	10.4809
Glyma.01G074000	Integrase-type DNA-binding superfamily protein	264	0	0	0	0	0	0	0	0	0	0	0	0	0	0.102258	0	0	0.0255645	0.051129	0	0	0	0.097282	0.0243205	0.048641	0	0.098419	0	0	0.0246048	0.0492095		0.027274	0	0	0	0.0068185	0.013637	0	0	0	0	0	0	0	0	0	0
Glyma.01G074200	0	106	6.56203	4.85717	7.40633	3.8391	5.66616	1.61486	4.55134	5.6135	4.23763	6.80475	5.30181	1.16213	5.21314	7.73021	5.74571	8.01306	6.67553	1.40291	5.11133	6.9559	5.28951	5.73621	5.77324	0.831101	4.1192	5.79435	1.33602	4.98332	4.05822	1.93942		5.28951	6.058	7.40633	3.59898	5.58821	1.58876	8.73147	5.53593	6.67708	5.3976	6.58552	1.54124	7.83051	8.62271	8.49795	7.92542
Glyma.01G074400	0	135	0.600547	0	0.771168	0	0.342929	0.40206	0.064569	0	0.167016	0	0.0578962	0.0788577	0.272009	0	0.320545	0.450666	0.260805	0.189526	0.657896	0.354035	1.88505	0	0.724244	0.819237	0.021176	0.756472	0.575853	1.41826	0.692941	0.575936		0.549439	0.785703	0.771168	0	0.526578	0.367322	0	2.08221	0.385213	1.1261	0.898379	0.917192	0	2.09312	1.44756	1.37186
Glyma.01G074450	Phosphoglycerate mutase family protein	315	2.87768	2.04956	4.86801	3.22382	3.25477	1.18296	2.1501	2.16121	1.47077	3.17585	2.23948	0.702806	2.3277	2.28827	4.02027	3.65957	3.07395	0.896782	4.37814	5.60086	6.5763	5.32388	5.46979	0.90453	2.20573	2.05667	3.25988	4.84169	3.09099	1.28413		4.89766	5.55418	4.86801	3.83012	4.78749	0.712504	6.4172	4.77604	8.93236	5.84254	6.49204	1.76326	5.90089	3.00516	4.52419	6.12136
Glyma.01G074500	UDP-Glycosyltransferase superfamily protein	465	3.1776	2.57108	13.5725	0.768806	5.02251	5.7911	1.45654	5.42911	1.74463	10.5999	4.80753	4.26411	4.25071	1.22319	9.73241	7.03545	5.56044	3.65642	10.7227	5.47794	20.289	7.82806	11.0794	6.50365	1.13283	3.32785	4.8995	3.63961	3.24995	1.56643		19.7372	13.2874	13.5725	19.2516	16.4622	3.50884	20.0918	20.1226	38.0034	17.0856	23.8258	9.55844	15.8328	14.8184	14.9815	14.3807
Glyma.01G074600	Nucleoporin autopeptidase	759	8.935	8.00077	9.80809	8.30609	8.76249	0.79824	8.99807	10.2033	8.68276	10.3819	9.56652	0.851377	9.34184	11.1491	10.3025	6.76295	9.38912	1.90009	11.9793	9.69539	9.78434	11.0864	10.6363	1.09807	8.43358	8.32395	6.88912	12.1542	8.95021	2.24889		14.0766	14.8902	9.80809	10.9209	12.4239	2.4437	10.4358	8.99252	9.50985	11.8127	10.1877	1.23694	8.52166	12.3368	10.4575	9.33792
Glyma.01G074700	Uncharacterised conserved protein (UCP012943)	237	34.7733	30.4591	48.3997	37.9688	37.9002	7.64614	37.8513	40.6371	43.8309	32.3246	38.661	4.87986	37.2104	47.0405	29.0462	39.2393	38.1341	7.39343	33.4382	31.4156	25.0778	23.6211	28.3882	4.77326	32.8	44.1974	38.0711	35.6374	37.6765	4.85166		77.2468	66.1912	48.3997	54.1013	61.4848	12.8625	52.7254	52.1244	51.8115	57.6243	53.5714	2.72845	42.5728	43.7738	60.4804	49.7267
Glyma.01G074800	Translation elongation factor EFG/EF2 protein	133	5.59187	7.0851	11.2841	8.41923	8.09506	2.41942	12.7222	12.2019	11.9893	17.8546	13.692	2.79209	7.43713	4.99943	9.12721	8.59785	7.54041	1.83515	10.1451	9.48241	13.7982	10.5313	10.9892	1.92206	6.13325	6.78625	16.7022	8.39731	9.50477	4.89175		9.25501	16.5118	11.2841	15.2438	13.0737	3.38206	16.1546	14.8902	13.0416	14.415	14.6253	1.286	9.65991	13.5126	11.5716	17.3652
Glyma.01G075100	Translation elongation factor EFG/EF2 protein	196	4.37838	4.65194	6.9543	6.03223	5.50421	1.20767	6.30676	4.41017	5.59964	9.47727	6.44846	2.16555	5.62308	4.82136	8.36883	6.90468	6.42949	1.55169	9.07939	6.85796	10.3751	8.8118	8.78106	1.4525	5.78787	6.72432	8.69162	5.38342	6.64681	1.47436		6.78247	10.1414	6.9543	11.5052	8.84585	2.35133	10.9641	9.85473	9.69597	12.7409	10.8139	1.40305	8.65368	8.72578	11.0846	9.21596
Glyma.01G075300	Translation elongation factor EFG/EF2 protein	470	6.89279	6.15644	9.51792	8.29526	7.7156	1.49358	8.35723	10.2938	8.7272	11.6317	9.75249	1.50803	8.41126	6.89781	8.36567	7.72637	7.85028	0.707783	9.84872	9.8894	9.63272	11.7561	10.2817	0.989327	7.89981	6.92339	9.6631	8.45141	8.23443	1.14295		13.4705	10.6107	9.51792	11.4518	11.2627	1.67127	13.1182	10.2531	11.1289	12.5728	11.7683	1.31328	8.61134	12.9024	14.9862	12.1923
Glyma.01G075400	0	69	0	0.168732	0	0	0.042183	0.084366	0	0	0	0	0	0	0	0	0	0	0	0	0	0	0	0	0	0	0	0	0	0	0	0		0	0	0	0	0	0	0	0.602062	0.16285	0	0.191228	0.284445	0	0	0.330785	0
Glyma.01G075500	Stress responsive A/B Barrel Domain	106	0	0	0	0	0	0	0	0	0	0	0	0	0	0	0	0	0	0	0	0	0	0	0	0	0	0	0	0	0	0		0	0	0	0	0	0	0	0	0	0	0	0	0	0	0	0
Glyma.01G075700	squamosa promoter binding protein-like 10	345	2.52556	4.57261	3.45599	0.982511	2.88417	1.51907	3.72345	1.81816	2.50502	2.28642	2.58326	0.812329	1.98949	2.62507	2.89658	2.43159	2.48568	0.381838	2.55673	1.44062	1.99021	1.13435	1.78048	0.627037	2.65524	1.41179	2.2931	2.02356	2.09592	0.524402		2.13541	1.27174	3.45599	1.00771	1.96771	1.10288	2.1308	2.64249	2.37699	2.00637	2.28916	0.281429	2.974	3.12986	2.2346	1.92832
Glyma.01G075800	squamosa promoter binding protein-like 8	288	0	0	0.084213	0.170631	0.063711	0.0815892	0.237437	0.479138	0.285082	0	0.250414	0.19697	0	0.210789	0	0	0.0526973	0.105395	0	0	0	0	0	0	0.107138	0.297498	0	0.119038	0.130918	0.123282		0	0	0.084213	0	0.0210532	0.0421065	0	0	0	0.20857	0.0521425	0.104285	0	0	0	0
Glyma.01G075900	DNA-directed RNA polymerase family protein	72	0	0	0	0	0	0	0	0	0	0	0	0	0	0	0	0	0	0	0	0	0	0	0	0	0	0	0	0	0	0		0	0	0	0	0	0	0	0	0	0	0	0	0	0	0	0
Glyma.01G076000	Plastid-lipid associated protein PAP / fibrillin family protein	242	27.5453	30.1755	9.8242	27.5247	23.7674	9.37845	24.1516	26.9618	24.8645	15.7615	22.9349	4.92875	20.2548	25.9837	26.5654	25.1777	24.4954	2.88375	31.5307	20.441	17.2478	22.3823	22.9005	6.13056	28.5159	27.8815	27.0142	25.4414	27.2132	1.33198		12.0725	12.4069	9.8242	9.08541	10.8472	1.64157	16.7558	7.3462	9.19891	14.7968	12.0244	4.46993	13.8862	12.1946	16.6347	12.7888
Glyma.01G076100	0	127	0	0.151286	0.123892	0.405298	0.170119	0.17004	0.2339	0	0.415353	0	0.162313	0.201532	0	0.144033	0.486184	0	0.157554	0.229367	0	0.216443	0.080775	0.123279	0.105124	0.0901211	0	0.345709	0.566686	0.268728	0.295281	0.23388		0.105732	0.731212	0.123892	0.218932	0.294942	0.295052	0.467818	0	0.418044	0	0.221466	0.256532	0.740861	0	0.289038	0.149942
Glyma.01G076200	0	166	0.317109	0.12856	0.255562	0	0.175308	0.140791	0.076871	0.090891	0	0	0.0419405	0.0487658	0.095645	0.261074	0.233455	0	0.147543	0.12211	0	0.105053	0.168504	0.165723	0.10982	0.0788503	0.208701	0	0.275535	0.510379	0.248654	0.210276		0	0	0.255562	0	0.0638905	0.127781	0.333122	0	0.206627	0	0.134937	0.164147	0	0.729112	0	1.07696
Glyma.01G076700	basic helix-loop-helix (bHLH) DNA-binding superfamily protein	459	34.537	42.3376	4.94377	26.5769	27.0988	16.1107	33.0404	30.148	26.7468	32.0824	30.5044	2.77893	32.6328	37.4395	27.9244	33.3551	32.838	3.89988	29.0658	30.0341	26.0973	23.7143	27.2278	2.8796	41.0748	32.8263	35.4713	29.2383	34.6527	4.98549		5.02275	9.83352	4.94377	2.3575	5.53938	3.11906	7.39122	4.13022	3.87687	6.28527	5.42089	1.7009	15.2768	12.7249	11.1519	6.08246
Glyma.01G076900	expansin B2	278	0	0	3.7549	0.124047	0.969738	1.8577	0	0.440269	0	0.160885	0.150288	0.207665	0	0.479647	0	0	0.119912	0.239823	0.238022	0.106729	0	0	0.0861878	0.113037	0.28324	1.31288	0.257908	0.810678	0.666176	0.500808		0.344773	1.37855	3.7549	0.915706	1.59848	1.4985	0.664403	1.86764	0.447976	3.08852	1.51714	1.21961	0.687637	0.340579	0.35614	2.66787
Glyma.01G077000	Uncharacterised protein family (UPF0497)	186	2.67539	0.191151	2.25061	1.54098	1.66453	1.08803	1.83237	3.18996	0.530352	0.983039	1.63393	1.16935	3.54877	2.2085	3.63744	3.9422	3.33423	0.769168	3.72119	2.28162	0.834489	3.64328	2.62014	1.36165	2.05698	3.29329	2.60137	2.69068	2.66058	0.506315		1.29779	0.767996	2.25061	2.56319	1.7199	0.832082	0.72441	1.2841	1.26589	4.26985	1.88606	1.61026	0.703707	4.86536	1.179	3.22924
Glyma.01G077100	5\'-3\' exonuclease family protein	1702	18.2927	19.8142	19.3121	19.0537	19.1182	0.63445	18.9268	22.3473	19.2202	19.235	19.9323	1.6162	17.9079	20.671	18.9263	14.9316	18.1092	2.40613	18.9881	18.0919	20.6847	20.2574	19.5055	1.1863	18.3708	18.4074	17.1171	20.6031	18.6246	1.44899		22.1806	23.7307	19.3121	19.8913	21.2787	2.05086	18.2767	19.9324	22.5246	24.4273	21.2902	2.72584	18.0197	22.7826	18.8208	17.4364
Glyma.01G077200	Iron-sulphur cluster biosynthesis family protein	501	74.4539	79.564	66.5904	68.0028	72.1528	6.01064	80.5937	81.2506	78.1404	75.1183	78.7757	2.78151	75.6481	74.6633	76.9127	75.8716	75.7739	0.92294	85.9905	75.3938	70.559	71.7317	75.9188	7.02315	67.8179	78.1447	75.8028	67.6632	72.3571	5.41622		62.2028	75.4859	66.5904	52.4093	64.1721	9.59328	68.0788	56.6756	54.5908	62.8495	60.5487	6.12357	64.1713	58.8928	80.0394	59.1159
Glyma.01G077300	transferases;sulfuric ester hydrolases;catalytics;transferases	978	7.3991	6.59425	7.28226	7.68869	7.24108	0.463829	8.30851	6.75814	6.92507	6.39168	7.09585	0.838573	7.77356	9.20949	10.193	7.78554	8.7404	1.17993	8.37079	8.31119	5.94372	8.12929	7.68875	1.16788	7.65428	6.87161	6.83193	7.13167	7.12237	0.378705		7.87842	7.07085	7.28226	8.18194	7.60337	0.515454	7.80227	8.02534	10.2842	8.82752	8.73482	1.1228	6.89121	7.18733	8.83255	8.84535
Glyma.01G077400	DegP protease 9	545	10.5444	10.3757	13.8934	9.72091	11.1336	1.87383	10.8366	8.53102	8.06464	8.79608	9.05709	1.22429	9.66038	9.03057	11.7351	9.4072	9.95831	1.21246	9.69913	8.83601	12.6741	10.9474	10.5392	1.66643	9.27374	8.928	9.40977	8.81994	9.10786	0.27923		11.6916	14.4813	13.8934	14.2323	13.5746	1.27828	13.1452	10.645	13.8312	13.8452	12.8666	1.5167	10.0939	11.8357	12.8888	11.2948
Glyma.01G077600	nodulin MtN21 /EamA-like transporter family protein	368	2.51755	0.489303	2.17689	0.480201	1.41599	1.08426	0.596125	0.796837	1.11044	1.31399	0.954347	0.319812	0.692289	1.74202	1.25404	1.80469	1.37326	0.516413	1.30629	0.946715	1.02545	1.35868	1.15929	0.20369	0.950724	1.23656	0.550182	2.5507	1.32204	0.866132		4.76773	3.65239	2.17689	3.76908	3.59152	1.06769	1.74823	4.17032	3.89705	1.87681	2.9231	1.28831	2.98242	0.813959	2.69012	0.932966
Glyma.01G077700	Tetratricopeptide repeat (TPR)-like superfamily protein	239	12.6113	16.135	26.7931	13.4135	17.2382	6.54596	15.3068	14.8611	12.7594	18.9428	15.4675	2.56938	14.3899	14.4265	14.1236	15.7852	14.6813	0.748194	11.1117	16.7474	15.585	13.2232	14.1668	2.50962	12.8753	17.4881	13.9606	13.2552	14.3948	2.11065		28.5067	17.7348	26.7931	18.4609	22.8738	5.56695	19.3438	19.8732	18.6388	15.6353	18.3728	1.89374	20.2338	18.3535	18.0192	16.2579
Glyma.01G077900	plasmodesmata-located protein 8	290	1.41066	1.55504	1.02715	3.24539	1.80956	0.9828	0.896911	0.990256	1.1651	1.74801	1.20007	0.381832	1.72846	5.23748	1.86756	2.11678	2.73757	1.67433	0.612382	2.25335	0.389315	0.441738	0.924197	0.891207	2.10224	1.4373	1.42447	2.49188	1.86397	0.524801		0.38575	1.80418	1.02715	1.0589	1.06899	0.57999	0.660734	2.3882	1.72399	2.12667	1.7249	0.760228	1.61056	0.307014	3.25283	1.59998
Glyma.01G078000	0	57	0.601885	0	3.45759	0.374934	1.1086	1.58554	1.81647	0.082691	0.553022	1.69639	1.03714	0.853874	0.352956	0.660417	0	2.99255	1.00148	1.35453	1.3629	1.41238	0.709465	0.785408	1.06754	0.371469	1.1034	0.322149	3.12321	0.388328	1.23427	1.30803		0.447943	0	3.45759	2.00769	1.47831	1.57532	4.99039	1.06359	2.8774	2.01875	2.73753	1.67468	4.56544	4.59907	2.97494	1.81922
Glyma.01G078150	SAUR-like auxin-responsive protein family	163	45.539	56.933	23.354	36.5897	40.6039	14.1971	41.4508	47.7051	36.717	39.8107	41.4209	4.62643	44.0512	45.245	32.5879	44.9259	41.7025	6.09732	43.3076	45.9988	34.8816	42.2869	41.6187	4.75649	40.3619	41.5834	46.6055	55.3372	45.972	6.80301		26.6803	29.1612	23.354	26.9161	26.5279	2.39316	14.4077	19.1187	20.0843	17.8167	17.8568	2.48007	33.4593	48.3763	33.5406	22.8434
Glyma.01G078200	cytochrome P450, family 83, subfamily B, polypeptide 1	502	0	0	0	0	0	0	0	0	0	0	0	0	0	0	0	0	0	0	0	0	0	0	0	0	0	0	0	0	0	0		0	0	0	0	0	0	0	0	0	0	0	0	0	0	0	0
Glyma.01G078300	0	85	0	0	0	0	0	0	0	0	0	0	0	0	0	0	0	0.056857	0.0142142	0.0284285	0	0	0	0	0	0	0	0	0	0	0	0		0	0	0	0	0	0	0	0	0	0	0	0	0	0	0	0
Glyma.01G078350	Plant protein of unknown function (DUF641)	507	5.32541	7.06938	4.43501	6.64874	5.86963	1.21116	5.57927	4.43838	3.90876	6.85349	5.19497	1.30705	5.65104	6.49547	5.7679	5.6361	5.88763	0.409493	5.37382	6.2715	6.24734	4.55312	5.61144	0.819864	8.25306	7.81005	6.7762	7.94359	7.69573	0.640486		8.30729	7.35991	4.43501	8.02848	7.03267	1.77682	7.88124	5.57475	5.68679	6.2101	6.33822	1.0653	3.94021	4.91567	5.58985	6.43658
Glyma.01G078400	PLATZ transcription factor family protein	278	0	0	0	0	0	0	0	0	0	0	0	0	0	0	0	0	0	0	0	0.076884	0	0	0.019221	0.038442	0	0	0.09557	0	0.0238925	0.047785		0	0	0	0	0	0	0	0	0	0	0	0	0	0	0	0
Glyma.01G078600	0	76	0	0	0	0	0	0	0	0	0	0	0	0	0	0	0	0	0	0	0	0	0	0	0	0	0	0	0	0	0	0		0	0	0	0	0	0	0	0	0	0	0	0	0	0	0	0
Glyma.01G078650	0	61	0.333694	0	0	0	0.0834235	0.166847	0	0	0	0.819705	0.204926	0.409853	0.341719	0	0	0	0.0854297	0.170859	0	0.234912	0	0	0.058728	0.117456	0	0	0	0.773125	0.193281	0.386562		0	0.3622	0	0.36043	0.180657	0.208607	0.481358	0.390922	0.308031	0.774272	0.488646	0.203148	1.3638	0	0.287766	1.99915
Glyma.01G078700	Bifunctional inhibitor/lipid-transfer protein/seed storage 2S albumin superfamily protein	129	62.1056	71.5537	14.4845	61.1926	52.3341	25.6641	53.9051	41.7564	68.0609	37.7409	50.3658	13.6522	75.1204	69.4461	27.6147	58.9123	57.7734	21.1976	28.4802	34.2915	19.2748	15.9301	24.4942	8.41549	71.797	50.9892	52.7681	54.0477	57.4005	9.67926		21.0836	7.85811	14.4845	9.05884	13.1213	6.04047	20.4271	17.1818	15.7353	17.8938	17.8095	1.9626	19.2039	7.47636	11.9483	9.7081
Glyma.01G078800	0	107	0	0	0	0	0	0	0	0	0	0	0	0	0	0	0	0	0	0	0	0	0	0	0	0	0	0	0	0	0	0		0	0	0	0	0	0	0	0	0	0	0	0	0	0	0	0
Glyma.01G079000	Protein kinase superfamily protein	699	116.051	130.887	35.971	90.564	93.3682	41.7312	93.3547	101.524	98.1984	108.408	100.371	6.32105	100.48	115.143	109.952	119.143	111.179	8.06461	119.266	97.5848	93.8823	104.874	103.902	11.2145	116.078	107.373	105.872	106.92	109.061	4.72047		61.9208	55.5863	35.971	43.7373	49.3039	11.6534	62.4821	36.3303	35.9231	34.3475	42.2708	13.5013	87.5205	54.614	107.485	38.716
Glyma.01G079100	metacaspase 1	110	6.01286	7.89056	3.92429	5.00064	5.70709	1.68706	9.89729	5.34338	8.63526	6.6054	7.62033	2.03545	8.74982	5.58637	6.39866	7.70885	7.11092	1.39941	6.97013	6.48348	6.13052	5.55503	6.28479	0.595964	8.34236	10.286	5.88705	7.0047	7.88003	1.89214		10.3441	9.75782	3.92429	5.38208	7.35206	3.18173	8.41583	5.49596	6.65738	4.53597	6.27628	1.66938	7.09035	6.71284	9.2416	5.48355
Glyma.01G079200	0	173	0	0	0	0	0	0	0	0	0	0.102719	0.0256798	0.0513595	0	0	0	0	0	0	0	0	0	0	0	0	0	0	0	0	0	0		0.086625	0	0	0.243768	0.0825982	0.114945	0	0.136382	0.244517	0	0.0952247	0.118487	0	0.365352	0	0.304137
Glyma.01G079250	0	280	31.9198	27.9907	31.536	30.4193	30.4664	1.76899	31.2991	32.0435	22.5695	38.0195	30.9829	6.36458	28.0267	26.7412	38.2549	27.1245	30.0368	5.50517	33.9122	35.8491	32.8491	42.7589	36.3423	4.45432	26.8687	27.3129	26.4539	38.6804	29.829	5.91134		29.8517	34.2983	31.536	26.8541	30.635	3.11665	37.8232	35.044	34.5526	27.7558	33.7939	4.27521	33.124	35.2668	37.792	27.2826
Glyma.01G079300	GRAS family transcription factor	745	7.6804	7.2017	7.09577	5.95592	6.98345	0.73071	6.29412	4.99195	7.74706	4.77483	5.95199	1.37195	6.50839	8.80372	3.94289	5.62206	6.21926	2.02497	5.40825	5.38638	4.19048	6.30168	5.3217	0.866349	6.44048	7.30732	7.77977	6.82469	7.08807	0.581739		8.36532	6.589	7.09577	7.03866	7.27219	0.763182	6.44675	7.37573	8.50642	10.5819	8.2277	1.78116	8.99431	6.85899	4.81366	5.5088
Glyma.01G079500	0	39	0	0	0	0	0	0	0	0	0	0	0	0	0	0	0	0	0	0	0	0	0	0	0	0	0	0	0	0	0	0		0	0	0	0	0	0	0.530365	0	0.786383	0	0.329187	0.39422	0	0	0	0
Glyma.01G079550	0	84	3.5388	0.67019	3.3082	2.51538	2.50814	1.30134	0	1.62679	3.76275	1.68514	1.76867	1.54182	2.85606	0	4.58789	2.28751	2.43286	1.89413	2.92076	2.79717	2.35285	2.70922	2.695	0.244046	3.62716	1.37802	2.74877	6.24304	3.49925	2.05001		4.4828	5.84823	3.3082	2.86248	4.12543	1.33649	5.94816	1.13845	3.03303	3.07361	3.29831	1.9839	4.36753	2.82345	3.61451	3.91617
Glyma.01G079600	stress-inducible protein, putative	81	2.82158	2.66418	3.29619	1.63986	2.60545	0.697534	1.94382	4.2472	3.47842	1.82782	2.87431	1.18473	1.20415	1.47324	5.26209	2.57584	2.62883	1.8531	2.57105	1.93884	4.12037	4.06984	3.17502	1.09352	3.91856	1.27125	0.212993	0.211618	1.4036	1.74937		1.77049	6.30357	3.29619	4.67332	4.01089	1.93437	6.36244	2.19991	4.23474	4.04637	4.21087	1.70302	9.07087	6.03988	5.24121	3.62251
Glyma.01G079700	Pectin lyase-like superfamily protein	396	0	0	0	0	0	0	0	0	0	0	0	0	0	0	0	0	0	0	0	0	0	0	0	0	0	0	0	0	0	0		0	0	0	0	0	0	0	0	0	0	0	0	0	0	0	0
Glyma.01G079800	C2H2-like zinc finger protein	390	0	0	0.535779	0	0.133945	0.26789	0	0.186518	0	0	0.0466295	0.093259	0	0	0.046632	0.201994	0.0621565	0.0957817	0	0.08157	0.071391	0.489687	0.160662	0.222332	0	0.067981	0	0.103335	0.042829	0.0515178		0.225289	0	0.535779	0	0.190267	0.253646	0.060978	0.084314	0.16044	0.096561	0.100573	0.042553	0.068838	0.068434	0.314757	0
Glyma.01G079900	basic transcription factor 3	160	34.0071	24.3927	49.5091	28.5876	34.1241	10.9858	33.1097	34.1833	29.6386	42.8654	34.9492	5.62255	31.0383	25.1814	38.221	33.6781	32.0297	5.44459	36.7561	33.5564	46.7058	39.5946	39.1532	5.60676	25.0338	32.2183	31.0537	23.4158	27.9304	4.35557		43.3521	48.4059	49.5091	34.1434	43.8526	7.00591	48.672	45.4062	51.4607	41.8022	46.8353	4.16905	40.8492	35.8913	34.2844	45.1175
Glyma.01G080200	RAB GTPase homolog A4D	224	0	0	0	0	0	0	0	0	0	0	0	0	0	0	0	0	0	0	0	0	0	0	0	0	0	0	0	0	0	0		0	0	0	0	0	0	0	0	0	0	0	0	0	0	0	0
Glyma.01G080300	Thioesterase superfamily protein	205	9.98004	5.24568	11.1169	8.15416	8.6242	2.56173	4.99684	9.17431	5.72002	7.28001	6.7928	1.8516	5.3889	8.34939	6.2276	5.70168	6.41689	1.334	13.2669	7.0233	7.09811	8.07948	8.86696	2.97253	6.69739	6.80607	4.33598	7.67617	6.3789	1.43066		13.1785	9.25919	11.1169	11.761	11.3289	1.62649	12.081	5.83923	13.0826	11.8002	10.7008	3.28743	8.81934	11.4401	8.70428	10.5339
Glyma.01G080400	0	41	0	0	0	0	0	0	0	0	0	0	0	0	0	0	0	0	0	0	0	0	0	0	0	0	0	0	0	0	0	0		0	0	0	0	0	0	0	0	0	0	0	0	0	0	0	0
Glyma.01G080450	0	318	7.53421	8.60773	14.8932	7.23242	9.5669	3.5996	11.261	10.5451	10.9903	9.47944	10.569	0.78402	7.2858	7.48131	18.5074	9.16804	10.6106	5.33188	14.5417	8.56087	16.4205	13.338	13.2153	3.35219	8.16826	6.80531	8.82796	8.1017	7.97581	0.846391		7.80684	8.30652	14.8932	14.6708	11.4193	3.88928	14.1102	11.8561	10.4827	8.80051	11.3124	2.24509	18.772	12.84	24.8259	9.42865
Glyma.01G080500	alpha/beta-Hydrolases superfamily protein	395	6.86555	25.3677	10.4847	36.2164	19.7336	13.596	5.59809	13.4988	53.3908	5.18785	19.4189	22.9686	11.1737	16.1094	12.7167	4.41276	11.1032	4.91368	8.79613	7.73554	7.17637	8.36373	8.01794	0.710198	33.4829	11.8611	6.92715	28.9605	20.3079	12.895		6.01101	7.1928	10.4847	6.29947	7.497	2.05437	3.87397	8.69096	7.47677	6.56353	6.6513	2.04637	3.62718	13.4106	9.16382	11.3007
Glyma.01G080600	NAD(P)-binding Rossmann-fold superfamily protein	320	21.4916	20.6675	25.2952	17.2401	21.1736	3.30743	12.3613	16.6042	12.378	25.4603	16.701	6.17134	20.5714	16.4413	20.3204	22.2064	19.8849	2.44327	25.4258	18.9808	21.2539	20.2504	21.4777	2.79156	18.0605	18.9344	16.9023	20.4086	18.5764	1.47807		31.1455	28.0272	25.2952	27.868	28.084	2.39443	36.5561	28.2372	25.6936	31.2212	30.427	4.66896	31.4303	26.674	31.5542	28.9363
Glyma.01G080700	0	39	1.25007	0.176087	0	0	0.356539	0.601442	0	0	0	0	0	0	0	0	0	0	0	0	0	0	0	1.29574	0.323935	0.64787	0	0	0	0	0	0		0	0	0	0.645329	0.161332	0.322665	0.14959	0	1.00007	0	0.287416	0.48031	0	0	0.46714	0
Glyma.01G080750	0	158	0	0	0	0	0	0	0	0	0	0	0	0	0	0	0	0	0	0	0	0	0	0	0	0	0	0	0	0	0	0		0	0	0	0	0	0	0	0	0	0	0	0	0	0	0	0
Glyma.01G080800	Protein of unknown function (DUF1218)	192	6.75954	4.76356	17.4791	5.38799	8.59755	5.97943	6.04426	3.58344	7.38064	3.70552	5.17847	1.85408	6.17167	5.13665	8.03792	7.32988	6.66903	1.27882	4.55279	5.99898	3.84581	5.55521	4.9882	0.972593	9.89394	4.57832	9.5541	8.65204	8.1696	2.45086		11.8396	14.743	17.4791	21.0338	16.2739	3.9207	13.4226	19.1395	18.1403	26.0086	19.1778	5.19168	10.7698	19.5573	13.8688	23.2551
Glyma.01G080900	0	110	0	0	0	0	0	0	0	0	0	0	0	0	0	0	0	0	0	0	0	0	0	0	0	0	0	0	0	0	0	0		0	0	0	0	0	0	0	0	0	0	0	0	0	0	0	0
Glyma.01G081000	0	78	5.75726	9.32462	11.8671	6.8974	8.46158	2.71429	15.9426	4.79393	6.42682	10.8215	9.49622	4.99485	9.0075	5.40187	19.4792	11.2613	11.2875	5.97061	11.6517	15.5253	7.14774	7.58095	10.4764	3.93005	13.39	7.45908	20.7059	11.2887	13.2109	5.56731		13.8686	18.809	11.8671	9.83161	13.5941	3.84751	13.4858	10.0762	11.3534	17.9355	13.2127	3.44839	16.7786	24.517	8.70197	12.5776
Glyma.01G081050	Integrase-type DNA-binding superfamily protein	372	7.08727	7.01631	9.47422	3.88229	6.86502	2.29324	7.17152	5.41355	5.11939	6.26764	5.99302	0.924352	8.6628	5.44519	4.99232	9.70919	7.20237	2.33731	7.57765	6.51259	4.81941	5.53293	6.11065	1.19926	4.67024	8.06261	9.9339	6.13516	7.20048	2.29142		7.91954	9.4879	9.47422	7.67237	8.63851	0.978129	9.32614	8.45379	10.4048	10.7947	9.74485	1.06142	11.304	12.5323	7.7007	8.98194
Glyma.01G081100	alpha-xylosidase 1	929	9.30077	31.2594	14.2675	39.4703	23.5745	14.1668	18.8218	11.6014	95.9712	5.74687	33.0353	42.2967	12.2002	22.988	5.72063	7.98714	12.224	7.6618	5.32306	9.96664	4.43884	6.42358	6.53803	2.42564	40.5613	19.3748	15.2011	24.2063	24.8359	11.1106		7.71267	9.90931	14.2675	8.25875	10.0371	2.97088	10.8838	10.5723	11.4628	15.3776	12.0741	2.23302	8.79449	10.82	7.66755	9.35525
Glyma.01G081300	xyloglucan endotransglucosylase/hydrolase 8	84	0	0	0	0	0	0	0	0	0	0	0	0	0	0	0	0	0	0	0	0	0	0	0	0	0	0	0	0	0	0		0	0	0	0	0	0	0	0	0	0	0	0	0	0	0	0
Glyma.01G081400	Rad23 UV excision repair protein family	394	65.0669	52.0747	70.579	57.1839	61.2261	8.21208	58.7795	63.5304	45.8867	77.2017	61.3496	12.9325	59.6827	60.4674	68.2312	58.2605	61.6604	4.4747	55.754	53.54	69.5182	72.8291	62.9103	9.67923	61.628	59.101	54.9962	64.2208	59.9865	3.92896		81.5498	76.5999	70.579	76.4368	76.2914	4.48698	78.8547	85.2646	75.6504	78.3499	79.5299	4.07371	80.6786	67.666	78.2749	78.5288
Glyma.01G081500	Major facilitator superfamily protein	577	39.1026	48.0655	95.4364	47.2339	57.4596	25.6387	47.6106	43.495	45.7592	36.1168	43.2454	5.0416	39.5432	47.6628	20.9045	32.7456	35.214	11.3221	35.2527	34.9111	25.1569	28.2378	30.8896	5.00352	36.344	50.5754	36.956	41.5485	41.356	6.57049		63.7044	60.343	95.4364	90.1472	77.4077	17.9473	63.4689	86.3116	54.9825	104.298	77.2653	22.3568	65.3766	125.501	24.8264	110.238
Glyma.01G081600	Major facilitator superfamily protein	577	1.3228	1.32999	0.91261	0.883547	1.11224	0.24759	0.464391	0.333871	1.03226	0.985212	0.703934	0.356485	0.752891	1.96529	1.4364	1.61334	1.44198	0.509278	1.25026	0.852546	0.443857	0.52388	0.767636	0.367145	0.752889	0.936566	0.196403	0.390343	0.56905	0.336485		3.27747	1.08256	0.91261	0.412765	1.42135	1.26965	2.94985	0.848202	1.66024	1.26382	1.68053	0.908848	3.80093	0.735079	1.91533	1.30588
Glyma.01G081700	2-oxoacid dehydrogenases acyltransferase family protein	462	0	0.416206	0.183688	0.731137	0.332758	0.315499	0.408174	0.393724	1.67301	0.076413	0.637829	0.706897	0	1.608	0.105073	0.199585	0.478165	0.757623	0.235523	0.457664	0.344914	0.196752	0.308713	0.117458	1.11634	0.812866	0.883902	1.17768	0.997697	0.176618		0.568448	0	0.183688	0	0.188034	0.267985	0.29408	1.05997	0.960541	0.091493	0.60152	0.480873	0.466534	0.321916	0.208865	0.196268
Glyma.01G081900	DNA glycosylase superfamily protein	339	16.4607	0.521343	1.30815	4.05179	5.58549	7.40637	11.7737	15.2359	0.572912	15.3063	10.7222	6.96421	10.6595	15.3936	15.5117	21.2825	15.7118	4.3474	13.0304	12.9844	15.0362	19.5561	15.1518	3.0881	3.57374	9.64438	8.54133	10.0789	7.9596	2.99468		0.468457	1.71012	1.30815	0.230992	0.929429	0.695992	0.174944	3.44596	1.08495	2.07788	1.69593	1.40181	0	0.072827	0.380723	0.43435
Glyma.01G082000	dehydroquinate dehydratase, putative / shikimate dehydrogenase, putative	528	61.3215	51.3823	64.626	51.9547	57.3211	6.66913	56.9122	60.2909	48.5311	70.0894	58.9559	8.91794	56.9028	63.7377	69.9952	57.8198	62.1139	6.06485	70.758	58.5875	73.3865	69.9995	68.1829	6.55948	54.4298	50.7847	57.7272	53.7508	54.1731	2.84938		72.9105	64.2992	64.626	60.4418	65.5694	5.24999	75.6099	70.3832	79.7285	63.3538	72.2689	7.06735	72.1031	74.3387	64.875	64.5629
Glyma.01G082200	agenet domain-containing protein / bromo-adjacent homology (BAH) domain-containing protein	675	84.7949	63.1063	76.1274	53.8949	69.4809	13.6901	56.6483	72.0284	52.005	83.2207	65.9756	14.3318	71.7013	65.7507	113.292	81.7797	83.1309	21.1676	89.8336	77.1925	99.0667	110.306	94.0997	14.0401	65.1574	59.1426	71.5435	70.338	66.5453	5.65958		56.9865	55.3604	76.1274	82.3491	67.7058	13.5728	85.0763	68.9497	71.5613	50.9404	69.1319	14.0367	88.2402	59.3418	114.965	57.52
Glyma.01G082400	0	127	9.55931	3.70148	6.97073	5.69534	6.48171	2.45349	6.82615	7.25601	5.16747	10.5747	7.45608	2.26571	7.79771	6.10368	9.34354	7.55001	7.69874	1.32684	8.96479	5.80068	7.46552	8.79122	7.75555	1.46521	5.13277	7.92718	4.61385	6.43241	6.02655	1.48006		7.98516	5.66918	6.97073	6.79228	6.85434	0.948819	13.9742	6.55011	12.8582	8.10945	10.373	3.60012	7.60628	8.88462	8.36293	10.7883
Glyma.01G082500	Copper transport protein family	86	3.51473	0.440404	0	0	0.988783	1.69671	4.2694	1.54828	2.73885	0.358452	2.22875	1.67188	4.76049	3.01539	3.15123	1.0995	3.00665	1.49824	2.23453	0	0	2.96562	1.30004	1.53054	2.51974	4.25885	2.72901	2.8106	3.07955	0.795685		0	0	0	0	0	0	0	0	0.48647	0.421987	0.227114	0.263567	0	0	0	1.71188
Glyma.01G082600	Protein kinase superfamily protein	859	12.8146	11.4219	14.3043	12.8446	12.8464	1.17696	9.52826	11.4999	8.44388	13.4972	10.7423	2.23009	11.2191	9.69495	10.0845	8.93641	9.98375	0.951589	9.52665	12.0439	11.6313	13.7823	11.7461	1.74872	9.79778	10.1203	11.1404	12.8913	10.9874	1.39225		13.9369	14.8653	14.3043	10.5041	13.4027	1.96969	10.5107	13.2492	14.6659	15.3803	13.4515	2.15128	11.9786	13.5504	8.03391	10.5556
Glyma.01G082700	0	103	9.84345	5.55817	10.4938	6.99143	8.22172	2.33813	7.24301	7.82318	6.0762	7.80736	7.23744	0.819841	8.16004	11.9901	8.35594	5.78599	8.57302	2.56005	6.15733	7.58898	6.61698	11.6333	7.99915	2.49519	7.7012	10.1083	6.65783	6.09242	7.63993	1.77537		12.2926	14.02	10.4938	7.05058	10.9642	2.97993	8.4189	13.8043	6.11372	11.2748	9.90294	3.34979	9.18664	16.6236	5.18843	11.3208
Glyma.01G082802	0	61	0.65122	0.624309	0.777301	1.51716	0.892497	0.421747	0	1.06566	0	1.70876	0.693605	0.842841	0	1.98486	1.05335	0	0.759553	0.955952	0.618148	0.800192	0.377239	1.24264	0.759554	0.365687	0	0.521004	0.131242	1.622	0.568562	0.736323		1.40936	1.54222	0.777301	1.63624	1.34128	0.387336	0.588329	0.278849	2.24607	2.2709	1.34604	1.0612	1.60698	0.406863	0.939385	0
Glyma.01G082900	Regulator of Vps4 activity in the MVB pathway protein	404	153.116	213.782	153.387	186.03	176.579	29.2217	138.066	151.468	187.066	129.383	151.496	25.3941	159.703	139.005	140.537	154.462	148.427	10.2404	150.772	174.722	160.03	161.773	161.824	9.86138	197.285	171.621	174.204	188.817	182.982	12.1757		77.1095	111.314	153.387	152.015	123.456	36.5462	109.952	113.802	111.534	75.4374	102.681	18.2312	198.905	219.226	161.145	119.747
Glyma.01G083000	Arabidopsis Hop2 homolog	271	0.113057	0.574627	1.03541	1.24184	0.741234	0.503161	0.926076	0.62544	0.652277	1.05843	0.815556	0.21135	0.780861	0.87411	0.353426	0.072016	0.520103	0.375002	0.542809	0.322175	0.384137	0.808545	0.514416	0.216985	1.2474	0.851635	1.15209	0.438707	0.922457	0.363936		0.10373	0.425882	1.03541	0.14486	0.427471	0.429834	0.388218	0.13556	0.471882	0.693262	0.422231	0.230406	0.665667	0.947934	0.350004	0.508423
Glyma.01G083100	endonuclease 2	294	0.100139	0	0.356785	0.114167	0.142773	0.151461	0	0	0	0.155331	0.0388327	0.0776655	0	0	0.25077	0	0.0626925	0.125385	0	0	0.121341	0.574399	0.173935	0.273035	0	0	0	0	0	0		0	0	0.356785	0	0.0891963	0.178393	0	0.285148	0	0	0.071287	0.142574	0.236977	0	0	0
Glyma.01G083300	0	82	0.169086	0.041638	1.8205	0.060057	0.522821	0.866948	0	0.079253	0.360559	1.15569	0.398876	0.527731	0.313907	0.555603	1.44738	0.391348	0.677059	0.52334	0.078265	0.081332	0.153739	1.11237	0.356427	0.505168	1.19133	0.104603	1.0915	0.264796	0.663057	0.557709		0.515471	0.500565	1.8205	1.29139	1.03198	0.642455	0.188519	0.047736	0.937608	0.87385	0.511928	0.459078	0.821328	3.32453	0.615342	0.14021
Glyma.01G083350	0	77	3.23895	2.09105	4.64258	2.9135	3.22152	1.06342	1.07009	2.04814	1.42745	2.68063	1.80658	0.709101	1.70796	3.70724	1.78772	2.10485	2.32694	0.936029	1.47795	3.16415	2.8419	2.28104	2.44126	0.738632	1.18197	2.35084	0.620421	1.52327	1.41912	0.724135		2.43387	2.64691	4.64258	2.41387	3.03431	1.07736	2.01444	3.20815	3.80565	3.67963	3.17697	0.816572	4.6387	3.87786	3.07606	2.57619
Glyma.01G083400	0	179	0	0	0	0	0	0	0	0.04943	0	0	0.0123575	0.024715	0	0	0	0	0	0	0.068281	0.044073	0	0	0.0280885	0.0339061	0	0	0	0	0	0		0	0	0	0	0	0	0	0.076738	0	0	0.0191845	0.038369	0	0	0	0.123438
Glyma.01G083500	0	120	0	0	0	0.139253	0.0348132	0.0696265	0	0	0.372587	0	0.0931468	0.186294	0	0	0.334556	0	0.083639	0.167278	0	0	0.090564	0.162467	0.0632578	0.0787214	0	0	0	0	0	0		0.256022	0	0	0.161764	0.104446	0.126595	0	0	0	0	0	0	0	0	0	0
Glyma.01G083600	Aluminium activated malate transporter family protein	555	1.74247	2.10846	0.806431	1.94941	1.65169	0.583091	1.83731	1.20489	1.79762	1.57975	1.60489	0.289711	1.00706	0.919708	1.60646	1.35254	1.22144	0.317506	1.09274	1.12708	1.32669	1.87298	1.35488	0.360479	1.83068	1.34194	1.09318	2.115	1.5952	0.462532		0.682576	1.4551	0.806431	2.6206	1.39118	0.886871	0.607657	1.00548	1.66048	1.07821	1.08796	0.434114	1.09323	1.99659	1.62066	1.8494
Glyma.01G083700	TTF-type zinc finger protein with HAT dimerisation domain	310	0	0	0	0	0	0	0	0	0	0	0	0	0	0	0	0	0	0	0	0	0	0	0	0	0	0	0	0	0	0		0	0	0	0	0	0	0	0	0	0	0	0	0	0	0	0
Glyma.01G083800	F-box family protein	248	0	0	0	0	0	0	0	0	0	0	0	0	0	0	0.074676	0.04992	0.031149	0.0373607	0	0	0	0	0	0	0	0	0	0	0	0		0	0	0	0	0	0	0	0	0	0	0	0	0	0	0	0
Glyma.01G083900	PLAC8 family protein	150	0	0	0.144021	0	0.0360053	0.0720105	0	0	0	0	0	0	0	0	0	0	0	0	0	0	0	0	0	0	0	0	0	0	0	0		0	0	0.144021	0	0.0360053	0.0720105	0	0	0	0	0	0	0	0	0	0
Glyma.01G084000	bZIP transcription factor family protein	487	0	0	0	0.072794	0.0181985	0.036397	0.098812	0	0	0.370852	0.117416	0.175261	0.081976	0	0.455565	0	0.134385	0.217579	0	0.067688	0	0.418076	0.121441	0.200314	0	0.05489	0.083834	0.309657	0.112095	0.136219		0	0	0	0.163171	0.0407928	0.0815855	0	0	0.086535	0	0.0216338	0.0432675	0.058743	0	0	0
Glyma.01G084200	zinc ion binding;nucleic acid binding	408	0.446988	0	0.116719	0	0.140927	0.211329	0.197494	0	0.143254	0	0.085187	0.100827	0.2657	0.411681	0	0	0.169345	0.204423	0	1.02937	0.266246	0.073566	0.342296	0.471607	0.362022	0	0	0.118269	0.120073	0.170663		0.680461	0.136616	0.116719	0	0.233449	0.30404	0	0.486391	0.678154	0.297217	0.365441	0.289033	0.172261	0.398563	0.025952	0.07792
Glyma.01G084300	ATP binding microtubule motor family protein	101	0	0	1.30632	0.728627	0.508737	0.633013	0.06736	0	0.489827	0	0.139297	0.235834	0	0	0	1.02613	0.256533	0.513066	0	1.76869	0	1.35493	0.780905	0.917396	0	0	0.892774	0.992775	0.471387	0.54584		1.4976	0.852267	1.30632	2.1085	1.44117	0.520738	0	2.12892	0.176581	1.44383	0.937334	1.02205	0.728828	1.7841	1.88089	0
Glyma.01G084400	Plasma-membrane choline transporter family protein	460	8.86623	11.9229	3.78072	10.683	8.81321	3.58212	6.60301	8.66432	5.861	4.41628	6.38615	1.76949	8.97327	11.4695	7.01313	5.38684	8.21069	2.62105	4.93153	6.31474	6.85875	4.85846	5.74087	1.00211	10.6732	8.47238	7.64255	10.8284	9.40413	1.59274		6.006	4.93896	3.78072	4.74027	4.86649	0.912607	3.73917	5.74662	4.69071	4.98974	4.79156	0.830486	3.12329	3.22044	5.83719	3.40501
Glyma.01G084500	Eukaryotic aspartyl protease family protein	485	9.38183	9.32208	2.35871	9.17977	7.5606	3.46896	6.54839	7.89555	8.72531	7.03146	7.55018	0.9614	9.64356	11.5073	7.65096	5.46117	8.56573	2.6006	5.49092	9.37083	6.13762	7.54265	7.13551	1.7188	10.7936	8.02569	8.47031	12.7446	10.0086	2.1909		2.41713	2.0205	2.35871	1.49099	2.07183	0.42487	0.616303	2.15238	2.72621	2.07581	1.89268	0.899054	1.58806	1.92899	2.23404	1.88705
Glyma.01G084600	Ribosomal protein L12/ ATP-dependent Clp protease adaptor protein ClpS family protein	156	71.9795	74.2001	73.8761	49.94	67.4989	11.7469	53.6617	65.2385	35.5918	71.0436	56.3839	15.6315	59.5962	56.531	54.3314	80.9031	62.8404	12.2338	58.6099	50.8354	53.2647	56.8605	54.8926	3.50247	61.6473	55.0843	55.1719	51.1431	55.7617	4.35043		69.3768	68.7495	73.8761	51.9768	65.9948	9.62021	62.1102	63.2936	70.951	58.4488	63.7009	5.25501	88.6698	82.9596	76.6965	79.3239
Glyma.01G084700	Transmembrane amino acid transporter family protein	438	12.4811	4.03275	2.71259	6.15296	6.34484	4.32932	11.6311	11.6273	2.62755	8.62286	8.6272	4.24342	7.68648	14.4178	8.86406	12.583	10.8878	3.14527	9.21636	11.2229	7.42757	11.1829	9.76242	1.81663	9.10646	8.46782	11.2065	11.1096	9.9726	1.39402		2.41861	4.46771	2.71259	2.06874	2.91691	1.06684	1.57062	2.78192	2.50627	2.98859	2.46185	0.62614	0.879387	1.72794	2.38264	3.07015
Glyma.01G084800	0	121	0	0	0	0	0	0	0	0	0	0	0	0	0	0	0	0	0	0	0	0	0	0	0	0	0	0	0	0	0	0		0	0	0	0	0	0	0	0	0	0	0	0	0	0	0	0
Glyma.01G085000	hydroxyproline-rich glycoprotein family protein	128	0	0	0	0	0	0	0	0	0	0	0	0	0	0	0	1.18994	0.297485	0.59497	0	0	0	0	0	0	0	0	0	0	0	0		0	0	0	0	0	0	0	0	0	0	0	0	0	0.500897	0	0.236702
Glyma.01G085200	0	81	0	0.80672	0	0.665342	0.368015	0.428849	0	0	0	0	0	0	0	0	0.928176	0.603652	0.382957	0.461621	0.39541	2.63644	1.06744	1.21216	1.32786	0.942167	0	2.30185	0	1.74892	1.01269	1.19094		1.50427	0.865261	0	3.02747	1.34925	1.27739	0.903585	0	0	2.98872	0.973077	1.40966	1.84269	1.81289	0.790101	1.40926
Glyma.01G085302	0	92	1.5721	0.08004	1.02371	0	0.668961	0.760666	0	0.078983	0.200623	0.361591	0.160299	0.157536	0	0	0	0.293462	0.0733655	0.146731	0	0.093124	0.087019	0	0.0450357	0.0520625	0.339742	0	0	0.395506	0.183812	0.213465		0.725442	0.224334	1.02371	0.035072	0.502139	0.453588	0.23828	0.400593	0.334904	0	0.243444	0.175454	0.313395	0.619629	0	0.105041
Glyma.01G085500	UDP-Glycosyltransferase superfamily protein	434	0	0	0	0	0	0	0	0	0	0	0	0	0	0	0	0	0	0	0	0	0	0	0	0	0	0	0	0	0	0		0	0	0	0	0	0	0	0	0	0	0	0	0	0	0	0
Glyma.01G085600	UDP-Glycosyltransferase superfamily protein	455	0	0	0	0	0	0	0	0	0	0	0	0	0	0	0	0	0	0	0	0	0	0	0	0	0	0	0	0	0	0		0	0	0	0	0	0	0	0	0	0	0	0	0	0	0	0
Glyma.01G085700	UDP-Glycosyltransferase superfamily protein	457	0.686191	0.171667	0	0.098268	0.239032	0.30629	0.096309	0.176543	0.100706	0.449936	0.205873	0.166825	0.291266	0.537413	0.307798	0.298908	0.358846	0.119236	0.094891	0.561034	0.227559	0.172466	0.263988	0.205372	1.033	0	0.617922	0.58289	0.558453	0.424735		0.270029	0	0	0.113748	0.0959443	0.127845	0	0	0	0	0	0	0	0	0	0
Glyma.01G085800	Transducin/WD40 repeat-like superfamily protein	436	1.67606	2.31224	5.68001	2.24861	2.97923	1.8231	4.58101	3.2134	3.38183	5.2779	4.11353	0.98656	4.20697	2.14221	5.1146	3.68539	3.78729	1.2456	5.69735	2.64985	7.44621	7.86792	5.91534	2.37115	1.7868	3.56138	2.94297	2.2475	2.63466	0.77945		7.37739	7.27503	5.68001	7.31662	6.91226	0.822576	5.99458	5.0384	6.76526	5.8459	5.91103	0.707676	4.18367	4.17799	3.94816	4.28314
Glyma.01G086000	phytochrome and flowering time regulatory protein (PFT1)	833	8.16865	6.82423	11.871	7.40267	8.56664	2.2707	8.17872	8.09449	6.06603	10.0571	8.09909	1.6303	9.36443	8.36562	10.5318	7.19599	8.86446	1.42157	10.6438	8.33288	11.8569	11.042	10.4689	1.51087	6.61041	6.80339	6.76808	7.95796	7.03496	0.621027		10.9328	9.66227	11.871	12.2134	11.1699	1.14159	12.3873	9.89551	12.0975	12.7759	11.7891	1.29261	10.5344	11.7272	12.9536	9.61861
Glyma.01G086201	phytochrome and flowering time regulatory protein (PFT1)	294	2.17156	2.53952	5.09839	2.53899	3.08711	1.35201	2.14098	1.48389	2.55375	3.61801	2.44916	0.895149	1.693	1.69364	2.40077	2.48407	2.06787	0.433828	3.07435	3.60263	2.5017	3.43249	3.15279	0.486707	2.42926	2.24985	1.89878	3.47197	2.51246	0.676546		4.49662	5.72541	5.09839	2.72578	4.51155	1.2919	2.38546	4.68321	6.65162	5.46312	4.79585	1.79924	4.66258	4.5916	2.38267	1.89268
Glyma.01G086600	0	32	0	0	0	0	0	0	0	0	0	0	0	0	0	0	0	0	0	0	0	0.079446	0	0	0.0198615	0.039723	0	0	0	0	0	0		0	0	0	0	0	0	0	0	0	0	0	0	0	0	0	0
Glyma.01G086650	myb-like transcription factor family protein	380	1.02693	1.18467	4.26551	0.495002	1.74303	1.70734	0.773881	1.65217	0.485172	2.31655	1.30694	0.836251	0.762124	2.30225	2.085	0.630228	1.4449	0.870757	2.0456	1.15096	1.80432	1.16823	1.54228	0.452783	1.60544	1.38373	1.74518	1.98206	1.6791	0.250879		1.30191	1.15969	4.26551	2.43152	2.28966	1.43487	1.47699	2.8655	1.16978	4.35772	2.4675	1.4602	4.09454	5.65423	5.87265	6.10689
Glyma.01G086700	C2H2-like zinc finger protein	333	0	0	0	0	0	0	0	0	0	0	0	0	0	0	0	0	0	0	0	0	0	0	0	0	0	0	0	0	0	0		0	0	0	0	0	0	0	0	0	0	0	0	0	0	0	0
Glyma.01G086800	allene oxide cyclase 4	256	3.54462	3.07509	7.27954	2.23561	4.03372	2.2306	1.29241	2.72986	1.81163	2.97224	2.20153	0.785628	0.811433	2.1119	1.8218	1.07504	1.45504	0.612264	1.97572	3.14255	3.67855	4.07215	3.21724	0.91116	1.26182	2.24026	2.59639	2.58024	2.16968	0.627118		10.2974	5.8462	7.27954	10.5648	8.49697	2.31127	9.50951	6.78326	7.27322	6.07351	7.40987	1.48388	8.18043	13.1483	8.91508	12.4917
Glyma.01G086900	methionine aminopeptidase 1B	227	32.6514	17.9053	36.1627	22.5313	27.3127	8.52808	29.6954	36.7809	42.6746	29.3078	34.6147	6.37752	32.4575	26.1993	46.138	32.0264	34.2053	8.45157	29.5774	31.955	30.7544	29.9257	30.5531	1.05696	19.3325	23.3758	29.304	33.8121	26.4561	6.3889		59.8964	54.1895	36.1627	48.3184	49.6417	10.1535	62.4783	41.6343	44.1413	47.7006	48.9886	9.33121	40.6514	42.1864	44.6466	36.0699
Glyma.01G087000	0	221	0.128275	0.212811	0.100745	0	0.110458	0.0877285	0	0	0	0	0	0	0	0	0.139439	0.088387	0.0569565	0.0689911	0	0	0	0.308461	0.0771152	0.15423	0.258716	0	0.231651	0	0.122592	0.141987		0.595213	0	0.100745	0	0.173989	0.284803	0	0	0.257937	0	0.0644843	0.128969	0	0	0	0
Glyma.01G087050	methionine aminopeptidase 1B	182	6.32541	5.06438	9.459	7.53326	7.09551	1.8705	7.97613	8.55633	10.1196	7.11724	8.44232	1.26483	8.18542	5.82326	7.36731	7.61832	7.24858	1.00995	6.73821	6.8326	7.13286	7.63997	7.08591	0.405892	4.02433	9.1217	9.46056	6.60109	7.30192	2.53016		14.4323	12.921	9.459	10.354	11.7916	2.29175	13.3763	11.2151	9.93199	12.6288	11.788	1.5278	8.11422	10.5292	10.3875	8.94002
Glyma.01G087100	0	322	0	0	0	0	0	0	0	0	0	0	0	0	0	0	0	0	0	0	0	0	0	0	0	0	0	0	0	0	0	0		0	0	0	0	0	0	0	0	0	0	0	0	0	0	0	0
Glyma.01G087200	0	131	0	0	0	0.671795	0.167949	0.335898	0.04434	0.619626	0.351184	0	0.253787	0.289598	0.969315	0.924113	1.15821	0	0.762911	0.518616	0.309751	0.307248	1.07856	0.117888	0.453361	0.426374	0.229316	0	0.620768	0.48294	0.333256	0.275034		0.470972	0	0	0.892647	0.340905	0.429639	0.268491	1.13702	0	0	0.351377	0.538836	1.13247	2.08758	0.486292	0.586468
Glyma.01G087300	AP2/B3 transcription factor family protein	385	23.5829	24.2078	19.8151	18.5564	21.5405	2.77893	17.4324	21.6964	20.1857	30.2506	22.3913	5.52893	26.9211	31.9985	52.1989	23.7628	33.7203	12.7777	27.3183	23.3612	25.2666	36.9947	28.2352	6.05908	19.6855	12.6448	14.2915	22.1233	17.1862	4.45817		24.2961	30.1739	19.8151	20.3803	23.6663	4.77408	58.1153	24.0218	30.2479	21.8632	33.5621	16.7504	24.1756	20.0055	44.7447	23.3402
Glyma.01G087500	0	90	0.132239	0.149611	0	0	0.0704625	0.0816716	0	0	0	0	0	0	0.169953	0	0	0.230722	0.100169	0.118296	0	0	0	0.38055	0.0951375	0.190275	0.360543	0.07225	0	0	0.108198	0.171643		0	0	0	0	0	0	0	0	0	0.507743	0.126936	0.253872	0	0.405108	0	0.402837
Glyma.01G087600	Di-glucose binding protein with Leucine-rich repeat domain	643	11.0468	14.2823	8.00643	13.5053	11.7102	2.82817	14.106	8.16145	14.9999	8.68126	11.4871	3.56516	11.5855	17.5734	10.9378	9.73872	12.4589	3.49446	6.71372	9.58899	6.36173	6.45618	7.28016	1.54639	17.0204	12.6447	11.6239	14.0516	13.8351	2.34516		12.2879	9.91631	8.00643	8.46406	9.66867	1.92664	9.66983	11.2033	10.6495	13.5257	11.2621	1.63686	10.0326	5.85292	8.28638	7.01518
Glyma.01G087700	galacturonosyltransferase-like 3	339	9.8609	11.2952	7.91297	9.90078	9.74245	1.39008	4.79219	4.36167	11.9424	5.25393	6.58754	3.58844	7.46902	10.4212	15.4985	7.41254	10.2003	3.80139	6.93951	7.64079	7.10569	7.97653	7.41563	0.478909	12.7728	6.03209	6.53969	10.7629	9.02686	3.2762		9.05623	5.74681	7.91297	9.47758	8.0484	1.67072	12.372	10.0214	6.65947	7.49382	9.13666	2.58749	8.48959	2.20962	24.272	5.30249
Glyma.01G087800	STT7 homolog STN7	578	55.7187	52.3171	18.3671	33.8725	40.0688	17.3618	37.9773	44.8024	27.6325	50.3467	40.1897	9.78127	48.7501	40.6445	39.93	57.8313	46.789	8.37811	54.01	38.426	42.4288	41.5016	44.0916	6.82998	48.1294	46.3686	45.2044	37.5021	44.3011	4.68946		24.3399	22.1602	18.3671	17.8942	20.6904	3.09277	16.0226	13.499	16.4012	13.4776	14.8501	1.58009	44.1011	29.7857	39.6727	21.2545
Glyma.01G087900	ROTUNDIFOLIA like 15	48	1.62509	0	0	3.40701	1.25802	1.62461	0	0.282311	0	0.13399	0.104075	0.134569	0.130217	0.133001	0	0.209954	0.118293	0.087089	1.3629	0	0.972917	2.11971	1.11388	0.882101	0.571762	0	0.632034	0	0.300949	0.348376		0	0	0	0	0	0	0	1.96267	0	0	0.490667	0.981334	0	0	0	0
Glyma.01G088000	NAC (No Apical Meristem) domain transcriptional regulator superfamily protein	427	11.3951	8.68143	13.6624	10.5685	11.0769	2.06419	7.18262	12.5949	8.9244	13.6843	10.5965	3.05388	13.0416	8.91997	17.7583	10.9276	12.6618	3.79154	16.2142	14.3859	16.3822	17.9999	16.2455	1.47824	9.65914	8.74853	9.39703	12.1832	9.99698	1.50691		15.1737	14.4522	13.6624	16.9516	15.06	1.40403	17.7186	12.9068	12.9932	14.521	14.5349	2.24821	14.5025	14.9432	22.2582	15.9149
Glyma.01G088200	basic helix-loop-helix (bHLH) DNA-binding superfamily protein	377	0.882542	0.302276	0	0.735996	0.480204	0.403964	0.208905	0.322241	0.08867	0.208441	0.207064	0.0953732	0	0.574382	0	0	0.143595	0.287191	0.093448	0.298208	0	0.244974	0.159158	0.13705	0.350415	0.636072	0.198677	0.284739	0.367476	0.189538		0	0.092661	0	0	0.0231652	0.0463305	0	0	0.316479	0	0.0791198	0.15824	0.081064	0	0	0
Glyma.01G088300	Protein kinase superfamily protein	111	13.2659	9.81459	10.8909	7.63772	10.4023	2.34001	12.9823	10.6829	8.89226	8.64925	10.3017	2.004	4.7142	11.1497	9.65572	6.51788	8.00938	2.92433	7.89502	8.22537	8.91745	8.92034	8.48955	0.51379	10.5493	7.38317	7.74384	9.41424	8.77263	1.47841		13.1871	12.8294	10.8909	8.08114	11.2471	2.33934	7.16869	10.2004	12.4394	15.6315	11.36	3.57412	6.99825	10.2223	8.00591	9.48032
Glyma.01G088501	0	49	0	0	0	0	0	0	0	0	0	0	0	0	0	0	0	0	0	0	0	0	0	0	0	0	0	0	0	0	0	0		0	0	0	0	0	0	0	0	0	0	0	0	0	0	0	0
Glyma.01G088650	enoyl-CoA hydratase/isomerase A	80	0	0	0	0	0	0	0	0.191427	0	0	0.0478568	0.0957135	0	0.541208	0	0	0.135302	0.270604	0	0	0	0	0	0	0	0	0	0	0	0		0	0	0	0	0	0	0.227846	0	0	0	0.0569615	0.113923	0	0	0	0
Glyma.01G088700	NADP-malic enzyme 4	126	0	0	0	0	0	0	0	0	0	0	0	0	0	0	0	0	0	0	0	0	0	0	0	0	0	0	0	0	0	0		0	0	0	0	0	0	0	0	0	0	0	0	0	0	0	0
Glyma.01G088850	Nucleic acid-binding, OB-fold-like protein	140	11.2776	9.88192	8.62311	13.3285	10.7778	2.01668	9.49736	9.79705	8.11667	8.66826	9.01984	0.768419	10.4332	12.9693	6.18818	9.7845	9.84379	2.79782	7.52842	9.69213	9.59502	12.258	9.76838	1.93661	7.24095	7.20677	10.2194	14.7465	9.8534	3.55461		6.28969	10.0173	8.62311	7.68556	8.15393	1.56921	7.97189	17.4818	13.7867	12.7034	12.9859	3.91894	12.3166	13.1831	9.09588	13.9586
Glyma.01G089000	Family of unknown function (DUF572)	307	34.6644	32.0899	28.8939	24.0261	29.9186	4.58288	26.9455	24.2244	26.1467	29.4534	26.6925	2.16611	30.5221	34.9167	23.0068	28.1761	29.1554	4.96071	29.7662	24.3194	20.0218	25.071	24.7946	3.99158	27.6638	29.2377	24.6785	29.8083	27.8471	2.2988		37.1539	31.4686	28.8939	33.0698	32.6465	3.46245	35.0151	31.5245	30.9806	37.3027	33.7057	2.99091	39.1682	32.819	32.5262	29.9649
Glyma.01G089100	P-loop containing nucleoside triphosphate hydrolases superfamily protein	147	0.06328	0.859127	0.05009	0.684659	0.414289	0.419058	0.043555	0.835382	0.526286	0.665982	0.517801	0.340488	0.628459	1.22987	0.020271	0.294161	0.54319	0.52098	0.60957	0.515184	0.535447	0.465851	0.531513	0.0596839	0.21125	0.102429	0.129657	0.311286	0.188655	0.093923		0.228004	0.277305	0.05009	0.197767	0.188292	0.0977922	0.426724	0.207468	0.366104	0.160722	0.290255	0.126503	0.648379	0.425445	0.323011	0.449728
Glyma.01G089202	Hydroxyproline-rich glycoprotein family protein	969	86.516	97.1241	47.6358	87.1549	79.6077	21.861	80.4023	64.0465	80.0279	62.6477	71.7811	9.75666	81.8342	104.616	67.437	92.9336	86.7053	15.8598	71.808	74.9979	48.4874	67.9029	65.799	11.9002	93.0724	86.4956	90.8512	73.279	85.9245	8.8619		59.2014	38.7393	47.6358	25.8868	42.8658	14.0821	40.8603	40.9952	48.3248	45.5252	43.9264	3.64666	68.35	42.6691	41.6282	29.083
Glyma.01G089300	0	536	8.56603	9.24254	8.04114	7.64645	8.37404	0.690741	7.30986	7.47646	8.29664	9.42121	8.12605	0.965173	7.98501	6.11491	6.69604	7.82526	7.1553	0.900111	8.86051	6.81206	8.00182	7.12515	7.69989	0.923175	8.05051	9.8412	7.53831	9.66177	8.77295	1.15143		10.1411	7.94469	8.04114	9.51233	8.90981	1.09012	10.6228	7.38028	6.95338	8.7435	8.42499	1.65216	9.17921	4.93673	6.21153	6.10886
Glyma.01G089500	0	83	2.3517	1.04553	0.392437	2.97563	1.69132	1.18176	2.00822	0.418807	0.472096	0.171008	0.767533	0.837464	0.931913	1.47997	2.04334	2.58427	1.75987	0.712707	2.03615	2.29724	3.34329	0.245171	1.98046	1.28737	0.28014	1.30869	0.302057	1.0774	0.742072	0.529306		0.734013	1.48197	0.392437	1.19736	0.951445	0.483631	1.84669	2.4645	1.93388	1.77562	2.00517	0.312985	1.60219	0.467219	4.03916	1.93314
Glyma.01G089600	Cytochrome b561/ferric reductase transmembrane protein family	185	0	0	0	0	0	0	0	0	0	0	0	0	0	0	0	0	0	0	0	0	0	0	0	0	0	0	0	0	0	0		0	0	0	0	0	0	0	0	0	0	0	0	0	0	0	0
Glyma.01G089700	2-oxoglutarate (2OG) and Fe(II)-dependent oxygenase superfamily protein	322	0	0	0	0	0	0	0	0	0	0	0	0	0	0	0	0	0	0	0	0	0	0	0	0	0	0	0	0	0	0		0	0	0	0	0	0	0	0	0	0	0	0	0	0	0	0
Glyma.01G089800	decapping 5	612	18.7517	18.0179	23.4589	17.497	19.4314	2.7339	24.126	20.1405	16.7053	22.1462	20.7795	3.16622	16.4687	20.8465	19.6796	15.7192	18.1785	2.47274	19.7427	18.247	21.3673	21.6556	20.2531	1.58043	16.6827	15.9701	20.1848	18.3333	17.7927	1.87689		32.7323	26.19	23.4589	25.0005	26.8454	4.08071	27.1243	24.2162	29.2105	25.0623	26.4033	2.23472	27.1493	21.1315	19.7777	27.3694
Glyma.01G089900	nuclear matrix constituent protein-related	506	1.26854	1.15961	0.520317	2.05228	1.25019	0.628386	1.14763	1.59519	1.49717	1.42779	1.41694	0.192228	0.86666	1.81195	1.20855	0.909617	1.1992	0.435888	0	1.11622	0.72126	1.33343	0.792727	0.586097	1.35793	1.62775	1.2832	1.45778	1.43167	0.149008		2.13236	1.83488	0.520317	1.35525	1.4607	0.703936	1.18348	0.917445	1.12288	0.627877	0.962922	0.250704	0.416417	0.630539	0.523023	0.901383
Glyma.01G090002	little nuclei1	473	1.20484	1.57512	0.863002	1.83126	1.36856	0.42393	1.09045	1.37537	0.983531	0	0.862338	0.598207	1.35198	3.03755	0.420704	1.22112	1.50784	1.09975	1.30409	0.434286	1.69663	1.58561	1.25515	0.571641	1.07111	1.43781	1.09509	1.76787	1.34297	0.329083		0.962094	1.52497	0.863002	0.981009	1.08277	0.299311	0	0.840793	0.982952	1.03066	0.713601	0.482521	0.206902	1.52752	0.357804	0.784206
Glyma.01G090102	Leucine-rich repeat (LRR) family protein	466	0	0	0	0	0	0	0	0	0	0	0	0	0	0.090385	0	0	0.0225962	0.0451925	0	0	0	0	0	0	0.062862	0.051036	0	0	0.0284745	0.0332321		0	0	0	0	0	0	0	0	0	0	0	0	0	0	0	0
Glyma.01G090200	0	98	0	0	0	0	0	0	0	0	0	0	0	0	0	0	0	0	0	0	0	0	0	0	0	0	0	0	0	0	0	0		0	0	0	0	0	0	0	0	0	0	0	0	0	0	0	0
Glyma.01G090300	Putative membrane lipoprotein	95	0	0.358677	0.980469	0	0.334786	0.462472	0	0.972271	0	0.300677	0.318237	0.458482	0.756416	0.29052	0.179676	0.520846	0.436864	0.256079	0.350555	0	0.625359	1.40451	0.595106	0.597218	0.814348	0.134459	0.682931	2.01128	0.910755	0.790568		1.73875	0.956584	0.980469	2.23616	1.47799	0.622416	0	1.94301	0.976033	0.426879	0.83648	0.838919	3.64528	1.80659	1.2487	0.394674
Glyma.01G090400	0	34	0	0	0	0	0	0	0	0	0	0	0	0	0	0	0	0	0	0	0	0	0	0	0	0	0	0	0	0	0	0		0	0	0	0	0	0	0	0	0	0	0	0	0	0	0.46714	0
Glyma.01G090450	Protein of unknown function, DUF617	291	0	0	0.125556	0.132635	0.0645478	0.0745893	0	0	0	0.111855	0.0279637	0.0559275	0	0.238819	0	0	0.0597048	0.11941	0	0	0	0.275949	0.0689872	0.137974	0	0.09174	0.150365	0.15798	0.100021	0.0729533		0.108417	0	0.125556	0	0.0584932	0.0679036	0	0.311288	0	0.528033	0.20983	0.257943	0	0	0	0
Glyma.01G090700	0	76	0	0	0	0	0	0	0	0	0	0	0	0	0	0	0	0	0	0	0	0	0	0	0	0	0	0	0	0	0	0		0	0	0	0	0	0	0	0	0	0	0	0	0	0	0	0
Glyma.01G090800	nudix hydrolase 1	153	6.73403	2.85768	6.85292	7.08244	5.88177	2.02124	4.72733	5.36029	3.57401	11.0366	6.17456	3.32464	3.35117	3.10641	9.64776	7.20642	5.82794	3.16399	3.30334	7.49611	4.198	4.21392	4.80284	1.84525	6.23457	1.88333	4.33749	6.89938	4.83869	2.24946		4.08963	6.75129	6.85292	4.60869	5.57563	1.43258	3.05624	4.03651	1.81386	1.8802	2.6967	1.05994	3.1974	3.7326	8.42785	7.5375
Glyma.01G090900	phosphoenolpyruvate carboxylase 4	1057	0	0	0.138723	0.128585	0.066827	0.0772761	0	0.188489	0	0	0.0471222	0.0942445	0.102533	0	0.046794	0	0.0373317	0.0487444	0.0922	0.126939	0.038466	0.040373	0.0744945	0.0429195	0	0.093297	0.160926	0.049405	0.075907	0.0683005		0.145747	0	0.138723	0	0.0711175	0.0821695	0.083596	0.180637	0.041337	0	0.0763925	0.0774242	0.031956	0.207306	0	0.136873
Glyma.01G091000	ABC-2 type transporter family protein	679	0	0	0	0	0	0	0	0	0	0	0	0	0	0	0	0	0	0	0	0	0	0	0	0	0	0	0	0	0	0		0	0	0	0	0	0	0	0	0.056844	0	0.014211	0.028422	0	0	0	0
Glyma.01G091100	0	57	3.06328	14.7206	0.889716	9.66025	7.08345	6.31108	8.27294	11.4871	10.7455	8.38857	9.72353	1.63717	20.6017	14.9347	16.9973	9.24178	15.4439	4.75189	8.97843	10.5705	14.7919	4.16504	9.62647	4.39014	9.56614	5.83585	13.9787	11.9217	10.3256	3.49414		0	2.97493	0.889716	3.59648	1.86528	1.69896	2.98369	1.48826	3.12304	3.09412	2.67228	0.791624	0	0.653122	1.65821	1.78553
Glyma.01G091300	Chalcone and stilbene synthase family protein	389	1.4502	0.500783	2.45772	0.192669	1.15034	1.02278	0.878274	2.94427	0.105794	2.19211	1.53011	1.27693	0.53153	0.114337	4.11014	2.44484	1.80021	1.84419	1.37384	1.46181	2.87973	2.47088	2.04656	0.745813	0.229316	0.749776	3.11623	1.309	1.35108	1.25664		0.913859	0.714055	2.45772	3.82668	1.97808	1.45805	1.53366	2.59328	5.50375	1.43333	2.766	1.8991	1.09414	1.99028	1.93445	0.376526
Glyma.01G091400	EXS (ERD1/XPR1/SYG1) family protein	792	0.994745	0.72823	0.731839	0.953269	0.852021	0.141879	0.817486	0.396337	0.807459	0.398531	0.604953	0.239659	0.838703	0.572554	1.08055	0.493199	0.746251	0.2674	1.07517	1.08186	0.781863	0.457571	0.849115	0.296141	0.933889	0.805151	1.24374	0.792413	0.943798	0.209922		1.04167	2.43797	0.731839	0.718488	1.23249	0.817402	0.57989	1.48743	1.3085	1.31859	1.1736	0.404227	0.598703	0.880705	0.428333	0.320647
Glyma.01G091800	Zim17-type zinc finger protein	160	4.74212	4.3098	4.89493	3.94229	4.47229	0.431564	4.41941	5.17576	4.22672	6.80431	5.15655	1.17238	4.52681	3.92251	3.71743	5.99428	4.54026	1.02843	4.2651	4.67754	5.86115	4.44503	4.81221	0.71939	4.19291	3.13693	5.48567	4.70214	4.37941	0.984294		6.90479	6.10243	4.89493	7.49901	6.35029	1.12643	8.06548	4.49127	5.96506	4.96704	5.87221	1.58592	4.76567	6.16803	6.93104	5.67566
Glyma.01G092100	0	148	0.143716	0.179666	0.010072	0.0412	0.0936635	0.0809149	0.001007	0.121467	0.02351	0.011969	0.0394883	0.0554194	0.008755	0.007575	0.103801	0.048539	0.0421675	0.0452855	0.032585	0.014671	0.01457	0.006094	0.01698	0.0111529	0.024931	0.047563	0.017617	0.00966	0.0249427	0.0163188		0.018366	0.05273	0.010072	0.071436	0.038151	0.0288693	0.00653	0.042472	0.036257	0.038856	0.0310288	0.0165301	0.029035	0.06042	0.020376	0.144124
Glyma.01G092201	0	275	47.4754	5.24228	3.64916	21.4537	19.4551	20.3385	26.6758	45.2401	6.06995	21.8671	24.9632	16.131	32.4945	40.6877	39.5697	23.1733	33.9813	8.06701	22.2848	44.9767	14.7763	36.7927	29.7076	13.6795	17.4184	29.2121	26.4825	33.8163	26.7323	6.90758		1.86118	4.90652	3.64916	2.56154	3.2446	1.32992	0.295054	4.75201	1.88596	2.30137	2.3086	1.84421	0.526799	1.93806	1.76797	1.78785
Glyma.01G092300	tRNA arginine adenosine deaminase	1314	5.10741	4.34981	4.75108	5.95519	5.04088	0.683605	4.68945	4.56478	5.6317	3.8397	4.68141	0.736025	5.53224	6.08129	4.61256	4.79809	5.25605	0.678507	5.36078	3.61597	3.69233	4.53615	4.30131	0.820196	5.1488	5.55338	4.8689	5.36451	5.2339	0.294161		9.68275	6.59036	4.75108	7.12065	7.03621	2.03567	7.46041	7.04796	8.75849	7.37235	7.65981	0.753625	6.22113	5.55402	6.33439	5.76052
Glyma.01G092400	ATPase E1-E2 type family protein / haloacid dehalogenase-like hydrolase family protein	1199	2.89233	2.17336	2.74466	2.33298	2.53583	0.338246	1.53324	1.53583	1.9772	2.82946	1.96893	0.610462	2.67576	2.16743	3.44375	1.9147	2.55041	0.67443	2.87379	2.59917	2.89313	3.09569	2.86544	0.20392	1.70445	2.46795	2.35387	3.28213	2.4521	0.647517		4.11207	2.75885	2.74466	3.21596	3.20789	0.641306	3.59867	3.4284	4.63966	2.42945	3.52405	0.905068	2.77257	3.05998	4.58403	2.41214
Glyma.01G092900	RNA-binding CRS1 / YhbY (CRM) domain-containing protein	359	6.54735	7.74573	11.3271	7.03928	8.16487	2.16479	7.07216	6.61786	4.00179	7.27088	6.24067	1.51741	7.45397	7.22295	9.7077	6.96164	7.83657	1.26353	10.5349	8.79637	9.52621	10.6603	9.87943	0.882634	8.06775	9.05016	7.85786	8.1994	8.29379	0.523493		11.337	11.3226	11.3271	14.1176	12.0261	1.39436	13.2135	11.7219	11.5822	10.5108	11.7571	1.11145	10.7425	12.5868	15.0209	10.651
Glyma.01G093000	Protein kinase superfamily protein	725	7.28124	26.7021	5.61316	24.9808	16.1443	11.2399	2.79086	13.7197	25.5799	5.5804	11.9177	10.2203	13.8889	15.3124	10.6504	5.15282	11.2511	4.50932	12.7677	10.6235	7.52836	13.0252	10.9862	2.54426	22.3313	11.3893	8.63767	27.1318	17.3725	8.7926		5.05807	6.11036	5.61316	4.86596	5.41189	0.563206	6.81386	4.7947	5.03632	6.32093	5.74145	0.979696	5.87936	5.70355	15.5978	5.48434
Glyma.01G093100	0	75	0	0	0	0	0	0	0	0	0	0	0	0	0	0	0	0	0	0	0	0	0	0	0	0	0	0	0	0	0	0		0	0	0	0	0	0	0	0	0	0	0	0	0	0	0	0
Glyma.01G093150	Metal-dependent phosphohydrolase	262	4.01624	2.63343	6.16904	1.35614	3.54371	2.05991	3.4299	3.63748	2.00971	3.03482	3.02798	0.723404	3.55832	3.0361	2.59213	3.511	3.17439	0.454187	3.20558	4.78824	2.71886	2.99379	3.42662	0.929363	6.52707	5.21299	2.53103	2.56803	4.20978	1.99079		5.25883	5.44916	6.16904	7.5505	6.10688	1.03918	4.78906	2.74813	4.83331	4.6394	4.25248	1.00632	3.47222	8.59175	8.01514	4.76629
Glyma.01G093200	basic helix-loop-helix (bHLH) DNA-binding superfamily protein	430	14.4761	17.2099	8.32623	20.757	15.1923	5.25017	13.3398	15.1035	20.0464	14.8035	15.8233	2.91893	19.3366	15.8834	14.6736	15.0081	16.2254	2.13592	14.5591	13.2659	14.0454	13.6746	13.8862	0.550055	13.7685	17.0561	14.4741	18.0214	15.83	2.03258		12.6076	18.4458	8.32623	11.5384	12.7295	4.2229	13.7643	17.1014	11.2775	13.353	13.8741	2.4112	12.6963	10.0972	14.0014	9.27413
Glyma.01G093400	0	101	0	0	0	0	0	0	0.220479	0	0	0	0.0551198	0.11024	0	0	0	0	0	0	0	0	0	0	0	0	0	0	0	0	0	0		0	0	0	0	0	0	0	0	0	0.180307	0.0450767	0.0901535	0	0	0	0
Glyma.01G093600	0	138	0	0	0	0	0	0	0	0	0	0	0	0	0	0	0	0	0	0	0	0	0	0	0	0	0	0	0	0	0	0		0	0	0	0	0	0	0	0	0	0	0	0	0	0	0	0
Glyma.01G093650	RING/U-box superfamily protein	104	39.6631	24.0654	53.7545	32.6171	37.5251	12.5594	14.2362	52.2093	14.2658	45.1993	31.4777	20.0964	44.0851	18.6856	79.3888	21.6249	40.9461	28.027	68.196	48.7868	102.553	106.703	81.5595	27.842	15.07	45.69	31.9933	50.0151	35.6921	15.7487		36.2283	35.429	53.7545	59.3437	46.1889	12.183	21.7302	38.5868	47.2165	42.0342	37.3919	11.0271	30.2964	80.2775	62.9579	100.451
Glyma.01G093800	ARM repeat superfamily protein	1027	6.82718	4.94537	10.7879	5.53968	7.02504	2.62868	5.56265	6.2822	6.40815	7.32697	6.39499	0.724403	5.47305	6.67244	8.29361	7.05338	6.87312	1.16201	7.13873	7.12786	7.45537	8.02981	7.43794	0.422803	6.4152	6.58588	6.80194	7.84624	6.91232	0.642411		12.0683	8.56711	10.7879	8.12388	9.88681	1.86373	8.98117	8.8109	9.75292	11.4924	9.75934	1.2259	6.19199	8.09169	9.04014	9.61092
Glyma.01G093902	EF hand calcium-binding protein family	153	0	0	0	0	0	0	0	0	0	0	0	0	0	0	0	0	0	0	0	0	0	0	0	0	0	0	0.19813	0	0.0495325	0.099065		0	0	0	0	0	0	0	0	0	0	0	0	0	0	0	0
Glyma.01G094000	eukaryotic translation initiation factor 4G	1824	16.6454	14.4407	17.7967	14.8359	15.9297	1.57176	17.4455	15.5358	14.8977	18.184	16.5157	1.55197	14.7394	16.7135	17.9192	15.0242	16.0991	1.49382	16.8498	17.2869	17.7948	20.2775	18.0522	1.53298	13.7695	16.0845	16.9452	16.0455	15.7112	1.35945		22.5167	17.836	17.7967	18.1508	19.0751	2.29993	20.2776	18.089	18.8269	18.2711	18.8662	0.991918	16.9857	16.3365	16.1695	16.7305
Glyma.01G094200	0	316	0	0	0	0	0	0	0	0	0	0	0	0	0	0	0	0	0	0	0	0	0	0	0	0	0	0	0	0	0	0		0	0	0	0	0	0	0	0	0	0	0	0	0	0	0	0
Glyma.01G094300	0	71	0.946061	1.07569	2.47384	1.56522	1.5152	0.692481	2.90161	0	3.32982	1.15261	1.84601	1.54968	0.464929	1.44486	0.763397	2.39021	1.26585	0.854431	4.28707	0.740005	2.45463	0.523061	2.00119	1.75179	0.974411	5.20237	1.05042	4.16507	2.84807	2.16174		8.41456	6.68465	2.47384	4.1295	5.42564	2.64019	5.50036	2.26367	0.840437	2.74893	2.83835	1.95074	3.45942	4.70811	2.26333	5.94417
Glyma.01G094600	carbonic anhydrase 2	83	0	0	0	0	0	0	0	0	0	0.658606	0.164652	0.329303	0	0	0	0	0	0	0	0	0	0	0	0	0	0.057356	0	0	0.014339	0.028678		0.883411	0	0	0	0.220853	0.441705	0	0	0.184862	0.383562	0.142106	0.183046	0	0.690973	0	0
Glyma.01G094651	0	70	0	0	0	0	0	0	0	0	0	0	0	0	0	0	0	0	0	0	0	0	0	0	0	0	0	0	0	0	0	0		0	0	0	0	0	0	0	0	0	0	0	0	0	0	0	0
Glyma.01G094700	Histone H3 K4-specific methyltransferase SET7/9 family protein	454	3.67647	3.04066	4.19128	3.69096	3.64984	0.471404	3.72401	4.00507	1.76742	4.29657	3.44827	1.14469	2.83459	2.85558	2.07245	3.29986	2.76562	0.509491	3.68162	3.53841	3.6475	4.12381	3.74783	0.257985	2.23534	2.65636	2.50066	4.24005	2.9081	0.904818		5.3545	6.9851	4.19128	5.16684	5.42443	1.15867	6.19282	6.50411	4.8621	5.42314	5.74554	0.743842	4.49607	4.50344	4.23757	5.18004
Glyma.01G094800	metacaspase 1	365	12.4717	28.5521	8.69472	25.2384	18.7392	9.63856	7.33172	25.986	25.9909	10.4846	17.4483	9.94495	15.7765	16.5447	32.4964	8.24032	18.2645	10.201	18.4005	17.8779	18.9448	23.5664	19.6974	2.6159	25.6297	14.7528	12.7132	29.6876	20.6958	8.251		7.08914	7.05957	8.69472	8.78922	7.90816	0.963647	15.6219	9.89209	11.2243	8.08471	11.2057	3.21294	7.58722	10.6221	25.8818	10.6797
Glyma.01G094900	kunitz trypsin inhibitor 1	204	0	0	0	0	0	0	0	0	0	0	0	0	0	0	0	0	0	0	0	0	0	0	0	0	0	0	0	0	0	0		0	0	0	0	0	0	0	0	0	0	0	0	0	0	0	0
Glyma.01G095000	Zinc finger (CCCH-type) family protein	369	7.86224	7.89589	9.8745	7.15726	8.19747	1.16873	7.01495	8.62284	6.15833	9.81801	7.90353	1.63482	9.00713	6.43646	9.03272	7.4468	7.98078	1.26886	9.01921	9.97295	12.5618	10.8415	10.5988	1.50542	8.12122	7.30632	7.71888	9.73302	8.21986	1.06222		10.9087	10.3061	9.8745	12.9459	11.0088	1.35925	14.0193	12.5099	13.4952	12.4259	13.1126	0.775278	14.1418	12.8727	11.6879	15.478
Glyma.01G095100	AP2/B3-like transcriptional factor family protein	307	0	0	0	0	0	0	0	0	0	0	0	0	0	0	0	0	0	0	0	0	0	0	0	0	0	0	0	0	0	0		0	0	0	0	0	0	0	0	0	0	0	0	0	0	0	0
Glyma.01G095166	0	95	0	0	0	0	0	0	0	0	0	0	0	0	0	0	0	0	0	0	0	0	0	0.206242	0.0515605	0.103121	0	0	0	0	0	0		0	0	0	0	0	0	0	0	0	0	0	0	0	0	0	0
Glyma.01G095200	kunitz trypsin inhibitor 1	228	21.1724	30.2944	8.13714	49.4935	27.2744	17.3808	16.6225	15.1094	27.2267	4.55684	15.8789	9.27555	26.3399	36.2818	13.3462	10.1331	21.5253	12.0777	8.00533	15.2695	4.4341	8.09353	8.95061	4.54442	35.8537	29.548	34.8162	29.4206	32.4096	3.40474		3.5902	1.30651	8.13714	0.712614	3.43662	3.37026	3.17465	2.73914	3.31575	3.70537	3.23373	0.398866	3.70559	1.11323	1.09843	1.30619
Glyma.01G095232	0	141	0	0	0	0	0	0	0	0	0	0	0	0	0	0	0	0	0	0	0	0	0	0	0	0	0	0	0	0	0	0		0	0	0	0	0	0	0	0	0	0	0	0	0	0	0	0
Glyma.01G095298	RING/U-box superfamily protein	309	0	0	0	0	0	0	0	0	0	0	0	0	0	0	0	0	0	0	0	0	0	0	0	0	0	0	0	0.203439	0.0508598	0.10172		0	0	0	0	0	0	0	0	0	0	0	0	0	0	0	0
Glyma.01G095300	basic helix-loop-helix (bHLH) DNA-binding superfamily protein	304	0	0.59384	0	2.00432	0.649539	0.945573	0	0	2.61247	0	0.653116	1.30623	0.311956	1.07318	0	0	0.346283	0.506418	0	0.250176	0	0	0.062544	0.125088	1.70304	0.114379	0	0.648169	0.616397	0.777554		0	0	0	0	0	0	0	0	0	0	0	0	0	0	0	0
Glyma.01G095500	transferases, transferring acyl groups	94	0	0	0	0	0	0	0	0	0	0	0	0	0	0	0	0	0	0	0	0	0	0	0	0	0	0	0	0	0	0		0	0	0	0	0	0	0	0	0	0	0	0	0	0	0	0
Glyma.01G095566	RING/U-box superfamily protein	349	0	0.080724	0	0	0.020181	0.040362	0	0	0	0	0	0	0	0.109947	0	0	0.0274868	0.0549735	0	0.188766	0.064226	0	0.063248	0.0889875	0.06917	0	0	0	0.0172925	0.034585		0	0	0	0	0	0	0	0	0	0.104626	0.0261565	0.052313	0	0	0	0
Glyma.01G095600	Tetraspanin family protein	270	0.212847	0.245308	0	0.454917	0.228268	0.186194	0.345013	0.115751	0	0.355974	0.204184	0.175485	0.495029	0.448928	0.231005	0.179659	0.338655	0.156505	0.267761	0.349293	0.199453	0.66498	0.370372	0.205735	0.408883	1.40834	0.290562	0.433127	0.635227	0.519156		0	0.109046	0	0	0.0272615	0.054523	0.083011	0	0	0	0.0207528	0.0415055	0	0	0.275328	0
Glyma.01G095700	0	72	0.12678	0.592309	0.146541	0	0.216408	0.258875	0	0.265525	0.26294	0	0.132116	0.152558	0.128076	0.192888	0.150282	0.411875	0.22078	0.130204	0	0.212922	1.14482	0	0.339436	0.546224	0	0	0.319073	0	0.0797682	0.159537		0.662496	0.592292	0.146541	0	0.350332	0.326728	0.640644	0	0.735064	0	0.343927	0.398999	0.286553	0	0.062345	0
Glyma.01G095800	YCF9	63	4.42583	3.33346	2.36152	3.25142	3.34306	0.845439	0.524301	4.66544	2.51925	6.07006	3.44476	2.43365	5.66632	5.08012	8.5128	5.67244	6.23292	1.5451	6.51838	5.40213	4.95792	3.07705	4.98887	1.43367	8.08902	5.92528	5.37039	1.79763	5.29558	2.61031		6.26925	1.99962	2.36152	1.06943	2.92496	2.29499	3.98718	2.65554	2.14056	1.92569	2.67724	0.925429	3.00356	0	4.05683	0.765848
Glyma.01G095900	0	81	5.46325	4.23189	1.6497	5.75741	4.27556	1.87115	5.91255	5.32933	2.76195	5.43547	4.85983	1.4214	9.79062	6.63967	3.15464	7.83319	6.85453	2.7877	9.00466	4.32366	10.6368	6.18557	7.53766	2.82338	3.66326	6.83557	3.42325	1.01212	3.73355	2.38956		4.28759	6.11144	1.6497	1.65552	3.42607	2.17898	2.05053	0.470227	2.14151	3.73614	2.0996	1.33383	1.8809	3.2371	4.8196	1.63528
Glyma.01G095966	PLATZ transcription factor family protein	211	47.2797	24.3982	31.8989	19.1808	30.6894	12.2301	20.6082	33.076	12.6442	55.0406	30.3422	18.4883	38.9909	32.1126	39.4551	38.4233	37.2455	3.44785	42.6675	30.8553	44.7194	46.7478	41.2475	7.12557	25.7849	23.8724	29.5187	33.7354	28.2279	4.35649		100.436	39.1722	31.8989	45.3079	54.2037	31.3051	63.1006	56.4287	71.3994	73.2824	66.0528	7.79297	93.1118	30.4263	82.3292	42.3582
Glyma.01G096000	kunitz trypsin inhibitor 1	213	35.6162	40.9965	0.710059	22.1427	24.8664	17.9507	31.7728	25.8329	34.9814	21.0741	28.4153	6.18998	36.3514	38.83	14.5625	32.8768	30.6552	11.0028	14.6588	18.1396	9.20705	6.36932	12.0937	5.29887	42.1601	29.7252	39.1762	26.2792	34.3352	7.54576		5.4413	1.10156	0.710059	1.51703	2.19249	2.19079	4.27363	0.43712	1.08137	2.36416	2.03907	1.69139	10.8031	2.29134	3.67261	0.146124
Glyma.01G096200	ARF-GAP domain 8	413	37.9192	34.648	30.136	39.141	35.4611	4.02498	40.0677	42.7067	29.0095	37.2927	37.2692	5.93352	44.2108	47.6274	40.2775	31.4473	40.8908	6.97521	36.9485	36.7153	36.6737	37.7517	37.0223	0.501087	39.2126	36.5509	35.243	44.4203	38.8567	4.06022		24.6027	33.0865	30.136	35.6966	30.8804	4.76187	24.8518	30.5342	32.1824	28.7229	29.0729	3.14878	25.2612	35.0461	32.5596	33.2721
Glyma.01G096300	0	47	0	0	0	0	0	0	0	0	0	0	0	0	0	0	0	0	0	0	0	0	0	0	0	0	0	0	0	0	0	0		0	0	0	0	0	0	0	0	0	0	0	0	0	0	0	0
Glyma.01G096500	Basic helix-loop-helix (bHLH) DNA-binding family protein	638	29.9945	55.6245	12.7365	70.3958	42.1878	25.7701	17.8825	40.012	43.9144	22.0725	30.9704	12.9069	42.0806	46.7162	31.8557	15.0897	33.9355	14.014	41.7638	43.471	20.7088	41.2659	36.8024	10.7705	65.4388	58.0759	47.8023	64.1552	58.868	8.04586		18.5176	9.21629	12.7365	20.198	15.1671	5.09432	12.6216	24.1885	16.0433	17.1708	17.506	4.85676	21.0794	31.6937	39.8775	25.56
Glyma.01G096600	UDP-Glycosyltransferase superfamily protein	92	1.33113	0.390896	1.77943	0.321949	0.95585	0.7165	2.167	1.75459	0.53602	2.64632	1.77598	0.903393	1.01305	1.80633	0.294161	0.145265	0.814702	0.761966	0	0.773677	1.13582	0.978503	0.722	0.503651	1.09047	0.842467	2.05128	2.76231	1.68663	0.886579		0.859098	0.692852	1.77943	1.25403	1.14635	0.483237	0.591524	0.577013	1.28327	1.47682	0.982158	0.466225	0	4.27518	0	1.37925
Glyma.01G096700	VQ motif-containing protein	290	0.604329	0.891563	4.15471	1.3932	1.76095	1.6288	1.37527	2.98113	0.347114	2.79639	1.87498	1.24588	1.08282	0.234987	2.73455	0.770649	1.20575	1.07766	3.00392	3.21625	2.28476	3.47428	2.9948	0.510939	0.132611	1.1823	1.79736	2.52318	1.40886	1.01206		4.99246	3.26658	4.15471	6.44752	4.71532	1.35283	5.86395	6.71603	6.78852	7.49295	6.71536	0.66706	7.79441	7.75369	3.56286	4.95203
Glyma.01G096800	hAT transposon superfamily	449	0	0	0	0	0	0	0	0	0	0	0	0	0	0	0	0	0	0	0	0	0	0	0	0	0	0	0	0	0	0		0	0	0	0	0	0	0	0	0	0	0	0	0	0	0	0
Glyma.01G096900	Polyketide cyclase/dehydrase and lipid transport superfamily protein	215	27.4286	25.9784	19.7483	22.2076	23.8407	3.50513	25.1129	20.2815	18.0328	21.9403	21.3419	2.98068	17.8968	18.6716	28.9483	21.9171	21.8584	5.03718	22.697	25.6465	22.5632	17.015	21.9804	3.60317	32.5108	26.7368	22.8074	28.6845	27.6849	4.0405		20.4472	20.2855	19.7483	22.453	20.7335	1.18462	19.9328	15.6069	15.3881	24.8963	18.9561	4.47912	14.7086	28.821	20.0088	21.1406
Glyma.01G097000	Mitochondrial substrate carrier family protein	298	78.4282	113.101	20.7379	94.4565	76.6808	39.8959	73.2438	76.713	106.086	42.7999	74.7107	25.8771	83.5911	81.2719	54.9593	62.4291	70.5628	14.0718	46.1089	69.2154	33.8764	40.1906	47.3478	15.4103	111.585	89.1193	88.9398	90.7349	95.0949	11.0233		18.873	11.3095	20.7379	12.5467	15.8668	4.63886	15.2367	14.5955	10.3245	17.5321	14.4222	3.00865	19.8267	17.718	38.9356	15.9028
Glyma.01G097100	SPT2 chromatin protein	486	14.208	15.6622	17.9143	13.3015	15.2715	2.01237	14.7451	16.0822	12.6787	18.7851	15.5728	2.55859	17.2158	15.2458	17.4958	14.2258	16.0458	1.57307	20.1207	15.1543	18.6103	17.4496	17.8337	2.09444	12.9098	15.4741	15.7623	13.1194	14.3164	1.5102		17.4692	18.453	17.9143	18.2949	18.0329	0.438573	18.9844	19.8988	23.8703	20.0869	20.7101	2.16112	17.5436	21.1248	18.817	15.5691
Glyma.01G097200	0	43	0.855975	0	0.47782	0	0.333449	0.41483	0	0	0.308254	1.04939	0.339412	0.495125	0.755106	0	0.344078	0	0.274796	0.358944	0	0	0	0.878041	0.21951	0.43902	0	0	0	0	0	0		0	0	0.47782	0	0.119455	0.23891	0.853532	0	0.469423	1.15739	0.620087	0.500135	1.41385	0	0	0
Glyma.01G097300	0	101	2.6402	2.24082	2.42642	1.20345	2.12772	0.637424	1.62268	1.64621	3.42843	1.2433	1.98515	0.979742	1.26982	2.37667	0.619846	1.44596	1.42807	0.725356	1.46025	1.67865	2.20586	1.25259	1.64934	0.409772	2.00957	3.13895	2.1298	2.48667	2.44125	0.507346		1.59291	1.589	2.42642	1.01612	1.65611	0.580649	0.633987	3.09656	3.08163	0.799138	1.90283	1.37146	0.852692	1.86319	1.33616	2.10182
Glyma.01G097350	phosphoenolpyruvate carboxykinase 1	649	0	0	0	0	0	0	0	0	0	0	0	0	0	0	0	0	0	0	0	0	0	0	0	0	0	0	0	0	0	0		0	0	0	0	0	0	0	0	0	0	0	0	0	0	0	0
Glyma.01G097400	Aldolase-type TIM barrel family protein	321	8.91718	8.80689	12.6207	8.71008	9.76371	1.90654	8.59487	8.93314	9.62151	12.0644	9.80349	1.56667	8.16796	7.89832	11.438	8.71652	9.0552	1.6246	12.1831	10.6361	11.8064	9.69114	11.0792	1.13585	11.8915	8.83027	10.8789	11.5891	10.7974	1.37841		11.3411	14.8155	12.6207	12.6553	12.8581	1.44108	12.381	8.80038	10.4786	13.0701	11.1825	1.92954	14.501	15.938	18.539	15.1037
Glyma.01G097500	LisH/CRA/RING-U-box domains-containing protein	387	7.19454	5.71147	6.19336	5.23866	6.0845	0.836387	9.61969	6.55622	10.664	7.72096	8.64022	1.84781	7.38043	11.7262	5.3443	7.29614	7.93677	2.69572	6.18737	5.15252	5.8897	7.53123	6.19021	0.994226	9.54247	6.81839	5.39544	11.7104	8.36666	2.81591		10.0474	11.4985	6.19336	8.81231	9.13791	2.24916	11.4352	8.91231	9.87348	10.9263	10.2868	1.12368	11.4075	10.3393	10.5878	7.9909
Glyma.01G097700	Zinc finger (C3HC4-type RING finger) family protein	649	7.28505	8.97039	2.96321	6.68217	6.4752	2.53369	18.4045	14.3004	20.5971	6.66874	14.9927	6.13235	11.2033	9.34367	7.05414	6.32567	8.4817	2.22386	5.6486	9.59152	4.05419	3.33183	5.65654	2.79618	11.1076	10.442	8.11375	11.3278	10.2478	1.47168		4.6383	2.12558	2.96321	2.39361	3.03017	1.12754	3.03876	1.94219	2.30125	2.70454	2.49669	0.477043	2.24491	3.99412	12.1757	0.928413
Glyma.01G097900	indole-3-acetic acid inducible 9	351	89.0705	88.44	54.6746	90.8208	80.7515	17.4137	75.4829	92.3637	119.559	80.9723	92.0946	19.6133	87.2189	103.212	83.4584	77.9496	87.9598	10.8575	77.9094	73.8367	77.4497	76.5644	76.4401	1.82311	102.815	90.0608	76.8467	88.724	89.6117	10.6186		83.4884	98.5181	54.6746	82.1694	79.7126	18.2651	89.9859	60.6403	53.9838	64.2219	67.208	15.7667	73.7989	62.0552	117.254	75.8191
Glyma.01G098000	0	285	0.095029	0	0	0	0.0237573	0.0475145	0	0.20393	0	0	0.0509825	0.101965	0	0	0	0	0	0	0	0	0.124129	0	0.0310323	0.0620645	0	0	0	0	0	0		0	0	0	0	0	0	0	0.218074	0.221517	0	0.109898	0.126907	0	0	0	0
Glyma.01G098200	0	277	0	0	0	0	0	0	0	0	0	0.075199	0.0187998	0.0375995	0	0	0	0	0	0	0	0	0	0	0	0	0	0	0.224762	0	0.0561905	0.112381		0	0	0	0	0	0	0	0	0	0.092876	0.023219	0.046438	0.196553	0	0	0
Glyma.01G098300	Protein kinase superfamily protein	414	4.18197	7.07196	4.90546	3.91975	5.01978	1.43021	3.84565	3.61654	7.82655	4.65595	4.98617	1.94538	3.21981	5.55349	3.39096	3.11218	3.81911	1.16194	4.75022	6.58917	3.76369	3.77755	4.72016	1.32884	6.07226	4.63156	5.77088	3.71485	5.04738	1.08357		8.40519	9.7737	4.90546	6.60499	7.42234	2.12113	11.7855	10.3423	10.642	8.55339	10.3308	1.33821	9.055	7.65926	7.00418	8.92632
Glyma.01G098400	0	75	0	0	0	0	0	0	0	0	0	0	0	0	0.092932	0	0	0	0.023233	0.046466	0	0	0	0	0	0	0.324704	0.35735	0	0.189186	0.21781	0.162438		0.276239	0	0	0	0.0690598	0.13812	0.151101	0	0	0.359353	0.127613	0.170123	0	0	0	0.142851
Glyma.01G098500	Haloacid dehalogenase-like hydrolase (HAD) superfamily protein	303	49.031	45.5841	15.6254	56.9845	41.8063	18.095	41.1943	51.416	34.337	36.975	40.9806	7.50834	40.9667	60.5651	69.1224	33.592	51.0616	16.5691	38.9291	52.3838	38.8565	47.8954	44.5162	6.74704	45.8196	47.2376	41.343	48.6278	45.757	3.1581		31.1997	14.0579	15.6254	23.9533	21.209	7.95109	21.0096	16.1213	20.2992	6.16846	15.8996	6.83649	20.9999	21.2924	26.3621	19.4968
Glyma.01G098700	0	33	0	0	0	0	0	0	0	0	0	0	0	0	0	0	0	0	0	0	0	0	0	0	0	0	0	0	0	0	0	0		0	0	0	0	0	0	0	0	0	0	0	0	0	0	0	0
Glyma.01G098850	acyl-CoA oxidase 4	146	0.19788	0	0	0	0.04947	0.09894	0.350943	0	0	0	0.0877358	0.175472	0	0	0	1.36603	0.341507	0.683014	1.25711	0	0.734758	1.30202	0.823473	0.606363	0.347234	0	0	0	0.0868085	0.173617		0	0	0	0	0	0	1.06194	0	0.498895	0	0.390209	0.50582	0.36484	0	0	0.381426
Glyma.01G099000	DHHC-type zinc finger family protein	294	6.27701	5.80627	6.40003	4.09092	5.64356	1.06625	4.23862	4.33701	5.6441	5.97484	5.04864	0.88975	4.78481	5.3825	7.5996	5.367	5.78348	1.24229	5.82275	6.42343	9.08042	6.39403	6.93016	1.45993	5.55189	6.47881	4.53392	6.96856	5.88329	1.07441		6.96171	7.56974	6.40003	6.48307	6.85364	0.537762	7.43392	4.90566	8.25015	8.39891	7.24716	1.61761	5.29594	6.86379	7.02607	5.61353
Glyma.01G099100	Pentatricopeptide repeat (PPR) superfamily protein	243	0.154035	0	0	0.053286	0.0518303	0.0726193	0	0.168094	0	0.221775	0.0974673	0.114659	0.070495	0.091385	0.078255	0.14181	0.0954862	0.0320634	0	0.173595	0	0	0.0433987	0.0867975	0.157418	0.048763	0	0	0.0515453	0.0742307		0	0	0	0.448324	0.112081	0.224162	0	0.139368	0.142664	0.1269	0.102233	0.0684926	0.236667	0.110639	0.117729	0
Glyma.01G099200	0	130	2.94322	2.03941	2.46274	5.14625	3.1479	1.38245	3.61592	2.37179	3.53447	3.61494	3.28428	0.609525	2.62337	2.71448	5.86563	4.81589	4.00484	1.60144	2.43226	3.53833	2.70074	0.631347	2.32567	1.22383	2.65796	1.15608	3.83434	4.10855	2.93923	1.34502		1.42332	1.60833	2.46274	0.643674	1.53452	0.746775	2.32137	1.4611	3.76438	3.63419	2.79526	1.10266	0.614616	0	1.24211	0.823917
Glyma.01G099500	Protein kinase superfamily protein	726	8.38209	7.83887	10.1885	5.12875	7.88456	2.09383	7.10096	7.99626	7.49465	11.0926	8.42113	1.8183	7.28803	9.36745	5.90543	7.88341	7.61108	1.43441	10.5698	6.91015	9.79429	7.65913	8.73333	1.72974	7.1968	7.01044	4.86899	9.37843	7.11366	1.84258		10.0739	10.8049	10.1885	10.1339	10.3003	0.339636	11.8969	9.1144	10.2562	10.037	10.3261	1.15816	10.9696	9.3173	11.0881	9.92381
Glyma.01G099600	uracil phosphoribosyltransferase	287	16.614	12.9026	16.7287	16.0865	15.5829	1.80865	16.4289	17.0364	16.9884	13.8214	16.0688	1.52342	15.2309	17.3314	12.8498	15.6134	15.2564	1.84621	13.2057	15.561	13.9783	15.6727	14.6044	1.21173	14.6791	13.3609	13.966	17.534	14.885	1.84638		17.3954	17.9061	16.7287	16.8577	17.222	0.53981	17.4352	17.3066	16.0009	18.0273	17.1925	0.854148	19.1198	18.7991	19.4389	19.4022
Glyma.01G099700	0	75	0	0	0	0	0	0	1.01826	0.184577	0.188455	0	0.347824	0.455529	0	0.219311	0	0	0.0548278	0.109656	0	0	0.381661	0	0.0954152	0.19083	0	0	0	0	0	0		0	0	0	0	0	0	0	0	0	0.178027	0.0445067	0.0890135	0	0	0	0.380207
Glyma.01G099750	delta 1-pyrroline-5-carboxylate synthase 2	760	0.558578	0	0.102724	0.537081	0.299596	0.28982	0.742442	1.29057	0	0.554752	0.646942	0.53242	0	0.273922	0.677941	0.605218	0.38927	0.313476	0.280049	0.829374	1.40149	1.74273	1.06341	0.643998	0.311727	0.174144	0.115152	1.43724	0.509566	0.623911		1.53608	0.436871	0.102724	2.11496	1.04766	0.938733	0.445998	1.02233	2.27847	0.265316	1.00303	0.909508	0.17843	0.244788	0.434664	0.382084
Glyma.01G099800	CYCLIN D7;1	290	0	0	0	0	0	0	0	0	0	0	0	0	0	0	0	0	0	0	0	0	0	0	0	0	0	0	0	0	0	0		0	0	0	0	0	0	0	0	0	0	0	0	0	0	0	0
Glyma.01G100000	AtGCP3 interacting protein 1	75	8.90461	8.51187	9.01601	8.30456	8.68426	0.332918	8.49906	6.82299	5.8662	6.46982	6.91452	1.12781	8.20292	11.483	5.19862	6.6322	7.87919	2.69771	7.01973	8.45767	7.48449	6.5217	7.3709	0.824305	9.09878	7.5995	7.62295	12.1207	9.11047	2.12581		7.29601	11.185	9.01601	9.84639	9.33586	1.62721	10.2737	10.7643	9.99438	10.1704	10.3007	0.329892	8.24819	10.6216	10.9205	10.4457
Glyma.01G100100	0	252	4.19705	5.32499	7.18551	2.44094	4.78712	1.99117	5.51644	5.03006	3.29205	5.91476	4.93833	1.15561	4.55357	4.42994	5.03519	5.7612	4.94497	0.60355	4.44752	5.03349	5.8335	5.50942	5.20598	0.603009	4.3496	4.77271	3.71815	4.8328	4.41831	0.513922		6.71021	8.98339	7.18551	8.78122	7.91508	1.13659	6.07066	6.43961	8.0984	6.25473	6.71585	0.933924	7.89623	8.33445	7.85023	8.87684
Glyma.01G100200	RNI-like superfamily protein	315	0	0	0	0	0	0	0	0	0	0	0	0	0	0	0	0	0	0	0	0	0	0	0	0	0	0	0	0	0	0		0	0	0	0	0	0	0	0	0	0	0	0	0	0	0	0
Glyma.01G100400	succinate dehydrogenase 1-1	162	6.7423	7.08569	9.18545	6.44266	7.36403	1.24238	3.41026	4.26597	5.07744	6.23886	4.74814	1.20459	4.58549	5.36827	7.98175	7.15971	6.27381	1.56762	5.39794	6.73828	8.49917	6.41983	6.76381	1.29048	7.09429	5.68518	8.49995	4.87096	6.5376	1.59844		10.9599	7.83323	9.18545	12.6324	10.1527	2.09092	10.3344	9.17678	10.7743	12.8842	10.7924	1.54878	9.90354	16.7178	10.4832	11.7707
Glyma.01G100600	0	39	0	0	0	0	0	0	0	0	0	0	0	0	0	0	0	0	0	0	0	0	0	0	0	0	0	0	0	0	0	0		0	0	0	0	0	0	0	0	0	0	0	0	0	0	0	0
Glyma.01G100801	Metal-dependent protein hydrolase	370	14.8313	11.3262	26.8067	12.8263	16.4476	7.05374	15.885	15.6916	18.6519	20.305	17.6334	2.23625	14.7551	9.77062	19.1039	18.7781	15.6019	4.3617	20.8756	16.9957	23.9125	21.3774	20.7903	2.85769	11.9788	14.0803	15.5315	14.8609	14.1129	1.54135		29.1295	26.4589	26.8067	38.3754	30.1926	5.5825	30.3743	24.8902	35.6223	27.6102	29.6242	4.58282	29.1315	24.3448	35.8505	32.8848
Glyma.01G100900	Concanavalin A-like lectin protein kinase family protein	688	1.11041	1.05758	0.942288	0.969623	1.01998	0.0778123	0.697603	0.880105	0.833919	1.47967	0.972824	0.346665	0.549487	0.311968	0.388523	0.746626	0.499151	0.1924	0.471336	0.979632	0.829474	0.651454	0.732974	0.22004	0.700776	1.25508	0.513964	1.52483	0.998661	0.471264		0.611071	0.717139	0.942288	0.806931	0.769357	0.140354	0.497161	0.627502	0.992541	0.917221	0.758606	0.234823	0.563963	0.553839	0.601949	0.748099
Glyma.01G101000	phosphoribosylaminoimidazole carboxylase, putative / AIR carboxylase, putative	105	0	0	0	0	0	0	0	0	0	0	0	0	0	0	0	0	0	0	0	0	0	0	0	0	0	0	0	0	0	0		0	0	0	0	0	0	0	0	0	0	0	0	0	0	0	0
Glyma.01G101050	Protein of unknown function (DUF668)	463	0.286002	0.172	2.73524	0.144161	0.834352	1.26875	0.471989	0.852038	0.613489	1.49675	0.858567	0.453441	0.365856	1.23514	1.94078	0.838629	1.0951	0.666422	1.79061	0.562719	0.670368	1.06506	1.02219	0.555939	0.151609	0.268156	0.828746	0.691203	0.484928	0.326012		0.94954	0.76428	2.73524	0.561288	1.25259	1.00107	1.19313	1.55697	1.15594	2.59925	1.62632	0.673377	3.03595	1.46438	2.65108	1.03402
Glyma.01G101100	0	83	0	0	0	0	0	0	0	0	0	0	0	0	0	0	0	0	0	0	0	0	0	0	0	0	0	0	0	0	0	0		0	0	0	0	0	0	0	0	0	0	0	0	0	0	0	0
Glyma.01G101200	0	31	0	0	0	0	0	0	0	0	0	0	0	0	0	0	0	0	0	0	0	0	0	0	0	0	0	0	0	0	0	0		0	0	0	0	0	0	0	0	0	0.628166	0.157042	0.314083	0	0	0	0
Glyma.01G101233	0	33	0	0	0	0	0	0	0	0	0	0	0	0	0	0	0	0	0	0	0	0	0	0	0	0	0	0	0	0	0	0		0	0	0	0	0	0	0	0	0	0	0	0	0	0	0	0
Glyma.01G101266	zinc-finger protein 10	314	0	0	0	0	0	0	0	0	0	0	0	0	0	0	0	0	0	0	0	0.105289	0	0	0.0263222	0.0526445	0	0	0	0	0	0		0	0	0	0	0	0	0	0	0	0	0	0	0	0	0	0
Glyma.01G101800	domains rearranged methylase 1	87	0	0	0	0	0	0	0	0	0	0	0	0	0	0	0	0	0	0	0	0	0	0	0	0	0	0	0	0	0	0		0	0	0	0	0	0	0	0	0	0	0	0	0	0	0	0
Glyma.01G102000	Protein of unknown function (DUF604)	500	0	0	0	0	0	0	0	0	0.087021	0	0.0217553	0.0435105	0	0	0	0	0	0	0	0	0	0	0	0	0	0	0	0	0	0		0	0	0	0	0	0	0	0	0	0	0	0	0	0	0	0
Glyma.01G102100	Protein of unknown function (DUF594)	694	0.060263	0.484105	0	0.518862	0.265807	0.273613	0.710889	0.260712	0.494512	0.082855	0.387242	0.27381	0.6733	0.110755	0.143162	0.082893	0.252528	0.281594	0	0.450835	0	0.342955	0.198447	0.233341	1.18055	0.224452	0.114915	0.293292	0.453302	0.490364		0	0	0	0	0	0	0	0	0	0	0	0	0.061959	0	0	0
Glyma.01G102200	0	96	20.9405	3.69153	17.8758	3.70554	11.5533	9.15584	12.2722	16.0519	3.35566	33.6627	16.3356	12.7187	24.4298	15.6467	18.0249	32.3714	22.6182	7.4857	28.7542	8.8847	14.6228	30.075	20.5842	10.476	6.59707	19.7427	16.1833	13.0399	13.8907	5.58038		37.1446	17.2764	17.8758	14.243	21.6349	10.4613	25.3049	19.0565	29.5209	21.3376	23.805	4.60279	28.9694	13.7414	3.88095	9.42491
Glyma.01G102300	Uncharacterised protein family (UPF0497)	156	6.51689	7.41169	10.7359	9.75501	8.60488	1.97041	9.06891	5.63457	8.96819	7.3274	7.74977	1.6204	8.14226	10.0594	8.33481	10.7381	9.31865	1.28002	6.56287	7.80787	12.196	8.27217	8.70974	2.43366	7.52131	11.0395	7.68792	8.54135	8.69751	1.62398		12.9426	13.438	10.7359	10.039	11.7889	1.65544	12.4574	13.3174	10.5832	11.9251	12.0708	1.14567	14.3304	10.3319	10.1264	13.9004
Glyma.01G102400	NAD(P)-linked oxidoreductase superfamily protein	189	0.108339	0	0	0.123937	0.058069	0.067354	0.157913	0.512074	0.511212	0.388808	0.392502	0.166768	0	0	0.262751	0.062162	0.0812283	0.124512	0.118051	0.189395	0.379669	0.175502	0.215654	0.113621	0.295871	0.193444	0	0.296227	0.196385	0.139573		0	0	0	0	0	0	0	0.602177	0.521971	0	0.281037	0.326161	0.213694	0	0	0
Glyma.01G102500	NAD(P)-linked oxidoreductase superfamily protein	314	41.3779	101.104	148.719	88.4923	94.9235	44.1236	30.5903	103.777	155.934	55.3333	86.4086	55.4279	78.758	52.9224	64.5832	47.2725	60.884	13.9263	98.4469	48.5088	76.3272	80.1422	75.8563	20.6302	97.6782	58.9196	47.6265	114.909	79.7833	31.7458		98.9835	126.493	148.719	176.452	137.662	32.9022	94.38	123.442	169.55	171.871	139.811	37.613	130.697	133.542	107.518	190.618
Glyma.01G102600	0	102	0.040327	0.011954	0.144057	0.004661	0.0502497	0.0644028	0.045037	0.001717	0.000718	0.002122	0.0123985	0.021767	0.000925	0.000267	0.030832	0.010283	0.0105767	0.0142573	0.253683	0.005839	0.124004	0.055721	0.109812	0.10745	0.000405	0.000212	0.002129	0.00065	0.000849	0.000871953		0.03231	0.076793	0.144057	1.09547	0.337157	0.507624	0.163928	0.000964	1.14087	0.000416	0.326545	0.548312	1.58923	0.000706	0.036251	0.057641
Glyma.01G102700	0	47	5.22487	4.19306	0	1.64881	2.76668	2.37918	3.47405	6.83186	3.10193	1.31178	3.67991	2.30357	2.50183	0	0	0	0.625456	1.25091	3.86639	0	3.49206	3.58637	2.73621	1.83105	3.2562	1.64992	1.99023	2.46308	2.33986	0.69597		0	4.95897	0	2.0916	1.76264	2.34795	1.03816	1.4894	3.76269	4.48692	2.69429	1.68815	1.21991	0	2.15679	1.59343
Glyma.01G102802	NAD(P)-linked oxidoreductase superfamily protein	316	0.770443	0.257405	0.879964	0.32418	0.557998	0.312955	0.323715	0.411108	0.305964	0.541442	0.395557	0.107568	0.365131	0.441376	0.391607	0.371643	0.392439	0.0345144	0.14676	0.698563	0.150861	0.48207	0.369564	0.269797	0.114067	0	0	1.25909	0.343288	0.612895		0	0.971252	0.879964	0.487818	0.584758	0.442667	0.420429	0	0.287889	0.279268	0.246897	0.176824	0	0	0	0
Glyma.01G102900	branched-chain alpha-keto acid decarboxylase E1 beta subunit	357	4.09577	3.02314	3.33817	3.4645	3.4804	0.450275	2.41498	3.70286	3.32191	2.90444	3.08605	0.553593	2.77355	4.65067	3.60708	1.87388	3.2263	1.18432	2.80776	3.47162	2.81067	3.00338	3.02336	0.312551	3.65921	3.24875	2.03299	3.0287	2.99241	0.690926		3.36388	3.14065	3.33817	4.77762	3.65508	0.754975	2.61189	2.5871	4.15325	2.85075	3.05075	0.744555	1.9791	1.31392	2.53641	1.77978
Glyma.01G103100	Fes1A	387	18.9543	16.3812	20.1525	15.7431	17.8078	2.09047	11.3724	22.563	15.9703	22.1069	18.0031	5.3458	13.6727	19.5596	22.6287	19.2827	18.7859	3.73086	20.1858	19.502	27.1175	26.6839	23.3723	4.08764	15.3452	19.3245	18.3234	21.0651	18.5145	2.3974		21.3527	25.1608	20.1525	22.9405	22.4016	2.16503	26.3229	18.8422	26.7818	21.1051	23.263	3.91345	24.8486	50.8801	23.299	21.782
Glyma.01G103200	thioredoxin family protein	70	0	0	0	0	0	0	0	0	0	0	0	0	0	0	0	0	0	0	0	0	0	0	0	0	0	0	0	0	0	0		0	0	0	0	0	0	0	0	0	0	0	0	0	0	0	0
Glyma.01G103400	ATPase subunit 6-1	72	0	0	0	0	0	0	0	0	0	0	0	0	0	0.285739	0	0	0.0714348	0.14287	0.251884	0	0	0	0.062971	0.125942	0	0	0.394795	0	0.0986988	0.197398		0	0.295165	0	0	0.0737913	0.147583	0	0	0	0	0	0	0	0	0	0
Glyma.01G103450	auxin response factor 9	693	10.7178	10.2504	34.1539	8.43167	15.8884	12.2168	8.00046	14.4627	14.8502	24.1838	15.3743	6.6605	12.5209	10.1613	20.0001	15.988	14.6676	4.2854	27.4894	12.1766	25.6767	23.437	22.1949	6.88148	13.4727	8.10763	7.45262	8.06574	9.27467	2.81464		35.3534	43.7467	34.1539	38.0536	37.8269	4.27026	56.8147	32.6683	27.7865	38.1436	38.8533	12.6997	36.7417	47.0568	45.1842	39.564
Glyma.01G103500	0	280	0	0	0	0	0	0	0	0	0	0	0	0	0	0	0	0	0	0	0	0	0	0	0	0	0	0	0	0	0	0		0	0	0	0	0	0	0	0	0	0	0	0	0	0	0	0
Glyma.01G103900	isochorismate synthase 2	564	2.13731	2.81153	1.91675	4.60692	2.86813	1.22008	3.47546	2.90274	6.83799	0.757201	3.49335	2.51809	2.55316	4.15305	0.971347	1.25543	2.23325	1.45333	1.20929	1.06643	1.4901	0.83067	1.14912	0.275763	4.31684	2.90386	3.50061	3.58619	3.57687	0.579196		0.870288	0.960433	1.91675	1.01358	1.19026	0.487922	1.53095	1.04879	2.42496	0.901838	1.47664	0.686954	2.14587	1.6494	1.90103	0.779119
Glyma.01G104100	POX (plant homeobox) family protein	610	6.41043	2.32671	6.72716	4.73063	5.04873	2.0151	5.68829	5.78364	2.04329	7.21593	5.18279	2.20656	6.0697	9.03241	5.92256	6.12732	6.788	1.49876	6.3047	7.09691	5.94347	7.28753	6.65815	0.638832	4.63636	6.2647	3.86014	7.74025	5.62536	1.7297		10.8099	9.31877	6.72716	12.5998	9.8639	2.48438	7.65765	10.0403	10.1105	10.09	9.47462	1.21167	7.04038	8.25903	5.45256	5.54265
Glyma.01G104200	0	125	0	0	0	0	0	0	0	0	0	0	0	0	0	0	0	0	0	0	0	0	0	0	0	0	0	0	0	0	0	0		0	0	0	0	0	0	0	0	0	0	0	0	0	0	0	0
Glyma.01G104400	0	870	0.13086	0	0.264721	0	0.0988952	0.126597	0	0	0.055226	0.185453	0.0601698	0.0874855	0	0.179301	0.123904	0.09875	0.100489	0.0749681	0.207333	0.238293	0.127422	0.256688	0.207434	0.0570969	0	0.117716	0.103315	0.062744	0.0709437	0.0527124		0.120933	0	0.264721	0.34553	0.182796	0.153227	0.25825	0.299191	0.327111	0.285824	0.292594	0.0286373	0.045612	0.066932	0.032663	0.176203
Glyma.01G104600	0	41	0	0.624309	0	0	0.156077	0.312155	0	0	0	0	0	0	0	0.660417	0	0.373251	0.258417	0.320598	0	0	0	0	0	0	1.14352	0	0	0.75582	0.474836	0.570682		0	0	0	2.77019	0.692548	1.3851	0	0	0.500037	0	0.125009	0.250018	0	0	0	0
Glyma.01G104750	glyoxal oxidase-related protein	548	26.8985	40.7758	12.2108	38.6875	29.6432	13.1296	34.6251	28.5822	39.5464	17.4407	30.0486	9.52652	30.9435	41.2986	23.0784	14.8825	27.5508	11.2695	14.4888	29.0726	19.1974	22.7156	21.3686	6.14307	42.064	30.9695	33.4479	38.1551	36.1591	4.93742		14.5413	17.8311	12.2108	18.758	15.8353	3.01866	13.0446	17.1133	14.1516	13.0889	14.3496	1.91222	11.1299	14.9355	9.95733	13.473
Glyma.01G104800	ribosomal protein S11-beta	80	0.683971	0	0	0	0.170993	0.341985	0.134016	0	0	0	0.033504	0.067008	0	0	0.184962	0	0.0462405	0.092481	0	0	0	0.330575	0.0826438	0.165288	0.260296	0.692509	0	0.211873	0.29117	0.290456		0.08583	0	0	0	0.0214575	0.042915	0.110407	0	0	0	0.0276018	0.0552035	0	0	0	0
Glyma.01G104900	Major facilitator superfamily protein	595	4.97178	14.8928	8.13294	6.52598	8.63088	4.36958	3.50979	6.81081	3.84407	3.56308	4.43194	1.59268	3.22065	17.1568	4.79505	4.0599	7.3081	6.59723	2.94416	3.66756	2.32598	8.48228	4.35499	2.80561	4.54491	25.1676	25.9603	5.27688	15.2374	11.9322		11.2613	12.4224	8.13294	9.50579	10.3306	1.89313	5.23848	11.3914	11.589	10.7667	9.74638	3.02563	5.99675	7.74446	2.38957	12.3103
Glyma.01G105000	Arabidopsis thaliana gibberellin 2-oxidase 1	82	13.7976	1.96229	10.6565	10.1704	9.1467	5.05221	14.0459	9.36112	2.30046	10.3847	9.02303	4.91224	11.6892	4.04784	14.5314	21.6738	12.9856	7.29013	16.8683	20.0825	18.1972	25.4223	20.1426	3.75876	7.40448	10.5929	8.5645	9.52894	9.0227	1.36019		8.07002	11.0127	10.6565	13.9034	10.9107	2.38754	33.6682	13.1963	11.2314	7.69177	16.4469	11.7046	13.9388	11.8172	7.58568	20.9679
Glyma.01G105200	0	169	0.145468	0	0.589199	0	0.183667	0.278916	0	0	0	0	0	0	0.224799	0	0	0	0.0561997	0.112399	0.189099	0	0	0.18866	0.0944397	0.10905	0	0	0	0	0	0		0	0.173233	0.589199	0.175774	0.234551	0.250336	0	0	0.505792	0.668951	0.293686	0.345599	0	1.37661	0.332135	0
Glyma.01G105300	0	84	0.642328	0.136336	1.10797	0	0.47166	0.50627	0	0.339995	0.140817	0.524636	0.251362	0.229447	0.890544	0.324335	0.32783	1.32371	0.716605	0.484374	1.09827	0.56121	0.799033	1.05064	0.877287	0.248269	0.16667	0	0.160507	1.82349	0.537667	0.860681		1.52769	0.655367	1.10797	3.59777	1.7222	1.30013	0.569147	2.04606	1.30444	1.9181	1.45944	0.676052	0.570762	3.72004	0.46437	1.93104
Glyma.01G105400	proteasome subunit PAB1	236	33.2146	26.3601	46.6888	26.1288	33.0981	9.63834	31.7254	28.3814	33.4508	30.1773	30.9337	2.16405	29.25	25.8061	32.8077	32.4983	30.0905	3.27837	38.7168	32.0464	43.4618	33.9451	37.0425	5.11749	23.9901	29.0939	29.531	33.4725	29.0219	3.88981		34.9801	53.0466	46.6888	38.137	43.2131	8.21232	42.0724	42.2827	47.0294	41.8742	43.3147	2.48209	47.4084	36.4518	41.5039	42.8407
Glyma.01G105500	0	155	0.109077	0	1.32289	0	0.357993	0.645319	0.142874	0.511015	1.23897	0.341263	0.55853	0.477923	0.094872	0.708039	0.526526	0.363373	0.423202	0.260249	0	0	0.788347	0.692496	0.370211	0.42927	0.31264	0.307579	0.365032	1.15372	0.534742	0.413466		0.64442	1.25034	1.32289	0.873283	1.02273	0.320082	1.06195	0.923898	1.20911	2.58279	1.44444	0.767787	0.330676	1.06597	0.330811	1.17438
Glyma.01G105600	0	37	0	0	0	0	0	0	0	0	0	0	0	0	0	0	0	0	0	0	0	0	0	0	0	0	0	0	0	1.32808	0.332021	0.664042		0	0	0	0	0	0	0	0	0	0	0	0	0	0	0	0
Glyma.01G105851	RHO guanyl-nucleotide exchange factor 7	644	0.087686	0.031275	0.05079	0.161011	0.0826905	0.0572138	0.169537	0.042579	0.082516	0	0.073658	0.0722557	0.089829	0.759311	0	0	0.212285	0.367134	0	0.150045	0	0	0.0375113	0.0750225	0.254994	0.150568	0.142913	0.217045	0.19138	0.0539138		0	0	0.05079	0	0.0126975	0.025395	0	0	0	0	0	0	0	0	0	0
Glyma.01G105900	glutathione S-transferase TAU 8	220	32.5748	6.91388	51.5829	7.85079	24.7306	21.486	16.4608	35.5948	7.85395	60.2437	30.0383	23.236	20.452	8.52478	69.3611	34.1402	33.1195	26.3303	55.8357	28.4319	109.183	59.0556	63.1264	33.6383	11.6499	17.3289	18.9526	21.6739	17.4013	4.23262		28.3786	30.8266	51.5829	50.0746	40.2157	12.311	42.8845	34.1073	79.5212	37.5455	48.5146	20.9841	36.2271	48.9175	38.8194	45.9148
Glyma.01G106000	glutathione S-transferase TAU 8	227	3.54252	5.06818	3.60217	7.77638	4.99731	1.98252	5.57328	6.0764	10.6038	2.71279	6.24158	3.26372	6.25099	3.74498	3.34399	3.41739	4.18934	1.38544	1.20539	2.37784	4.501	5.3674	3.36291	1.9095	7.2287	4.00881	5.17164	5.591	5.50004	1.33269		2.54519	2.1216	3.60217	1.63445	2.47585	0.838024	0.818172	1.39282	1.97733	2.8372	1.75638	0.862051	2.1055	2.45832	2.58781	0.45086
Glyma.01G106100	Adenine nucleotide alpha hydrolases-like superfamily protein	165	17.1125	20.4112	10.053	23.4208	17.7494	5.74138	22.0413	16.086	22.343	11.6439	18.0285	5.13983	17.345	23.3441	24.2573	13.4657	19.603	5.11285	12.4921	19.9523	12.7059	20.865	16.5038	4.5251	27.3635	20.345	16.224	32.5034	24.109	7.24335		12.5133	10.8197	10.053	14.2399	11.9065	1.86456	11.3938	15.5054	14.2889	13.0853	13.5684	1.75434	8.34422	13.5173	12.555	10.7813
Glyma.01G106200	0	358	0.559812	0.16703	0.170891	0.39582	0.323388	0.190478	0.46822	0.463842	0	0.325368	0.314357	0.219819	0.550637	0.381984	0.266362	0.515266	0.428562	0.130254	0.200251	1.17469	0.935904	0.418921	0.682441	0.45037	0.417536	0.693937	0.373538	1.10965	0.648665	0.338463		0.781154	0	0.170891	0.095525	0.261893	0.353166	0.174462	0.213053	0.351177	0.381063	0.279939	0.101489	0.271955	0.103751	0.455615	0.912065
Glyma.01G106500	FKBP-type peptidyl-prolyl cis-trans isomerase family protein	722	6.78877	5.37925	9.42668	5.20708	6.70045	1.95071	6.36425	5.10533	7.49117	9.74242	7.17579	1.96913	5.31055	7.46338	6.46823	4.15984	5.8505	1.42979	7.53771	4.4046	8.66359	7.18705	6.94824	1.80896	3.75633	3.55507	5.79667	6.02049	4.78214	1.30649		10.2477	11.2567	9.42668	10.9804	10.4779	0.819982	10.0266	6.33154	8.98342	9.84689	8.79711	1.70562	8.19552	11.1374	11.1729	3.99447
Glyma.01G106600	0	63	5.93573	0.49218	1.96991	1.49259	2.4726	2.38945	5.61884	1.14717	4.8437	2.30224	3.47799	2.10266	2.13928	2.24681	1.4813	2.9939	2.21532	0.61961	2.27151	1.56841	0.88093	1.75768	1.61963	0.575123	5.32132	1.91696	2.12684	1.63375	2.74972	1.72626		2.88058	2.09056	1.96991	3.99148	2.73313	0.931052	1.94748	4.93263	3.48968	8.29646	4.66656	2.70958	6.91375	0.742754	3.1464	5.21898
Glyma.01G106650	Ctr copper transporter family	145	51.6493	46.2976	83.5271	33.7233	53.7993	21.195	42.8322	45.7656	32.8393	65.0762	46.6283	13.486	56.1887	43.5803	42.4116	70.4582	53.1597	13.1111	54.7751	44.0405	34.2876	37.0004	42.5259	9.14218	34.6799	48.2119	58.1942	36.7988	44.4712	10.9095		111	90.7665	83.5271	67.4697	88.1907	18.0553	112.13	99.1469	90.0703	77.8366	94.7959	14.4838	121.967	75.0566	86.7198	114.289
Glyma.01G106700	HSP20-like chaperones superfamily protein	145	0	0	0	0.12817	0.0320425	0.064085	0	0	0	0	0	0	0	0	0	0	0	0	0	0	0	0	0	0	0	0	0	0	0	0		0	0	0	0	0	0	0	0	0	0	0	0	0	0	0	0
Glyma.01G106800	GDSL-like Lipase/Acylhydrolase superfamily protein	136	0	0	0	0	0	0	0	0	0.294932	0	0.073733	0.147466	0	0	0	0	0	0	0	0	0	0	0	0	0	0	0	0	0	0		0	0	0	0	0	0	0	0	0	0	0	0	0	0.513185	0	0
Glyma.01G106867	Li-tolerant lipase 1	174	0	0	0	0	0	0	0	0	0	0	0	0	0	0	0	0	0	0	0	0	0	0	0	0	0	0	0	0	0	0		0	0	0	0	0	0	0	0	0	0	0	0	0	0	0	0
Glyma.01G106933	Protein of unknown function (DUF3527)	951	0.139758	0.040573	0.191749	0.363138	0.183804	0.135005	0.241226	0.265724	0.318008	0.047303	0.218065	0.11826	0.713966	0.997321	0.091629	0.456053	0.564742	0.385159	0.248073	0.497399	0.466311	1.11055	0.580584	0.37032	0.506804	0.336577	0.527493	0.543012	0.478472	0.095752		0.367419	0.1367	0.191749	0.3743	0.267542	0.121432	0.3566	0.261178	0.105798	0.238748	0.240581	0.103367	0.105197	0.15633	0.027277	0.252253
Glyma.01G107000	Nuclear transport factor 2 (NTF2) family protein	301	6.27262	6.9115	14.1708	5.73368	8.27215	3.9618	6.86442	6.58865	5.21049	9.29422	6.98944	1.69833	4.37215	5.60372	7.05891	7.58846	6.15581	1.45537	6.24803	7.79446	7.80895	6.84534	7.17419	0.764539	4.35949	7.06922	6.55574	4.98051	5.74124	1.27996		14.2484	14.8285	14.1708	9.46733	13.1788	2.49163	12.3544	13.8651	9.67538	9.92873	11.4559	2.00949	12.1653	10.2842	10.9027	14.3427
Glyma.01G107100	myb domain protein 1	351	4.00397	2.05626	3.64123	2.96564	3.16677	0.856291	3.48604	2.63957	3.03122	2.56494	2.93045	0.423102	4.37854	4.3211	6.72615	2.55968	4.49637	1.70951	4.35417	6.72156	6.30449	3.6136	5.24846	1.50086	4.35552	3.18513	1.75105	2.84282	3.03363	1.07266		5.28533	6.64921	3.64123	5.63169	5.30186	1.24928	5.35942	6.43838	4.25858	4.20794	5.06608	1.05794	3.92476	3.35265	5.6134	2.61965
Glyma.01G107500	RING/FYVE/PHD zinc finger superfamily protein	223	0.102053	0	0.132361	0.090748	0.0812905	0.0569704	0	0.133196	0.113824	0.118325	0.0913363	0.0614509	0.207101	0.424021	0	0.403628	0.258687	0.198262	0.127355	0.076632	0.216508	0.396403	0.204225	0.140561	0.117196	0	0	0	0.029299	0.058598		0.448631	0	0.132361	0.145892	0.181721	0.189722	0	0	0.309744	0.355691	0.166359	0.193008	0.116241	0	0.415392	0
Glyma.01G107700	Protein kinase protein with tetratricopeptide repeat domain	110	1.02922	1.47483	0	1.32934	0.958347	0.665292	0.518535	0.742966	2.11598	0.495539	0.968256	0.77325	1.35916	2.79991	0.536874	0.351922	1.26197	1.11485	0	1.14072	0.27523	0.705945	0.530474	0.499915	2.15339	1.66831	0.92753	2.66954	1.85469	0.741071		0.577351	0.353241	0	0.852756	0.445837	0.360658	0	0.788466	1.16502	0.146135	0.524906	0.547176	0.09656	0.189866	0.476846	0.859971
Glyma.01G107850	Protein kinase protein with tetratricopeptide repeat domain	127	0.982447	3.2428	1.17686	2.8095	2.0529	1.14041	0.865486	2.89327	3.10086	2.45525	2.32872	1.01193	1.74562	3.12008	1.84824	1.89074	2.15117	0.648805	2.05151	1.50802	1.24038	1.71179	1.62792	0.342066	4.95827	2.6426	3.07557	4.29623	3.74316	1.07072		1.28134	0.874086	1.17686	0.506439	0.959683	0.348037	0.396729	1.01997	0	0.848552	0.566312	0.460048	0	0.502806	0.564001	0.729137
Glyma.01G107901	Protein kinase protein with tetratricopeptide repeat domain	129	0.894315	0.202631	0.290447	0.930531	0.579481	0.386399	1.21549	0.735527	1.41881	0.300392	0.917556	0.501348	1.34302	1.02505	0.662792	0.254812	0.821418	0.468948	0.523291	0.972657	0.430754	0.942742	0.717361	0.280345	2.00505	1.44221	0.731165	1.91326	1.52292	0.582583		0.566551	0.681897	0.290447	1.02562	0.641129	0.304432	1.25787	1.06585	0.31054	0.784832	0.854775	0.411553	0	0.602606	0.923691	0.289581
Glyma.01G107951	Arabidopsis Inositol phosphorylceramide synthase 1	315	5.51505	6.61498	7.17752	9.07388	7.09536	1.48879	5.94867	5.7835	9.58248	5.72955	6.76105	1.88326	5.27649	6.8328	11.1405	5.19556	7.11133	2.78977	6.16602	5.31629	7.93609	8.0036	6.8555	1.33296	11.4755	5.33938	6.25954	9.49812	8.14314	2.84897		10.6284	10.026	7.17752	10.1819	9.50345	1.57149	7.74076	9.67132	9.64191	10.0733	9.28182	1.04605	7.51689	10.9782	7.64173	9.53557
Glyma.01G108000	pentatricopeptide (PPR) repeat-containing protein	181	0	0	0	0	0	0	0	0	0	0.006939	0.00173475	0.0034695	0	0	0	0	0	0	0	0	0.047209	0	0.0118023	0.0236045	0	0	0	0	0	0		0.041717	0	0	0	0.0104292	0.0208585	0	0.071365	0	0	0.0178412	0.0356825	0	0	0	0
Glyma.01G108066	Tetratricopeptide repeat (TPR)-like superfamily protein	194	0	0	0	0	0	0	0	0	0	0	0	0	0	0	0	0	0	0	0	0	0	0	0	0	0	0	0	0	0	0		0	0	0	0	0	0	0	0	0	0	0	0	0	0.322274	0	0
Glyma.01G108132	laccase 7	568	0	0	0.800175	0.074353	0.218632	0.389277	0.097123	0.090317	0	0	0.04686	0.0541806	0	0.273008	0	0	0.068252	0.136504	0	0	0	0	0	0	0	0	0.092044	0	0.023011	0.046022		0.269773	0.327725	0.800175	0.24171	0.409846	0.262673	0.207322	0.268108	0.178347	0.101767	0.188886	0.0690816	0.070882	0.331316	0	0.35161
Glyma.01G108200	laccase 7	98	0	0	0	0	0	0	0	0	0	0	0	0	0	0	0	0	0	0	0	0	0	0	0	0	0	0	0	0	0	0		0	0	0	0	0	0	0	0	0	0	0	0	0	0	0	0
Glyma.01G108300	PAR1 protein	181	26.9897	13.5056	42.763	21.6948	26.2383	12.3342	15.4013	40.1977	17.0079	29.2744	25.4703	11.6098	22.4611	21.2173	57.1898	30.183	32.7628	16.7606	33.2929	33.792	43.8109	65.6508	44.1366	15.139	19.8554	32.8792	24.6793	29.7118	26.7814	5.72009		15.1989	13.9165	42.763	47.4194	29.8245	17.7384	26.3562	42.3054	57.3695	23.589	37.405	15.6584	28.7517	25.5258	25.7379	35.9637
Glyma.01G108700	0	450	0	0	0	0	0	0	0	0	0	0	0	0	0	0	0	0	0	0	0	0	0	0	0	0	0	0	0	0	0	0		0	0	0	0	0	0	0	0	0	0	0	0	0	0	0	0
Glyma.01G108800	0	426	0	0	0	0	0	0	0	0	0	0	0	0	0	0	0	0	0	0	0	0	0	0	0	0	0	0	0	0	0	0		0	0	0	0	0	0	0	0	0	0	0	0	0	0	0	0
Glyma.01G108900	plastid transcriptionally active 13	345	29.791	30.5713	35.4257	31.2837	31.7679	2.51355	35.1979	31.0651	28.7289	33.8317	32.2059	2.88595	32.3078	28.4023	29.0641	38.5645	32.0847	4.64478	32.671	28.7204	28.5182	30.4038	30.0784	1.92406	26.3884	30.97	34.5314	22.7936	28.6708	5.14404		46.358	41.331	35.4257	43.811	41.7314	4.67804	40.5047	40.8252	41.011	38.3407	40.1704	1.23759	36.1497	39.4974	37.6389	41.3696
Glyma.01G109100	Concanavalin A-like lectin family protein	349	13.7011	8.90406	2.95154	6.36707	7.98095	4.52667	11.8995	10.5291	7.09285	9.01607	9.63439	2.06341	14.2819	12.9634	8.70539	9.3613	11.328	2.71698	7.75001	9.42155	6.73669	9.75138	8.41491	1.42103	7.80423	8.38021	8.41155	9.9754	8.64285	0.931208		4.08258	5.77281	2.95154	3.07808	3.97125	1.30327	3.90229	5.72199	4.94248	3.60801	4.54369	0.971993	3.32264	2.62399	2.43896	2.04043
Glyma.01G109200	tubulin beta chain 3	450	63.0071	47.3163	55.4925	56.5008	55.5792	6.43704	69.5671	73.2588	56.5944	66.4614	66.4704	7.14628	65.5048	68.9326	67.4375	60.4741	65.5873	3.68628	54.7886	69.675	73.6239	61.3297	64.8543	8.44367	63.9934	59.6752	57.0843	78.9818	64.9337	9.78943		53.332	58.3958	55.4925	68.9367	59.0393	6.91678	57.3356	66.2211	55.1662	57.305	59.007	4.91549	52.1401	42.1395	54.1355	68.8278
Glyma.01G109300	SOUL heme-binding family protein	214	18.523	16.0901	16.1608	11.8517	15.6564	2.77704	23.6283	24.2874	18.485	28.5136	23.7286	4.11153	14.7285	12.4609	15.0356	22.5608	16.1964	4.39555	18.9438	21.2357	16.6572	31.658	22.1237	6.62536	13.1827	21.9093	20.0014	18.3589	18.3631	3.74594		19.7402	24.9685	16.1608	17.967	19.7091	3.79855	11.3163	15.1535	13.89	16.0744	14.1085	2.06564	28.6747	32.6388	32.2833	17.0384
Glyma.01G109500	Yos1-like protein	113	10.329	6.39315	8.74766	6.73725	8.05177	1.8393	4.69095	7.15141	5.89684	10.0882	6.95685	2.31669	8.84533	6.28968	12.5631	8.68966	9.09695	2.59	13.8098	10.4859	11.018	12.0715	11.8463	1.46548	4.0952	7.78169	5.16976	7.1393	6.04649	1.71088		12.9243	10.1565	8.74766	13.2887	11.2793	2.19194	10.8629	14.8512	14.7103	11.4497	12.9685	2.10706	14.7951	8.08844	11.0688	20.762
Glyma.01G109600	fructokinase-like 1	468	9.60982	10.9101	13.3335	12.3398	11.5483	1.63079	16.0057	19.3881	27.0659	14.5713	19.2578	5.58338	11.7385	8.26702	9.36976	12.0455	10.3552	1.83506	12.1705	15.2996	11.5809	9.14846	12.0498	2.53069	10.4623	14.6185	13.5708	13.6467	13.0746	1.80569		23.4579	26.1781	13.3335	20.024	20.7484	5.54764	16.6436	18.8324	20.5117	17.0367	18.2561	1.78017	16.3252	17.4939	17.7493	14.1314
Glyma.01G109700	O-fucosyltransferase family protein	640	4.34799	3.88549	2.3522	3.55516	3.53521	0.853075	1.85381	4.17503	3.67108	4.12498	3.45623	1.09206	3.77313	4.21232	4.8084	5.73311	4.63174	0.848008	5.36487	7.99359	3.2833	3.92569	5.14186	2.09088	4.6771	4.96203	4.61514	6.30541	5.13992	0.791543		1.17112	0.780156	2.3522	2.8426	1.78652	0.970703	2.22273	1.85657	0.961955	2.70914	1.9376	0.738245	0.819423	2.77882	4.36568	1.69173
Glyma.01G109800	0	78	0	0	0	0	0	0	0	0	0	0	0	0	0	0	0	0	0	0	0	0	0	0	0	0	0	0	0	0	0	0		0	0	0	0	0	0	0	0	0	0	0	0	0	0	0	0
Glyma.01G109900	0	336	0	0	0	0	0	0	0	0	0	0	0	0	0	0	0	0	0	0	0	0	0	0	0	0	0	0	0	0	0	0		0	0	0	0	0	0	0	0	0	0	0	0	0	0	0	0
Glyma.01G110000	0	108	0	0	0.194298	0	0.0485745	0.097149	0	0	0	0	0	0	0	0	0	0	0	0	0	0.095625	0	0	0.0239063	0.0478125	0	0	0	0.437771	0.109443	0.218886		0	0	0.194298	0	0.0485745	0.097149	0	0.216421	0.177582	0	0.0985007	0.114839	0	0	0	0.332376
Glyma.01G110050	Protein of unknown function (DUF674)	493	0.453735	0.560381	0.238481	1.50079	0.688346	0.55793	0.081981	0.530353	2.15472	0	0.691763	1.00277	0.460947	0.573267	0.284569	0.07996	0.349686	0.21553	0.262771	0	0.065246	0.196168	0.131046	0.119854	0.286371	0.086965	0.696483	0.76362	0.45836	0.325269		0.056497	0	0.238481	0.402294	0.174318	0.182901	0	0.068954	0	0.658737	0.181923	0.319534	0	0.151528	0	0.07487
Glyma.01G110100	golgi nucleotide sugar transporter 3	383	1.76	2.8527	2.67352	2.31714	2.40084	0.481736	2.11257	2.96004	3.73859	1.52841	2.5849	0.967987	2.03836	3.51547	1.31847	1.8478	2.18002	0.940945	2.16602	2.50617	1.31247	1.32388	1.82714	0.603897	3.00802	2.15615	1.20973	3.5442	2.47952	1.0214		1.15648	1.66684	2.67352	1.90849	1.85133	0.631428	1.81841	1.60959	1.67829	1.48227	1.64714	0.140114	1.16263	1.89106	1.29337	1.23198
Glyma.01G110200	Nucleotide-sugar transporter family protein	315	0	0	0	0	0	0	0	0	0	0	0	0	0	0	0	0	0	0	0.274579	0	0.106343	0	0.0952305	0.12965	0	0	0	0	0	0		0	0	0	0	0	0	0	0	0	0	0	0	0	0	0	0
Glyma.01G110300	plant uncoupling mitochondrial protein 1	306	1.26278	0.335022	5.65934	1.15188	2.10225	2.40721	0.62148	0.949198	0.774836	0	0.586379	0.413209	0.37448	0.114461	0.661126	0.799755	0.487455	0.305276	0.538992	0	2.09816	0.209067	0.711554	0.950657	0.937158	1.01862	0.339168	1.0101	0.826261	0.32678		5.15608	3.33116	5.65934	4.22827	4.59371	1.02947	2.66099	3.22397	6.66577	6.82796	4.84467	2.20945	4.20037	3.49774	5.88529	1.02514
Glyma.01G110400	Reticulon family protein	210	2.36499	2.13419	3.25494	3.73502	2.87228	0.751194	1.90817	3.42126	4.10311	2.38188	2.9536	0.993286	2.28051	2.84063	4.18519	1.69099	2.74933	1.06613	2.33721	2.2913	3.87362	2.83069	2.8332	0.735331	5.66564	3.57529	2.18101	4.53205	3.9885	1.47716		2.65529	2.92245	3.25494	4.99245	3.45628	1.05308	3.1021	3.916	4.23623	2.05392	3.32706	0.973812	0.784143	2.19098	2.86461	1.43552
Glyma.01G110500	Thioredoxin superfamily protein	161	8.87689	4.23633	13.6922	4.49074	7.82404	4.45445	7.45334	9.68129	10.2664	8.63506	9.00903	1.23733	3.51388	5.46345	6.87596	5.39643	5.31243	1.37953	8.01299	9.38331	6.5015	7.82908	7.93172	1.17895	5.67783	8.14922	8.29589	6.03302	7.03899	1.37564		11.6858	13.3725	13.6922	11.8368	12.6468	1.03266	10.6704	9.44548	19.195	13.3569	13.1669	4.33804	12.8241	11.4771	10.7762	17.1626
Glyma.01G110600	Ribonuclease H-like superfamily protein	185	0.218999	0.119931	0.106803	0.17091	0.154161	0.0513127	0.25615	0.097012	0.443084	0.114896	0.227786	0.160212	0.098447	0.132614	0.430962	0.533144	0.298792	0.216135	0	0.200796	0.826988	0.0664	0.273546	0.378298	0.303485	0.083388	0.253829	0.129786	0.192622	0.103146		0.097349	0.850079	0.106803	0.129584	0.295954	0.369665	0.104014	0	0.099405	0.311044	0.128616	0.130742	0.649195	0.365468	0.164156	0.233073
Glyma.01G110800	Josephin family protein	339	13.9879	9.9149	12.7199	15.3689	12.9979	2.32264	16.832	14.8155	8.75264	11.5594	12.9899	3.5635	16.4521	16.7531	18.6895	11.9278	15.9556	2.86238	17.504	13.895	15.094	17.1785	15.9179	1.72002	17.2581	12.7191	11.3115	13.7301	13.7547	2.53746		14.2084	16.1132	12.7199	18.909	15.4876	2.67044	12.8711	12.3662	12.0006	11.4254	12.1658	0.609113	11.8513	16.6894	18.6154	13.5619
Glyma.01G110900	Cysteine proteinases superfamily protein	103	1.29253	0	0.52709	1.58832	0.851985	0.722889	0.661636	1.66906	0.275226	1.46249	1.0171	0.658319	0.614329	0.314611	2.05226	1.21806	1.04981	0.766676	0.18029	0.445425	2.89816	1.75498	1.31971	1.25746	1.1826	0.247415	0.824362	2.51475	1.19228	0.962142		2.10022	0.590247	0.52709	3.97408	1.79791	1.62281	1.05959	0.879332	1.14695	0.301139	0.846754	0.380428	1.16818	0.197988	0.819204	0
Glyma.01G111000	mRNA capping enzyme family protein	684	14.5374	15.8335	16.1535	14.7694	15.3234	0.790353	15.5878	14.097	15.4832	13.567	14.6837	1.00794	16.1593	15.8044	16.0958	13.491	15.3876	1.27386	16.5462	13.8851	15.9285	15.914	15.5685	1.1603	16.0247	15.3305	13.2829	15.4303	15.0171	1.19608		18.1901	19.0235	16.1535	19.1744	18.1354	1.39036	19.0309	16.1269	18.1257	17.9714	17.8137	1.21781	18.1546	17.1725	16.2654	16.0033
Glyma.01G111200	defective in exine formation protein (DEX1)	912	16.5299	15.4856	23.0316	17.3268	18.0935	3.37732	19.44	20.2862	19.1481	23.3905	20.5662	1.94376	19.9366	19.424	19.731	17.8744	19.2415	0.935423	21.9111	21.5925	26.4377	20.7275	22.6672	2.5629	16.8971	19.1448	18.0471	18.467	18.139	0.943391		26.5241	26.8036	23.0316	21.7349	24.5236	2.53002	23.9226	23.0636	26.4376	25.2723	24.674	1.48615	21.7301	22.5283	21.1563	23.6323
Glyma.01G111300	Plant invertase/pectin methylesterase inhibitor superfamily	577	0	0	0	0	0	0	0	0	0	0	0	0	0	0	0	0	0	0	0	0	0	0	0	0	0	0	0	0	0	0		0	0	0	0	0	0	0	0	0	0	0	0	0	0	0	0
Glyma.01G111400	Protein of unknown function (DUF962)	113	4.79537	4.45672	10.1198	4.70348	6.01884	2.73769	2.47036	4.97058	4.91664	4.11168	4.11731	1.16612	2.5254	3.63521	1.99212	8.03865	4.04785	2.74716	4.24953	5.94098	3.95605	6.58198	5.18213	1.27912	7.03317	5.41374	7.48932	7.72169	6.91448	1.04057		15.2833	6.8059	10.1198	15.3927	11.9004	4.19384	9.24619	10.2456	11.7767	15.584	11.7131	2.78251	12.6832	10.4372	10.3281	11.7634
Glyma.01G111500	0	106	0	0	0.215878	0	0.0539695	0.107939	0	0.55582	1.52407	0	0.519973	0.718852	0	1.32706	0	0	0.331766	0.663532	0	0	1.03118	0	0.257795	0.51559	0	0.603643	0.381606	0.369608	0.338714	0.250139		0.484799	0.792097	0.215878	0.430219	0.480748	0.237812	0.608752	0	0	0	0.152188	0.304376	0.847996	0	0	2.58655
Glyma.01G111600	0	324	0	0	0	0	0	0	0	0	0	0	0	0	0	0	0	0	0	0	0	0	0	0	0	0	0	0	0	0	0	0		0	0	0	0	0	0	0	0	0	0	0	0	0	0	0	0
Glyma.01G111800	Protein of unknown function (DUF740)	638	0.211949	0	0.133473	0.29789	0.160828	0.126509	0.713995	0.257054	0.102059	0.109609	0.295679	0.28786	0.039901	0.336374	0.041766	0.333384	0.187856	0.169773	0.108523	0.12132	0.084044	0.185222	0.124777	0.0431622	0.320262	0.097386	0.222131	0.24195	0.220432	0.092326		0.355413	0.528883	0.133473	0.399211	0.354245	0.164582	0.099461	0.140832	0.172445	0.527695	0.235108	0.197334	0	0.804544	0.13455	0.611623
Glyma.01G111900	Disease resistance protein (TIR-NBS-LRR class) family	1228	0.73596	0.275564	1.32532	0.120077	0.61423	0.541401	0.316715	0.819669	0.169413	0.695282	0.50027	0.307248	0.207093	0.638558	0.850192	0.486821	0.545666	0.270468	0.944619	0.46032	0.632874	0.640339	0.669538	0.201361	0.286646	0.541108	0.406077	0.695717	0.482387	0.176159		1.10927	1.4901	1.32532	2.14681	1.51788	0.44735	1.39209	0.871912	1.52961	1.52127	1.32872	0.310976	1.20365	2.07873	1.02468	1.24748
Glyma.01G112200	Disease resistance protein (TIR-NBS-LRR class) family	1259	1.03178	1.46958	0.800084	2.55809	1.46488	0.779887	0.491854	1.55604	2.42243	0.513649	1.24599	0.928292	1.32134	1.45861	2.44813	0.967337	1.54885	0.634237	1.22045	2.06662	1.68813	2.02473	1.74998	0.39157	1.51902	1.28567	1.08258	2.62001	1.62682	0.685716		0.831235	1.48588	0.800084	1.59009	1.17682	0.419391	1.23462	0.798957	1.05544	1.08799	1.04425	0.181151	0.602417	1.82161	2.15848	0.986542
Glyma.01G112300	cytochrome P450, family 94, subfamily B, polypeptide 3	505	0	0.209752	0.122468	0	0.083055	0.10231	0	0	0.120939	0	0.0302348	0.0604695	0	0.128596	0	0	0.032149	0.064298	0.134491	0.096657	0	0.100739	0.0829718	0.0578547	0	0.083911	0	0.131494	0.0538513	0.0651457		0.15936	0	0.122468	0.195941	0.119442	0.0850903	0.104323	0.272485	0	0.417595	0.198601	0.184163	0	0.147437	0	0
Glyma.01G112400	peptide transporter 1	577	1.73266	0	0.125388	0.716402	0.643613	0.790385	0.872325	1.02707	0.072847	1.43707	0.852329	0.571679	1.65495	1.03247	0.290375	0.89971	0.969375	0.559728	1.13556	0.903475	0.347333	1.11553	0.875475	0.367419	0.612619	0.73342	0.609714	1.69749	0.91331	0.525953		0	0.152428	0.125388	0.279098	0.139229	0.114475	0	0.08154	0.447685	0.152795	0.170505	0.195046	0.113646	0.112777	0.092186	0.079779
Glyma.01G112500	Laccase/Diphenol oxidase family protein	558	84.8622	7.80835	6.72806	30.9052	32.576	36.5978	49.0573	76.1543	9.65489	57.3349	48.0503	27.9956	64.9852	61.4245	80.3484	65.9763	68.1836	8.3421	48.9149	74.6683	43.0368	79.8875	61.6269	18.355	29.7163	50.5814	46.4272	61.1918	46.9792	13.0804		1.39141	4.03485	6.72806	4.44646	4.1502	2.18764	2.18477	10.7658	5.97096	6.79451	6.42901	3.5197	2.38277	1.25298	2.27635	1.1461
Glyma.01G112600	Duplicated homeodomain-like superfamily protein	338	4.8949	0.067915	1.27982	1.636	1.96966	2.06243	3.2649	3.2309	0.244811	2.33886	2.26987	1.41649	1.61429	3.50729	3.74653	4.0955	3.2409	1.11098	2.24081	1.85311	4.80193	4.901	3.44921	1.62741	1.27352	2.01319	1.77229	6.91296	2.99299	2.6314		2.79463	1.35935	1.27982	3.5585	2.24807	1.11703	2.05643	3.80019	2.85312	1.20918	2.47973	1.10702	2.07767	0.384055	0.859573	1.91001
Glyma.01G112700	HXXXD-type acyl-transferase family protein	475	22.7082	12.0314	8.43561	24.6956	16.9677	7.95484	9.43407	22.7477	13.5398	15.6321	15.3384	5.57015	20.6039	24.8135	26.3657	10.65	20.6083	7.07104	17.1017	19.4785	19.895	33.0936	22.3922	7.23959	22.9448	25.8649	21.6607	41.7287	28.0498	9.28743		15.3034	12.4983	8.43561	10.9375	11.7937	2.87658	15.8752	15.0506	11.5366	6.22314	12.1714	4.38911	8.17525	6.29978	21.3571	9.55568
Glyma.01G112900	0	144	0.008193	0	0	0.000681	0.0022185	0.00399592	0.003728	0.00169	0.002008	0.000413	0.00195975	0.00136556	0.006201	0.000248	0.003629	0.005519	0.00389925	0.00266623	0	0	0.010323	0.001745	0.003017	0.00493964	0.002029	0.001006	0.003333	0.000914	0.0018205	0.00112787		0.027861	0	0	0.006545	0.0086015	0.0132052	0.000545	0.002071	0.011847	0	0.00361575	0.00555706	0.001253	0	0.000747	0.019532
Glyma.01G112950	sulfoquinovosyldiacylglycerol 2	524	91.3578	78.9494	46.5495	57.1596	68.5041	20.3478	68.5851	68.6002	52.7673	74.6889	66.1604	9.37978	75.0795	82.5109	74.0259	71.1413	75.6894	4.84276	71.5229	66.8404	57.2969	67.6616	65.8305	6.04422	69.5899	76.8154	72.6269	70.3159	72.337	3.25432		61.4373	62.4028	46.5495	53.9097	56.0748	7.39862	50.1695	54.1397	41.7454	53.4478	49.8756	5.69004	89.4471	52.3947	71.5086	63.527
Glyma.01G113000	0	132	1.71978	3.77338	0	1.97324	1.8666	1.54412	2.46186	1.87607	5.1234	1.77962	2.81024	1.5713	3.49002	2.57199	1.49304	2.04406	2.39978	0.849897	0.409944	2.22519	0.171468	2.04293	1.21238	1.07129	3.03709	1.6633	1.82095	1.69461	2.05399	0.658933		0.457314	0.333338	0	0.457319	0.311993	0.21605	0	0	0.118119	0.309452	0.106893	0.146069	0	0.614359	0	0
Glyma.01G113100	glycerol-3-phosphate acyltransferase 6	493	18.9605	21.1937	13.9786	16.2574	17.5975	3.14554	19.6519	19.1715	20.4131	26.0021	21.3096	3.16979	17.6521	20.9242	23.4012	18.5692	20.1367	2.57601	23.0737	17.366	34.6808	28.2727	25.8483	7.38328	17.5126	17.115	19.4231	17.4692	17.88	1.04406		7.57703	7.87826	13.9786	6.57074	9.00115	3.36504	6.49787	8.02588	7.54398	11.5006	8.39209	2.1683	10.7014	5.88886	10.0788	9.17469
Glyma.01G113200	plasma membrane intrinsic protein 1B	364	1.25339	0.491283	0.117032	0	0.465427	0.565556	0.472473	2.5331	0.435957	0.573558	1.00377	1.02121	0.916376	0.530828	0.793348	0.283189	0.630935	0.282137	0.772662	0.883539	0.523618	0.540473	0.680073	0.176953	0	0.45439	0.224129	0.71638	0.348725	0.307391		0.238817	0.231713	0.117032	0.174735	0.190574	0.0568011	0.370015	0.134871	0.230786	0.589812	0.331371	0.197497	0.470585	0	0.233211	0.315318
Glyma.01G113400	Domain of unknown function (DUF313)	230	0	0	0	0	0	0	0	0	0	0	0	0	0	0	0	0	0	0	0	0	0	0	0	0	0	0	0	0	0	0		0	0	0	0	0	0	0	0	0	0	0	0	0	0	0	0
Glyma.01G113600	Domain of unknown function (DUF313)	267	0	0	0	0	0	0	0	0	0	0	0	0	0	0	0	0	0	0	0	0	0	0	0	0	0	0	0	0	0	0		0	0	0	0	0	0	0	0	0	0	0	0	0	0	0	0
Glyma.01G113800	0	33	0	0	0	0	0	0	0	0	0	0	0	0	0	0	0	0	0	0	0	0	0	0	0	0	0	0	0	0	0	0		0	0	0	0	0	0	0	0	0	0	0	0	0	0	0	0
Glyma.01G113901	Transmembrane amino acid transporter family protein	484	9.25854	10.2209	10.9051	12.8829	10.8169	1.53406	10.0919	6.44111	16.9657	5.96593	9.86616	5.07927	7.4932	15.384	10.3286	8.21534	10.3553	3.56179	5.47116	8.41151	5.4717	10.8515	7.55147	2.6002	12.5459	9.0142	6.83644	13.5588	10.4888	3.11827		17.3064	9.68684	10.9051	10.5298	12.107	3.50349	12.2652	11.4019	12.4943	12.0335	12.0487	0.470462	6.96542	5.77604	5.34607	5.6889
Glyma.01G114000	Hydrolase-like protein family	136	0	0	0	0	0	0	0	0	0	0	0	0	0	0	0	0	0	0	0	0	0	0	0	0	0	0	0	0	0	0		0	0	0	0	0	0	0	0	0	0	0	0	0	0	0	0
Glyma.01G114050	Ycf1 protein	85	2.75282	4.27355	0.973708	2.56106	2.64028	1.34956	2.46584	0.699639	3.77806	1.83559	2.19478	1.28384	3.62311	3.37677	1.25766	2.22895	2.62162	1.09359	2.37393	2.58313	2.13241	3.96083	2.76257	0.819789	2.64355	3.76961	1.99015	2.27375	2.66926	0.780819		1.4378	1.65472	0.973708	0.347632	1.10347	0.578442	1.46797	1.29092	0.889203	1.63593	1.32101	0.320488	2.34908	0	0.832093	0.977288
Glyma.01G114300	Plant protein of unknown function (DUF247)	460	8.69357	3.05021	15.9019	5.0759	8.18038	5.65217	4.66885	6.62614	1.92077	15.2841	7.12496	5.77165	6.88135	4.8994	14.426	14.2374	10.111	4.94093	16.2114	11.1639	17.7985	15.5026	15.1691	2.83742	5.21673	7.57539	7.7601	5.731	6.5708	1.28613		12.3829	11.3433	15.9019	19.6984	14.8316	3.78575	14.1581	20.5506	18.4245	11.1991	16.0831	4.2032	21.9036	16.2152	25.6633	16.79
Glyma.01G114400	glucose-6-phosphate/phosphate translocator 2	129	0	0	0	0	0	0	0	0	1.22179	0	0.305448	0.610896	0	0	0	0	0	0	0	0	0	0.252393	0.0630982	0.126196	0	0.831075	0	0	0.207769	0.415538		0	0	0	0	0	0	1.29097	0	0	0	0.322742	0.645483	0	0	0.832885	2.42144
Glyma.01G114500	0	100	0	0.218767	0	0	0.0546917	0.109383	0	0	0.45206	0	0.113015	0.22603	0	0	0.352349	0	0.0880873	0.176175	0	0	0.04359	0	0.0108975	0.021795	0	0.878019	0	0	0.219505	0.439009		0	0.260922	0	0	0.0652305	0.130461	1.3362	0	0	0	0.334049	0.668099	0	0.818551	0.544134	0.257988
Glyma.01G114550	Plant protein of unknown function (DUF247)	547	0	0	0	0	0	0	0	0	0	0	0	0	0	0	0	0	0	0	0	0	0	0	0	0	0	0	0	0	0	0		0	0	0	0	0	0	0	0	0	0	0	0	0	0	0	0
Glyma.01G114600	plastid-specific ribosomal protein 4	122	50.8696	60.2536	66.8705	64.4287	60.6056	7.04221	59.2497	66.9262	100.652	58.3127	71.2851	19.9544	71.7713	49.0048	48.7131	54.688	56.0443	10.8394	44.1501	55.4268	41.5995	44.1919	46.3421	6.17664	50.6105	58.3587	63.6583	54.0123	56.6599	5.64116		73.5266	80.8362	66.8705	67.7143	72.2369	6.45142	53.7937	77.8325	72.5418	60.6465	66.2036	10.9589	51.5478	62.3557	65.06	56.9647
Glyma.01G114800	alpha 1,4-glycosyltransferase family protein	414	0	0	0	0	0	0	0	0.166496	0.268961	0	0.108864	0.132483	0	0	0.099356	0.124842	0.0560495	0.0655514	0	0	0	0.090286	0.0225715	0.045143	0	0.015041	0.120798	0	0.0339598	0.0583248		0	0	0	0	0	0	0	0	0.102397	0.185336	0.0719333	0.0896977	0	0	0	0
Glyma.01G114900	Carbohydrate-binding-like fold	463	7.76875	5.8247	3.12108	2.64989	4.8411	2.40128	4.77565	4.61106	2.0496	5.77418	4.30262	1.5875	3.8953	6.46732	4.98881	7.81674	5.79204	1.71253	7.39566	5.34685	3.97293	5.39012	5.52639	1.40928	5.15156	3.55684	3.27514	4.34659	4.08253	0.844743		7.39691	4.58386	3.12108	4.44371	4.88639	1.79875	3.85042	3.56796	3.46805	4.01865	3.72627	0.253401	7.67292	7.77317	5.02529	5.56768
Glyma.01G115000	Clathrin light chain protein	261	0	0	0	0	0	0	0	0	0	0	0	0	0	0	0	0	0	0	0	0	0	0	0	0	0	0	0	0	0	0		0	0	0	0	0	0	0	0	0	0	0	0	0	0	0	0
Glyma.01G115100	0	203	6.67079	6.32243	98.647	7.51637	29.7891	45.908	5.36189	14.6353	7.86388	17.7801	11.4103	5.77742	8.67665	6.08209	13.1781	9.05452	9.24784	2.93444	20.0356	9.6308	28.8327	18.0187	19.1295	7.88316	5.26011	10.6535	10.8869	24.3653	12.7915	8.14192		17.358	27.0125	98.647	68.7052	52.9307	37.7535	26.8943	42.9786	57.5555	96.8033	56.0579	29.911	32.5729	104.816	20.1709	69.1044
Glyma.01G115500	Plant protein of unknown function (DUF247)	548	1.02331	2.03543	2.58135	2.76627	2.10159	0.78295	0.922682	1.56409	1.95428	1.85712	1.57455	0.465147	2.34809	1.55042	1.48608	0.657585	1.51055	0.690705	1.87755	3.50825	3.34562	2.04311	2.69363	0.852028	2.76249	1.90561	2.32499	3.39069	2.59595	0.634912		0.539292	0.455231	2.58135	1.11999	1.17397	0.983704	0.562307	1.18868	1.50309	2.00087	1.31374	0.602301	0.657099	1.07597	0.719791	0.9756
Glyma.01G115600	Plant protein of unknown function (DUF247)	518	0	0	0	0	0	0	0	0	0	0	0	0	0	0.101145	0	0.040549	0.0354235	0.0478025	0	0	0.068596	0	0.017149	0.034298	0.0909	0	0	0.42217	0.128268	0.200566		0	0	0	0	0	0	0	0	0	0	0	0	0	0	0	0
Glyma.01G115700	light harvesting complex photosystem II	291	5449.99	6171.23	1599.34	5608.95	4707.38	2095	5900.03	4987.24	4861.25	4794.83	5135.84	515.671	5661.76	5754.58	4317.98	5696.89	5357.8	694.269	4633.47	5133.03	3894.36	4128.56	4447.36	551.426	5792.98	5655.28	5822.98	4450.01	5430.31	657.599		1769.65	1508.48	1599.34	1136.77	1503.56	267.422	1559.64	1374.91	1440.17	1347.35	1430.52	94.4718	2127.23	1758.53	1780.61	1491.26
Glyma.01G115900	high mobility group B1	170	214.21	180.642	218.542	177.539	197.733	21.6363	187.992	195.564	145.563	221.104	187.556	31.3752	180.998	187.313	224.438	234.702	206.863	26.6776	245.937	215.02	236.443	223.592	230.248	13.6715	189.028	189.087	202.828	191.715	193.164	6.56304		218.144	242.536	218.542	258.597	234.455	19.7266	260.199	205.597	242.84	239.566	237.051	22.8401	260.451	257.586	254.348	271.836
Glyma.01G116000	pyridoxine biosynthesis 2	259	18.2812	24.1958	18.7639	22.8417	21.0207	2.94366	21.2427	22.2793	20.546	29.1923	23.3151	3.98235	22.4964	22.5549	19.2201	20.6461	21.2294	1.6062	22.8584	21.9456	20.7731	15.9559	20.3832	3.07251	24.261	20.0284	19.7689	16.9135	20.2429	3.02771		27.2306	24.9615	18.7639	24.6411	23.8993	3.61242	18.5743	19.7578	21.4557	26.6182	21.6015	3.5474	21.153	26.0317	34.5788	25.2281
Glyma.01G116100	GroES-like zinc-binding dehydrogenase family protein	399	1.50215	0.431349	5.81077	0	1.93607	2.65921	2.07244	1.80783	0	2.24044	1.53018	1.03555	1.74737	0.746537	2.76482	1.77886	1.7594	0.824073	5.44621	1.44477	4.67563	3.20192	3.69214	1.76399	0.46054	0.317507	0.846051	0.442536	0.516659	0.228622		3.69607	4.59837	5.81077	4.98317	4.77209	0.877765	2.09548	3.98001	1.2926	3.10501	2.61828	1.17217	1.70456	2.94978	7.10503	2.45477
Glyma.01G116300	GroES-like zinc-binding dehydrogenase family protein	134	0.067375	0	0	0	0.0168438	0.0336875	0	0	0	0	0	0	0	0	0	0	0	0	0	0	0	0	0	0	0	0	0	0	0	0		0	0	0	0	0	0	0	0	0	0	0	0	0	0	0	0
Glyma.01G116500	GroES-like zinc-binding dehydrogenase family protein	401	0	0	0	0	0	0	0	0	0	0	0	0	0	0	0	0	0	0	0	0	0	0	0	0	0	0	0	0	0	0		0	0	0	0	0	0	0	0	0	0	0	0	0	0	0	0
Glyma.01G116700	receptor like protein 7	1105	0.201265	0.071736	0.526279	0.043513	0.210698	0.221315	0.117538	0.173079	0	0.955574	0.311548	0.435372	0.108144	0	0.917593	0.510047	0.383946	0.417996	0.504041	0.409107	0.366331	0.467573	0.436763	0.061104	0.082433	0.128572	0.296148	0.089079	0.149058	0.100152		0.211525	0.25278	0.526279	0.096712	0.271824	0.182035	0.737078	0.327821	0.479168	0.510576	0.513661	0.168968	0.399681	1.2065	0.504913	0.030183
Glyma.01G117000	Leucine-rich repeat protein kinase family protein	69	0	0	0	0	0	0	0	0	0	0	0	0	0	0	0	0	0	0	0	0	0	0	0	0	0	0	0	0	0	0		0	0	0	0	0	0	0	0	0	0	0	0	0	0	0	0
Glyma.01G117100	receptor like protein 7	1102	0.178496	0.144392	1.10337	0.066484	0.373187	0.489044	0.306543	0.14296	0.112994	0.342589	0.226272	0.115103	0.173724	0.112836	0.175836	0.410987	0.218346	0.131708	0.402767	0.29746	0.392311	0.428	0.380134	0.0571159	0.022932	0.354384	0.107395	0.073151	0.139465	0.147418		1.35889	1.3276	1.10337	0.655459	1.11133	0.32452	1.74703	0.975855	2.07443	0.889283	1.42165	0.581419	1.45046	0.700513	1.10812	0.962137
Glyma.01G117200	STAS domain / Sulfate transporter family	105	0	0	0	0	0	0	0	0	0	0	0	0	0	0	0	0	0	0	0	0	0	0	0	0	0	0	0	0	0	0		0	0	0	0	0	0	0	0	0	0	0	0	0	0	0	0
Glyma.01G117401	TBP-associated factor 15	108	0	0	0	0	0	0	0	0	0	0	0	0	0	0	0	0	0	0	0	0	0	0	0	0	0	0	0	0	0	0		0	0	0	0	0	0	0	0	0	0	0	0	0	0	0	0
Glyma.01G117501	APRATAXIN-like	763	5.17674	3.02606	9.71502	4.31586	5.55842	2.9086	5.66915	5.39587	6.28696	5.24374	5.64893	0.46033	4.68459	3.81824	4.82664	4.48024	4.45243	0.446059	4.43006	4.74261	6.28094	4.56107	5.00367	0.861102	5.39188	5.41261	4.03526	5.6005	5.11006	0.722656		8.6533	7.43929	9.71502	8.31938	8.53175	0.940474	8.00457	7.16078	9.15216	9.79147	8.52724	1.1732	5.19008	5.83603	7.83421	5.45615
Glyma.01G117800	receptor kinase 3	816	8.14144	4.61383	23.3091	4.73205	10.1991	8.89176	8.2716	11.5406	4.92025	11.1941	8.98164	3.07909	5.78478	5.3868	8.73859	9.14862	7.2647	1.95262	13.0366	11.7893	15.191	13.0602	13.2693	1.41202	4.61806	7.71142	8.17499	7.61784	7.03058	1.62669		16.0017	21.1117	23.3091	16.5918	19.2536	3.53835	24.9467	19.7476	30.4463	23.5267	24.6668	4.43393	20.1545	18.3537	16.5263	21.2027
Glyma.01G117900	Thiamine pyrophosphate dependent pyruvate decarboxylase family protein	612	0	0	0	0.116694	0.0291735	0.058347	0	0	0	0	0	0	0	0	0	0	0	0	0	0	0	0	0	0	0	0	0	0	0	0		0	0	0	0	0	0	0	0	0	0	0	0	0	0	0	0
Glyma.01G118000	0	331	7.22372	9.21256	9.98885	8.19224	8.65434	1.20454	9.86891	9.25537	11.0888	7.52556	9.43466	1.48342	7.49037	7.55023	6.17966	6.38657	6.9017	0.719683	5.24838	7.94762	7.59084	9.01743	7.45107	1.58865	8.57411	10.6655	9.97479	9.78857	9.75074	0.87042		7.2589	6.12633	9.98885	10.6092	8.49581	2.14786	8.71667	9.32775	9.62959	11.0235	9.67438	0.976311	8.72203	10.9157	7.41056	11.3265
Glyma.01G118200	Leucine-rich repeat transmembrane protein kinase	998	15.1571	16.5622	14.9288	14.4829	15.2828	0.897736	12.8427	16.0751	12.3146	14.4447	13.9193	1.69879	15.3022	16.343	12.4169	9.97986	13.5105	2.88068	13.9766	14.4008	12.2086	10.0177	12.6509	1.99574	13.9795	17.7166	14.574	20.5539	16.706	3.04447		17.6181	8.27636	14.9288	16.3222	14.2864	4.15445	9.00795	14.4294	14.105	15.0932	13.1589	2.79768	8.00888	17.9749	6.83775	12.4262
Glyma.01G118350	Leucine-rich repeat transmembrane protein kinase	955	15.1887	14.3611	22.3628	14.044	16.4891	3.94536	14.0668	12.3854	14.9392	12.8855	13.5692	1.15376	13.4719	11.9279	15.0476	13.856	13.5759	1.28724	18.1198	13.1903	14.5138	16.4545	15.5696	2.16506	14.6605	15.0997	14.2915	14.7462	14.6995	0.331805		25.4466	22.7514	22.3628	22.0678	23.1571	1.55176	20.8406	24.1499	21.9582	17.5733	21.1305	2.74102	21.7626	24.5158	16.3134	20.2227
Glyma.01G118800	Leucine-rich repeat transmembrane protein kinase	999	6.84733	6.38571	5.42155	8.09265	6.68681	1.10961	5.27195	6.47499	7.4654	6.18866	6.35025	0.90332	6.14092	7.64023	7.65514	5.99729	6.8584	0.913299	7.08247	7.40144	5.3224	6.17562	6.49548	0.938746	9.21364	7.1169	5.69123	9.38695	7.85218	1.77195		5.00231	4.76758	5.42155	7.36756	5.63975	1.18321	3.72068	6.79249	4.66281	5.46026	5.15906	1.30051	5.19412	5.68136	3.83711	5.21288
Glyma.01G118900	0	75	0.442987	2.1726	0.236389	0.993607	0.961395	0.868414	2.43504	0	1.69578	0.999469	1.28257	1.03667	0	1.22691	0.655659	2.79192	1.16862	1.19266	1.12667	2.7095	0.34743	0.278106	1.11543	1.13021	1.14352	0.828666	0.522482	1.29857	0.948311	0.344691		0.372757	2.54317	0.236389	0.10612	0.814609	1.15751	0.127288	0	0.831172	1.79389	0.688087	0.822847	0	1.43052	1.43671	1.88899
Glyma.01G119000	0	102	2.33142	1.98922	1.24703	0.776142	1.58595	0.704511	2.65131	1.43442	1.49585	0.993642	1.6438	0.707933	1.306	0.707897	1.47845	1.55155	1.26097	0.382819	1.00882	1.41071	1.98233	2.41065	1.70313	0.618092	1.24629	0.905661	0.369719	2.24385	1.19138	0.788982		1.40528	2.34958	1.24703	1.68081	1.67067	0.4868	2.37624	1.87287	2.29756	1.61625	2.04073	0.359112	2.08526	1.90094	2.49446	2.97038
Glyma.01G119150	RAN binding protein 1	230	6.82493	2.9102	1.0529	5.29726	4.02132	2.55175	1.93331	4.67617	3.31694	1.2603	2.79668	1.51757	3.16907	7.58505	4.44129	2.7954	4.4977	2.17547	1.04005	3.45291	1.77788	3.19624	2.36677	1.15104	9.47625	4.73558	5.53599	9.20351	7.23783	2.45166		3.35067	3.69728	1.0529	5.7503	3.46279	1.92422	1.36417	2.10692	3.0535	2.79092	2.32888	0.756857	1.33349	1.7031	0.521129	0.880918
Glyma.01G119300	metallopeptidase M24 family protein	391	14.3092	12.9401	22.4492	11.9722	15.4177	4.7847	21.4324	19.8114	14.5117	23.5578	19.8283	3.86214	16.1997	15.0117	22.2796	17.9933	17.8711	3.18429	26.5653	17.2131	30.9608	29.0245	25.9409	6.09022	14.3875	14.314	19.4784	10.6772	14.7143	3.61766		19.9972	21.9325	22.4492	18.4118	20.6977	1.85367	20.9727	17.869	21.2638	18.8789	19.7461	1.6415	20.2996	18.561	17.1534	14.976
Glyma.01G119400	AMP deaminase, putative / myoadenylate deaminase, putative	847	10.694	10.3823	14.6944	8.65647	11.1068	2.55411	8.61989	5.5053	6.44799	8.93523	7.3771	1.66725	9.16393	14.5311	9.82232	11.0336	11.1377	2.39109	8.30162	6.59773	7.33298	9.74555	7.99447	1.36003	10.3054	7.87406	7.96313	9.379	8.88039	1.17378		28.9651	12.5661	14.6944	12.7264	17.238	7.87771	12.8323	22.4518	22.1146	25.2124	20.6528	5.39517	21.2732	8.74354	10.1279	15.8358
Glyma.01G119500	Stress induced protein	102	0	0	0	0	0	0	0	0	0	0	0	0	0	0	0	0	0	0	0	0	0	0	0	0	0	0	0	0	0	0		0	0	0	0	0	0	0	0	0	0	0	0	0	0	0	0
Glyma.01G119600	CAX-interacting protein 2	341	31.3045	32.9294	44.4712	27.067	33.943	7.44114	36.0697	34.1453	29.16	32.5608	32.984	2.9253	33.1904	33.9903	28.3763	31.5619	31.7797	2.48379	33.5476	34.662	33.6007	34.6398	34.1125	0.622131	29.5151	33.1216	28.0096	29.4643	30.0277	2.17754		60.7394	50.0488	44.4712	51.823	51.7706	6.75	51.2892	49.3405	55.0886	43.2428	49.7403	4.94571	50.935	49.6419	49.2831	64.1432
Glyma.01G119900	receptor like protein 7	1124	0	0	4.60902	0.04351	1.16313	2.29735	0.118139	0	0.042369	0.312759	0.118317	0.138534	0	0	0.20468	0.136425	0.0852762	0.102335	0.10743	0.276185	0.198343	0.777256	0.339803	0.299678	0	0.097229	0	0	0.0243072	0.0486145		2.52186	2.76995	4.60902	2.58417	3.12125	0.997426	3.13266	2.44755	8.69783	0.531915	3.70249	3.5074	6.27669	0.603276	1.55819	2.02253
Glyma.01G120000	receptor like protein 6	898	0.042345	0	0.032685	0	0.0187575	0.0220154	0	0	0	0	0	0	0	0	0	0	0	0	0	0	0	0	0	0	0	0	0	0.164137	0.0410343	0.0820685		0.156662	0.234606	0.032685	0.46912	0.223268	0.183784	0.280817	0.105705	0.604228	0	0.247688	0.264403	0.440926	0.064259	0.066477	0.055675
Glyma.01G120100	receptor like protein 6	864	0	0	0.373543	0.149487	0.130757	0.176532	0.032888	0	0	0.121447	0.0385837	0.0573765	0.049553	0	0	0	0.0123882	0.0247765	0	0	0.104697	0.130462	0.0587898	0.0686946	0	0.075602	0	0	0.0189005	0.037801		0.634288	0.922644	0.373543	0.638008	0.642121	0.224281	0.585607	0.839312	2.43194	0.336835	1.04842	0.944883	2.20686	0.067187	0.59641	0.524354
Glyma.01G120300	fatty acid desaturase 8	453	82.908	119.879	17.9066	142.589	90.8206	54.4775	94.0307	92.5987	121.577	50.7041	89.7277	29.2346	106.539	100.821	84.2897	52.8921	86.1355	24.0867	60.087	94.0146	65.9764	60.3477	70.1064	16.1687	134.071	122.362	103.012	168.771	132.054	27.6261		12.1471	19.4497	17.9066	17.2783	16.6954	3.16648	11.993	15.4558	14.8625	14.9738	14.3213	1.57338	12.3301	26.1795	33.4028	26.9993
Glyma.01G120400	ALC-interacting protein 1	415	2.6068	3.15335	1.98011	4.02434	2.94115	0.866742	1.10338	2.86896	4.31057	1.67423	2.48929	1.41966	1.12697	1.6015	4.64772	0.864493	2.06017	1.75179	0.856927	2.83181	3.86463	4.24096	2.94858	1.51636	2.21722	2.59454	2.29217	5.59176	3.17392	1.62012		1.1736	1.59085	1.98011	0.904721	1.41232	0.472194	0.82053	0.868797	0.967273	0.946448	0.900762	0.0682394	0.468902	0.723625	0.747815	1.69828
Glyma.01G120800	0	38	0	0	0	0	0	0	0	0	0	0	0	0	0	0	0	0	0	0	0	0	0	0	0	0	0	0	0	0	0	0		0	0	0	0	0	0	0	0	0	0	0	0	0	0	0	0
Glyma.01G120850	0	166	0	0	0	0	0	0	0	0	0	0	0	0	0	0	0	0	0	0	0	0	0	0	0	0	0	0	0	0	0	0		0	0	0	0	0	0	0	0.122022	0	0	0.0305055	0.061011	0	0	0	0
Glyma.01G120950	Homeodomain-like superfamily protein	273	0.304345	0.351201	1.29899	0.507866	0.615599	0.463828	0.263239	0.764463	0	0	0.256926	0.360396	0.826578	0.92645	0.461974	0.261671	0.619168	0.310889	0.320259	0.374424	1.65484	1.92347	1.06825	0.839915	0.442863	1.00203	0.51188	1.16055	0.779329	0.355743		0.542358	1.2386	1.29899	1.63681	1.17919	0.459294	1.39357	1.81194	2.01428	2.8445	2.01607	0.609775	1.0309	0.518516	1.00955	2.00081
Glyma.01G121000	0	34	0	0	0	0	0	0	0	0	0	0	0	0	0	0	0	0	0	0	0	0	0	0	0	0	0	0	0	0	0	0		0	0	0	0	0	0	0	0	0	0	0	0	0	0	0	0
Glyma.01G121051	Plant protein of unknown function (DUF639)	121	0	0	0	0	0	0	0	0	0	0	0	0	0	0	0	0	0	0	0	0	0	0	0	0	0	0	0	0	0	0		0	0	0	0	0	0	0	0	0	0	0	0	0	0	0	0
Glyma.01G121100	BCL-2-associated athanogene 6	457	0	0.082946	0	0	0.0207365	0.041473	0	0	0	0	0	0	0	0	0	0	0	0	0	0	0	0	0	0	0	0	0	0	0	0		0	0	0	0	0	0	0	0	0	0	0	0	0	0	0	0
Glyma.01G121200	2-oxoglutarate (2OG) and Fe(II)-dependent oxygenase superfamily protein	182	39.9893	46.6837	40.4208	53.7905	45.2211	6.48045	41.7909	61.6189	33.4106	45.0119	45.4581	11.8316	55.7385	54.3114	57.333	21.6697	47.2632	17.1069	47.6317	51.3642	58.0747	62.1545	54.8063	6.532	28.7923	68.1298	49.7883	73.2185	54.9822	20.152		36.6467	20.4381	40.4208	37.3747	33.7201	9.00429	26.8184	38.0851	40.2923	29.0115	33.5518	6.63171	21.793	66.3265	29.0576	54.9016
Glyma.01G121209	alfin-like 1	239	29.8785	33.3521	36.4283	39.3818	34.7602	4.08066	25.3489	26.414	23.0924	30.2827	26.2845	3.00372	32.2441	37.7518	32.9858	26.2077	32.2973	4.73678	27.5787	28.4467	38.7498	40.3861	33.7903	6.71414	38.2132	29.1829	25.9614	40.7609	33.5296	7.08046		44.2858	46.4038	36.4283	45.6343	43.188	4.59071	41.2073	37.4449	38.8874	37.0962	38.6589	1.86747	32.4129	28.7416	38.2497	49.4228
Glyma.01G121218	0	352	0	0	0	0	0	0	0	0	0	0	0	0	0	0	0	0	0	0	0	0	0	0	0	0	0	0	0	0	0	0		0	0	0	0	0	0	0	0	0	0	0	0	0	0	0	0
Glyma.01G121245	0	419	0	0	0	0	0	0	0	0	0	0	0	0	0	0	0	0	0	0	0	0	0	0	0	0	0	0	0	0	0	0		0	0	0	0	0	0	0	0	0	0	0	0	0	0	0	0
Glyma.01G121263	0	419	0	0	0	0	0	0	0	0	0	0	0	0	0	0	0	0	0	0	0	0	0	0	0	0	0	0	0	0	0	0		0	0	0	0	0	0	0	0	0	0	0	0	0	0	0	0
Glyma.01G121272	DNAJ heat shock family protein	338	10.66	16.2122	9.85888	15.91	13.1603	3.36777	9.54654	13.2743	13.0155	9.87592	11.428	1.98978	12.7577	12.5034	10.4132	11.915	11.8973	1.05049	8.11113	15.5504	10.3622	10.4029	11.1067	3.15012	14.9659	16.3009	11.934	16.6967	14.9744	2.1579		10.4845	9.65554	9.85888	7.5824	9.39533	1.25904	8.49478	12.4506	10.0062	9.48084	10.1081	1.68265	7.28444	7.3957	8.81052	7.7102
Glyma.01G121300	HEAT repeat-containing protein	1362	15.3468	16.301	14.878	15.956	15.6204	0.632964	16.4126	16.282	16.5182	16.437	16.4124	0.0979623	16.972	19.4164	15.7439	14.6976	16.7075	2.03111	17.3091	15.2079	16.5304	18.9335	16.9952	1.55626	16.1158	15.8276	16.4783	17.9517	16.5934	0.943896		18.9232	17.1525	14.878	15.0433	16.4992	1.91923	14.7801	15.9741	15.644	18.56	16.2396	1.62683	16.2723	15.2623	13.0339	12.8179
Glyma.01G121400	hAT transposon superfamily	817	0	0.0997	0	0	0.024925	0.04985	0	0	0	0	0	0	0	0	0	0	0	0	0	0	0	0	0	0	0	0	0	0	0	0		0	0.037559	0	0	0.00938975	0.0187795	0	0	0	0	0	0	0	0	0	0
Glyma.01G121600	Rhodanese/Cell cycle control phosphatase superfamily protein	217	77.7062	110.122	17.5535	92.7576	74.5349	40.2305	92.848	54.7759	102.812	49.5031	74.9847	26.7779	77.289	86.806	42.296	75.2761	70.4168	19.4098	37.101	67.4976	31.8313	27.2192	40.9123	18.1776	105.504	84.258	81.2681	70.7158	85.4364	14.5848		22.3428	15.0488	17.5535	11.3235	16.5671	4.62357	14.6685	23.4587	28.201	28.8058	23.7835	6.53012	25.5031	8.2727	12.2498	11.677
Glyma.01G121700	0	66	0	0	0	0	0	0	0	0	0	0	0	0	0	0	0	0	0	0	0	0	0	0	0	0	0	0	0	0	0	0		0	0	0	0	0	0	0	0	0	0	0	0	0	0	0	0
Glyma.01G121800	0	68	0	0.804366	0	0	0.201092	0.402183	0	0	0	0	0	0	0	0	0	0.796805	0.199201	0.398402	0	0	0	0	0	0	0	0	0	0.456417	0.114104	0.228209		0	0	0	0	0	0	0	0	0	0	0	0	0	0	0	0
Glyma.01G121900	SGNH hydrolase-type esterase superfamily protein	247	4.38572	3.82318	4.19109	2.21285	3.65321	0.988162	1.46018	0.541373	1.46367	2.7653	1.55763	0.914616	5.10962	4.1343	2.28293	5.16717	4.17351	1.34654	2.17298	1.87653	0.829909	2.33812	1.80438	0.677138	2.55484	2.56404	3.72828	2.47157	2.82968	0.600508		21.7475	4.80006	4.19109	3.66815	8.6017	8.77607	8.90175	10.5313	14.7399	15.874	12.5117	3.32786	11.5543	2.2525	2.88217	5.26512
Glyma.01G122000	LMBR1-like membrane protein	509	17.6924	15.8393	14.4715	17.3188	16.3305	1.47522	18.208	15.9341	16.3273	18.0595	17.1322	1.16911	16.0147	18.0261	13.5966	14.5376	15.5438	1.9311	16.0951	13.9261	18.6572	19.1035	16.9455	2.41018	17.834	16.9185	17.0312	21.2162	18.25	2.01903		15.6185	13.9848	14.4715	14.6435	14.6796	0.685303	15.2184	15.7442	16.2977	18.1571	16.3544	1.28009	17.0834	11.9327	15.5113	13.9973
Glyma.01G122100	0	51	0.528821	0.229558	0.233039	0.636439	0.406964	0.20755	0.757711	0.536714	0.869453	0.464827	0.657176	0.188572	0.203115	0.222989	0.539372	0.522162	0.37191	0.183747	0.074431	0.220253	0.068683	0.058146	0.105378	0.0768795	0.194795	0.401868	0.269239	0.221623	0.271881	0.0919633		0.430907	0.996706	0.233039	0	0.415163	0.425821	0.021307	0.353535	0.301961	0.185893	0.215674	0.147328	0.38892	0	0.080025	0.032535
Glyma.01G122166	translation initiation factor 3B1	43	0	0	0	0	0	0	0	0	0	0	0	0	0	0	0	0	0	0	0	0	0	0	0	0	0	0	0	0	0	0		0	0	0	0	0	0	0	0	0	0	0	0	0	0	0	0
Glyma.01G122232	glycine-rich protein	213	5.15848	6.51604	7.19415	4.92046	5.94728	1.08854	5.22977	6.71371	9.20407	5.02728	6.54371	1.92635	5.46001	5.90126	2.8126	4.38541	4.63982	1.37446	5.58995	4.38424	4.07022	3.86787	4.47807	0.771097	5.00772	5.62616	7.00945	6.32995	5.99332	0.866422		6.379	8.58021	7.19415	6.32813	7.12037	1.05101	6.74713	5.86733	6.8759	7.72987	6.80506	0.76223	4.59963	6.07391	6.27544	5.87754
Glyma.01G122300	0	84	0	0	0	0	0	0	0	0	0	0	0	0	0	0	0	0	0	0	0	0	0	0	0	0	0	0	0	0	0	0		0	0	0	0	0	0	0	0	0	0	0	0	0	0	0	0
Glyma.01G122400	0	95	0	0	0	0	0	0	0	0	0	0	0	0	0	0	0	0	0	0	0	0	0	0	0	0	0	0	0	0	0	0		0	0	0	0	0	0	0	0	0	0	0	0	0	0	0	0
Glyma.01G122502	hydroxyproline-rich glycoprotein family protein	424	0	0	0	0	0	0	0	0	0	0	0	0	0	0	0	0	0	0	0	0	0	0	0	0	0	0	0.102358	0	0.0255895	0.051179		0	0	0	0	0	0	0.186378	0	0	0	0.0465945	0.093189	0	0	0	0
Glyma.01G122700	cation exchanger 3	457	0	0	0	0	0	0	0.0895	0	0	0	0.022375	0.04475	0	0	0	0	0	0	0	0	0	0	0	0	0	0.265258	0	0	0.0663145	0.132629		0	0	0	0	0	0	0	0	0	0	0	0	0	0	0	0
Glyma.01G122800	APRATAXIN-like	179	0	0	0	0	0	0	0	0	0	0	0	0	0	0	0	0	0	0	0	0	0	0	0	0	0	0	0	0	0	0		0	0	0	0	0	0	0	0	0	0	0	0	0	0	0	0
Glyma.01G123000	PEBP (phosphatidylethanolamine-binding protein) family protein	171	0	0	0	0	0	0	0	0	0	0	0	0	0	0	0	0	0	0	0	0	0	0	0	0	0	0	0	0	0	0		0	0	0	0	0	0	0	0	0	0.286179	0.0715448	0.14309	0	0	0.177403	0
Glyma.01G123100	0	83	0	0	0	0	0	0	0	0	0	0	0	0	0	0	0	0	0	0	0	0	0	0	0	0	0	0	0	0	0	0		0	0	0	0	0	0	0	0	0	0	0	0	0	0	0	0
Glyma.01G123201	BCL-2-associated athanogene 4	254	22.2565	21.1306	24.9076	19.4319	21.9317	2.29873	24.7876	23.3725	23.369	29.057	25.1465	2.69118	21.43	23.3206	28.2175	27.466	25.1085	3.26354	22.7526	25.5919	27.404	25.3466	25.2738	1.91492	22.7459	20.1305	24.4114	23.4524	22.685	1.83469		27.8798	28.2366	24.9076	26.6394	26.9159	1.50366	27.8063	23.3296	30.1182	27.4182	27.1681	2.82296	24.4828	24.354	25.6281	25.4285
Glyma.01G123300	ammonium transporter 2	489	1.4148	2.25622	1.22896	0.940145	1.46003	0.565577	1.49724	1.17044	0.322547	1.46907	1.11482	0.548491	0.948872	1.193	1.27089	0.720084	1.03321	0.24979	1.21565	1.61261	0.732699	1.03546	1.14911	0.367683	0.815795	1.85791	0.598145	1.01191	1.07094	0.551192		1.96805	1.90522	1.22896	0.501038	1.40082	0.686854	2.16013	2.753	1.369	1.02337	1.82638	0.77975	1.36886	1.27878	1.17023	0.454072
Glyma.01G123400	0	80	16.2487	25.4485	11.9627	15.4326	17.2731	5.75831	9.60634	14.3522	10.5346	11.6885	11.5454	2.0559	15.751	23.7142	15.4482	14.1139	17.2568	4.3633	17.3062	15.0211	6.35323	11.363	12.5109	4.77948	19.0214	22.3164	19.3057	15.2012	18.9612	2.91642		20.2193	11.7359	11.9627	12.01	13.982	4.15996	8.80123	14.3336	17.3933	16.338	14.2165	3.82672	13.2834	11.4631	24.2427	15.9221
Glyma.01G123500	myb-like HTH transcriptional regulator family protein	344	5.07495	6.17198	3.07575	5.55704	4.96993	1.34022	6.16359	4.11087	2.7839	4.80526	4.4659	1.4086	6.63434	6.23129	4.05537	5.52192	5.61073	1.1343	5.82035	5.14867	3.68291	5.38441	5.00909	0.926867	6.01902	8.75157	7.4263	5.95877	7.03891	1.32793		6.35257	7.64575	3.07575	3.06733	5.03535	2.32826	4.18013	6.16908	3.6685	3.52102	4.38468	1.22267	3.06955	3.83019	4.34654	2.65999
Glyma.01G123600	Plant protein of unknown function (DUF639)	121	0	0	0	0	0	0	0	0	0	0	0	0	0	0	0	0	0	0	0	0	0	0	0	0	0.62374	0	0	0	0.155935	0.31187		0	0	0	0	0	0	0	0	0	0	0	0	0	0	0	0
Glyma.01G123700	0	123	0	0	0	0	0	0	0	0	0	0	0	0	0	0	0	0	0	0	0	0	0	0	0	0	0	0	0	0	0	0		0	0	0	0	0	0	0	0	0	0	0	0	0	0	0	0
Glyma.01G123800	tetratricopeptide repeat (TPR)-containing protein	955	5.78514	5.48847	3.8504	5.87481	5.24971	0.947365	5.64411	4.76526	6.11435	5.17927	5.42575	0.582765	6.50144	6.24487	5.25662	5.57051	5.89336	0.578212	3.24918	5.1011	3.78051	5.61877	4.43739	1.10748	5.29873	5.59807	5.41662	4.24723	5.14016	0.607888		6.30502	4.68706	3.8504	5.58174	5.10605	1.06708	3.29139	4.61218	5.0098	4.70822	4.4054	0.761749	4.39116	3.54151	3.7878	3.54971
Glyma.01G123900	Protein of unknown function (DUF688)	269	1.99362	3.16128	1.52873	3.81448	2.62453	1.04927	3.48068	3.15186	3.06931	2.4053	3.02679	0.450822	2.75884	2.08126	2.39433	1.44085	2.16882	0.558745	2.79011	2.50285	2.45338	0.996992	2.18583	0.806346	4.90577	2.71361	1.76156	3.07538	3.11408	1.31673		1.78918	3.08343	1.52873	1.74291	2.03606	0.707401	2.62195	1.46207	2.21267	2.8016	2.27457	0.595097	1.63698	1.64308	2.12998	1.35605
Glyma.01G124000	gamma interferon responsive lysosomal thiol (GILT) reductase family protein	209	0	0	0	0	0	0	0	0	0	0	0	0	0	0	0.035891	0	0.00897275	0.0179455	0	0	0	0	0	0	0	0	0	0	0	0		0	0	0	0	0	0	0	0	0	0	0	0	0	0	0	0
Glyma.01G124100	0	526	2.26958	2.20234	1.95323	2.73152	2.28917	0.324783	2.84488	2.92501	4.31388	2.2896	3.09334	0.861353	2.38394	2.32778	2.14414	1.692	2.13696	0.313821	2.60659	1.99168	1.69071	2.15582	2.1112	0.382317	2.84742	2.24537	2.83991	2.3788	2.57788	0.311721		3.48571	3.1349	1.95323	2.58379	2.78941	0.669744	2.46036	2.85031	2.29783	3.12956	2.68452	0.37653	1.82585	2.74608	2.8514	3.13255
Glyma.01G124200	Ribosomal protein S4 (RPS4A) family protein	265	12.9365	11.0128	19.0769	12.7425	13.9422	3.53067	17.8232	18.6577	14.3905	28.7958	19.9168	6.2007	14.1298	9.37711	21.8883	15.5207	15.229	5.16023	19.1294	20.9375	30.0808	24.0478	23.5489	4.80507	10.8899	11.9245	17.681	15.2921	13.9468	3.1192		20.5061	29.1047	19.0769	23.6155	23.0758	4.4435	25.8126	20.476	22.7802	19.7282	22.1993	2.73678	22.3367	19.7094	22.0415	22.8436
Glyma.01G124300	0	93	0	0	0	0	0	0	0	0	0	0	0	0	0	0	0	0	0	0	0	0	0	0	0	0	0	0	0	0	0	0		0	0	0	0	0	0	0	0	0	0	0	0	0	0	0	0
Glyma.01G124400	ferretin 1	258	1153.61	1178.3	34.0362	739.232	776.295	534.259	327.72	102.745	590.374	739.308	440.037	281.984	165.488	587.938	404.194	541.152	424.693	189.578	220.352	619.898	103.881	620.384	391.129	268.681	359.095	849.546	1445.57	277.267	732.87	538.158		400.417	400.221	34.0362	397.963	308.159	182.752	65.0858	191.608	144.808	127.929	132.358	52.3155	243.479	106.918	335.005	557.223
Glyma.01G124500	Protein of unknown function, DUF538	171	47.4516	30.9621	30.3292	32.6723	35.3538	8.12568	27.7072	36.7327	21.5364	48.0431	33.5048	11.5273	43.1949	34.391	45.7765	37.6947	40.2643	5.16626	36.7369	43.4695	46.5403	39.4725	41.5548	4.32319	33.0661	32.6164	32.9124	32.1383	32.6833	0.408454		35.4171	29.1549	30.3292	45.9192	35.2051	7.64235	35.1982	26.9279	33.4549	28.3403	30.9803	3.97097	36.2055	39.1315	47.2464	43.3381
Glyma.01G124602	PYR1-like 4	217	67.5449	95.4225	24.179	81.8598	67.2516	30.8887	32.1807	81.8595	73.8618	80.3373	67.0598	23.5098	87.7151	91.1434	106.185	74.0264	89.7675	13.2089	114.219	64.7307	86.3213	104.63	92.4753	21.8187	105.272	74.1842	62.1132	111.838	88.3517	23.9935		22.6173	29.7409	24.179	23.0285	24.8914	3.29983	59.4996	18.3967	19.6068	14.1556	27.9147	21.1859	44.3717	57.873	134.899	32.8497
Glyma.01G124700	TRICHOME BIREFRINGENCE-LIKE 34	174	0.587225	0	0	0.316379	0.225901	0.283316	0.762037	0.38784	0	0	0.287469	0.365407	0.779024	0.880511	0.119869	0.05885	0.459564	0.4302	0	0.065506	0.179687	0.24625	0.122861	0.110813	0.356737	0	0.320282	0.586639	0.315914	0.241371		0	0	0	0	0	0	0	0.231988	0	0	0.057997	0.115994	0	0	0	0
Glyma.01G124802	20S proteasome alpha subunit C1	251	43.1001	26.3929	65.6089	28.6903	40.948	18.0267	35.5233	40.6468	31.5797	49.9564	39.4266	7.94094	40.7679	33.6103	51.1707	43.1034	42.1631	7.23688	50.0783	41.1373	61.7888	57.6813	52.6714	9.09185	35.6692	38.6002	36.0638	38.9702	37.3259	1.69953		61.044	58.2589	65.6089	67.9097	63.2054	4.36067	55.1722	55.6089	69.5728	58.1191	59.6182	6.76221	57.8636	52.9533	63.0211	68.6449
Glyma.01G124900	0	117	0.211431	1.07965	0	0.914889	0.551492	0.526241	0.623277	0.755346	0.40039	2.12298	0.975498	0.778886	0	0	0.468862	0	0.117216	0.234431	1.29301	0.152102	2.17794	0.173925	0.949246	0.977145	0.475654	0	0	0	0.118914	0.237827		1.04418	1.13775	0	0.20224	0.596043	0.578683	1.04713	0	0.088326	0.830294	0.491438	0.525239	0	1.38765	1.12726	0
Glyma.01G124950	TRICHOME BIREFRINGENCE-LIKE 35	448	0.989629	0.579566	0.787203	0.667564	0.755991	0.177488	0.563234	0.964747	0.473132	0.587808	0.64723	0.217343	0.063853	0.378647	0.806796	0.667346	0.47916	0.329313	0.238765	0.212247	0.947565	0.856483	0.563765	0.392503	0.496996	1.26788	0.823021	0.635098	0.805748	0.335812		1.21362	1.26061	0.787203	1.66498	1.23161	0.358921	0.660178	1.17217	1.00846	0.373107	0.803478	0.357634	0.328359	0.987194	0.530378	0.598245
Glyma.01G125000	Nucleic acid-binding, OB-fold-like protein	102	7.15984	6.16904	7.36504	5.97984	6.66844	0.695294	5.62859	6.90818	5.42337	8.15082	6.52774	1.26586	6.66622	8.89784	5.79993	5.83055	6.79863	1.45589	6.58412	5.81448	7.31863	6.33052	6.51194	0.625919	6.86738	6.04313	7.5969	8.80365	7.32776	1.17089		8.08527	8.10847	7.36504	7.21651	7.69382	0.469428	8.9345	9.17071	7.42045	9.35735	8.72075	0.883967	10.2091	9.83039	7.50767	10.4248
Glyma.01G125100	Leucine-rich repeat protein kinase family protein	712	1.35615	1.29684	0.16413	1.81191	1.15726	0.700931	2.61443	1.3972	1.01117	1.18693	1.55243	0.725371	2.59651	3.00934	1.01816	1.16761	1.94791	1.00343	0.266247	1.13311	0.608154	0.760812	0.69208	0.359446	0.889529	1.9229	2.28363	2.57018	1.91656	0.734119		0	0.177748	0.16413	0.51254	0.213605	0.215037	0.093324	0.262528	0.503883	0.36959	0.307331	0.173508	0.12182	0.238143	0.213657	0.061548
Glyma.01G125200	Disease resistance protein (TIR-NBS-LRR class) family	1064	0	0	0	0	0	0	0	0	0	0	0	0	0	0	0	0	0	0	0	0	0	0	0	0	0	0	0	0	0	0		0	0	0	0	0	0	0	0	0	0	0	0	0	0	0	0
Glyma.01G125300	Disease resistance protein (TIR-NBS-LRR class) family	1157	0	0	0	0	0	0	0	0	0	0	0	0	0	0	0.043966	0	0.0109915	0.021983	0	0	0	0	0	0	0	0	0	0	0	0		0	0	0	0	0	0	0	0.046861	0.061854	0	0.0271788	0.0319746	0	0	0	0
Glyma.01G125400	Cyclin/Brf1-like TBP-binding protein	122	0	0	0	0	0	0	0	0	0	0	0	0	0	0	0	0	0	0	0	0	0	0	0	0	0	0	0	0	0	0		0	0	0	0	0	0	0	0	0	0	0	0	0	0	0	0
Glyma.01G125500	0	54	0.110184	0.030794	0.435199	0.03704	0.153304	0.191355	0.016202	0.070389	0.008101	0.146466	0.0602895	0.0637593	0.11568	0.15697	0.056752	0.02194	0.0878355	0.0601756	0.135473	0.205828	0.012101	0.066359	0.10494	0.0840996	0.021181	0.058551	0.03525	0.028925	0.0359768	0.0161118		0.206172	0.098056	0.435199	0.032534	0.19299	0.176633	0.02468	0.148785	0.031847	0.205447	0.10269	0.0890469	0.175871	0.065949	0.283586	0.108227
Glyma.01G125551	0	308	2.66721	2.29515	3.03472	1.88581	2.47072	0.493167	2.27805	1.94821	1.92106	2.51578	2.16577	0.28421	2.97698	2.59983	2.87728	2.74651	2.80015	0.163525	2.2826	2.00385	3.57206	3.90366	2.94054	0.937494	2.40039	2.27114	2.19748	2.06241	2.23285	0.141229		2.73667	5.3621	3.03472	2.92633	3.51496	1.23758	3.48843	3.40115	3.91706	3.0816	3.47206	0.344373	3.59166	2.67059	2.80692	3.60304
Glyma.01G125600	inflorescence meristem receptor-like kinase 2	860	0.141172	0.053187	0.434731	0.281296	0.227596	0.167009	0	0.141134	0.061935	0.115873	0.0797355	0.0625841	0.188448	0.242284	0	0.168379	0.149778	0.104614	0.245074	0.078003	0.127181	0.040781	0.12276	0.0888895	0.246247	0.273752	0.232865	0.523343	0.319052	0.137254		0.122991	0.189201	0.434731	0.07993	0.206713	0.158516	0.572047	0.489896	0.124184	0.6889	0.468757	0.243796	0.270715	0.351585	0.565825	0.263
Glyma.01G125800	prenylated RAB acceptor 1.B4	220	77.1681	100.582	68.1167	113.017	89.721	20.6962	54.1307	102.736	89.6689	58.2935	76.2072	23.7574	81.88	79.833	102.327	44.972	77.253	23.7966	88.4779	103.551	99.3215	117.645	102.249	12.0686	119.925	84.8301	82.8901	130.146	104.448	24.1491		38.486	46.3884	68.1167	63.579	54.1425	14.0188	38.1173	52.4044	50.3555	39.7361	45.1533	7.26851	72.7948	69.115	89.8331	51.9577
Glyma.01G125900	Tautomerase/MIF superfamily protein	116	29.0229	29.2921	45.1837	28.0982	32.8992	8.20558	31.598	30.358	26.4079	36.7528	31.2792	4.26769	31.7239	27.037	41.3674	31.4691	32.8993	6.04155	33.9158	31.1186	40.035	28.0216	33.2727	5.11067	25.9448	30.9627	31.3206	34.3407	30.6422	3.47886		35.8408	36.1038	45.1837	39.8316	39.24	4.36148	33.6366	33.0301	34.5893	43.9768	36.3082	5.15252	27.2301	29.2282	40.029	42.1458
Glyma.01G126000	0	336	0	0	0	0	0	0	0	0	0	0	0	0	0	0	0	0	0	0	0	0	0	0	0	0	0	0	0	0	0	0		0	0	0	0	0	0	0	0	0	0	0	0	0	0	0	0
Glyma.01G126100	Tautomerase/MIF superfamily protein	113	19.8453	6.95305	7.74639	8.24793	10.6982	6.12132	10.3996	9.6192	5.65319	14.0391	9.92778	3.43962	7.73826	12.3119	10.8835	14.8512	11.4462	2.96698	11.9131	11.6045	10.001	11.0203	11.1347	0.84163	12.3971	8.88345	13.5351	12.1673	11.7457	1.99971		10.4363	10.3058	7.74639	18.8089	11.8244	4.81823	10.7059	14.7495	14.0227	8.81588	12.0735	2.79541	6.74347	10.819	9.69779	14.0255
Glyma.01G126200	0	224	0	0	0	0	0	0	0	0	0	0	0	0	0	0	0	0	0	0	0	0	0	0	0	0	0	0	0	0	0	0		0	0	0	0	0	0	0	0	0	0	0	0	0	0	0	0
Glyma.01G126501	Disease resistance-responsive (dirigent-like protein) family protein	192	0.159565	0	6.22293	0	1.59562	3.08579	0	0	0	0.364483	0.0911208	0.182242	0	0	0.521677	0.854825	0.344125	0.419993	0.573308	0.331601	0.165525	0.712222	0.445664	0.244155	0	0.646218	0.154573	0	0.200198	0.306145		10.6192	4.24566	6.22293	16.3409	9.35716	5.36394	13.6287	21.6839	40.5052	5.67381	20.3729	14.9284	2.54513	3.34681	5.54576	5.01779
Glyma.01G126600	Disease resistance-responsive (dirigent-like protein) family protein	192	0	0	0	0	0	0	0	0	0	0	0	0	0	0	0	0	0	0	0	0	0	0	0	0	0	0	0	0	0	0		0	0	0	0	0	0	0	0	0	0	0	0	0	0	0	0
Glyma.01G126700	receptor like protein 7	1106	0	0	0	0	0	0	0	0	0	0	0	0	0	0	0	0	0	0	0	0	0	0	0	0	0	0	0	0	0	0		0	0	0	0	0	0	0	0	0	0	0	0	0	0	0	0
Glyma.01G126900	Disease resistance-responsive (dirigent-like protein) family protein	190	0	0	0	0	0	0	0	0	0	0	0	0	0	0	0	0	0	0	0.445445	0	0	0	0.111361	0.222722	0	0.107881	0	0	0.0269703	0.0539405		0	0	0	0	0	0	0.282212	0.131295	0.172031	0	0.146385	0.116566	0.306701	0	0.155356	0
Glyma.01G127100	0	56	0	0	0	0	0	0	0	0	0	0	0	0	0	0	0	0	0	0	0	0	0	0	0	0	0	0	0	0	0	0		0	0	0	0	0	0	0	0	0	0	0	0	0	0	0	0
Glyma.01G127150	Disease resistance-responsive (dirigent-like protein) family protein	189	62.2951	9.68247	430.794	17.981	130.188	201.73	36.009	77.9217	5.65595	241.097	90.1709	104.889	51.721	19.2279	173.691	119.849	91.1221	69.1955	286.177	101.951	352.097	241.153	245.344	105.897	12.2721	48.7028	75.4878	54.5533	47.754	26.3012		207.607	252.636	430.794	461.175	338.053	126.586	297.605	403.497	865.758	386.01	488.218	255.925	378.451	415.98	234.157	412.081
Glyma.01G127200	Transcriptional coactivator/pterin dehydratase	112	0.33856	0	0	0.278755	0.154329	0.179868	0.660594	0	0	0	0.165149	0.330297	0	0	0	0	0	0	0	1.13949	0	0	0.284871	0.569743	0	0	0	0	0	0		0	0	0	0.301538	0.0753845	0.150769	0	0	0.217278	0	0.0543195	0.108639	0	0	0	0
Glyma.01G127300	Disease resistance-responsive (dirigent-like protein) family protein	195	24.9516	12.672	9.58127	20.581	16.9465	7.06659	20.9855	23.5482	11.0233	43.0315	24.6471	13.3941	17.676	10.075	31.7102	24.7205	21.0454	9.29062	39.7184	26.0194	49.0256	33.275	37.0096	9.77161	15.0281	16.2696	20.792	22.8553	18.7363	3.69809		4.51306	9.68798	9.58127	7.95159	7.93348	2.41475	2.04059	6.46931	3.40719	2.74478	3.66547	1.95074	3.72125	10.1984	6.73251	8.62412
Glyma.01G127400	SEC14 cytosolic factor family protein / phosphoglyceride transfer family protein	422	2.55326	1.92362	1.66022	3.39079	2.38197	0.769866	1.95793	3.00141	3.1947	2.37227	2.63158	0.570065	2.38265	3.8477	2.13034	3.03568	2.8491	0.76729	3.9906	2.9737	2.66679	2.18112	2.95305	0.7648	3.99467	2.54143	2.06152	5.12298	3.43015	1.39611		1.53921	1.91038	1.66022	3.72739	2.2093	1.02379	0.569432	2.00812	2.1818	2.83732	1.89917	0.955699	0.683978	0.738362	1.65467	2.90454
Glyma.01G127500	Protein phosphatase 2C family protein	350	0.258404	0.185558	0.081035	0.328561	0.21339	0.105803	0.526749	0.110281	0	0.113215	0.187561	0.232183	0	0	0	0.179745	0.0449362	0.0898725	0	0	0.528051	0.209782	0.184458	0.249497	0	0.197333	0	0.604531	0.200466	0.284986		0.151242	0.213711	0.081035	0.080163	0.131538	0.0641108	0.058662	0.135817	0	0.229319	0.10595	0.0992866	0	0	0.594855	0.08387
Glyma.01G127600	NB-ARC domain-containing disease resistance protein	1221	0	0	0	0	0	0	0	0	0	0	0	0	0	0	0	0	0	0	0	0	0	0	0	0	0	0	0	0	0	0		0	0	0	0	0	0	0	0	0	0	0	0	0	0	0	0
Glyma.01G127700	transducin family protein / WD-40 repeat family protein	105	0	0	0	0	0	0	0	0	0	0	0	0	0	0	0	0	0	0	0	0	0	0	0	0	0	0	0	0	0	0		0	0	0	0	0	0	0	0	0	0	0	0	0	0	0	0
Glyma.01G127800	methyltransferases	506	1.15324	2.28359	2.59885	1.89845	1.98353	0.623239	0.667185	1.49934	1.90234	1.5735	1.41059	0.525637	0.989881	2.83598	1.74768	1.77706	1.83765	0.758759	0.748507	1.20792	1.19853	1.47071	1.15642	0.299774	2.09055	1.25235	0.977615	1.49707	1.4544	0.474219		2.03554	1.2798	2.59885	1.9119	1.95652	0.541227	1.69599	4.40958	2.64561	1.14172	2.47323	1.4325	9.38235	0.212411	4.14335	1.74219
Glyma.01G127900	Uncharacterised protein family (UPF0497)	256	0	0	0	0	0	0	0	0	0	0	0	0	0	0	0	0	0	0	0	0	0	0	0	0	0	0	0	0	0	0		0	0	0	0	0	0	0	0	0	0	0	0	0	0	0	0
Glyma.01G128000	WRKY DNA-binding protein 33	508	25.6974	5.71417	21.8512	7.49429	15.1893	10.063	9.74929	26.2838	9.03216	40.3807	21.3615	14.9757	13.5239	5.42134	25.5193	26.4359	17.7251	10.0939	34.2053	22.0781	39.2626	36.9412	33.1218	7.64707	13.045	13.194	20.6901	17.0836	16.0032	3.64128		6.9726	7.4102	21.8512	21.5928	14.4567	8.39179	17.7123	15.8066	20.4186	9.41903	15.8391	4.67972	24.6486	8.27683	47.436	9.24158
Glyma.01G128100	RNI-like superfamily protein	672	11.7854	11.4805	4.08459	4.96885	8.07983	4.12051	7.94035	7.62395	3.5464	9.11888	7.05739	2.42744	9.4894	7.90093	8.91871	7.40198	8.42776	0.948313	5.90822	6.12054	8.82094	6.45632	6.82651	1.34863	9.99434	6.63509	6.44172	9.72581	8.19924	1.92252		7.44881	4.87982	4.08459	9.12455	6.38444	2.32338	4.973	7.01436	7.47135	4.68125	6.03499	1.41218	7.0802	5.11524	7.11187	5.33439
Glyma.01G128200	iron regulated 1	502	0.32394	0.31283	0.069313	0.612996	0.32977	0.222393	0.126956	0.3044	0.592492	0.133872	0.28943	0.218072	0.445504	0.410653	0	0.158442	0.25365	0.212023	0.084629	0.164571	0.15661	0.240166	0.161494	0.0635894	0.76474	0.16796	0.377142	0.636458	0.486575	0.266666		0.233274	0.344692	0.069313	0.502077	0.287339	0.182446	0.384635	0.068791	0.161414	0.060325	0.168791	0.151005	0.364705	0.806458	0.381635	0.143474
Glyma.01G128300	0	101	18.8235	16.7863	22.5136	28.5618	21.6713	5.1692	26.7882	22.8901	19.7556	20.8535	22.5719	3.09639	22.3193	8.02526	23.9932	22.8484	19.2965	7.54659	16.7777	25.3137	28.9773	19.006	22.5187	5.62208	28.4484	17.0605	24.0277	17.561	21.7744	5.46487		19.512	23.9613	22.5136	30.0216	24.0021	4.42016	23.8997	30.6168	20.6121	19.3767	23.6263	5.03606	19.7717	24.7393	25.5185	31.4513
Glyma.01G128500	SCAR homolog 2	1695	17.2677	16.6321	13.2544	17.8869	16.2603	2.06836	17.2264	14.8662	13.3084	15.6841	15.2713	1.63401	16.5016	20.0091	14.7641	15.4535	16.6821	2.33023	17.2427	18.628	15.1154	17.47	17.114	1.464	16.3688	15.821	18.1362	16.951	16.8193	0.991785		19.2578	17.6561	13.2544	16.8677	16.759	2.53922	18.5255	17.8633	15.2358	16.9253	17.1375	1.42768	14.2966	15.4805	16.0113	14.9161
Glyma.01G128700	0	181	0	0	0	0	0	0	0	0	0	0	0	0	0	0	0	0	0	0	0	0	0	0	0	0	0	0	0	0	0	0		0	0	0	0	0	0	0	0	0	0	0	0	0	0	0	0
Glyma.01G128750	Protein of unknown function (DUF567)	199	0	0	0	0	0	0	0	0	0	0.436015	0.109004	0.218007	0	0	0	0.382673	0.0956682	0.191336	0.336095	0.642233	0.142919	0.54281	0.416014	0.222276	0	0	0.262632	0	0.065658	0.131316		0	0	0	0	0	0	0.425837	0	0	0	0.106459	0.212919	0	0.224392	0	1.13415
Glyma.01G129000	Protein of unknown function (DUF567)	199	18.9346	22.362	27.8555	12.9053	20.5143	6.26361	10.1938	30.0695	21.0084	24.6748	21.4866	8.39812	22.0084	5.68113	32.296	17.665	19.4126	11.0201	33.6914	20.358	40.018	31.2423	31.3274	8.19448	15.9101	13.802	16.9916	27.1345	18.4596	5.93299		9.29434	6.03719	27.8555	28.1687	17.8389	11.8227	24.1021	23.5584	18.9746	12.6314	19.8166	5.3136	32.3794	18.2489	37.7149	10.2116
Glyma.01G129100	0	75	0	0	0	0	0	0	0	0	0	0	0	0	0	0.145493	0	0	0.0363733	0.0727465	0	0	0	0	0	0	0	0	0	0	0	0		0	0	0	0	0	0	0	0	0	0	0	0	0	0	0	0
Glyma.01G129200	alanine:glyoxylate aminotransferase 3	476	18.5501	35.4507	2.77347	35.0273	22.9504	15.584	28.3753	18.4246	33.227	7.99056	22.0044	11.1913	23.4754	30.2887	12.0083	9.71445	18.8717	9.70403	8.06221	17.2892	8.8795	9.56181	10.9482	4.27155	43.2979	26.0197	16.1092	27.8828	28.3274	11.2387		4.25274	3.79848	2.77347	5.79723	4.15548	1.25727	9.53422	5.27658	4.41995	3.34872	5.64487	2.71019	2.67619	9.08128	6.50422	4.29261
Glyma.01G129400	2-oxoglutarate-dependent dioxygenase family protein	489	0	0	0	0	0	0	0.178515	0.079376	0	0	0.0644727	0.0847373	0	0	0	0	0	0	0	0	0	0	0	0	0.073233	0.160012	0	0	0.0583112	0.0760835		0	0	0	0	0	0	0	0	0	0	0	0	0	0	0	0
Glyma.01G129600	0	151	0	0	0	0.353044	0.088261	0.176522	0.201169	0	0.390977	0	0.148037	0.187681	0.540129	0	0.198782	0	0.184728	0.254792	0	0	0	0	0	0	0.83877	0	0	0.172911	0.25292	0.398982		0	0	0	0	0	0	0	0	0	0	0	0	0	0	0	0
[truncated: 51,735 more rows]
[truncated: 56 more columns]
